# Supplementary material for: Identification and analysis of the stigma and embryo sac-preferential/specific genes in rice pistils
Source: BMC Plant Biol. 2017 Mar 7;17:60. doi: 10.1186/s12870-017-1004-8 (PMC5341191; doi:10.1186/s12870-017-1004-8)
Supplement: Additional file 1: Table S1. — The expression of known tissue-specific genes in the pistil. (XLS 27 kb) [file 12870_2017_1004_MOESM1_ESM.xls]

## Sheet: Sheet1
Supplemental Table 1. The expression of known tissue-specific genes in pistil
Gene	ID	Pi-1	Pi-2	dst-1	dst-2	O-1	O-2	St-1	St-2	Foldchange (O/dst)	P-value (O/dst)	Reference
OsECA1-LIKE1	LOC_Os03g18530	2.76472	3.88593	1.03013	0.819781	3.34251	2.83157	0	0	3.33751	0.0315487	Ohnishi et al., 2011
A SCP-like gene	LOC_Os04g22220	7.39318	9.31076	2.90319	0.908319	6.08111	8.29591	0	0	3.77201	0.000190725	Ohnishi et al., 2011
OsMADS13	LOC_Os12g10540	327.027	378.881	359.505	363.577	411.828	391.343	8.70348	10.4659	1.11076	0.310638	Lopez-Dee ZP et al., 1999
Annotation:
Pi	HY pistil
dst	dst ovary
O	ovary
St	stigma
