# Supplementary material for: Identification and analysis of the stigma and embryo sac-preferential/specific genes in rice pistils
Source: BMC Plant Biol. 2017 Mar 7;17:60. doi: 10.1186/s12870-017-1004-8 (PMC5341191; doi:10.1186/s12870-017-1004-8)
Supplement: Additional file 2: Table S2. — The known genes not to be expressed in the pistil. (XLS 25 kb) [file 12870_2017_1004_MOESM2_ESM.xls]

## Sheet: Sheet1
Supplemental Table 2. The known genes not to be expressed in pistil
Gene	ID	HY pistil-1	HY pistil-2	HY ovary-1	HY ovary-2	HY stigma-1	HY stigma-2	Reference
OsENODL9	LOC_Os02g49350	0	0.0561157	0.06747	0	0.372414	0	Ma et al., 2011
OsENODL16	LOC_Os06g17730	0	0	0	0	0	0	Ma et al., 2011
OsENODL17	LOC_Os06g36010	0	0	0	0	0	0	Ma et al., 2011
OsELA3	LOC_Os06g46740	0.0622294	0.0591647	0	0	0	0	Ma and zhao, 2010
OsXYLP10	LOC_Os07g07860	0	0	4.59675e-88	0	0	0	Ma et al., 2013
