# Supplementary material for: Identification and analysis of the stigma and embryo sac-preferential/specific genes in rice pistils
Source: BMC Plant Biol. 2017 Mar 7;17:60. doi: 10.1186/s12870-017-1004-8 (PMC5341191; doi:10.1186/s12870-017-1004-8)
Supplement: Additional file 5: Table S3. — The ovary-preferential genes within the pistil. (XLS 1022 kb) [file 12870_2017_1004_MOESM5_ESM.xls]

## Sheet: Sheet1
Supplemental Table 3. The ovary-preferential genes within pistil
Gene_ID(RGAP)	The results of differential expression analysis using the DESeq R package					Gene_product	The FPKM values in different samples using eXpress
	BaseMean-HY ovary	BaseMean-HY stigma	Foldchange (ovary/stigma)	P-value	FDR		HY ovary-1	HY ovary-2	HY stigma-1	HY stigma-2
LOC_Os01g01030	1149.34	387.818	2.9636	2.11414e-13	2.70618e-12	monocopper oxidase, putative, expressed	22.158	24.1412	6.01628	6.14394
LOC_Os01g01060	4596.86	2172.8	2.11564	1.59971e-11	1.76501e-10	40S ribosomal protein S5, putative, expressed	239.537	256.397	97.3012	85.4342
LOC_Os01g01170	283.851	3.86186	73.5012	7.74475e-29	2.42577e-27	expressed protein	5.75864	6.30472	0.0531707	0.0619445
LOC_Os01g01190	1290.05	43.1817	29.875	2.26629e-30	7.66829e-29	phosphoesterase family protein, putative, expressed	38.5684	29.9536	0.897819	0.887366
LOC_Os01g01340	1626.69	290.687	5.59601	2.78713e-32	1.01163e-30	light-induced protein 1-like, putative, expressed	46.6961	46.1353	6.48022	6.42535
LOC_Os01g01350	485.529	112.227	4.32633	1.247e-12	1.49093e-11	SNF7 domain containing protein, putative, expressed	14.9867	15.6201	2.6915	2.80908
LOC_Os01g01400	75.9069	4.97356	15.2621	3.85824e-05	0.000205172	expressed protein	0.978483	1.7789	0.0758458	0.0793538
LOC_Os01g01670	606.218	276.105	2.1956	4.50975e-06	2.76212e-05	expressed protein	22.3977	22.3305	9.11779	6.81033
LOC_Os01g01890	402.864	9.24582	43.5725	1.06327e-34	4.27534e-33	expressed protein	8.65677	8.19549	0.100991	0.197122
LOC_Os01g02080	273.771	130.369	2.09997	0.00172644	0.00656216	peptidyl-prolyl cis-trans isomerase, putative, expressed	12.4908	9.539	3.57697	4.5431
LOC_Os01g02170	439.602	204.026	2.15464	6.2301e-05	0.000320128	expressed protein	4.7934	5.14949	1.9523	1.64698
LOC_Os01g02180	774.232	281.838	2.74708	6.57874e-10	6.24739e-09	expressed protein	18.1119	17.8202	5.91861	4.30732
LOC_Os01g02334	280.385	105.198	2.66531	7.09917e-05	0.000360367	expressed protein	25.299	18.7222	7.81138	5.15384
LOC_Os01g02860	276.409	109.351	2.52773	7.31753e-05	0.000370258	expressed protein	4.24163	4.77937	1.73601	1.05048
LOC_Os01g02910	192.365	95.6611	2.0109	0.00809481	0.0260068	glycosyltransferase, putative, expressed	4.42619	4.26755	2.03426	1.35295
LOC_Os01g03490	4624.19	145.749	31.7271	1.52419e-132	7.1679e-130	heavy-metal-associated domain-containing protein, putative, expressed	95.5476	93.4052	2.53544	2.11019
LOC_Os01g03530	48.7522	11.117	4.38537	0.0129339	0.0392972	multicopper oxidase domain containing protein, expressed	1.12976	0.809918	0.181658	0.163034
LOC_Os01g03690	688.613	157.328	4.37692	0.000149209	0.000709613	TKL_IRAK_DUF26-lg.1 - DUF26 kinases have homology to DUF26 containing loci, expressed	8.03659	12.6758	2.24703	1.45254
LOC_Os01g03710	371.386	177.155	2.09639	0.000951199	0.00383755	mannose-6-phosphate isomerase, putative, expressed	10.1705	11.1184	5.43506	2.56404
LOC_Os01g03840	111.201	8.95177	12.4223	3.86071e-08	3.0879e-07	ZOS1-02 - C2H2 zinc finger protein, expressed	5.11632	6.02849	0.426804	0.292508
LOC_Os01g03900	47.5854	2.10704	22.584	7.17785e-05	0.000363928	expressed protein	3.79231	3.15155	0	0.217898
LOC_Os01g04160	811.426	156.514	5.18438	1.29008e-15	1.92379e-14	expressed protein	11.5607	14.4975	2.19305	1.73089
LOC_Os01g04170	141.648	2.10704	67.2258	2.33063e-15	3.43133e-14	expressed protein	7.66087	6.04967	0	0.14363
LOC_Os01g04390	20.5534	0.526761	39.0185	0.00741321	0.02406	expressed protein	1.37704	1.27438	0	0.0757524
LOC_Os01g04730	6436.38	1566	4.11007	1.25914e-35	5.25839e-34	ribosomal protein L24, putative, expressed	474.604	431.557	87.6827	84.0193
LOC_Os01g04870	272.564	133.226	2.04588	0.00186753	0.00703747	WD domain, G-beta repeat domain containing protein, expressed	6.76079	6.06356	2.77486	2.11973
LOC_Os01g04900	873.302	191.283	4.56549	3.55452e-19	6.72148e-18	peptidase M50 family protein, putative, expressed	14.1721	15.9385	2.21723	2.90544
LOC_Os01g04920	573.021	147.795	3.87714	1.30289e-12	1.55374e-11	glycosyl transferase, group 1 domain containing protein, expressed	14.5893	11.9568	3.06453	2.28443
LOC_Os01g05060	1287.62	599.144	2.14909	3.21854e-08	2.60121e-07	mitochondrial glycoprotein, putative, expressed	56.2197	52.2595	21.5686	17.8116
LOC_Os01g05480	594.701	18.9571	31.3709	2.07758e-43	1.15635e-41	expressed protein	12.9957	11.246	0.335016	0.26657
LOC_Os01g05610	2195.12	948.361	2.31464	1.00277e-07	7.60784e-07	Core histone H2A/H2B/H3/H4 domain containing protein, putative, expressed	120.878	102.796	45.4938	30.1348
LOC_Os01g05630	2010.52	598.75	3.35787	3.2491e-20	6.52817e-19	Core histone H2A/H2B/H3/H4 domain containing protein, putative, expressed	101.062	104.218	24.1129	23.499
LOC_Os01g05640	74.7218	22.6444	3.29979	0.00807952	0.0259628	receptor-like protein kinase 5 precursor, putative, expressed	0.914734	1.3328	0.25405	0.276072
LOC_Os01g05900	2566.53	1089.41	2.35589	3.3759e-12	3.90673e-11	Core histone H2A/H2B/H3/H4 domain containing protein, putative, expressed	180.441	166.593	51.0654	63.2042
LOC_Os01g06130	113.824	0.584938	194.591	2.15888e-14	2.98354e-13	expressed protein	4.78635	5.63172	0.0455736	0
LOC_Os01g06140	196.126	87.4657	2.24232	0.00311114	0.0111194	expressed protein	8.04944	6.28626	3.41783	1.61123
LOC_Os01g06560	1245.48	323.154	3.85414	0.000489659	0.00210813	transcription factor HBP-1b, putative, expressed	41.5937	29.3488	3.24153	10.8615
LOC_Os01g07110	440.728	90.9266	4.84708	3.32639e-13	4.18202e-12	BRCA2 repeat family protein, expressed	4.46789	5.14215	0.792486	0.745455
LOC_Os01g07212	101.002	37.0383	2.72695	0.00773038	0.024967	staphylococcal nuclease homologue, putative, expressed	2.59831	3.44274	0.83471	0.87017
LOC_Os01g07260	2111.73	128.075	16.4882	1.35603e-74	1.92148e-72	expressed protein	49.4474	47.3175	2.74714	1.84145
LOC_Os01g07330	227.62	81.3931	2.79655	0.00010015	0.00049433	expressed protein	2.8146	2.86042	0.691785	0.884445
LOC_Os01g07340	121.825	55.989	2.17588	0.015887	0.0470405	pentatricopeptide, putative, expressed	2.95414	3.45685	1.63164	0.685387
LOC_Os01g07660	106.633	7.19696	14.8164	2.35058e-08	1.92903e-07	expressed protein	3.14644	3.06502	0.17391	0.154404
LOC_Os01g07790	35.6783	0	#DIV/0!	2.05313e-05	0.000114275	polygalacturonase, putative, expressed	0.887269	1.70232	5.32955e-28	1.14192e-28
LOC_Os01g07870	3812.41	207.49	18.3739	1.49926e-98	3.45033e-96	ABC transporter family protein, putative, expressed	34.771	34.3856	1.29795	1.61769
LOC_Os01g08020	4760.43	21.4777	221.645	2.63836e-208	3.56717e-205	boron transporter protein, putative, expressed	99.943	94.4957	0.138849	0.530938
LOC_Os01g08150	694.514	2.2234	312.366	7.88538e-70	1.00342e-67	expressed protein	12.1935	12.349	0.0265279	0.0221873
LOC_Os01g08160	64.6601	7.72372	8.37162	0.00641238	0.0211868	MYB family transcription factor, putative, expressed	2.11198	0.962665	0.127186	0.146938
LOC_Os01g08190	1407.5	55.6431	25.2952	2.88527e-72	3.85285e-70	transcriptional corepressor LEUNIG, putative, expressed	15.613	17.7364	0.567424	0.467231
LOC_Os01g08220	569.923	155.531	3.66437	1.10393e-11	1.23522e-10	gibberellin 3-beta-dioxygenase 2-2, putative, expressed	24.347	23.5255	4.34872	5.76145
LOC_Os01g08330	241.836	37.6814	6.4179	1.98544e-06	1.27956e-05	aspartic proteinase nepenthesin-1 precursor, putative, expressed	6.99301	10.6035	1.09642	1.05072
LOC_Os01g08370	290.397	117.317	2.47533	9.3965e-05	0.000466361	symbiosis-related disease resistance protein, putative, expressed	8.15322	8.65083	2.64099	2.64912
LOC_Os01g08440	367.674	88.3668	4.16077	0.0112945	0.0349044	UDP-glucoronosyl and UDP-glucosyl transferase domain containing protein, expressed	12.9382	7.13781	0.86374	2.83839
LOC_Os01g08550	401.203	16.7918	23.8927	1.28146e-29	4.16654e-28	aminoacyl-tRNA synthetase, putative, expressed	9.38467	10.8468	0.410966	0.255385
LOC_Os01g08710	103.249	3.86186	26.7356	9.04378e-10	8.48891e-09	WRKY102, expressed	2.58767	2.40383	0.0582425	0.0709455
LOC_Os01g08790	58.074	1.75481	33.0941	2.041e-06	1.31197e-05	histone-like transcription factor and archaeal histone, putative, expressed	4.1567	3.92616	0.217895	0
LOC_Os01g08800	44.8466	1.1117	40.3406	2.39238e-05	0.000131778	cytochrome P450, putative, expressed	1.01984	1.48023	0.0245039	0.0210856
LOC_Os01g08810	53.2442	0.526761	101.078	7.16212e-07	4.8989e-06	cytochrome P450, putative, expressed	1.54561	1.40144	0	0.0286612
LOC_Os01g08820	293.21	4.50497	65.0858	1.72681e-24	4.41206e-23	PHD-finger domain containing protein, putative, expressed	6.12772	8.20435	0.110228	0.0661101
LOC_Os01g09100	37.3855	2.63381	14.1945	0.00142067	0.00551097	WRKY10, expressed	1.88007	1.98532	0	0.224504
LOC_Os01g09280	244.559	110.931	2.20461	0.00111826	0.00444253	myb-related transcription activator, putative, expressed	7.61931	6.68661	3.13085	1.972
LOC_Os01g09290	20.6793	0	#DIV/0!	0.00239736	0.00880599	transposon protein, putative, unclassified, expressed	2.49962	1.07388	0	0
LOC_Os01g09384	846.377	277.915	3.04545	4.18729e-12	4.82676e-11	ankyrin repeat domain containing protein, putative, expressed	13.3248	14.4931	4.26684	2.88376
LOC_Os01g09460	123.735	53.9465	2.29366	0.0127313	0.038754	hexokinase, putative, expressed	3.30452	3.1034	1.19153	0.989952
LOC_Os01g09470	192.31	0.584938	328.77	1.41171e-16	2.23456e-15	IQ calmodulin-binding motif family protein, expressed	6.24526	4.17263	0.0366767	0
LOC_Os01g09510	6726.87	2154.38	3.12241	1.21954e-19	2.3739e-18	60S acidic ribosomal protein, putative, expressed	368.083	313.229	88.3886	81.6264
LOC_Os01g09540	404.528	23.8724	16.9454	2.95832e-26	8.26827e-25	HAD superfamily phosphatase, putative, expressed	13.2902	16.0532	0.725586	0.62247
LOC_Os01g09550	179.678	54.3569	3.30552	6.54387e-05	0.000334186	no apical meristem protein, putative, expressed	1.53368	1.52499	0.376428	0.343998
LOC_Os01g09580	470.975	3.45145	136.457	6.97394e-48	4.54412e-46	CAMK_CAMK_like_Aur_like.1 - CAMK includes calcium/calmodulin depedent protein kinases, expressed	14.3521	12.4364	0.122334	0.0264311
LOC_Os01g09590	454.72	43.6503	10.4173	1.12329e-22	2.59984e-21	myb-like DNA-binding domain containing protein, putative, expressed	20.1958	18.571	1.3774	1.49213
LOC_Os01g09790	254.246	25.4527	9.98896	3.27787e-14	4.47094e-13	IQ calmodulin-binding motif domain containing protein, expressed	6.75837	6.92719	0.517774	0.53737
LOC_Os01g09850	1010.83	176.54	5.72577	1.95272e-25	5.22373e-24	ZOS1-04 - C2H2 zinc finger protein, expressed	15.772	14.5455	1.67506	2.42927
LOC_Os01g09870	1125.65	237.68	4.736	7.16559e-23	1.67398e-21	expressed protein	108.503	106.726	16.3438	18.9367
LOC_Os01g09880	842.119	350.195	2.40471	2.78188e-08	2.26069e-07	harpin-induced protein 1 domain containing protein, expressed	28.7315	28.9823	9.25249	9.43528
LOC_Os01g10110	297.905	9.24582	32.2205	6.20368e-07	4.28069e-06	cytokinin dehydrogenase precursor, putative, expressed	7.34643	4.08934	0.0828769	0.177618
LOC_Os01g10140	862.039	184.6	4.66976	1.43188e-19	2.76895e-18	RNA-dependent RNA polymerase, putative, expressed	17.3114	20.9632	3.46791	2.92626
LOC_Os01g10370	552.338	25.6886	21.5013	4.06772e-36	1.74364e-34	AP2 domain containing protein, expressed	24.4206	23.7852	0.662016	1.06354
LOC_Os01g10490	5022.77	2204.16	2.27876	3.95879e-09	3.49738e-08	keratin, type I cytoskeletal 9, putative, expressed	213.244	196.753	86.951	53.9532
LOC_Os01g10680	762.159	304.072	2.5065	1.34603e-08	1.1333e-07	GIL1, putative, expressed	16.0722	17.6332	6.04794	4.46468
LOC_Os01g10690	564.457	92.1578	6.1249	9.52834e-19	1.75176e-17	POLD3 - Putative DNA polymerase delta complex subunit, expressed	13.0274	12.118	1.49641	1.6815
LOC_Os01g10810	33.2404	1.1117	29.9005	0.000579799	0.00245772	rho termination factor, N-terminal domain containing protein, expressed	2.13148	1.75391	0.0557193	0.0493012
LOC_Os01g10830	129.01	58.5678	2.20274	0.0160491	0.0474253	carnitine racemase like protein, putative, expressed	8.61947	5.71318	2.89632	2.17758
LOC_Os01g10850	680.341	2.16522	314.213	1.10945e-68	1.38998e-66	peroxidase precursor, putative, expressed	19.42	21.0345	0.036994	0.0601963
LOC_Os01g10860	1087.74	190.511	5.70959	8.78737e-27	2.50563e-25	expressed protein	50.2979	46.8874	7.08078	6.21148
LOC_Os01g10960	60.2417	7.13878	8.43865	0.000278157	0.00125499	peptide-N4-asparagine amidase A, putative, expressed	1.16037	2.07912	0.136853	0.182347
LOC_Os01g11160	462.344	76.6522	6.03171	3.62127e-16	5.59821e-15	amino acid permease family protein, putative, expressed	10.3338	10.5265	1.25197	1.44091
LOC_Os01g11430	1358.63	582.42	2.33274	8.66081e-10	8.14593e-09	expressed protein	36.636	35.6026	12.5337	11.5878
LOC_Os01g12070	2574.39	23.352	110.243	2.00531e-143	1.1219e-140	endoglucanase precursor, putative, expressed	54.6624	53.9241	0.0666034	0.683657
LOC_Os01g12190	20.274	0	#DIV/0!	0.00260808	0.00948548	expressed protein	1.58585	1.17619	0	0
LOC_Os01g12220	126.271	24.1633	5.22573	1.24816e-05	7.19005e-05	uncharacterized protein family UPF0016 domain containing protein, expressed	8.67375	6.95624	1.49867	0.819301
LOC_Os01g12230	78.7441	22.4085	3.51402	0.00504661	0.0171138	peptidase C45, acyl-coenzyme A/6-aminopenicillanic acid acyl-transferase, putative, expressed	5.07822	3.38993	1.16753	0.71427
LOC_Os01g12250	137.242	2.69198	50.9817	2.58293e-14	3.55292e-13	expressed protein	4.98873	4.21123	0.0340265	0.115653
LOC_Os01g12430	372.642	68.1722	5.46618	1.15324e-12	1.38444e-11	receptor-like protein kinase, putative, expressed	7.21063	6.53392	0.693554	1.24425
LOC_Os01g12440	261.176	78.3944	3.33157	4.98762e-06	3.03362e-05	AP2 domain containing protein, expressed	6.4345	7.70749	2.489	0.8681
LOC_Os01g12460	68.2739	2.16522	31.5321	3.98166e-07	2.80933e-06	expressed protein	3.80484	3.11882	0.0610685	0.105765
LOC_Os01g12560	206.093	6.78655	30.3678	2.35803e-18	4.21806e-17	3-methyl-2-oxobutanoate hydroxymethyltransferase, putative, expressed	7.52893	7.35576	0.269951	0.127261
LOC_Os01g12690	11097.7	4457.56	2.48963	7.2845e-18	1.26201e-16	plant-specific domain TIGR01568 family protein, expressed	362.886	384.858	111.142	122.278
LOC_Os01g12860	458.749	34.6404	13.2432	9.46483e-26	2.57008e-24	MYB family transcription factor, putative, expressed	6.02896	5.98921	0.310809	0.396006
LOC_Os01g12870	2170.44	1038.38	2.09021	2.40337e-09	2.16871e-08	eukaryotic translation initiation factor 3 subunit E-interacting protein, putative, expressed	56.4055	54.4141	22.5709	18.7893
LOC_Os01g13000	79.7849	24.7514	3.22345	0.00841047	0.0268931	ethylene-responsive protein related, putative, expressed	2.43738	1.80608	0.438848	0.576184
LOC_Os01g13090	539.645	110.226	4.89579	2.45345e-15	3.60399e-14	nucleic acid binding protein, putative, expressed	20.9503	17.2694	3.97138	2.1503
LOC_Os01g13260	841.682	132.822	6.33691	4.01032e-25	1.0597e-23	cyclin-A1, putative, expressed	19.0623	20.6356	2.43678	2.43804
LOC_Os01g13300	268.333	106.49	2.51979	0.000136633	0.000655658	B3 DNA binding domain containing protein, expressed	6.6677	5.32571	1.92707	1.7748
LOC_Os01g13530	758.711	163.947	4.62779	5.35095e-18	9.33511e-17	ABIL2, putative, expressed	21.8766	21.4438	3.9399	3.37925
LOC_Os01g13740	457.321	15.6833	29.1597	1.68774e-34	6.72796e-33	myb-like DNA-binding domain containing protein, expressed	8.51685	8.95149	0.12101	0.329116
LOC_Os01g13780	41.8099	3.27692	12.7589	0.000813156	0.00333284	expressed protein	1.3942	1.94883	0.0842837	0.134312
LOC_Os01g14090	296.173	25.6273	11.5569	2.63314e-17	4.39973e-16	kinesin motor domain containing protein, putative, expressed	8.02518	7.86321	0.598441	0.463137
LOC_Os01g14140	850.105	233.699	3.6376	9.36121e-15	1.32705e-13	X8 domain containing protein, expressed	58.2389	51.8795	11.3451	12.1857
LOC_Os01g14420	178.966	84.4923	2.11813	0.00769556	0.0248635	RWP-RK domain-containing protein, putative, expressed	6.93829	5.85351	2.24557	2.4522
LOC_Os01g14510	159.588	38.2664	4.17046	1.45049e-05	8.26315e-05	BRASSINOSTEROID INSENSITIVE 1 precursor, putative, expressed	4.81536	4.13626	0.855936	0.802595
LOC_Os01g14514	717.269	60.7976	11.7977	2.29704e-33	8.70754e-32	expressed protein	44.6874	39.6664	2.20268	3.31974
LOC_Os01g14850	6039.85	405.861	14.8816	1.1259e-101	2.83212e-99	MFS18 protein precursor, putative, expressed	309.608	284.542	20.2255	11.1228
LOC_Os01g14890	67.2238	0.584938	114.925	1.43389e-08	1.20446e-07	expressed protein	3.17843	1.9204	0.0423866	0
LOC_Os01g14950	14022.9	7000.06	2.00326	2.16743e-11	2.36486e-10	importin subunit alpha, putative, expressed	326.702	307.943	127.539	119.226
LOC_Os01g15100	133.097	1.75481	75.8466	4.82711e-15	6.96464e-14	expressed protein	14.0236	11.1523	0.225816	0
LOC_Os01g15480	1042.35	68.3436	15.2516	1.11849e-48	7.45253e-47	EMB3013, putative, expressed	10.7938	10.831	0.500857	0.598549
LOC_Os01g15520	24.0537	1.1117	21.6369	0.0162017	0.0478109	expressed protein	2.67732	0.91494	0.0832719	0.0557086
LOC_Os01g15610	63.1555	4.56315	13.8403	2.25379e-05	0.000124588	expressed protein	13.7476	8.2442	1.01643	0.282635
LOC_Os01g15770	44.7514	4.27227	10.4749	0.00116512	0.00460516	transmembrane protein 136, putative, expressed	2.31431	1.59797	0.0536468	0.258741
LOC_Os01g16020	393.011	82.1526	4.78392	6.43013e-12	7.32367e-11	FAD binding domain containing protein, expressed	12.1922	11.918	1.8014	2.10501
LOC_Os01g16220	375.611	127.435	2.94747	4.92479e-07	3.44629e-06	Sad1 / UNC-like C-terminal domain containing protein, putative, expressed	11.4964	10.5357	3.20838	2.63049
LOC_Os01g16290	3012.27	1266.07	2.37922	1.76034e-13	2.26672e-12	DNA gyrase subunit B, chloroplast/mitochondrial precursor, putative, expressed	47.2104	48.643	18.4119	13.0876
LOC_Os01g16310	515.266	167.168	3.08232	3.87818e-09	3.43178e-08	glycosyl hydrolase, family 31, putative, expressed	7.27255	9.15427	2.08092	2.07408
LOC_Os01g16340	271.097	91.1012	2.97578	8.38349e-06	4.93176e-05	expressed protein	10.5065	11.8412	3.1335	2.73466
LOC_Os01g16450	2088.92	345.654	6.04339	2.99758e-32	1.0868e-30	peroxidase precursor, putative, expressed	57.5	65.9701	6.05088	9.75004
LOC_Os01g16460	16.6202	0	#DIV/0!	0.00800977	0.0257693	expressed protein	1.15342	0.915217	0	0
LOC_Os01g16520	327.378	120.358	2.72004	7.68123e-06	4.54418e-05	glutamyl-tRNA synthetase, cytoplasmic, putative, expressed	6.2237	6.81676	1.93427	1.78908
LOC_Os01g16650	755.281	4.33044	174.412	1.00772e-70	1.31853e-68	ubiquitin-conjugating enzyme, putative, expressed	44.3662	40.028	0.0794446	0.246847
LOC_Os01g16810	255.45	53.1257	4.80841	5.77972e-09	5.03479e-08	MYB family transcription factor, putative, expressed	6.96917	8.3362	1.49579	1.00168
LOC_Os01g16850	320.273	53.1839	6.02199	1.47083e-12	1.74633e-11	retrotransposon protein, putative, unclassified, expressed	2.26291	2.475	0.370553	0.240521
LOC_Os01g16860	957.723	313.518	3.05476	1.16299e-12	1.39563e-11	AGO4-2, putative, expressed	16.8689	18.6821	3.96114	5.0708
LOC_Os01g16890	4015.17	1789.52	2.24371	1.79287e-12	2.11322e-11	ribosomal protein L7Ae, putative, expressed	164.784	145.354	54.407	53.1749
LOC_Os01g17050	6748.37	3254.78	2.07337	1.84076e-11	2.02203e-10	VQ domain containing protein, putative, expressed	339.351	315.408	122.893	122.834
LOC_Os01g17160	40.0076	4.79903	8.33661	0.00405584	0.0140908	OsSubt1 - Putative Subtilisin homologue, expressed	0.592852	0.632667	0.0173208	0.101637
LOC_Os01g17170	2088.65	251.716	8.29764	8.72762e-08	6.66673e-07	magnesium-protoporphyrin IX monomethyl ester cyclase,chloroplast precursor, putative, expressed	53.3455	35.4544	4.28924	4.04305
LOC_Os01g17214	1988.99	153.773	12.9346	1.51799e-63	1.64191e-61	major facilitator superfamily antiporter, putative, expressed	56.8314	53.3916	3.02755	3.57595
LOC_Os01g17240	598.118	166.509	3.5921	3.41196e-12	3.94564e-11	transporter, major facilitator family, putative, expressed	11.9826	12.9827	3.54926	1.89987
LOC_Os01g17320	1204.08	200.326	6.01063	4.81226e-30	1.59993e-28	PPR repeat domain containing protein, putative, expressed	25.545	27.2161	4.50544	2.37464
LOC_Os01g17402	69.8552	5.50032	12.7002	1.41312e-05	8.0758e-05	cyclin, putative, expressed	2.12289	1.59496	0.0983778	0.123944
LOC_Os01g18080	384.841	66.5919	5.77909	2.96031e-07	2.11958e-06	retrotransposon protein, putative, unclassified, expressed	11.5149	8.08361	0.964064	1.65499
LOC_Os01g18320	864.505	337.84	2.55892	2.41977e-09	2.1823e-08	protoporphyrinogen oxidase, chloroplast precursor, putative, expressed	21.6838	20.9409	6.96262	6.02809
LOC_Os01g18660	141.725	29.8964	4.74053	9.67665e-06	5.65049e-05	aminotransferase, putative, expressed	4.28016	3.62553	0.881368	0.412335
LOC_Os01g19170	37.0201	2.10704	17.5697	0.000983555	0.00395874	polygalacturonase, putative, expressed	1.4525	0.734173	0	0.105616
LOC_Os01g19480	2512.93	652.717	3.84995	2.18509e-26	6.13356e-25	kelch motif family protein, putative, expressed	45.0204	44.3722	11.027	7.15615
LOC_Os01g19490	1147.61	443.678	2.58658	6.76679e-11	7.05124e-10	pentatricopeptide, putative, expressed	25.6573	22.2399	8.19252	6.27001
LOC_Os01g19670	19.5033	0	#DIV/0!	0.0100936	0.0316206	expressed protein	3.18863	0.922807	3.84636e-74	2.12803e-70
LOC_Os01g19694	59.164	1.58028	37.4388	1.67882e-06	1.09083e-05	Homeobox domain containing protein, expressed	2.12433	1.50361	0	0.0827372
LOC_Os01g19740	1693.48	358.423	4.7248	2.57466e-17	4.30645e-16	calvin cycle protein CP12, putative, expressed	124.732	102.14	22.3547	15.1739
LOC_Os01g19990	121.672	2.86651	42.4459	1.22585e-12	1.46727e-11	expressed protein	6.58162	6.54957	0.191944	0.0509923
LOC_Os01g20110	1626.31	490.421	3.31616	2.11019e-18	3.78935e-17	expressed protein	46.518	42.6623	12.32	8.70449
LOC_Os01g20120	380.696	139.085	2.73714	0.000623071	0.00261858	expressed protein	11.6455	7.95292	2.63334	2.93973
LOC_Os01g20780	547.598	115.739	4.7313	9.82666e-15	1.39e-13	anther-specific protein SF18 precursor, putative, expressed	31.6811	27.4534	4.437	5.24053
LOC_Os01g20910	286.87	96.2037	2.9819	7.94099e-06	4.68845e-05	zinc finger, C3HC4 type domain containing protein, expressed	14.9556	15.1999	2.5152	5.27829
LOC_Os01g21034	957.889	131.478	7.28556	4.2721e-30	1.42472e-28	pectinesterase, putative, expressed	17.6216	18.4892	1.85016	2.00021
LOC_Os01g21070	176.38	1.16988	150.768	6.8646e-21	1.42605e-19	endoglucanase, putative, expressed	3.98311	4.33557	0.0521356	0
LOC_Os01g21240	175.561	80.6823	2.17595	0.00489547	0.0166617	MLA6 protein, putative, expressed	3.07756	3.56571	1.47651	0.920003
LOC_Os01g21990	264.409	14.4521	18.2956	4.12007e-19	7.75027e-18	CRS2-associated factor 2, chloroplast precursor, putative, expressed	6.86758	5.6665	0.291301	0.245421
LOC_Os01g22000	143.797	26.3285	5.46164	2.18603e-06	1.39993e-05	expressed protein	4.71791	4.13215	0.778337	0.488814
LOC_Os01g22230	412.419	16.2101	25.4422	2.30568e-30	7.78532e-29	peroxidase precursor, putative, expressed	14.6967	12.6023	0.213052	0.602258
LOC_Os01g22336	48.4144	5.44214	8.89621	0.00112728	0.00447124	peroxidase precursor, putative, expressed	2.28349	1.97104	0.113315	0.259723
LOC_Os01g22370	133.394	2.63381	50.647	6.50452e-14	8.69655e-13	peroxidase precursor, putative, expressed	4.81205	4.684	9.83971e-19	0.14472
LOC_Os01g22380	1458.86	10.0053	145.808	5.30853e-64	5.76108e-62	expressed protein	109.58	89.3272	0.606232	0.500242
LOC_Os01g22490	7172.42	3490.85	2.05463	2.62468e-11	2.84368e-10	40S ribosomal protein S27a, putative, expressed	421.369	374.034	154.673	146.811
LOC_Os01g22590	35.1594	0.584938	60.1079	0.000131665	0.0006337	retrotransposon protein, putative, unclassified, expressed	0.916999	0.472033	0.0238344	0
LOC_Os01g22954	126.001	1.1117	113.341	6.02495e-15	8.62389e-14	serine carboxypeptidase, putative, expressed	3.3923	2.89629	0.0216291	0.0192331
LOC_Os01g23870	40.895	6.08526	6.72033	0.00637894	0.0210827	expressed protein	1.31401	1.0696	0.128378	0.137519
LOC_Os01g24470	361.02	135.162	2.67102	4.21473e-06	2.58875e-05	PHS1, putative, expressed	4.45432	5.80525	1.51119	1.47426
LOC_Os01g24690	2345.76	1063.27	2.20618	1.34652e-10	1.3697e-09	60S ribosomal protein L23A, putative, expressed	130.863	121.379	45.798	43.2167
LOC_Os01g24940	604.974	87.9406	6.87935	1.29484e-21	2.81233e-20	poly synthetase 2-A, putative, expressed	12.9526	12.8667	1.62175	1.30448
LOC_Os01g24980	241.79	25.6273	9.43486	2.37004e-13	3.01827e-12	naringenin,2-oxoglutarate 3-dioxygenase, putative, expressed	6.20776	7.36543	0.637036	0.501092
LOC_Os01g25189	94.959	7.54919	12.5787	5.02278e-07	3.50796e-06	delta14-sterol reductase, putative, expressed	2.66108	2.04821	0.0601199	0.226176
LOC_Os01g25484	2151.97	852.47	2.52439	1.32408e-13	1.72481e-12	ferredoxin--nitrite reductase, putative, expressed	35.647	36.2071	13.2086	9.06232
LOC_Os01g25610	2204.44	1057.47	2.08464	2.25767e-09	2.04292e-08	40S ribosomal protein S4, putative, expressed	84.4924	91.635	34.7248	31.1394
LOC_Os01g26039	743.887	175.48	4.23915	4.1241e-16	6.35738e-15	expressed protein	15.4402	13.588	2.51064	2.81676
LOC_Os01g27210	176.7	4.27227	41.3597	4.62605e-17	7.60054e-16	glutathione S-transferase, putative, expressed	9.12559	8.27642	0.0527031	0.258001
LOC_Os01g27590	244.028	89.6922	2.72073	6.68413e-05	0.000340813	transposon protein, putative, Pong sub-class, expressed	6.57962	6.42701	2.31355	1.42308
LOC_Os01g27630	57.9297	0	#DIV/0!	2.72372e-08	2.21675e-07	glutathione S-transferase, putative, expressed	3.6802	3.01283	0	0
LOC_Os01g28840	178.781	62.7237	2.8503	0.00034401	0.00152894	C4-dicarboxylate transporter/malic acid transport protein, expressed	3.81221	3.7803	1.09071	0.985671
LOC_Os01g29104	616.298	201.851	3.05323	3.21143e-10	3.15018e-09	expressed protein	38.3685	44.9936	13.2957	8.07219
LOC_Os01g29150	198.97	24.341	8.17424	1.88248e-10	1.88475e-09	cytochrome P450 72A1, putative, expressed	4.94858	4.27244	0.422877	0.434628
LOC_Os01g31370	234.82	54.7737	4.28709	2.03625e-07	1.48282e-06	glycosyltransferase, putative, expressed	5.25323	6.17945	0.620499	1.43586
LOC_Os01g31680	1220.81	450.649	2.709	5.15905e-12	5.91541e-11	uncharacterized protein sll0194, putative, expressed	44.7877	39.8631	13.0966	11.2833
LOC_Os01g31690	10441.1	1261.82	8.27462	4.7259e-16	7.26092e-15	oxygen-evolving enhancer protein 1, chloroplast precursor, putative, expressed	421.838	324.285	28.3014	41.5048
LOC_Os01g31800	659.742	6.08526	108.416	1.37119e-60	1.36903e-58	Core histone H2A/H2B/H3/H4 domain containing protein, putative, expressed	43.8141	43.6087	0.288743	0.331054
LOC_Os01g31940	61.39	13.2822	4.62197	0.00388527	0.0135606	purine permease, putative, expressed	2.1673	2.27277	0.361599	0.374589
LOC_Os01g32130	751.13	362.411	2.07259	4.169e-06	2.56261e-05	expressed protein	27.5982	30.7313	12.169	9.79024
LOC_Os01g32560	121.266	35.6907	3.3977	0.000642202	0.00269096	expressed protein	6.57047	7.19954	1.80309	1.35337
LOC_Os01g32640	529.227	237.144	2.23167	8.38224e-06	4.93176e-05	OsFBX9 - F-box domain containing protein, expressed	12.2148	13.8594	4.84545	4.25841
LOC_Os01g32830	254.286	70.3279	3.61572	7.86967e-07	5.36139e-06	expressed protein	4.91737	4.37068	1.16329	0.844334
LOC_Os01g32849	830.819	272.069	3.05371	3.70503e-05	0.000197445	expressed protein	10.7721	15.2161	3.78248	2.86844
LOC_Os01g32864	72.6616	0.584938	124.221	3.41933e-06	2.12637e-05	retrotransposon protein, putative, unclassified, expressed	5.72066	2.89256	0.0735602	0.00574512
LOC_Os01g32890	164.833	68.0495	2.42224	0.00294369	0.0105827	expressed protein	5.69675	4.98644	1.70234	1.72818
LOC_Os01g33040	672.947	7.19696	93.5045	2.80868e-60	2.76179e-58	kinesin motor domain containing protein, expressed	8.49478	8.98045	0.0695374	0.0688532
LOC_Os01g33050	1641.45	731.324	2.24449	8.92248e-10	8.38475e-09	ribosomal protein L24, putative, expressed	77.8596	69.471	27.5238	23.6643
LOC_Os01g33410	54.9206	11.9346	4.60178	0.0053823	0.018136	transposon protein, putative, unclassified, expressed	0.919738	1.36467	0.297393	0.106233
LOC_Os01g33420	1831.84	534.663	3.42616	3.30356e-20	6.63349e-19	glycosyl hydrolase family protein 27, putative, expressed	38.497	40.5601	10.0601	7.96065
LOC_Os01g34610	1433.64	143.758	9.97256	9.57073e-47	5.97232e-45	expressed protein	38.0931	35.8025	3.25423	2.52707
LOC_Os01g34870	739.508	24.047	30.7526	9.84906e-51	7.10204e-49	expressed protein	26.6944	24.9705	0.768916	0.537312
LOC_Os01g34880	397.214	34.5209	11.5065	1.09228e-21	2.37875e-20	callose synthase, putative, expressed	11.6267	11.2186	0.849357	0.688894
LOC_Os01g34890	324.458	30.019	10.8084	8.84587e-18	1.526e-16	GLUCAN SYNTHASE-LIKE protein, putative, expressed	4.38039	4.38998	0.226309	0.397579
LOC_Os01g34930	743.727	328.365	2.26494	4.42775e-07	3.1092e-06	callose synthase, putative, expressed	18.1141	19.4262	6.72262	6.19453
LOC_Os01g35230	142.621	4.27227	33.383	1.76197e-13	2.26792e-12	1-aminocyclopropane-1-carboxylate oxidase homolog 1, putative, expressed	5.25455	4.44111	0.0454995	0.176514
LOC_Os01g35590	43.4772	0	#DIV/0!	6.62067e-06	3.95934e-05	expressed protein	2.7472	5.47268	0	0
LOC_Os01g35850	225.876	21.649	10.4335	3.25284e-13	4.09273e-12	Ras family domain containing protein, expressed	11.4617	10.408	0.863041	0.75719
LOC_Os01g36120	244.369	48.3298	5.05627	7.84909e-06	4.63925e-05	expressed protein	35.6788	23.7841	4.93301	4.28109
LOC_Os01g36240	390.284	16.0324	24.3435	6.92505e-29	2.17322e-27	peroxidase precursor, putative, expressed	14.1275	12.2861	0.403658	0.428947
LOC_Os01g36390	2739.17	15.916	172.101	3.60356e-159	2.65754e-156	MCM4 - Putative minichromosome maintenance MCM complex subunit 4, expressed	44.5427	49.9196	0.17463	0.241752
LOC_Os01g36580	166.616	4.97356	33.5005	1.49926e-15	2.22856e-14	auxin-induced protein 5NG4, putative, expressed	6.28397	5.13523	0.123422	0.149828
LOC_Os01g36660	415.529	148.796	2.79261	5.52647e-07	3.84248e-06	carboxyl-terminal peptidase, putative, expressed	11.0733	11.9696	3.16883	3.24634
LOC_Os01g37050	109.341	28.0284	3.90108	0.000459518	0.00198944	ribonuclease III domain protein, putative, expressed	3.32599	4.00769	0.614116	0.820794
LOC_Os01g37850	403.782	157.341	2.56629	5.34993e-06	3.24018e-05	expressed protein	27.1657	22.1609	7.07279	7.83163
LOC_Os01g37960	940.243	422.287	2.22655	1.59671e-07	1.17968e-06	hydrolase, putative, expressed	27.3632	24.2668	8.54043	9.48631
LOC_Os01g38580	18.4901	0.584938	31.6103	0.0125806	0.0383492	beta,beta-carotene 9,10-dioxygenase, putative, expressed	0.314531	0.446318	0.0218047	7.02389e-106
LOC_Os01g39110	4321	491.709	8.78772	5.28707e-66	6.08369e-64	ZOS1-10 - C2H2 zinc finger protein, expressed	74.5878	79.5108	5.21281	8.35279
LOC_Os01g39330	324.562	9.47853	34.2418	1.13066e-27	3.35669e-26	helix-loop-helix DNA-binding domain containing protein, expressed	7.19558	8.28176	0.193806	0.153465
LOC_Os01g39600	737.976	282.678	2.61066	1.02486e-08	8.7285e-08	expressed protein	10.8717	9.90997	2.82066	3.35783
LOC_Os01g39670	279.408	112.925	2.47429	0.000117492	0.000572101	OsFBD1 - F-box and FBD domain containing protein, expressed	8.38627	8.09044	2.83443	2.34021
LOC_Os01g39890	223.668	84.3209	2.65258	0.000249677	0.00113693	transposon protein, putative, unclassified, expressed	4.00296	3.63524	0.886752	1.35242
LOC_Os01g39960	515.352	15.2729	33.7429	3.03812e-32	1.09904e-30	lycopene epsilon cyclase, chloroplast precursor, putative, expressed	14.491	11.4296	0.218612	0.378654
LOC_Os01g40170	96.9148	1.69664	57.1217	6.60527e-11	6.894e-10	translation initiation factor, putative, expressed	1.55054	1.66101	0.0263623	0.011539
LOC_Os01g40190	233.284	14.8043	15.7579	1.72331e-08	1.4379e-07	retrotransposon protein, putative, unclassified, expressed	3.37276	5.24218	0.169193	0.255844
LOC_Os01g40310	619.28	124.704	4.966	1.50873e-05	8.58288e-05	expressed protein	41.1848	28.2929	3.22736	7.54702
LOC_Os01g40590	3507.35	1700.3	2.06278	4.13066e-10	4.00586e-09	tyrosine protein kinase domain containing protein, putative, expressed	68.8967	63.5118	24.7752	25.1635
LOC_Os01g40860	420.264	64.249	6.54117	5.70931e-16	8.72179e-15	aldehyde dehydrogenase, putative, expressed	11.0199	11.0286	1.10505	1.49977
LOC_Os01g40980	731.009	359.48	2.03352	7.36847e-06	4.37751e-05	helicase, putative, expressed	8.62841	9.9723	4.14306	3.00762
LOC_Os01g41140	55.8571	2.33975	23.8731	9.05498e-06	5.30562e-05	THION18 - Plant thionin family protein precursor, expressed	3.40579	2.56184	0.210672	0
LOC_Os01g41250	183.264	86.0726	2.12918	0.00642706	0.0212288	OsFBX17 - F-box domain containing protein, expressed	6.2071	6.1551	2.12733	2.40382
LOC_Os01g41270	138.418	17.6127	7.85899	1.144e-07	8.59893e-07	OsFBD3 - F-box and FBD domain containing protein, expressed	2.47357	2.17198	0.210549	0.259106
LOC_Os01g41290	298.362	141.241	2.11244	0.000772888	0.00318186	OsFBD5 - F-box and FBD domain containing protein, expressed	8.09899	7.36772	3.31648	2.40379
LOC_Os01g41530	187.013	45.9901	4.06638	3.73659e-06	2.31126e-05	OsFBL2 - F-box domain and LRR containing protein, expressed	4.5057	5.26644	0.960469	0.911059
LOC_Os01g41550	4136.5	1548.66	2.67102	1.80966e-17	3.06321e-16	aspartic proteinase, putative, expressed	109.329	107.549	29.9989	33.1049
LOC_Os01g41640	4122.13	1494.7	2.75783	1.08163e-18	1.97846e-17	expressed protein	97.4273	95.0908	30.0048	24.4758
LOC_Os01g41710	11095.6	548.604	20.2252	8.73089e-25	2.27374e-23	chlorophyll A-B binding protein, putative, expressed	504.725	386.328	17.5143	16.7853
LOC_Os01g41770	103.24	19.1316	5.3963	5.62767e-05	0.000291108	leucine rich repeat protein, putative, expressed	1.73788	1.44504	0.295819	0.15567
LOC_Os01g41780	285.095	63.425	4.49499	4.19013e-09	3.69672e-08	expressed protein	4.15893	4.58788	0.835212	0.690468
LOC_Os01g41880	2960.08	1304.85	2.26852	4.55209e-12	5.23612e-11	hyaluronan/mRNA binding family domain containing protein, expressed	88.9659	89.9518	32.5641	28.9146
LOC_Os01g42040	229.76	34.1073	6.73638	1.20125e-10	1.23158e-09	ubiquitin-conjugating enzyme, putative, expressed	5.17903	5.30167	0.911466	0.302044
LOC_Os01g42070	395.747	1.05352	375.641	1.18775e-44	6.88238e-43	kinesin motor domain containing protein, putative, expressed	7.06682	7.98785	0	0.0261861
LOC_Os01g42110	14.2775	0	#DIV/0!	0.0163654	0.0482457	nodulin MtN3 family protein, putative, expressed	0.931619	0.885382	0	0
LOC_Os01g42150	197.754	2.2234	88.9421	1.08297e-21	2.36165e-20	MEGL13 - Maternally expressed gene MEG family protein precursor, expressed	20.9502	21.3769	0.192139	0.157344
LOC_Os01g42400	35.4664	2.75016	12.8961	0.00204348	0.00762871	STE_MEK_ste7_MAP2K.3 - STE kinases include homologs to sterile 7, sterile 11 and sterile 20 from yeast, expressed	0.726211	1.15408	0.0380894	0.0563919
LOC_Os01g42990	564.255	197.818	2.85239	9.95896e-09	8.49076e-08	PPR repeat domain containing protein, putative, expressed	14.8092	13.9142	4.63825	3.21961
LOC_Os01g43040	616.977	261.592	2.35855	6.02342e-07	4.16658e-06	amino acid transporter, putative, expressed	11.025	10.9557	4.31116	2.9748
LOC_Os01g43280	38.8316	0.526761	73.7177	4.33684e-05	0.000228637	hydroquinone glucosyltransferase, putative, expressed	0.992711	0.940744	0	0.0258815
LOC_Os01g43290	61.4484	1.05352	58.3266	2.88771e-07	2.07125e-06	expressed protein	6.43486	5.48722	2.73529e-48	0.143993
LOC_Os01g43380	2513.77	1108.93	2.26685	1.69599e-11	1.86934e-10	glycosyltransferase family protein 1, putative, expressed	47.3897	54.1001	16.7972	18.0033
LOC_Os01g43430	175.726	55.5268	3.16471	0.000131168	0.000631681	expressed protein	10.9461	9.40265	2.67306	2.36964
LOC_Os01g43480	1304.48	456.103	2.86006	3.7932e-09	3.36116e-08	AAA-type ATPase family protein, putative, expressed	16.0614	20.2021	4.82076	5.04819
LOC_Os01g43510	162.094	0	#DIV/0!	2.11758e-21	4.53852e-20	expressed protein	5.46124	5.59645	0	0
LOC_Os01g43580	2272.34	1135.38	2.00139	2.09273e-08	1.72748e-07	kinesin motor domain containing protein, putative, expressed	44.519	40.4808	15.6038	17.4077
LOC_Os01g43710	707.321	282.491	2.50387	4.67198e-08	3.69669e-07	cytochrome P450 72A1, putative, expressed	15.4284	13.273	4.68958	4.23593
LOC_Os01g43750	40.0751	0.526761	76.0784	3.01579e-05	0.000163072	cytochrome P450 72A1, putative, expressed	1.10408	1.11265	3.55939e-92	0.0210753
LOC_Os01g43760	159.462	8.1923	19.4649	8.85215e-13	1.07381e-11	cytochrome P450 72A1, putative, expressed	5.73857	5.42568	0.155116	0.289924
LOC_Os01g43880	47.3244	10.238	4.62243	0.0100151	0.0314057	expressed protein	8.81493	10.9173	2.55327	0.909328
LOC_Os01g44110	2543.8	951.637	2.67307	1.30739e-15	1.94871e-14	serine/threonine-protein kinase, putative, expressed	45.8451	50.9581	14.1236	14.0573
LOC_Os01g44330	44.472	7.25513	6.12973	0.0059287	0.0197663	laccase precursor protein, putative, expressed	1.62209	0.991844	0.184032	0.14216
LOC_Os01g44394	928.717	266.801	3.48093	5.09041e-15	7.33476e-14	mitotic checkpoint protein, putative, expressed	30.8853	32.6392	8.25272	5.98936
LOC_Os01g44960	1107.3	8.83542	125.325	7.79628e-90	1.49693e-87	hydrolase, alpha/beta fold family domain containing protein, expressed	39.2894	41.2925	0.239977	0.251961
LOC_Os01g44970	291.125	18.5467	15.6969	3.47289e-11	3.71307e-10	polygalacturonase, putative, expressed	7.87555	5.39139	0.421713	0.244833
LOC_Os01g45290	149.628	33.6387	4.44809	8.29096e-06	4.88441e-05	retrotransposon protein, putative, unclassified, expressed	1.35851	1.62826	0.414795	0.11809
LOC_Os01g45470	1468.72	206.918	7.0981	0.0130506	0.0395997	expressed protein	222.113	96.1861	11.7336	22.819
LOC_Os01g45570	24.2072	1.69664	14.2678	0.0107774	0.0335233	homeobox associated leucine zipper, putative, expressed	1.11136	0.955335	0.0972005	0.038842
LOC_Os01g45640	531.751	119.359	4.45506	2.85612e-10	2.81013e-09	tat pathway signal sequence family protein, expressed	38.7209	29.5792	6.85544	5.10993
LOC_Os01g45914	130.407	11.117	11.7304	6.11416e-09	5.31605e-08	expressed protein	9.49118	7.48876	0.613079	0.531867
LOC_Os01g46210	40.855	0	#DIV/0!	1.03638e-05	6.02142e-05	GDSL-like lipase/acylhydrolase, putative, expressed	1.15826	2.35901	0	0
LOC_Os01g46260	14.2099	0	#DIV/0!	0.0165996	0.0488473	expressed protein	0.685354	0.736641	0	0
LOC_Os01g46290	447.069	9.88894	45.209	6.84358e-28	2.06191e-26	lipase, putative, expressed	15.2462	11.6477	0.190065	0.270852
LOC_Os01g46340	2010.1	419.573	4.79081	5.44925e-30	1.80985e-28	chloroplast unusual positioning protein, putative, expressed	32.5667	27.9531	5.55303	4.30925
LOC_Os01g46350	246.497	72.3408	3.40743	0.0111651	0.0345737	proteins of unknown function domain containing protein, expressed	4.82697	4.37547	0.0522839	1.9982
LOC_Os01g46380	11971.5	3594.14	3.33085	1.69707e-29	5.48489e-28	ketol-acid reductoisomerase, chloroplast precursor, putative, expressed	270.899	254.152	68.6144	54.4479
LOC_Os01g46570	2075.13	333.277	6.22645	1.20916e-39	5.85613e-38	CTP synthase, putative, expressed	34.0341	36.0812	4.68069	4.09383
LOC_Os01g46800	154.78	5.38397	28.7483	1.05614e-06	7.06758e-06	WRKY15, expressed	11.8819	6.72384	0.0857698	0.382074
LOC_Os01g46870	313.914	2.69198	116.611	3.15532e-33	1.18916e-31	AP2 domain containing protein, expressed	11.5909	9.13895	0.0442621	0.105984
LOC_Os01g46950	524.093	82.563	6.3478	3.03548e-18	5.3942e-17	aldose 1-epimerase, putative, expressed	14.4498	12.9345	1.49758	1.85974
LOC_Os01g47130	339.564	32.0034	10.6103	1.50485e-18	2.72645e-17	expressed protein	11.4488	11.4903	1.07733	0.607114
LOC_Os01g47180	815.805	145.28	5.61538	1.54238e-22	3.54705e-21	3-5 exonuclease domain-containing protein, putative, expressed	28.7162	33.9987	4.83474	3.90626
LOC_Os01g47200	790.947	382.535	2.06765	3.23042e-06	2.01701e-05	retrotransposon protein, putative, unclassified, expressed	23.5478	24.0624	10.2529	7.74048
LOC_Os01g47350	639.403	191.991	3.33039	4.29855e-11	4.55382e-10	enoyl-CoA hydratase/isomerase family protein, putative, expressed	22.2841	19.7375	3.75265	6.00746
LOC_Os01g47360	46.6796	0	#DIV/0!	8.43151e-07	5.72253e-06	GATA zinc finger domain containing protein, expressed	3.86914	2.48838	0	0
LOC_Os01g47420	347.661	155.922	2.2297	0.000118475	0.000576371	pterin-4-alpha-carbinolamine dehydratase, putative, expressed	14.1447	15.6518	6.52887	3.94086
LOC_Os01g47560	395.777	61.6184	6.42304	5.30051e-15	7.62733e-14	WRKY16, expressed	8.99792	8.99815	0.775496	1.39392
LOC_Os01g47600	470.696	206.595	2.27835	1.36488e-05	7.818e-05	HMG1/2, putative, expressed	32.7303	28.1027	12.1738	8.70844
LOC_Os01g47635	27.6584	0.526761	52.5065	0.00102217	0.00409716	expressed protein	1.27591	1.2847	0	0.0455948
LOC_Os01g47700	471.15	16.1487	29.1757	1.01721e-32	3.76369e-31	expressed protein	72.5163	57.6902	1.95551	1.54444
LOC_Os01g47710	89.7239	1.16988	76.6952	1.21123e-10	1.24102e-09	homeobox domain containing protein, expressed	2.09309	1.76429	0.0325813	3.0078e-05
LOC_Os01g47810	266.866	76.9431	3.46835	9.7925e-07	6.58427e-06	S-locus-like receptor protein kinase, putative, expressed	5.52188	5.56945	1.24103	1.24086
LOC_Os01g48060	1204.48	489.868	2.45878	3.27068e-10	3.20732e-09	auxin response factor, putative, expressed	19.4815	21.8458	6.24714	6.81543
LOC_Os01g48220	2223.77	959.634	2.31731	2.22279e-11	2.42281e-10	protein of unknown function DUF1421 domain containing protein, expressed	52.0781	54.8562	15.4474	20.331
LOC_Os01g48360	79.0143	9.53671	8.28528	3.87678e-05	0.000206023	expressed protein	7.32349	4.47575	0.727946	0.424565
LOC_Os01g48500	204.948	22.9935	8.91331	2.75151e-11	2.97613e-10	expressed protein	10.6791	8.07631	1.03921	0.635772
LOC_Os01g48700	990.503	330.873	2.99361	9.83577e-13	1.18957e-11	transcription factor Dp, putative, expressed	40.8132	42.1378	12.1061	9.51443
LOC_Os01g48770	5854.55	2910.55	2.01149	1.81316e-10	1.81984e-09	60S ribosomal protein L37a, putative, expressed	354.163	327.086	132.385	131.229
LOC_Os01g48800	52.1726	0	#DIV/0!	3.3819e-06	2.10595e-05	purine permease, putative, expressed	0.991352	1.95678	0	0
LOC_Os01g48990	212.409	15.4474	13.7504	3.27328e-14	4.46655e-13	uncharacterized kinase mug58, putative, expressed	7.08564	5.81649	0.3365	0.393335
LOC_Os01g49110	426.58	97.2478	4.38653	1.15777e-11	1.29323e-10	prenyltransferase, putative, expressed	8.71962	8.01713	1.43089	1.52671
LOC_Os01g49120	69.9995	17.1441	4.08301	0.00401094	0.0139602	MATE efflux family protein, putative, expressed	1.59173	1.34433	0.267649	0.280409
LOC_Os01g49154	35.7366	3.27692	10.9056	0.00310164	0.0110916	expressed protein	1.09459	1.43559	0.050673	0.117957
LOC_Os01g49160	48.7522	4.79903	10.1588	0.000759308	0.00313033	MYB family transcription factor, putative, expressed	2.01525	1.43178	0.0169505	0.23828
LOC_Os01g49200	1044.3	4.4468	234.842	2.31471e-92	4.67786e-90	microtubule associated protein, putative, expressed	20.0635	20.5262	0.0678278	0.0593532
LOC_Os01g49210	215.274	19.6615	10.949	6.8847e-09	5.95897e-08	expressed protein	14.137	9.58356	0.598918	1.05573
LOC_Os01g49290	8941.66	4076.11	2.19367	1.63526e-13	2.11574e-12	WD repeat-containing protein, putative, expressed	312.054	308.114	110.26	109.758
LOC_Os01g49380	132.71	54.8837	2.41802	0.00673379	0.0221114	lipase, putative, expressed	4.99895	5.12641	1.67887	1.58576
LOC_Os01g49440	486.533	140.316	3.4674	6.06054e-10	5.77727e-09	expressed protein	19.1145	18.3827	3.72998	4.68541
LOC_Os01g49614	100.771	8.95177	11.2571	3.40873e-07	2.4248e-06	Protein kinase domain containing protein, expressed	1.22263	1.2183	0.103169	0.0674124
LOC_Os01g49720	14.6152	0	#DIV/0!	0.0152512	0.0454286	glutathione S-transferase, putative, expressed	0.957334	0.500704	0	0
LOC_Os01g49830	5927.39	415.164	14.2772	7.55572e-60	7.27524e-58	B3 DNA binding domain containing protein, expressed	193.531	166.305	8.01893	11.4978
LOC_Os01g49890	1366.56	660.398	2.0693	1.66549e-05	9.41031e-05	threonine synthase, chloroplast precursor, putative, expressed	37.9957	30.2964	14.5627	11.2198
LOC_Os01g49920	420.445	164.709	2.55265	2.94846e-06	1.85416e-05	protein kinase, putative, expressed	4.87351	5.55542	1.64652	1.5348
LOC_Os01g50110	68.4766	5.67485	12.0667	1.84924e-05	0.000103655	MYB family transcription factor, putative, expressed	3.43311	2.60875	0.293048	0.09382
LOC_Os01g50440	33.9159	1.58028	21.4619	0.00136058	0.00530298	AWPM-19-like membrane family protein, putative, expressed	2.36357	1.0869	0	0.130359
LOC_Os01g50450	1092.1	289.297	3.77501	1.55287e-17	2.64649e-16	expressed protein	39.315	37.1431	6.59696	9.09075
LOC_Os01g50460	19.6568	0.584938	33.605	0.00938631	0.0296685	nodulin MtN3 family protein, putative, expressed	0.839922	0.814981	0.0509918	0.0121151
LOC_Os01g50470	442.043	215.961	2.04687	0.000168688	0.000795373	regulator of chromosome condensation, putative, expressed	6.02791	5.74959	2.48025	2.00506
LOC_Os01g50820	237.654	76.5327	3.10526	1.37471e-05	7.87292e-05	transporter, major facilitator family, putative, expressed	5.04868	6.10713	1.44115	1.34355
LOC_Os01g50910	2375.61	823.538	2.88464	5.71428e-17	9.31304e-16	late embryogenesis abundant protein, group 3, putative, expressed	102.215	109.073	23.5361	33.2069
LOC_Os01g50960	831.403	347.202	2.39458	3.64104e-08	2.92301e-07	RNA polymerase II transcriptional coactivator KELP, putative, expressed	38.4748	33.6816	12.5438	10.9525
LOC_Os01g50990	34.8401	1.75481	19.854	0.000762234	0.00314079	FBD domain containing protein, putative, expressed	1.20809	1.59205	0.115021	0
LOC_Os01g51230	132.498	0.584938	226.516	1.27093e-16	2.01665e-15	IQ calmodulin-binding motif domain containing protein, expressed	3.9716	3.8685	0.0282793	0
LOC_Os01g51260	962.949	453.993	2.12106	6.09488e-07	4.21241e-06	MYB family transcription factor, putative, expressed	39.421	32.5698	13.2516	13.1585
LOC_Os01g51300	5858.09	2866.96	2.04331	6.33617e-11	6.62806e-10	WD domain, G-beta repeat domain containing protein, expressed	156.503	153.911	59.6504	58.5904
LOC_Os01g51310	31.1587	3.50963	8.87805	0.00890512	0.0282908	expressed protein	1.82992	0.834567	0.245618	0
LOC_Os01g51410	3406.83	1508.62	2.25824	2.95005e-12	3.42491e-11	glycine dehydrogenase, putative, expressed	43.0873	43.5949	14.5568	15.2932
LOC_Os01g51610	229.913	23.4589	9.80069	2.8307e-13	3.58522e-12	B3 DNA binding domain containing protein, expressed	7.18469	8.02725	0.991353	0.237425
LOC_Os01g51620	49.532	3.27692	15.1154	0.000145161	0.000692085	KRR1 small subunit processome component, putative, expressed	1.51045	1.88848	0.0597529	0.117833
LOC_Os01g51670	376.124	114.324	3.28998	4.68363e-08	3.705e-07	expressed protein	20.2535	16.2795	5.38308	3.31426
LOC_Os01g51740	20.274	0	#DIV/0!	0.00260808	0.00948548	expressed protein	2.33278	1.68539	0	0
LOC_Os01g51770	227.521	81.6226	2.78748	8.08679e-05	0.000406205	outer mitochondrial membrane porin, putative, expressed	7.26847	9.2164	2.42966	2.15534
LOC_Os01g51780	47.2968	1.58028	29.9293	3.75044e-05	0.000199702	auxin efflux carrier component, putative, expressed	2.58652	1.49858	0	0.0985422
LOC_Os01g51850	116.157	6.72837	17.2638	1.58472e-09	1.45467e-08	expressed protein	6.14995	6.41323	0.340772	0.194836
LOC_Os01g52100	76.1403	5.03173	15.132	2.02991e-06	1.30588e-05	DUF581 domain containing protein, expressed	2.80857	2.46637	0.167299	0.117267
LOC_Os01g52140	530.987	119.656	4.4376	1.10275e-13	1.44579e-12	expressed protein	10.8969	9.67465	1.8286	1.78258
LOC_Os01g52160	109.525	15.6801	6.98495	4.5316e-06	2.77445e-05	heavy metal-associated domain containing protein, expressed	6.14385	5.66078	0.814758	0.536645
LOC_Os01g52170	966.041	255.045	3.78773	9.1532e-17	1.46673e-15	expressed protein	24.8115	22.1036	5.40045	4.2799
LOC_Os01g52250	2792.04	1011.09	2.76141	4.8815e-17	8.00403e-16	starch synthase, putative, expressed	27.5865	26.081	8.83421	6.35877
LOC_Os01g52260	3467.58	1478.8	2.34486	7.27871e-07	4.97235e-06	serine acetyltransferase protein, putative, expressed	130.811	112.964	32.5609	47.8824
LOC_Os01g52290	390.637	178.803	2.18474	8.7937e-05	0.000438388	expressed protein	7.25825	8.0815	3.24197	2.26104
LOC_Os01g52340	58.2183	4.91538	11.8441	9.72313e-05	0.000481027	NB-ARC domain containing protein, expressed	1.49666	1.6104	0.0748787	0.132831
LOC_Os01g52450	589.831	26.4481	22.3015	1.64581e-38	7.6621e-37	hexokinase, putative, expressed	14.1449	12.9588	0.43675	0.510914
LOC_Os01g52570	64.2148	3.21874	19.9503	4.97023e-06	3.02474e-05	lachrymatory factor synthase, putative, expressed	3.14588	3.10638	0.056776	0.181222
LOC_Os01g52610	160.368	8.77724	18.2709	1.33757e-12	1.59335e-11	membrane associated DUF588 domain containing protein, putative, expressed	8.57517	8.71394	0.27896	0.438831
LOC_Os01g52670	25.6626	0.526761	48.7177	0.00175167	0.0066495	expressed protein	1.4548	1.8101	0	0.0648731
LOC_Os01g52680	163.337	0	#DIV/0!	1.48595e-21	3.21451e-20	OsMADS32 - MADS-box family gene with MIKCc type-box, expressed	13.4582	14.0083	0	0
LOC_Os01g52690	24753.4	1273.33	19.4398	8.0404e-66	9.18673e-64	retrotransposon protein, putative, unclassified, expressed	470.819	550.638	20.518	20.383
LOC_Os01g52720	350.089	168.571	2.07681	0.000435162	0.00189386	Complex I intermediate-associated protein 30 domain containing protein, putative, expressed	14.6532	17.0621	6.15309	5.73798
LOC_Os01g52750	221.952	10.5902	20.9581	2.08184e-17	3.51293e-16	OsSub3 - Putative Subtilisin homologue, expressed	4.20699	3.99996	0.176499	0.139421
LOC_Os01g52760	289.329	95.952	3.01535	3.54055e-06	2.19628e-05	expressed protein	7.38817	6.77793	2.32238	1.35977
LOC_Os01g52770	3408.36	1389.02	2.45379	1.49353e-14	2.09165e-13	GDSL-like lipase/acylhydrolase, putative, expressed	103.101	94.5069	35.373	27.5253
LOC_Os01g52780	376.821	138.843	2.71401	2.45492e-06	1.55798e-05	HVA22, putative, expressed	3.63512	4.76393	1.37897	1.0392
LOC_Os01g52880	247.636	13.2209	18.7307	1.74835e-18	3.1553e-17	leucine-rich repeat family protein, putative, expressed	9.17692	7.01513	0.59287	0.113392
LOC_Os01g53030	20.6118	1.16988	17.6188	0.0154349	0.0458904	expressed protein	1.7832	0.834955	0.0893237	0
LOC_Os01g53240	369.817	29.6086	12.4902	3.61978e-21	7.657e-20	BURP domain containing protein, expressed	10.8506	9.93985	0.529644	0.757473
LOC_Os01g53250	1615.25	792.703	2.03765	4.59518e-08	3.63947e-07	NADPH reductase, putative, expressed	30.838	32.4573	12.9337	11.278
LOC_Os01g53330	308.381	39.029	7.90133	1.20109e-11	1.33932e-10	anthocyanidin 5,3-O-glucosyltransferase, putative, expressed	9.58464	7.08066	0.714455	0.918742
LOC_Os01g53460	304.896	24.7514	12.3183	3.48545e-18	6.1601e-17	anthocyanidin 5,3-O-glucosyltransferase, putative, expressed	8.45141	9.48485	0.485187	0.630927
LOC_Os01g53750	1958.07	47.4508	41.2653	2.64608e-101	6.5544e-99	glucan endo-1,3-beta-glucosidase precursor, putative, expressed	67.8102	68.5767	1.50308	1.09386
LOC_Os01g53840	856.261	218.95	3.91076	3.08065e-16	4.78755e-15	protein kinase family protein, putative, expressed	17.645	17.8671	3.63481	3.43615
LOC_Os01g53990	242.339	3.39327	71.4175	3.39073e-25	8.98169e-24	pectinesterase, putative, expressed	5.92845	6.94906	0.0940405	0.0499328
LOC_Os01g54010	1170.51	191.69	6.10625	2.40217e-29	7.70236e-28	peptidase, putative, expressed	21.3745	21.5572	2.47503	2.98225
LOC_Os01g54090	51.1041	0.584938	87.3667	1.31828e-06	8.71044e-06	expressed protein	2.03338	1.7209	0.0392281	0
LOC_Os01g54210	227.052	86.3053	2.6308	0.000213829	0.000986848	GATA zinc finger domain containing protein, expressed	6.65909	6.20659	1.87809	1.9112
LOC_Os01g54420	351.846	25.1587	13.9851	1.03488e-21	2.26439e-20	dynamin family protein, putative, expressed	6.19072	6.31788	0.413558	0.288167
LOC_Os01g54620	333.69	95.0244	3.51163	5.41082e-08	4.25638e-07	CESA4 - cellulose synthase, expressed	4.21883	5.29491	1.01041	1.08785
LOC_Os01g54630	56.4835	0	#DIV/0!	4.16506e-08	3.31743e-07	leucine rich repeat family protein, putative, expressed	1.9168	1.63695	0	0
LOC_Os01g54810	401.056	131.827	3.04229	1.01874e-05	5.92525e-05	lipase, putative, expressed	13.3253	9.65352	2.97813	2.91418
LOC_Os01g54870	4467.1	1748.92	2.5542	1.72612e-16	2.71765e-15	60S ribosomal protein L18a, putative, expressed	236.807	238.389	71.7365	72.9904
LOC_Os01g54990	1701.11	554.227	3.06934	1.17276e-16	1.86544e-15	auxin response factor, putative, expressed	28.6388	28.3035	7.11627	7.31165
LOC_Os01g55120	1323.27	486.989	2.71724	1.23549e-12	1.47772e-11	expressed protein	34.9775	39.3402	11.0664	10.2416
LOC_Os01g55220	275.954	0	#DIV/0!	1.26602e-08	1.06899e-07	expressed protein	86.5	42.0842	0	0
LOC_Os01g55240	389.508	34.285	11.3609	4.28686e-08	3.41109e-07	gibberellin 2-beta-dioxygenase, putative, expressed	13.3605	8.71584	0.977875	0.553022
LOC_Os01g55280	1508.27	609.043	2.47646	2.22676e-11	2.42633e-10	expressed protein	62.9467	62.9708	20.5885	19.024
LOC_Os01g55420	251.569	102.987	2.44272	0.000385336	0.00169382	expressed protein	12.7466	9.83604	2.86617	4.30569
LOC_Os01g55500	941.797	161.313	5.83833	2.59451e-25	6.9121e-24	nucleobase-ascorbate transporter, putative, expressed	17.7003	19.8151	2.73767	2.26692
LOC_Os01g55560	492.391	7.25513	67.868	5.63515e-45	3.3186e-43	ABIL3, putative, expressed	16.3049	18.5055	0.231861	0.170486
LOC_Os01g55600	108.021	8.30866	13.001	4.7828e-08	3.77884e-07	peptide transporter PTR2, putative, expressed	2.75288	2.9653	0.169752	0.179168
LOC_Os01g55640	14.4893	0	#DIV/0!	0.0149749	0.0446864	seven in absentia protein family protein, putative, expressed	0.705762	1.01766	3.7808e-26	2.2855e-29
LOC_Os01g55740	1413.33	612.252	2.30841	9.11737e-10	8.55303e-09	OsRhmbd4 - Putative Rhomboid homologue, expressed	64.6853	59.0021	22.7412	19.0689
LOC_Os01g55820	148.105	26.9167	5.50235	1.64878e-06	1.07303e-05	X8 domain containing protein, expressed	5.47751	6.27888	0.724971	0.940908
LOC_Os01g55830	3201.36	1468.42	2.18014	0.00290038	0.0104432	glutathione S-transferase, putative, expressed	149.213	103.211	43.9983	46.0256
LOC_Os01g55890	457.465	156.982	2.91412	6.54223e-08	5.08873e-07	amino acid kinase, putative, expressed	8.4172	9.00984	2.58691	2.07642
LOC_Os01g55974	431.388	141.124	3.05679	4.05638e-08	3.23882e-07	deoxycytidylate deaminase, putative, expressed	8.45129	8.94663	2.55491	1.9033
LOC_Os01g56010	181.173	40.4866	4.4749	1.52563e-06	9.98691e-06	serpin domain containing protein, putative, expressed	6.35625	5.40767	1.34019	0.7274
LOC_Os01g56020	245.677	3.21874	76.3269	1.83801e-25	4.92092e-24	expressed protein	4.82693	4.55523	0.0179411	0.0749017
LOC_Os01g56030	51.4327	0	#DIV/0!	2.05716e-07	1.49636e-06	EF hand family protein, putative, expressed	2.92132	1.65134	0	0
LOC_Os01g56090	165.969	31.887	5.20489	6.51834e-07	4.48217e-06	expressed protein	7.71645	8.65164	1.47241	1.00394
LOC_Os01g56150	1107.17	498.577	2.22065	3.9342e-08	3.14513e-07	OsProCP1 - Putative Lysosomal Pro-x Carboxypeptidase homologue, expressed	29.534	26.8001	10.0159	9.72461
LOC_Os01g56220	392.547	48.388	8.11249	1.02867e-17	1.76703e-16	expressed protein	23.001	23.9161	2.46616	2.05653
LOC_Os01g56260	88.1027	27.912	3.15644	0.00575133	0.0192437	expressed protein	2.33305	3.20453	0.535523	0.827229
LOC_Os01g56320	2115.23	520.563	4.06335	1.31636e-25	3.54772e-24	OsSub4 - Putative Subtilisin homologue, expressed	30.1692	35.1475	6.96993	5.57753
LOC_Os01g56360	112.049	11.4079	9.82206	1.66843e-07	1.22903e-06	wax synthase, putative, expressed	2.24984	3.31856	0.351772	0.0922047
LOC_Os01g56620	478.596	36.1593	13.2358	8.17541e-27	2.33525e-25	pseudouridylate synthase, putative, expressed	8.36914	9.52379	0.576693	0.484186
LOC_Os01g56680	2795.18	117.856	23.7169	3.91876e-13	4.8983e-12	photosystem II reaction center W protein, chloroplast precursor, putative, expressed	112.858	76.6615	1.93378	4.20997
LOC_Os01g56730	132.43	23.6397	5.60202	4.83371e-06	2.94829e-05	expressed protein	3.90076	3.84476	0.460461	0.601885
LOC_Os01g56840	2033.75	58.5742	34.721	1.25473e-81	2.10957e-79	DUF domain containing protein, expressed	82.8122	71.1723	1.33346	2.07135
LOC_Os01g56850	3394.5	1064.09	3.19006	2.70268e-22	6.12853e-21	expressed protein	72.2559	75.3675	18.6379	17.4223
LOC_Os01g56870	294.312	66.4111	4.43167	4.09383e-09	3.61471e-08	expressed protein	5.7695	5.68158	0.994187	1.01208
LOC_Os01g56940	421.022	12.2869	34.266	3.05458e-34	1.20435e-32	flap endonuclease, putative, expressed	6.00402	7.38042	0.184158	0.12733
LOC_Os01g57150	288.807	8.30866	34.7598	3.90831e-25	1.03422e-23	SR protein related family member, putative, expressed	10.1894	10.6154	0.231479	0.218518
LOC_Os01g57370	237.196	5.50032	43.1241	1.09593e-12	1.31906e-11	cyclic nucleotide-gated ion channel 2, putative, expressed	7.08316	4.68548	0.0960816	0.122204
LOC_Os01g57410	430.191	142.886	3.01073	6.4187e-08	4.99833e-07	pentatricopeptide repeat domain containing protein, putative, expressed	6.15285	7.42722	1.77209	1.73689
LOC_Os01g57440	149.281	50.6727	2.94598	0.000734116	0.00303611	DNA repair metallo-beta-lactamase, putative, expressed	5.05234	5.94467	1.32221	1.58983
LOC_Os01g57540	280.815	71.4428	3.93062	6.25989e-08	4.88169e-07	protein kinase, putative, expressed	7.14503	7.7729	1.48412	1.45315
LOC_Os01g57650	1249.82	145.038	8.61717	6.38984e-40	3.12265e-38	ZOS1-12 - C2H2 zinc finger protein, expressed	31.4231	33.5364	3.83078	2.09868
LOC_Os01g57690	43.4587	1.1117	39.0922	3.61219e-05	0.000192878	early nodulin 20 precursor, putative, expressed	1.70816	1.95012	0.0529603	0.0436537
LOC_Os01g57710	29.5866	1.58028	18.7223	0.00301444	0.0108119	membrane protein, putative, expressed	0.892198	0.761213	0	0.0577457
LOC_Os01g57900	198.091	84.9577	2.33165	0.00172524	0.00655914	PPR repeat domain containing protein, putative, expressed	4.22253	4.1095	1.47773	1.3086
LOC_Os01g57920	157.021	46.4587	3.37981	0.000127811	0.000617076	OsFBL3 - F-box domain and LRR containing protein, expressed	3.8967	5.14907	1.03561	1.06058
LOC_Os01g57930	513.273	210.169	2.44219	1.35619e-06	8.94271e-06	CDP-alcohol phosphatidyltransferase, putative, expressed	15.0139	16.2283	5.41432	4.55987
LOC_Os01g58049	307.844	88.4123	3.48191	2.19416e-06	1.40431e-05	photosystem I assembly protein ycf4, putative, expressed	13.6504	18.8408	3.49182	3.74904
LOC_Os01g58470	621.392	272.366	2.28146	1.57902e-06	1.03011e-05	expressed protein	27.4177	27.3505	10.1224	8.62747
LOC_Os01g58600	19.8103	0	#DIV/0!	0.00304819	0.0109197	expressed protein	2.48458	6.85461	0	0
LOC_Os01g58680	1488.08	675.215	2.20386	4.32319e-07	3.03972e-06	apurinic endonuclease-redox protein, putative, expressed	40.7361	32.6752	13.7636	12.2062
LOC_Os01g58910	59.646	13.0463	4.57186	0.00441603	0.0151861	auxin-induced protein 5NG4, putative, expressed	2.05474	1.43914	0.437533	0.154212
LOC_Os01g59020	220.914	1.05352	209.691	4.59212e-13	5.70918e-12	cytochrome P450, putative, expressed	7.67496	4.77901	1.33768e-81	0.0456504
LOC_Os01g59050	36.4797	3.21874	11.3335	0.0028534	0.0102924	cytochrome P450, putative, expressed	1.38373	1.04879	0.0382622	0.138146
LOC_Os01g59120	1262.11	27.2657	46.2891	3.91671e-81	6.55121e-79	cyclin, putative, expressed	33.1305	31.1355	0.597089	0.493822
LOC_Os01g59350	1012.91	428.857	2.36189	1.38383e-08	1.16331e-07	transcription factor, putative, expressed	16.417	15.3886	4.27135	6.14995
LOC_Os01g59760	451.337	199.993	2.25677	2.57519e-05	0.000141224	bZIP transcription factor, putative, expressed	16.2586	14.7979	5.45701	5.27665
LOC_Os01g59770	14.6244	0	#DIV/0!	0.0145533	0.0435645	expressed protein	2.12612	2.4434	0	0
LOC_Os01g59780	46.7656	2.2234	21.0334	8.32934e-05	0.000417447	AP2 domain containing protein, expressed	1.79085	1.81868	0.0712774	0.0576128
LOC_Os01g59860	863.688	388.742	2.22175	1.85491e-07	1.35563e-06	expressed protein	20.2695	24.3152	8.53211	7.13002
LOC_Os01g59920	1271.6	436.956	2.91013	1.27816e-13	1.66767e-12	cysteine synthase, chloroplast precursor, putative, expressed	38.2391	32.6351	10.2754	8.71988
LOC_Os01g59990	4418.18	2180.94	2.02581	7.72507e-07	5.26509e-06	ribosomal protein L24, putative, expressed	224.3	184.03	75.2976	81.3527
LOC_Os01g60430	86.3403	31.1858	2.76858	0.013279	0.0401838	pentatricopeptide repeat-containing protein, putative, expressed	1.98803	1.57744	0.560605	0.444888
LOC_Os01g60670	1499.96	227.197	6.60201	6.56172e-36	2.77603e-34	receptor-like protein kinase precursor, putative, expressed	22.334	24.2991	2.93941	2.56131
LOC_Os01g60740	14819.8	2707.82	5.47294	7.81217e-53	5.97871e-51	LTPL16 - Protease inhibitor/seed storage/LTP family protein precursor, expressed	736.992	650.679	104.598	93.0483
LOC_Os01g60810	86.8407	10.5321	8.24538	1.56747e-05	8.90298e-05	DUF623 domain containing protein, expressed	2.5103	2.5798	0.257946	0.232087
LOC_Os01g60900	224.795	75.3597	2.98296	3.67499e-05	0.000195973	expressed protein	10.6081	10.9595	3.28647	2.38466
LOC_Os01g60960	86.6289	12.8136	6.76068	5.48842e-05	0.000284495	DUF260 domain containing protein, putative, expressed	2.9128	2.7803	0.375137	0.278221
LOC_Os01g61044	407.31	107.14	3.80167	1.02636e-09	9.5923e-09	transmembrane amino acid transporter protein, putative, expressed	8.7872	7.41836	1.41443	1.88489
LOC_Os01g61160	19.7152	0.526761	37.4272	0.00981385	0.0308635	laccase precursor protein, putative, expressed	0.662745	0.307706	0	0.0194178
LOC_Os01g61200	43.9408	2.2234	19.7629	0.000164053	0.000775546	GDSL-like lipase/acylhydrolase, putative, expressed	1.40351	1.5639	0.0563638	0.0494981
LOC_Os01g61310	38.7733	0	#DIV/0!	8.30183e-06	4.88993e-05	DUF640 domain containing protein, putative, expressed	2.51995	3.49959	9.75801e-50	3.2212e-79
LOC_Os01g61320	573.635	238.075	2.40947	7.4807e-07	5.1039e-06	thioredoxin, putative, expressed	19.9121	18.7226	7.11386	5.4017
LOC_Os01g61440	110.719	4.38862	25.2288	3.15378e-10	3.09643e-09	expressed protein	3.38187	3.99358	0.0873395	0.135829
LOC_Os01g61510	176.912	23.5816	7.50212	4.91912e-09	4.30824e-08	ammonium transporter protein, putative, expressed	5.08117	4.78112	0.426247	0.609188
LOC_Os01g61814	4942.29	1986.72	2.48767	5.99038e-16	9.11735e-15	40S ribosomal protein S23, putative, expressed	268.877	253.507	80.8889	82.4518
LOC_Os01g61940	1510.7	4.74085	318.657	1.79659e-120	6.33669e-118	white-brown complex homolog protein, putative, expressed	27.7187	26.5584	0	0.126136
LOC_Os01g62060	304.205	8.89359	34.205	4.50989e-26	1.24865e-24	plant-specific domain TIGR01589 family protein, expressed	19.0516	15.9738	0.445774	0.37838
LOC_Os01g62260	3769.09	35.403	106.463	2.96909e-117	1.00358e-114	thaumatin, putative, expressed	169.585	146.114	0.76925	1.5014
LOC_Os01g62350	1411.96	603.798	2.33847	8.56437e-10	8.0599e-09	60S ribosomal protein L36-2, putative, expressed	120.998	105	34.7604	40.3123
LOC_Os01g62360	85.4713	10.6484	8.02668	1.91185e-05	0.000106844	expressed protein	4.13173	4.9428	0.542658	0.322626
LOC_Os01g62370	482.523	81.8003	5.89879	2.27452e-16	3.56035e-15	ENTH domain containing protein, expressed	14.143	13.2639	1.75125	1.84856
LOC_Os01g62380	1116.06	29.2014	38.2195	8.67248e-71	1.14396e-68	fasciclin-like arabinogalactan protein, putative, expressed	13.0683	12.785	0.137618	0.376576
LOC_Os01g62584	279.854	88.4092	3.16544	2.8123e-06	1.77334e-05	peptidase aspartic family protein, putative, expressed	12.193	9.88781	2.93788	2.49125
LOC_Os01g62605	37.5881	0	#DIV/0!	1.26349e-05	7.27062e-05	expressed protein	2.91772	2.6204	0	0
LOC_Os01g62790	1295.08	334.796	3.86826	4.30796e-20	8.60241e-19	expressed protein	28.815	31.0956	6.58956	5.50537
LOC_Os01g62880	65.2465	15.1534	4.30574	0.00384445	0.013434	oxidoreductase, aldo/keto reductase family protein, putative, expressed	1.95481	1.81583	0.437578	0.258327
LOC_Os01g62900	1513.82	353.818	4.27853	5.92666e-24	1.48276e-22	amino acid kinase, putative, expressed	22.8022	20.8587	4.12371	3.83499
LOC_Os01g62910	123.686	34.1104	3.62604	0.000319162	0.00142671	CRR2, putative, expressed	1.52993	1.76792	0.419887	0.288373
LOC_Os01g63050	1212.04	290.273	4.17553	5.25499e-21	1.09941e-19	expressed protein	28.2842	26.8517	5.40944	4.88233
LOC_Os01g63220	851.916	403.854	2.10947	1.65438e-06	1.07581e-05	kinase, pfkB family, putative, expressed	15.6967	14.366	5.33717	5.73897
LOC_Os01g63310	756.788	8.42501	89.8264	1.30543e-65	1.47596e-63	DUF740 domain containing protein, expressed	18.1399	20.2651	0.207521	0.114741
LOC_Os01g63840	904.027	427.128	2.11652	6.95028e-07	4.76203e-06	3-deoxy-D-manno-octulosonic-acid transferase, putative, expressed	26.3961	28.0578	10.6785	9.37924
LOC_Os01g63870	1212.56	524.741	2.31078	3.83451e-09	3.39684e-08	nucleobase-ascorbate transporter, putative, expressed	34.3964	36.2857	11.4147	12.3763
LOC_Os01g63910	608.039	209.83	2.89777	3.67345e-09	3.26128e-08	AT hook motif family protein, expressed	8.84429	9.33216	2.19362	2.67221
LOC_Os01g63950	568.341	266.1	2.13582	1.39067e-05	7.95452e-05	expressed protein	13.029	12.7056	5.41441	4.01804
LOC_Os01g63970	420.065	168.102	2.49886	5.79301e-06	3.49401e-05	sialyltransferase family domain containing protein, expressed	12.3766	10.3321	3.69942	3.37494
LOC_Os01g64180	207.683	84.0142	2.472	0.000568018	0.00241441	expressed protein	7.32756	7.34386	3.14891	1.52948
LOC_Os01g64256	346.881	126.381	2.74471	3.81703e-06	2.35832e-05	transposon protein, putative, Mutator sub-class, expressed	8.50946	8.73265	2.72843	2.18506
LOC_Os01g64270	31.9569	0	#DIV/0!	0.000490276	0.0021105	expressed protein	0.751687	1.8734	1.58291e-14	1.44622e-20
LOC_Os01g64360	432.5	112.352	3.84949	3.56047e-10	3.47888e-09	MYB family transcription factor, putative, expressed	19.8833	17.6467	2.69551	4.83517
LOC_Os01g64410	114.432	3.39327	33.7231	2.20262e-11	2.40164e-10	ATOFP18/OFP18, putative, expressed	7.3734	7.58098	0.235102	0.120907
LOC_Os01g64430	99.8379	1.69664	58.8446	1.72951e-09	1.57998e-08	DUF623 domain containing protein, expressed	4.29926	2.65798	0.0504839	0.0405249
LOC_Os01g64470	376.999	159.962	2.3568	3.0961e-05	0.000167193	harpin-induced protein 1 domain containing protein, expressed	19.0147	17.9623	7.3342	4.91373
LOC_Os01g64640	3739.18	115.856	32.2745	8.69855e-124	3.3207e-121	histone H3, putative, expressed	229.516	223.587	5.08074	5.78244
LOC_Os01g64660	151.393	4.33044	34.9602	1.99767e-14	2.76546e-13	fructose-1,6-bisphosphatase, putative, expressed	3.58108	3.39498	0.0431805	0.113268
LOC_Os01g64670	64.4175	15.5056	4.15446	0.00521524	0.0176317	soluble inorganic pyrophosphatase, putative, expressed	2.04861	1.85004	0.36756	0.368581
LOC_Os01g64720	1722.25	647.513	2.65979	3.91511e-09	3.46258e-08	expressed protein	59.2342	49.1539	18.9918	12.8872
LOC_Os01g64790	277.41	59.3305	4.67567	0.00889401	0.0282583	AP2 domain containing protein, expressed	11.1547	5.64805	1.44932	1.34191
LOC_Os01g64820	2025.67	18.7825	107.849	1.45162e-50	1.03753e-48	POLA1 - Putative DNA polymerase alpha catalytic subunit, expressed	17.9235	22.5558	0.141377	0.148854
LOC_Os01g64900	1251.66	51.7844	24.1705	4.57972e-66	5.28852e-64	HEAT, putative, expressed	11.5571	12.9214	0.357151	0.427154
LOC_Os01g64910	112.408	0.526761	213.395	3.80499e-14	5.16171e-13	anthocyanidin 5,3-O-glucosyltransferase, putative, expressed	3.488	2.7759	0	0.0267959
LOC_Os01g64960	1553.4	189.48	8.19824	2.57106e-42	1.36544e-40	chlorophyll A-B binding protein, putative, expressed	48.758	55.4026	3.34309	6.46691
LOC_Os01g65110	131.39	56.6448	2.31953	0.0115675	0.0356563	POT family protein, expressed	3.58359	3.3323	0.79526	1.51453
LOC_Os01g65210	185.328	38.6736	4.7921	5.01494e-07	3.50484e-06	proton-dependent oligopeptide transport, putative, expressed	4.26206	4.04665	0.84242	0.518597
LOC_Os01g65260	462.114	137.547	3.35968	1.40302e-09	1.29484e-08	amidophosphoribosyltransferase, chloroplast precursor, putative, expressed	12.0459	11.5052	3.69572	1.80755
LOC_Os01g65550	2479.72	1174.02	2.11215	2.131e-06	1.36658e-05	RNA recognition motif containing protein, putative, expressed	50.0453	59.8742	17.804	22.567
LOC_Os01g65560	713.327	282.01	2.52944	2.37239e-08	1.94496e-07	snRK1-interacting protein 1, putative, expressed	41.996	36.4851	14.6114	9.65399
LOC_Os01g65790	693.129	320.553	2.16229	0.000247789	0.0011296	pectinesterase, putative, expressed	18.0454	15.9621	4.47029	7.66485
LOC_Os01g65880	103.123	3.7455	27.5325	9.00773e-10	8.45996e-09	nodulin MtN3 family protein, putative, expressed	2.52885	2.73236	0.0311698	0.130522
LOC_Os01g65902	324.117	99.707	3.25069	6.85718e-07	4.70221e-06	apocytochrome f precursor, putative, expressed	12.7097	16.9633	3.22846	3.86406
LOC_Os01g65904	657.224	119.013	5.52228	2.14336e-08	1.76702e-07	expressed protein	25.0024	17.8484	3.00761	3.01095
LOC_Os01g65940	261.235	80.8018	3.23303	3.0344e-06	1.90414e-05	expressed protein	5.86125	6.68241	1.72029	1.32333
LOC_Os01g66000	159.954	7.66554	20.8666	3.86425e-13	4.83389e-12	NADH dehydrogenase I subunit N, putative, expressed	6.24408	6.33057	0.199943	0.279667
LOC_Os01g66010	21.3732	0.526761	40.5748	0.00613538	0.020367	amino acid transporter, putative, expressed	0.727477	0.429945	4.60793e-28	0.0245298
LOC_Os01g66100	244.759	59.5082	4.11303	1.71102e-07	1.25784e-06	gibberellin 20 oxidase 2, putative, expressed	7.11629	8.56216	1.34539	1.6161
LOC_Os01g66130	644.257	216.613	2.97423	7.17261e-10	6.78554e-09	armadillo/beta-catenin repeat family protein, putative, expressed	11.1504	11.9057	2.90951	3.11842
LOC_Os01g66290	3554.75	20.1301	176.589	2.7182e-128	1.1308e-125	OsMADS21 - MADS-box family gene with MIKCc type-box, expressed	107.985	124.878	0.350173	0.682938
LOC_Os01g66490	27.1579	2.75016	9.87503	0.0163558	0.0482219	no apical meristem protein, putative, expressed	0.927234	0.38462	0.0541109	0.0646064
LOC_Os01g66590	1811.38	124.63	14.5341	2.23001e-48	1.47376e-46	DUF260 domain containing protein, putative, expressed	43.006	36.2617	2.16	2.08717
LOC_Os01g66600	367.511	142.123	2.58587	7.39116e-06	4.39019e-05	rhodanese-like, putative, expressed	10.3504	10.8589	3.38794	3.0159
LOC_Os01g66730	185.721	13.5149	13.7419	5.65654e-13	6.9764e-12	exosome complex exonuclease RRP40, putative, expressed	6.15652	8.1244	0.538644	0.285179
LOC_Os01g66820	144.945	5.38397	26.9217	6.58642e-13	8.08331e-12	inactive receptor kinase At1g27190 precursor, putative, expressed	4.77424	3.37758	0.0658117	0.178195
LOC_Os01g66830	165.044	1.69664	97.2774	1.00056e-18	1.83534e-17	pectinacetylesterase domain containing protein, expressed	6.90295	6.28178	0.0816546	0.035418
LOC_Os01g66850	600.627	238.795	2.51524	2.3001e-07	1.6645e-06	pectinacetylesterase domain containing protein, expressed	24.7856	24.5149	6.72443	8.4959
LOC_Os01g66940	2699.25	956.95	2.82068	2.61573e-17	4.3729e-16	kinase, pfkB family, putative, expressed	74.8727	74.5393	21.5138	19.7553
LOC_Os01g66980	166.675	11.4692	14.5324	7.61753e-12	8.62159e-11	expressed protein	8.91728	6.70927	0.310707	0.506912
LOC_Os01g67100	970.051	4.33044	224.007	2.98246e-84	5.31746e-82	expressed protein	11.5765	13.6683	0.0213579	0.0644861
LOC_Os01g67110	844.031	0	#DIV/0!	1.99402e-76	2.96807e-74	expressed protein	41.6345	50.2309	6.66969e-22	9.1662e-22
LOC_Os01g67120	984.976	314.507	3.13181	3.4774e-13	4.36342e-12	rhodanese-like domain containing protein, putative, expressed	21.8612	18.7105	4.72888	5.34574
LOC_Os01g67160	866.556	188.869	4.58812	2.05122e-19	3.92453e-18	cyclin-dependent kinase B1-1, putative, expressed	36.5703	37.9649	7.11819	5.55363
LOC_Os01g67260	43.2561	8.54136	5.06431	0.010302	0.0321989	expressed protein	2.50258	3.21844	0.693312	0.211813
LOC_Os01g67360	200.173	23.5816	8.48854	1.01778e-10	1.04811e-09	methyltransferase, putative, expressed	4.16997	4.38589	0.321393	0.453002
LOC_Os01g67390	367.858	3.80368	96.711	2.87595e-37	1.28897e-35	POEI32 - Pollen Ole e I allergen and extensin family protein precursor, expressed	10.9681	11.5639	0.059176	0.126196
LOC_Os01g67510	1938.85	810.41	2.39243	7.70601e-12	8.7187e-11	recA protein, putative, expressed	53.2875	49.8339	19.4975	14.2018
LOC_Os01g67570	2067.88	923.767	2.23853	1.41418e-10	1.43492e-09	PDE312/PTAC10, putative, expressed	46.0547	44.6221	16.8584	14.7335
LOC_Os01g67630	1787.61	893.143	2.00149	0.00122037	0.00480287	peptide transporter PTR2, putative, expressed	49.4808	36.7401	15.639	17.8144
LOC_Os01g67730	265.085	67.2255	3.94322	1.22409e-07	9.17118e-07	1-5-phosphoribosyl-5-5-phosphoribosylaminomethylideneaminoimidazole-4-carboxamide isomerase, chloroplast precursor, putative, expressed	17.2089	13.2951	3.69313	2.33607
LOC_Os01g67740	1315.92	10.4157	126.34	1.98141e-99	4.65903e-97	chromosome segregation protein, putative, expressed	14.7661	17.1474	0.0778769	0.11392
LOC_Os01g68070	297.435	143.526	2.07235	0.000999559	0.00401867	PPR repeat containing protein, expressed	4.8702	5.20848	2.08078	1.70969
LOC_Os01g68290	284.742	4.8572	58.6226	0.00858273	0.0273711	expressed protein	35.7747	9.58148	0.11636	0.470389
LOC_Os01g68390	421.575	201.974	2.08728	0.00014091	0.000673202	Uncharacterized ACR, COG1565 containing protein, putative, expressed	12.3477	12.4151	5.34013	3.9327
LOC_Os01g68450	282.764	21.7686	12.9896	2.30447e-17	3.87048e-16	expressed protein	12.5282	10.8672	0.481454	0.920608
LOC_Os01g68570	584.295	28.791	20.2944	8.52441e-37	3.74808e-35	expressed protein	34.3424	35.0992	0.831005	1.80746
LOC_Os01g68589	583.123	4.91538	118.632	1.22553e-09	1.13556e-08	LTPL39 - Protease inhibitor/seed storage/LTP family protein precursor, expressed	30.2044	16.7437	0.108519	0.185433
LOC_Os01g68598	433.495	11.9346	36.3224	1.71232e-32	6.27123e-31	expressed protein	28.0024	22.1013	0.822295	0.29304
LOC_Os01g68890	567.561	103.857	5.46486	2.78383e-17	4.64196e-16	P21-Rho-binding domain containing protein, putative, expressed	23.9863	22.3489	3.53508	3.08894
LOC_Os01g69060	625.479	244.758	2.5555	8.52476e-08	6.51944e-07	hydrolase, alpha/beta fold family domain containing protein, expressed	16.4037	16.9384	4.88603	5.2593
LOC_Os01g69080	2361.01	541.558	4.35967	7.5869e-13	9.26213e-12	acyl-desaturase, chloroplast precursor, putative, expressed	66.1931	53.2588	8.60777	12.6045
LOC_Os01g69160	28.3615	0	#DIV/0!	0.000198587	0.000922671	regulatory protein, putative, expressed	0.887766	1.63574	0	0
LOC_Os01g69290	1750.2	699.229	2.50304	3.29815e-12	3.82084e-11	antifreeze glycoprotein, putative, expressed	46.0757	49.7134	14.0177	15.7231
LOC_Os01g70020	3240.43	1275.55	2.54041	2.78351e-15	4.07591e-14	DEK C terminal domain containing protein, expressed	68.5307	74.2108	22.1357	21.6097
LOC_Os01g70220	857.406	260.545	3.29082	2.21245e-13	2.82756e-12	histone-lysine N-methyltransferase, putative, expressed	17.0207	18.3154	4.64745	3.73062
LOC_Os01g70260	310.883	74.0121	4.20044	3.53476e-09	3.14417e-08	receptor-like protein kinase 2 precursor, putative, expressed	5.22372	5.53577	1.24335	0.754684
LOC_Os01g70310	276.286	136.322	2.02671	0.00181779	0.00687163	inducer of CBF expression 2, putative, expressed	9.13695	8.08062	4.18214	2.49254
LOC_Os01g70400	375.755	165.999	2.26361	8.19778e-05	0.000411461	expressed protein	12.3387	11.5623	4.08428	4.12876
LOC_Os01g70410	200.965	20.8896	9.62036	1.8376e-11	2.01924e-10	protein kinase, putative, expressed	4.37504	3.68425	0.290023	0.368772
LOC_Os01g70520	310.49	30.1936	10.2833	9.6433e-17	1.54146e-15	Os1bglu5 - beta-glucosidase homologue, similar to G. max isohydroxyurate hydrolase, expressed	7.96619	6.94758	0.466145	0.648966
LOC_Os01g70550	221.623	18.4303	12.0249	5.12335e-14	6.88396e-13	heparan-alpha-glucosaminide N-acetyltransferase, putative, expressed	5.04821	5.27564	0.388984	0.282257
LOC_Os01g70560	493.997	4.97356	99.3247	1.33126e-47	8.58809e-46	expressed protein	18.7037	15.6895	0.140548	0.149942
LOC_Os01g70690	39.372	2.92469	13.462	0.000924113	0.0037427	RALFL1 - Rapid ALkalinization Factor RALF family protein precursor, putative, expressed	6.96447	4.68716	0.738795	1.3413e-115
LOC_Os01g70710	291.312	140.022	2.08047	0.00116516	0.00460516	heavy metal-associated domain containing protein, expressed	6.94253	7.97393	2.55974	2.99635
LOC_Os01g70870	68.2647	2.63381	25.9187	9.86496e-07	6.62887e-06	ZOS1-23 - C2H2 zinc finger protein, expressed	2.13736	1.46205	7.09437e-91	0.0985277
LOC_Os01g70970	69.3823	21.0028	3.30349	0.0099672	0.0312895	protein kinase, putative, expressed	2.30053	2.04503	0.75159	0.273329
LOC_Os01g71130	52.0099	0	#DIV/0!	1.53577e-07	1.13544e-06	xylanase inhibitor 725OS, putative, expressed	1.56131	1.67078	0	0
LOC_Os01g71160	31.7758	0.526761	60.323	0.00180688	0.0068359	xylanase inhibitor, putative, expressed	1.57174	0.631661	0	0.0384718
LOC_Os01g71170	425.214	44.5875	9.53661	4.71965e-18	8.26486e-17	classical arabinogalactan protein 26 precursor, putative, expressed	25.3786	19.7238	1.66186	2.03069
LOC_Os01g71190	447.677	205.502	2.17845	0.00141563	0.00549341	photosystem II reaction center PSB28 protein, chloroplast precursor, putative, expressed	27.0451	19.9704	7.16363	9.55724
LOC_Os01g71256	84.9893	14.4521	5.88076	0.000145758	0.000694623	expressed protein	1.5461	1.85434	0.243721	0.204304
LOC_Os01g71320	2109.28	776.877	2.71508	5.1149e-15	7.36678e-14	hexokinase, putative, expressed	42.0558	48.5557	12.1619	13.7705
LOC_Os01g71460	41.8099	0	#DIV/0!	3.26311e-06	2.03591e-05	OsFBDUF11 - F-box and DUF domain containing protein, expressed	1.1812	1.63021	0	0
LOC_Os01g71620	1495.68	573.558	2.60772	1.01145e-07	7.66654e-07	expressed protein	12.7283	15.5581	3.59324	4.81321
LOC_Os01g71680	49.0008	0	#DIV/0!	2.34311e-05	0.000129306	glycosyl hydrolases family 17, putative, expressed	1.53198	3.29606	0	0
LOC_Os01g71690	128.024	30.1322	4.24875	6.70894e-05	0.00034197	recA protein, expressed	2.19659	2.35468	0.477796	0.356049
LOC_Os01g71780	122.163	39.6721	3.07931	0.00151437	0.00583678	WD domain, G-beta repeat domain containing protein, expressed	3.36152	3.66797	0.813687	0.968264
LOC_Os01g71960	816.886	222.223	3.67596	7.25335e-15	1.03411e-13	endonuclease, putative, expressed	15.2931	17.4785	3.71881	3.2345
LOC_Os01g72049	1459.23	716.464	2.03671	9.8249e-08	7.45925e-07	retrotransposon, putative, centromere-specific, expressed	22.8039	22.8208	9.30066	8.17522
LOC_Os01g72330	259.414	70.8579	3.66105	5.62711e-07	3.90743e-06	OsRR4 type-A response regulator, expressed	8.0391	8.01938	1.70087	1.69762
LOC_Os01g72700	1457.12	13.6926	106.417	1.03558e-104	2.84777e-102	expressed protein	20.6818	22.586	0.12982	0.189865
LOC_Os01g72710	416.242	102.919	4.04435	8.78103e-11	9.08016e-10	expressed protein	10.3093	11.9263	2.34886	1.9357
LOC_Os01g72800	659.128	319.594	2.06239	1.67881e-05	9.47074e-05	signal recognition particle receptor, putative, expressed	25.8264	22.8393	8.99464	9.3573
LOC_Os01g72950	407.089	35.8102	11.3679	9.57559e-22	2.09803e-20	expressed protein	25.9372	20.8969	1.43522	1.72258
LOC_Os01g73070	123.79	21.4163	5.78017	0.000232533	0.00106544	expressed protein	1.52616	2.54331	0.228152	0.315362
LOC_Os01g73160	791.168	385.356	2.05309	4.58718e-06	2.80478e-05	40S ribosomal protein S10, putative, expressed	71.1243	74.2629	28.5057	26.6991
LOC_Os01g73440	73.9419	19.8329	3.72825	0.00411368	0.0142627	expressed protein	4.97624	5.05434	1.5131	0.590348
LOC_Os01g73560	1559.19	754.847	2.06558	3.84873e-08	3.0806e-07	leucine rich repeat domain containing protein, putative, expressed	43.5909	41.9101	17.2091	15.0778
LOC_Os01g73580	324.565	9.18765	35.3263	1.5109e-27	4.45296e-26	glycosyl hydrolases, putative, expressed	7.78773	6.93543	0.0924128	0.229389
LOC_Os01g73604	326.742	158.795	2.05763	0.000698218	0.00289984	LSM domain containing protein, expressed	11.6227	12.0247	5.05685	3.93495
LOC_Os01g73640	168.342	2.16522	77.7482	2.30269e-18	4.12134e-17	expressed protein	6.4832	5.36835	0.0350078	0.0948667
LOC_Os01g73830	89.9541	6.72837	13.3694	4.58695e-07	3.21821e-06	expressed protein	3.75924	4.38132	0.314904	0.162145
LOC_Os01g73840	550.296	199.178	2.76283	4.86721e-08	3.84272e-07	expressed protein	24.441	21.6444	6.08968	6.87487
LOC_Os01g73900	1329.87	655.838	2.02774	2.17885e-07	1.58134e-06	DEAD-box ATP-dependent RNA helicase, putative, expressed	36.8273	33.4784	15.0326	12.041
LOC_Os01g74120	99.6904	10.0053	9.96377	8.87144e-07	5.99603e-06	expressed protein	13.307	17.5839	1.31663	1.05649
LOC_Os01g74146	291.681	7.78189	37.482	8.29894e-26	2.26296e-24	WD repeat-containing protein, putative, expressed	7.71282	7.26921	0.159637	0.13406
LOC_Os01g74152	489.524	70.1534	6.9779	9.01131e-19	1.65858e-17	haloacid dehalogenase-like hydrolase family protein, putative, expressed	19.7893	17.015	2.2978	1.82173
LOC_Os01g74170	735.467	59.0946	12.4456	2.52117e-35	1.03985e-33	expressed protein	25.9058	25.4532	1.82178	1.39345
LOC_Os01g74190	894.696	258.56	3.4603	1.76309e-14	2.45539e-13	radical SAM enzyme, putative, expressed	28.4396	29.4582	6.81888	6.2361
LOC_Os01g74340	142.544	61.667	2.31152	0.00717912	0.0234032	RNA recognition motif containing protein, putative, expressed	11.9177	9.42439	4.51694	2.77381
LOC_Os01g74480	93.0491	17.3186	5.37279	0.000131723	0.000633882	cupin domain containing protein, expressed	3.03261	3.11861	0.539601	0.381579
LOC_Os01g74500	45.04	3.3351	13.5049	0.000413572	0.00180814	expressed protein	2.57041	2.56286	0.151277	0.136712
LOC_Os01g74540	555.713	154.882	3.58798	2.52487e-11	2.73737e-10	GATA zinc finger domain containing protein, expressed	30.076	28.9511	6.34229	6.49745
LOC_Os01g74550	55.9339	9.83076	5.68968	0.00274499	0.00994108	transposon protein, putative, unclassified, expressed	1.02047	0.91401	0.103854	0.161949
LOC_Os01g74570	53.1582	1.16988	45.4392	2.89882e-06	1.82435e-05	tetraspanin family protein, putative, expressed	4.15737	2.49191	0.0943893	0
LOC_Os01g74600	209.581	75.2433	2.78537	0.000137778	0.000660087	vegetative storage protein, putative, expressed	3.63985	4.51959	1.29606	0.993064
LOC_Os02g01010	1509.11	595.887	2.53254	9.34323e-12	1.05015e-10	OsPDIL1-4 protein disulfide isomerase PDIL1-4, expressed	31.4593	37.7441	10.5515	10.7265
LOC_Os02g01150	139.382	34.9958	3.98282	9.96951e-05	0.000492466	erythronate-4-phosphate dehydrogenase domain containing protein, expressed	2.39462	2.07148	0.192374	0.669072
LOC_Os02g01200	68.2064	0	#DIV/0!	1.25533e-09	1.16251e-08	glutaredoxin, putative, expressed	3.01758	2.51756	0	0
LOC_Os02g01340	1285.35	173.27	7.41822	1.81851e-35	7.56522e-34	ferredoxin--NADP reductase, chloroplast precursor, putative, expressed	43.4408	38.2456	2.93163	5.54577
LOC_Os02g01350	893.668	438.598	2.03756	2.70159e-06	1.70652e-05	expressed protein	18.4838	17.5194	7.2729	6.48911
LOC_Os02g01510	793.584	271.458	2.92342	1.40129e-07	1.04064e-06	lactate/malate dehydrogenase, putative, expressed	26.4417	22.2692	4.75776	8.10875
LOC_Os02g01540	135.332	1.63846	82.597	2.40908e-15	3.54522e-14	ribosomal protein, putative, expressed	6.6165	6.83096	0.0551582	0.0912523
LOC_Os02g01560	15705.9	5345.04	2.93841	1.45579e-24	3.74614e-23	40S ribosomal protein S4, putative, expressed	614.508	578.15	154.171	161.479
LOC_Os02g01940	271.849	69.8657	3.89102	1.2733e-07	9.53107e-07	transcription factor jumonji, putative, expressed	4.3018	4.71116	0.797338	1.00061
LOC_Os02g02130	1734.48	717.57	2.41715	1.51042e-11	1.66933e-10	ribosomal protein L37, putative, expressed	305.631	298.452	106.543	88.3357
LOC_Os02g02250	338.843	41.191	8.22612	6.15216e-16	9.35919e-15	expressed protein	7.34511	6.55451	0.721126	0.583508
LOC_Os02g02490	115.887	0.526761	219.999	1.25583e-14	1.76868e-13	phytosulfokine receptor precursor, putative, expressed	1.2862	1.43388	0	0.011775
LOC_Os02g02500	1197.41	400.444	2.9902	7.49902e-14	9.98505e-13	remorin family protein, putative, expressed	32.7561	30.6968	9.02814	7.53271
LOC_Os02g02630	32.4881	0	#DIV/0!	5.9042e-05	0.000304587	THION20 - Plant thionin family protein precursor, putative, expressed	4.69143	4.9563	0	0
LOC_Os02g02700	621.843	280.749	2.21494	4.09309e-06	2.51986e-05	AMP-binding enzyme, putative, expressed	14.6301	15.7199	4.75527	5.87359
LOC_Os02g02770	609.107	155.819	3.90908	3.04444e-13	3.84543e-12	PPR repeat domain containing protein, putative, expressed	11.6911	13.2353	2.39858	2.56159
LOC_Os02g02810	293.139	113.157	2.59054	7.68337e-05	0.000387259	expressed protein	14.356	10.5209	4.26207	3.25308
LOC_Os02g02970	476.585	127.025	3.75191	7.4674e-11	7.76609e-10	expressed protein	13.6643	12.5952	3.07101	2.38956
LOC_Os02g03030	111.337	0.584938	190.339	4.41556e-14	5.94772e-13	ATXR, putative, expressed	4.74347	5.42687	0.0525592	0
LOC_Os02g03100	892.541	277.34	3.21822	3.66099e-13	4.58847e-12	oxidoreductase, aldo/keto reductase family protein, putative, expressed	32.6558	29.9507	8.17478	7.00842
LOC_Os02g03310	66.9045	6.02708	11.1006	3.88607e-05	0.000206483	KH domain containing protein, putative, expressed	2.42396	2.38696	0.125044	0.211627
LOC_Os02g03330	1609.85	362.277	4.44369	2.99837e-10	2.94652e-09	expressed protein	78.7628	62.2681	8.83558	15.6914
LOC_Os02g03360	53.9965	13.6313	3.96122	0.0116843	0.0359642	expressed protein	4.87117	3.81032	1.25634	0.434172
LOC_Os02g03730	1806.21	481.631	3.75019	1.04038e-22	2.41138e-21	SWIB/MDM2 domain containing protein, expressed	99.3199	101.675	26.5562	15.4599
LOC_Os02g03750	32.0644	1.1117	28.8427	0.000803131	0.00329466	polygalacturonase, putative, expressed	0.927503	0.651641	0.0302199	0.0242291
LOC_Os02g03800	408.876	1.05352	388.104	5.17764e-46	3.15807e-44	THION22 - Plant thionin family protein precursor, expressed	30.5916	37.1188	0	0.0993545
LOC_Os02g03820	531.294	180.089	2.95017	7.99567e-09	6.87107e-08	expressed protein	12.3567	11.8138	3.82975	2.57416
LOC_Os02g03830	54.3434	12.1092	4.48779	0.00642025	0.0212106	expressed protein	3.43266	2.83207	0.946992	0.159371
LOC_Os02g03940	360.274	66.2334	5.43947	1.63384e-12	1.93209e-11	expressed protein	9.50213	7.97316	1.38487	1.13117
LOC_Os02g04190	1670.4	0.526761	3171.07	5.89219e-140	2.98743e-137	THION23 - Plant thionin family protein precursor, expressed	115.138	124.765	0	0.0842124
LOC_Os02g04240	481.154	10.5902	45.4337	1.23664e-40	6.231e-39	wee1-like protein kinase, putative, expressed	11.4911	11.0614	0.217553	0.164445
LOC_Os02g04510	144.144	24.5769	5.86502	1.38918e-06	9.14536e-06	UOS1, putative, expressed	3.12971	2.79378	0.280704	0.483954
LOC_Os02g04640	145.464	15.2729	9.52434	8.4261e-09	7.22947e-08	Myb-like DNA-binding domain containing protein, putative, expressed	3.64885	3.55041	0.211709	0.381296
LOC_Os02g04960	121.171	31.0662	3.90041	0.000202314	0.000938644	expressed protein	3.285	2.74641	0.844124	0.38252
LOC_Os02g05530	109.092	14.3939	7.57905	2.9891e-06	1.87644e-05	expressed protein	6.28728	4.62429	0.566668	0.544463
LOC_Os02g05550	78.916	8.0146	9.84653	1.09554e-05	6.35146e-05	retrotransposon protein, putative, Ty1-copia subclass, expressed	1.07364	1.24724	0.151491	0.0391825
LOC_Os02g05620	799.492	195.898	4.08116	3.09872e-16	4.81332e-15	ATEXO70G1, putative, expressed	16.8481	15.2413	3.03766	3.07984
LOC_Os02g05686	99.1592	32.7692	3.02599	0.015279	0.0454936	expressed protein	1.79479	3.1203	0.47447	0.780528
LOC_Os02g05730	194.263	59.2109	3.28086	3.19913e-05	0.000172439	protein kinase domain containing protein, expressed	2.95279	3.58408	0.920384	0.649871
LOC_Os02g05830	2008.97	109.767	18.302	4.89737e-76	7.15832e-74	ribulose bisphosphate carboxylase small chain, chloroplast precursor, putative, expressed	77.9671	68.7603	3.2156	3.03538
LOC_Os02g05870	1107.48	512.056	2.16281	1.13409e-07	8.53431e-07	expressed protein	36.7688	37.6652	11.6903	14.9834
LOC_Os02g05880	4775.7	2128	2.24422	4.45415e-13	5.54615e-12	RNA polymerase Rpb1, domain 2 family protein, expressed	33.6171	35.0773	12.2418	11.5943
LOC_Os02g05940	97.3109	30.4231	3.19858	0.0031117	0.0111202	phytosulfokine receptor precursor, putative, expressed	1.4355	1.21697	0.43936	0.21708
LOC_Os02g05950	236.082	100.347	2.35265	0.000575241	0.00244127	phytosulfokine receptor precursor, putative, expressed	2.98253	3.9004	1.17288	1.1023
LOC_Os02g06340	793.262	4.97356	159.496	6.58498e-73	8.94042e-71	EH domain-containing protein 1, putative, expressed	20.8271	20.2901	0.095514	0.103783
LOC_Os02g06380	64.3683	19.5388	3.29438	0.0114723	0.0353932	plant-specific domain TIGR01627 family protein, expressed	1.83211	2.45157	0.869624	0.151826
LOC_Os02g06420	91.4187	5.14809	17.7578	5.46014e-08	4.29101e-07	expressed protein	4.57805	6.64073	0.416097	0.0737013
LOC_Os02g06580	244.344	37.7428	6.47393	1.32518e-10	1.34884e-09	formin, putative, expressed	3.4954	4.19853	0.359332	0.566277
LOC_Os02g06605	78.3756	24.2829	3.22761	0.00764756	0.024729	expressed protein	4.19114	5.77726	1.15868	1.29171
LOC_Os02g06830	590.832	10.4739	56.4101	7.5041e-50	5.22534e-48	expressed protein	8.04524	7.93993	0.098931	0.114878
LOC_Os02g06850	35.9792	0	#DIV/0!	0.000723397	0.00299636	expressed protein	6.74158	2.58171	0	0
LOC_Os02g06960	574.814	109.176	5.26502	5.92432e-17	9.64568e-16	expressed protein	18.0881	14.8171	2.97931	1.91503
LOC_Os02g07030	288.856	3.27692	88.1486	5.61827e-30	1.86218e-28	DUF640 domain containing protein, putative, expressed	6.22852	5.96775	0.032512	0.0753418
LOC_Os02g07180	158.075	0.584938	270.242	1.1676e-19	2.27552e-18	expressed protein	4.89339	4.33058	0.0259256	0
LOC_Os02g07240	612.264	276.231	2.21649	4.06582e-06	2.50487e-05	expressed protein	30.6971	29.1285	10.9087	10.0874
LOC_Os02g07360	371.705	22.4085	16.5877	2.25958e-24	5.75068e-23	pentatricopeptide containing protein, putative, expressed	10.3063	10.3231	0.601497	0.382625
LOC_Os02g07430	1117.94	4.38862	254.736	1.93344e-97	4.35682e-95	OsMADS29 - MADS-box family gene with MIKCc type-box, expressed	40.3385	43.3234	0.115192	0.161594
LOC_Os02g07460	59.5877	15.1534	3.9323	0.00862057	0.0274702	expressed protein	6.81073	5.9671	1.59539	0.92876
LOC_Os02g07495	194.695	0	#DIV/0!	2.22058e-24	5.65585e-23	expressed protein	27.7128	38.0098	0	0
LOC_Os02g07700	77.0553	7.84007	9.82839	1.60425e-05	9.09282e-05	expressed protein	4.03041	4.76487	0.403007	0.255223
LOC_Os02g07709	37.0293	4.4468	8.32719	0.00539746	0.0181853	expressed protein	2.55854	1.79935	0.225279	0.201181
LOC_Os02g07770	21.8645	0.584938	37.3791	0.00509417	0.0172638	Myb transcription factor, putative, expressed	1.02536	0.987708	0.0537413	0
LOC_Os02g08190	583.399	97.3609	5.99212	4.87454e-19	9.13773e-18	CYPRO4, putative, expressed	12.1526	12.4252	1.75591	1.44658
LOC_Os02g08260	682.493	323.504	2.10969	5.94633e-06	3.58115e-05	HD domain containing protein 2, putative, expressed	29.2487	28.6258	11.5277	9.85043
LOC_Os02g08310	86.0609	0.584938	147.128	6.43425e-11	6.72632e-10	tubby, putative, expressed	3.30062	2.4673	0.0291413	0
LOC_Os02g08500	989.256	41.776	23.68	7.50612e-57	6.60071e-55	two-component response regulator, putative, expressed	18.6241	20.8693	0.73217	0.573553
LOC_Os02g09100	120.447	22.8189	5.27836	1.70536e-05	9.6038e-05	isoleucyl-tRNA synthetase, cytoplasmic, putative, expressed	1.68053	2.00321	0.305531	0.246413
LOC_Os02g09250	155.204	6.37931	24.3292	4.55237e-08	3.6082e-07	cytochrome P450 71D10, putative, expressed	5.239	3.22646	0.0299082	0.247722
LOC_Os02g09510	614.686	284.834	2.15805	8.71218e-06	5.11307e-05	limonoid UDP-glucosyltransferase, putative, expressed	20.1543	16.8905	6.82776	6.5435
LOC_Os02g09530	303.981	100.641	3.02045	2.66402e-06	1.6841e-05	expressed protein	22.8675	23.7421	5.84684	6.07935
LOC_Os02g09800	117.613	47.1018	2.49699	0.00814051	0.0261355	pentatricopeptide, putative, expressed	2.33479	2.61104	0.792854	0.753991
LOC_Os02g09940	676.132	72.7872	9.28915	2.64238e-28	8.11956e-27	peroxiredoxin, putative, expressed	32.7958	31.1261	2.88522	2.49034
LOC_Os02g09960	602.331	186.753	3.22528	8.2718e-11	8.57271e-10	LYK8, putative, expressed	12.0317	13.1715	3.99994	2.14418
LOC_Os02g10020	212.639	1.1117	191.274	5.50673e-25	1.44804e-23	Mad3/BUB1 homology region 1 domain containing protein, expressed	7.1426	6.73834	0.0315555	0.0275939
LOC_Os02g10220	1084.35	337.129	3.21641	1.20262e-14	1.69522e-13	heat shock protein DnaJ, putative, expressed	44.3472	40.7158	11.9867	8.70683
LOC_Os02g10390	3527.25	487.628	7.23348	4.26983e-10	4.13711e-09	chlorophyll A-B binding protein, putative, expressed	128.064	93.2501	7.9036	15.6856
LOC_Os02g10400	382.031	126.091	3.02981	2.41017e-07	1.74124e-06	expressed protein	13.5321	12.682	3.59902	3.15776
LOC_Os02g10490	210.729	2.2234	94.778	3.88496e-23	9.24894e-22	expressed protein	3.3651	3.59048	0.0299209	0.0258482
LOC_Os02g10520	91.5231	0.526761	173.747	0.000153755	0.000729735	OsSub12 - Putative Subtilisin homologue, expressed	0.956908	2.4147	0	0.0169219
LOC_Os02g10550	17.787	0	#DIV/0!	0.00573822	0.0192083	expressed protein	0.77976	0.404639	4.36828e-72	7.05627e-83
LOC_Os02g10630	259.386	97.6518	2.65624	6.95278e-05	0.000353511	GRAM and C2 domains containing protein, putative, expressed	3.47528	3.03278	1.10109	0.814295
LOC_Os02g10730	217.423	103.921	2.09219	0.00475821	0.0162355	expressed protein	12.9465	9.40156	3.60961	4.66771
LOC_Os02g10810	1731.35	514.649	3.36414	3.77837e-19	7.13645e-18	protein of unknown function domain containing protein, expressed	105.651	91.8684	26.1336	19.737
LOC_Os02g11070	645.142	174.921	3.6882	1.4208e-05	8.11253e-05	3-ketoacyl-CoA synthase, putative, expressed	14.2114	16.9495	1.43699	5.02925
LOC_Os02g11110	129.731	19.6002	6.61889	1.08916e-06	7.27504e-06	flavonol-3-O-glycoside-7-O-glucosyltransferase 1, putative, expressed	2.92804	2.6591	0.402432	0.259202
LOC_Os02g11720	162.045	21.5295	7.52662	1.0836e-08	9.2095e-08	lipase, putative, expressed	5.17959	6.19176	0.838478	0.338465
LOC_Os02g11960	191.18	81.8522	2.33567	0.00184171	0.00694985	ABC transporter, ATP-binding protein, putative, expressed	3.48108	3.07579	1.36648	0.838603
LOC_Os02g12460	62.4309	13.3954	4.66062	0.00255169	0.00930019	expressed protein	4.32372	5.21358	1.56173	0.0535248
LOC_Os02g12670	149.695	60.733	2.46481	0.00319618	0.0113795	protein kinase family protein, putative, expressed	2.2923	2.70328	0.893696	0.697855
LOC_Os02g12890	526.838	149.853	3.5157	1.13432e-10	1.16442e-09	cytochrome P450, putative, expressed	12.2394	12.4988	2.48437	2.98479
LOC_Os02g13310	458.506	116.15	3.94754	4.55876e-11	4.81533e-10	homeobox domain containing protein, expressed	8.49279	9.23222	1.55573	1.93433
LOC_Os02g13450	30.2314	0	#DIV/0!	0.000544954	0.00232429	MEGL7 - Maternally expressed gene MEG family protein precursor, putative, expressed	3.22222	8.17253	0	0
LOC_Os02g13520	187.283	22.9353	8.16574	4.27225e-10	4.13822e-09	OsIAA7 - Auxin-responsive Aux/IAA gene family member, expressed	5.70626	6.4092	0.686176	0.475792
LOC_Os02g13630	319.45	96.1329	3.323	0.000678109	0.00282537	expressed protein	40.1198	25.8482	8.3388	7.15262
LOC_Os02g13900	363.946	14.9207	24.3921	2.42499e-27	7.07629e-26	BES1/BZR1 homolog protein, putative, expressed	13.1249	11.6926	0.38128	0.413279
LOC_Os02g14059	2771.33	761.885	3.63746	6.72701e-25	1.75894e-23	ribosomal protein L5, putative, expressed	135.812	123.22	27.4789	27.9386
LOC_Os02g14170	281.57	67.4678	4.1734	3.22788e-08	2.6068e-07	peroxidase precursor, putative, expressed	9.59472	7.53686	1.30122	1.87095
LOC_Os02g14190	77.9427	0.526761	147.966	5.98003e-10	5.70556e-09	spermidine synthase, putative, expressed	2.44479	2.50583	0	0.0242437
LOC_Os02g14500	2013.87	864.161	2.33044	2.38594e-11	2.59368e-10	expressed protein	40.8652	45.066	14.3826	14.3104
LOC_Os02g15050	34.4931	4.21409	8.18519	0.00848884	0.0271143	expressed protein	1.91821	2.36968	0.00306572	0.376671
LOC_Os02g15350	157.322	1.58028	99.5532	7.67171e-18	1.32626e-16	dof zinc finger domain containing protein, putative, expressed	4.61526	4.27828	1.65267e-124	0.0650758
LOC_Os02g15660	488.805	74.1348	6.59346	4.55427e-18	7.98819e-17	tetratricopeptide repeat, putative, expressed	7.30095	8.30521	0.907558	0.931838
LOC_Os02g15670	160.675	61.1435	2.62784	0.00126556	0.00496808	expressed protein	17.975	23.2218	6.60696	5.61911
LOC_Os02g15690	547.613	110.76	4.94416	1.37362e-15	2.04555e-14	polygalacturonase, putative, expressed	12.017	12.6615	2.14244	1.74633
LOC_Os02g15730	75.6367	1.16988	64.6536	1.26147e-05	7.26157e-05	plastocyanin-like domain containing protein, putative, expressed	3.24933	6.54622	0.111468	0
LOC_Os02g15750	2194.4	287.639	7.62901	1.42169e-33	5.453e-32	expressed protein	60.6978	50.9419	6.0494	5.35058
LOC_Os02g15810	2182.03	14.0999	154.756	4.319e-140	2.22456e-137	HMG1/2, putative, expressed	54.4896	59.5441	0.39268	0.18231
LOC_Os02g15820	240.684	74.8911	3.21379	8.19162e-06	4.82852e-05	extra-large G-protein-related, putative, expressed	4.03523	3.30644	1.05643	0.734297
LOC_Os02g16030	57.8038	4.50497	12.8311	6.5261e-05	0.000333384	harpin-induced protein 1 domain containing protein, expressed	2.15794	2.31254	0.174239	0.0906015
LOC_Os02g16730	344.867	0	#DIV/0!	4.28547e-42	2.26481e-40	expansin precursor, putative, expressed	14.5555	14.1941	5.83447e-86	0
LOC_Os02g16909	3521.43	1351.8	2.60499	1.30407e-07	9.75695e-07	dynein light chain type 1 domain containing protein, expressed	129.68	111.554	46.5391	26.0873
LOC_Os02g17330	423.264	99.9366	4.23533	2.83445e-11	3.05971e-10	aminotransferase domain containing protein, putative, expressed	12.4163	11.2125	2.30434	2.04006
LOC_Os02g17370	220.168	59.505	3.69999	2.52842e-06	1.60243e-05	expressed protein	20.6345	20.6395	4.72434	3.98234
LOC_Os02g17680	401.891	54.1855	7.41693	8.98112e-17	1.44179e-15	ethylene-responsive protein related, putative, expressed	9.77347	9.02122	0.763644	1.19731
LOC_Os02g17920	220.871	62.6074	3.52787	4.83485e-06	2.94843e-05	glyoxalase family protein, putative, expressed	6.09344	6.58455	1.43126	1.37303
LOC_Os02g18090	871.945	385.637	2.26105	1.06239e-07	8.01706e-07	expressed protein	37.3924	39.3033	14.9536	11.5459
LOC_Os02g18150	488.341	188.281	2.59368	4.19838e-07	2.95452e-06	expressed protein	8.18859	9.78457	3.17817	2.2265
LOC_Os02g18380	6752.47	3077.24	2.19433	4.76611e-13	5.91643e-12	60S ribosomal protein L27-3, putative, expressed	451.793	421.971	157.871	152.178
LOC_Os02g18430	21.3149	0	#DIV/0!	0.00183571	0.00693285	AGC_PVPK_like_kin82y.5 - ACG kinases include homologs to PKA, PKG and PKC, expressed	0.661074	0.734752	1.83224e-87	1.62421e-101
LOC_Os02g18550	8674.06	2486.2	3.48889	3.90308e-30	1.30434e-28	40S ribosomal protein S3a, putative, expressed	370.14	328.121	81.4804	74.4505
LOC_Os02g18620	22.279	0.526761	42.2943	0.00457497	0.0156679	expressed protein	1.40046	1.42956	0	0.0628068
LOC_Os02g18660	3480.9	1484.36	2.34505	1.66064e-13	2.14686e-12	expressed protein	69.8604	79.8248	26.238	23.5127
LOC_Os02g18690	12309.1	30.3713	405.289	1.51189e-300	4.90592e-297	BURP domain containing protein, expressed	350.803	367.384	0.418881	0.948631
LOC_Os02g18784	416.312	165.821	2.51062	5.20387e-06	3.15686e-05	expressed protein	23.2102	21.8731	7.22045	6.73122
LOC_Os02g19130	3264.32	734.082	4.4468	5.5432e-33	2.06511e-31	transcription factor X1, putative, expressed	71.9209	74.3466	9.78655	15.6339
LOC_Os02g19440	497.832	167.282	2.97601	1.74287e-08	1.45272e-07	sirohydrochlorin ferrochelatase, putative, expressed	7.55701	7.04514	2.05808	1.76308
LOC_Os02g19640	59.8763	1.75481	34.1212	1.22154e-06	8.1059e-06	IQ calmodulin-binding motif family protein, putative, expressed	1.55309	1.75681	0.0801035	0
LOC_Os02g19850	202.844	54.706	3.7079	5.38446e-06	3.26032e-05	hAT dimerisation domain-containing protein, putative, expressed	3.86818	3.62472	0.911921	0.664904
LOC_Os02g19924	436.034	117.96	3.69647	4.35607e-10	4.20935e-09	aminotransferase, classes I and II, domain containing protein, expressed	12.7214	14.4568	2.87825	2.8238
LOC_Os02g19990	788.905	47.0404	16.7708	1.15186e-42	6.20876e-41	reticulon domain containing protein, putative, expressed	24.7122	23.6323	1.36733	0.8698
LOC_Os02g20270	586.957	260.432	2.25379	3.55217e-06	2.20307e-05	expressed protein	19.5105	18.7753	7.02929	6.22226
LOC_Os02g20870	728.335	280.73	2.59443	9.49784e-09	8.11895e-08	SNI1, putative, expressed	15.9607	14.9277	5.19849	4.0958
LOC_Os02g20934	1003.17	167.915	5.97427	6.64012e-27	1.90509e-25	expressed protein	39.1732	39.2776	6.5627	3.74437
LOC_Os02g21009	567.122	51.3127	11.0523	7.94712e-28	2.37674e-26	sodium/calcium exchanger protein, putative, expressed	9.29822	11.135	0.825905	0.619403
LOC_Os02g21580	107.259	35.6357	3.00987	0.00354953	0.0125072	PPR repeat containing protein, expressed	3.31612	3.447	0.694081	1.02365
LOC_Os02g21640	737.942	5.9689	123.631	8.69103e-36	3.65779e-34	expressed protein	51.695	39.5396	0.187948	0.379042
LOC_Os02g21660	3465.3	1495.52	2.31713	7.59999e-13	9.27113e-12	L1P family of ribosomal proteins domain containing protein, expressed	115.053	101.809	35.5497	37.2097
LOC_Os02g21750	837.682	284.889	2.94038	2.37674e-11	2.58454e-10	MDR-like ABC transporter, putative, expressed	14.4571	15.6458	4.24099	3.73603
LOC_Os02g22480	643.622	266.006	2.41958	3.39061e-07	2.41276e-06	glycosyltransferase, putative, expressed	12.7442	13.2171	3.57956	4.73446
LOC_Os02g22650	423.206	96.1297	4.40244	8.64254e-12	9.74095e-11	glycosyltransferase, putative, expressed	7.88849	7.36507	1.60909	1.10015
LOC_Os02g23826	382.59	176.359	2.16938	0.000164958	0.000779485	expressed protein	14.1693	13.5791	4.55796	5.37778
LOC_Os02g24100	64.0981	16.1487	3.96924	0.00579414	0.0193649	expressed protein	4.1377	6.26912	1.17479	0.927214
LOC_Os02g24598	201.714	76.0705	2.65168	0.000410361	0.00179552	chloroplast envelope membrane protein, putative, expressed	13.0187	15.8778	3.29508	5.14377
LOC_Os02g24642	282.666	129.196	2.18788	0.000694674	0.0028866	photosystem II reaction center protein K precursor, putative, expressed	21.3737	22.1225	7.31443	8.07447
LOC_Os02g24720	32.8075	0.584938	56.0871	0.00408709	0.0141832	LTPL21 - Protease inhibitor/seed storage/LTP family protein precursor, expressed	6.53147	2.32058	0.142214	2.68646e-22
LOC_Os02g25230	1384.92	562.183	2.46347	7.23942e-11	7.53648e-10	expressed protein	17.5297	18.2654	5.61044	5.68811
LOC_Os02g25620	62.6519	12.9882	4.82377	0.00240221	0.00881915	expressed protein	3.14928	5.0654	0.902481	0.409844
LOC_Os02g25630	19.1072	0.526761	36.2731	0.0109151	0.0338834	expressed protein	0.795861	0.860672	2.95649e-69	0.0342022
LOC_Os02g25780	83.0826	25.6304	3.24156	0.00769839	0.0248686	expressed protein	4.70293	2.87955	0.643186	1.16612
LOC_Os02g26140	74.8968	0.584938	128.042	1.48183e-09	1.36254e-08	microtubule-binding protein TANGLED1, putative, expressed	3.22636	2.73924	0.0404817	0
LOC_Os02g26160	322.499	94.0227	3.43001	1.00896e-07	7.6495e-07	receptor lectin kinase like protein, putative, expressed	5.74502	6.7758	1.73194	1.1265
LOC_Os02g26190	68.9678	13.6344	5.05835	0.00158744	0.00608516	transposon protein, putative, CACTA, En/Spm sub-class, expressed	0.519459	0.456054	0.0538346	0.0940944
LOC_Os02g26210	191.508	62.9014	3.04458	0.000125148	0.000605747	flowering promoting factor-like 1, putative, expressed	8.72348	6.94282	1.85967	2.1181
LOC_Os02g26300	1020.28	393.535	2.59259	2.19286e-10	2.17869e-09	expressed protein	20.8962	19.2376	6.85576	5.24197
LOC_Os02g26400	226.781	106.545	2.12849	0.00245145	0.00898305	nuclease, EndA/NucM family protein, expressed	6.98276	6.67232	2.8721	2.12597
LOC_Os02g26480	62.4309	5.44214	11.4717	6.13632e-05	0.000315659	OsSCP7 - Putative Serine Carboxypeptidase homologue, expressed	1.71148	2.0307	0.0738843	0.166778
LOC_Os02g26600	79.2537	2.92469	27.0982	5.5662e-08	4.37119e-07	ATP binding, related, putative, expressed	1.23439	1.26457	0.0684125	0
LOC_Os02g26700	21802.9	3891.34	5.60293	5.73173e-08	4.49357e-07	cation transport regulator-like protein 1, putative, expressed	500.344	352.044	56.0479	62.1557
LOC_Os02g26850	408.916	180.977	2.25948	4.34748e-05	0.000229161	rRNA-processing protein FCF, putative, expressed	13.664	15.1616	4.96654	4.98895
LOC_Os02g27100	17.1023	0	#DIV/0!	0.00692406	0.0226605	expressed protein	1.1318	0.84714	0	0
LOC_Os02g27760	5657.29	2451.02	2.30813	3.35244e-14	4.56306e-13	40S ribosomal protein S15a, putative, expressed	350.348	327.796	120.93	108.083
LOC_Os02g28074	37.3087	3.45145	10.8096	0.00230569	0.00850101	XRN 5-3 exonuclease N-terminus family protein, expressed	0.610133	0.487792	0.0683477	0.0118519
LOC_Os02g28334	381.755	125.04	3.05306	1.8554e-06	1.19884e-05	expressed protein	27.6389	20.5414	6.07419	6.18892
LOC_Os02g28820	71.0895	18.0199	3.94506	0.00419127	0.0144961	expressed protein	3.09638	2.01667	0.671469	0.35071
LOC_Os02g28850	220.622	11.6438	18.9477	1.15308e-16	1.83606e-15	Kinesin motor domain domain containing protein, expressed	3.36837	2.86107	0.130185	0.12543
LOC_Os02g29160	196.261	74.1961	2.64517	0.000571622	0.00242682	ankyrin, putative, expressed	5.63338	4.32465	1.26704	1.66694
LOC_Os02g29210	1040.89	339.669	3.06443	3.88577e-13	4.85893e-12	ankyrin, putative, expressed	24.2374	20.337	5.23208	6.06894
LOC_Os02g29464	2244.25	1121.41	2.00128	1.0534e-08	8.96215e-08	RecF/RecN/SMC N terminal domain containing protein, expressed	22.4331	26.5325	10.3442	8.73818
LOC_Os02g29960	167.031	0.526761	317.091	1.07218e-20	2.20057e-19	cytochrome P450, putative, expressed	4.91744	4.03825	0	0.0233082
LOC_Os02g29980	39.7957	2.10704	18.887	0.000469316	0.00202724	X8 domain containing protein, expressed	2.52123	2.29391	0	0.172456
LOC_Os02g30050	10900.3	3841.31	2.83766	3.18025e-19	6.02076e-18	ribosomal protein L29, putative, expressed	882.393	756.861	235.388	214.681
LOC_Os02g30114	428.158	185.896	2.30321	2.37972e-05	0.000131103	expressed protein	13.3106	14.6263	4.40065	5.01276
LOC_Os02g30150	152.453	63.8936	2.38604	0.0040732	0.014145	disease resistance protein, putative, expressed	1.62263	1.88037	0.612101	0.52731
LOC_Os02g30300	187.701	5.5585	33.7683	6.8043e-17	1.10231e-15	MYND finger family protein, expressed	7.66138	5.51761	0.172933	0.128807
LOC_Os02g30320	410.666	74.4257	5.5178	7.59074e-14	1.00989e-12	drought-induced protein 1, putative, expressed	19.1447	15.0304	2.5572	2.24965
LOC_Os02g30420	1001.32	316.139	3.16733	9.73289e-14	1.28279e-12	expressed protein	36.0489	39.8299	9.37371	9.29298
LOC_Os02g30470	896.689	147.48	6.08006	4.37452e-11	4.62676e-10	expressed protein	59.1506	49.9027	2.0503	11.6339
LOC_Os02g30630	4439.71	1621	2.73887	1.16478e-18	2.12218e-17	thiamine pyrophosphate enzyme, C-terminal TPP binding domain containing protein, expressed	93.5418	93.7917	27.2476	26.0156
LOC_Os02g30650	993.085	211.921	4.68611	1.81422e-21	3.90382e-20	heavy metal-associated domain containing protein, expressed	32.3454	34.6906	6.39161	4.78268
LOC_Os02g30714	49.3877	6.72837	7.34022	0.00170636	0.00649728	dehydrogenase/reductase, putative, expressed	1.8363	1.91509	0.239729	0.161854
LOC_Os02g30800	2030.8	185.831	10.9282	2.69722e-30	9.06965e-29	POLE1 - Putative DNA polymerase epsilon catalytic subunit, expressed	13.2024	16.1717	1.09105	1.00531
LOC_Os02g30910	197.05	39.7303	4.9597	1.93965e-07	1.41469e-06	nodulin MtN3 family protein, putative, expressed	6.46478	6.03592	0.932729	1.02433
LOC_Os02g32020	143.441	65.3544	2.19482	0.0110178	0.0341631	expressed protein	11.7297	9.28672	4.3712	3.07657
LOC_Os02g32350	5255.95	1690.27	3.10954	1.7855e-23	4.35294e-22	TUDOR protein with multiple SNc domains, putative, expressed	71.0922	72.3289	16.7483	19.0804
LOC_Os02g32370	976.766	231.359	4.22186	6.7614e-19	1.25515e-17	inositol hexaphosphate kinase, putative, expressed	26.8908	27.3976	4.76907	5.22289
LOC_Os02g32420	111.561	29.725	3.7531	0.000839635	0.00343054	protein binding protein, putative, expressed	4.32171	2.73534	0.642217	0.807824
LOC_Os02g32540	181.066	44.2903	4.08816	4.30059e-06	2.63799e-05	ubiquitin carboxyl-terminal hydrolase, family 1, putative, expressed	5.30107	5.57569	1.27961	0.79777
LOC_Os02g32550	1667.25	547.538	3.04499	1.40111e-16	2.22104e-15	expressed protein	43.1914	47.4704	12.777	10.4534
LOC_Os02g32620	38.8992	3.86186	10.0727	0.00248574	0.00908945	PAN domain-containing protein At5g03700 precursor, putative, expressed	1.16701	1.06992	0.0814768	0.0930499
LOC_Os02g32780	111.097	8.83542	12.5741	4.63253e-08	3.66637e-07	pentatricopeptide, putative, expressed	2.02208	1.58807	0.109307	0.113207
LOC_Os02g32980	146.699	12.2869	11.9395	5.77204e-10	5.51847e-09	Cupin domain containing protein, expressed	6.75617	6.15201	0.509389	0.350905
LOC_Os02g33070	689.835	312.064	2.21056	0.000351848	0.00156036	expressed protein	47.1327	37.8462	11.7016	18.0344
LOC_Os02g33400	1618.66	731.44	2.21298	1.75316e-09	1.60023e-08	OsFBL9 - F-box domain and LRR containing protein, expressed	37.291	34.2364	13.5868	11.6177
LOC_Os02g33420	5368.17	375.163	14.3089	4.43151e-52	3.31332e-50	ATPase, AAA family protein, expressed	86.2752	101.578	5.82368	4.43705
LOC_Os02g33460	141.378	2.16522	65.2948	2.41532e-15	3.5528e-14	transposon protein, putative, Mutator sub-class, expressed	2.67062	2.227	0.0231721	0.0353009
LOC_Os02g33560	2316.05	523.895	4.42084	5.75839e-30	1.90667e-28	expressed protein	66.7386	72.6606	13.9091	10.7137
LOC_Os02g33780	69.9411	2.63381	26.5552	5.93754e-07	4.1098e-06	serine-aspartate repeat-containing protein I precursor, putative, expressed	2.20503	2.22145	0	0.135821
LOC_Os02g33790	66.7602	4.74085	14.0819	1.66081e-05	9.38549e-05	expressed protein	4.34903	3.7528	0	0.423603
LOC_Os02g33850	34.5607	1.16988	29.5422	0.000387183	0.00170142	elongation factor Tu family protein, putative, expressed	0.520698	0.617081	0.0300157	4.19076e-115
LOC_Os02g34430	273.347	94.6721	2.88731	1.72667e-05	9.70866e-05	serine/threonine-protein kinase, putative, expressed	6.32661	4.59903	1.47591	1.47377
LOC_Os02g34600	1225.27	559.589	2.18959	2.06662e-08	1.70635e-07	CAMK_CAMK_like.13 - CAMK includes calcium/calmodulin depedent protein kinases, expressed	33.4853	33.4711	13.2785	10.5959
LOC_Os02g34640	103.866	8.42818	12.3237	2.01236e-07	1.46607e-06	expressed protein	6.50877	5.7505	0	0.749095
LOC_Os02g34760	593.338	159.797	3.71307	2.73617e-12	3.18915e-11	retrotransposon protein, putative, unclassified, expressed	18.1557	18.8127	3.80555	3.95571
LOC_Os02g34810	471.694	131.184	3.59567	2.6804e-10	2.64688e-09	OsAPx8 - Thylakoid-bound Ascorbate Peroxidase encoding gene 5,8, expressed	12.0778	13.5717	2.76847	2.7665
LOC_Os02g34860	1138.79	322.567	3.53038	8.00021e-17	1.28642e-15	Regulator of chromosome condensation domain containing protein, expressed	33.1717	31.1734	7.74047	6.46802
LOC_Os02g34940	225.845	8.95177	25.2291	8.3123e-19	1.53602e-17	OsPDIL1-3 protein disulfide isomerase PDIL1-3, expressed	5.42902	6.10728	0.221732	0.136321
LOC_Os02g34960	299.584	146.269	2.04817	0.000985198	0.00396486	pentatricopeptide, putative, expressed	5.59598	6.26758	2.80952	1.74761
LOC_Os02g35010	1485.29	321.297	4.6228	1.15156e-09	1.06855e-08	STE_MEKK_ste11_MAP3K.9 - STE kinases include homologs to sterile 7, sterile 11 and sterile 20 from yeast, expressed	23.9876	31.9167	4.3028	5.08722
LOC_Os02g35100	833.656	373.618	2.23131	4.53542e-07	3.18343e-06	DDT domain containing protein, putative, expressed	16.2252	15.2361	4.51475	6.39578
LOC_Os02g35230	180.912	5.03173	35.9543	4.60606e-17	7.57153e-16	expressed protein	3.92513	3.6999	0.1034	0.0607586
LOC_Os02g35329	1824.93	98.4335	18.5398	0.000764868	0.00315044	RING-H2 finger protein ATL3F, putative, expressed	104.406	46.8411	1.35795	4.9053
LOC_Os02g35347	23.8879	0	#DIV/0!	0.0148	0.0442175	RING-H2 finger protein ATL3F, putative	0.517242	1.99893	3.43438e-12	1.7576e-05
LOC_Os02g35365	23.8879	0	#DIV/0!	0.0148	0.0442175	RING-H2 finger protein ATL3F, putative	0.517242	1.99893	3.43438e-12	1.7576e-05
LOC_Os02g35770	403.745	190.851	2.1155	0.00546678	0.0183959	homeobox associated leucine zipper, putative, expressed	12.201	16.9872	6.8305	3.96968
LOC_Os02g35820	323.008	31.5962	10.223	1.59698e-16	2.52045e-15	retrotransposon protein, putative, unclassified, expressed	2.88587	3.77892	0.261835	0.247237
LOC_Os02g35830	618.322	209.701	2.94859	1.08765e-09	1.01329e-08	extracellular ligand-gated ion channel, putative, expressed	15.0984	18.543	4.87737	4.04013
LOC_Os02g35870	985.685	289.859	3.40056	6.19154e-15	8.85453e-14	galactosyltransferase, putative, expressed	19.8409	19.0141	4.88382	4.02584
LOC_Os02g35900	447.345	54.706	8.17726	1.32998e-19	2.58114e-18	thioredoxin, putative, expressed	20.2699	18.8842	2.18663	1.58403
LOC_Os02g36330	179.979	50.8473	3.5396	3.57494e-05	0.000190983	RING-H2 finger protein ATL1O, putative, expressed	7.63085	5.54916	1.42267	1.47848
LOC_Os02g36380	647.945	240.786	2.69096	1.93915e-08	1.60601e-07	FAD binding domain of DNA photolyase domain containing protein, expressed	11.8483	10.2828	2.76375	3.61145
LOC_Os02g36490	922.61	458.055	2.01419	4.77629e-06	2.91491e-05	expressed protein	25.8801	23.6735	7.87901	11.1922
LOC_Os02g36570	2148.43	958.564	2.2413	0.000467936	0.00202238	ABC1 family domain containing protein, putative, expressed	40.312	34.2965	9.24126	16.4765
LOC_Os02g36600	299.983	114.395	2.62235	4.08451e-05	0.000216192	aldose 1-epimerase, putative, expressed	11.7309	9.21461	2.71402	3.49007
LOC_Os02g36690	119.436	0	#DIV/0!	4.17415e-16	6.42843e-15	expressed protein	21.5941	16.0191	0	0
LOC_Os02g36850	191.198	12.6391	15.1275	1.36795e-13	1.78125e-12	oxygen evolving enhancer protein 3, identical, putative, expressed	10.2329	10.2459	0.463116	0.583777
LOC_Os02g36880	85.8766	6.49566	13.2206	1.1601e-06	7.72397e-06	No apical meristem protein, putative, expressed	2.63057	2.74163	0.0815473	0.22747
LOC_Os02g36890	475.526	210.341	2.26074	1.51484e-05	8.61548e-05	MYB family transcription factor, putative, expressed	19.5158	16.851	7.22495	5.33918
LOC_Os02g36990	504.86	43.6503	11.566	6.85155e-26	1.87775e-24	dynein light chain type 1 family protein, putative, expressed	23.4214	21.4603	1.45289	1.55859
LOC_Os02g37050	1052.5	375.773	2.80088	9.36341e-12	1.05198e-10	phosphatidylinositolglycan class N family protein, expressed	15.6332	17.2186	4.15662	4.96227
LOC_Os02g37060	716.431	101.636	7.04896	5.52381e-05	0.000286192	photosystem II 5 kDa protein, chloroplast precursor, putative, expressed	58.0153	34.7159	4.8984	5.30008
LOC_Os02g37070	123.621	11.8183	10.4602	1.69084e-05	9.53032e-05	expressed protein	10.1741	6.0021	0.774052	0.433275
LOC_Os02g37090	826.837	385.291	2.14601	8.64008e-07	5.85062e-06	hydrolase, alpha/beta fold family domain containing protein, expressed	24.2792	25.6958	9.83758	8.30653
LOC_Os02g37254	661.028	133.824	4.93954	3.28638e-17	5.44636e-16	expressed protein	47.5968	39.7428	5.62157	8.0758
LOC_Os02g37320	33.6733	1.16988	28.7837	0.000469542	0.0020277	heavy metal associated domain containing protein, expressed	3.78486	6.41403	0.316635	0
LOC_Os02g37330	353.556	20.5955	17.1666	1.66071e-19	3.19056e-18	heavy metal associated domain containing protein, expressed	22.073	16.7278	0.956661	0.772067
LOC_Os02g37430	2957.7	1073.39	2.75548	3.30183e-17	5.46918e-16	LSM domain containing protein, expressed	184.06	206.78	56.9625	53.5249
LOC_Os02g37600	89.3769	33.1183	2.69872	0.0144097	0.0431825	expressed protein	4.53195	3.69364	1.10911	1.25836
LOC_Os02g37870	1124.38	556.777	2.01944	5.76597e-07	3.99957e-06	Brix domain containing protein, putative, expressed	38.4473	42.4142	17.6869	13.6091
LOC_Os02g37920	1983.43	821.711	2.41378	3.15953e-12	3.66286e-11	expressed protein	26.4125	29.9365	10.2249	8.00452
LOC_Os02g37960	166.567	38.3795	4.34	4.73582e-06	2.89293e-05	expressed protein	4.61627	4.38501	1.12385	0.518725
LOC_Os02g37970	71.6667	6.72837	10.6514	2.17434e-05	0.000120546	DUF581 domain containing protein, expressed	2.98006	3.08193	0.263346	0.161144
LOC_Os02g38020	488.529	86.777	5.6297	7.89035e-16	1.19252e-14	inorganic phosphate transporter 2-1, chloroplast precursor, putative, expressed	9.52575	9.05989	1.0789	1.47235
LOC_Os02g38130	274.76	109.764	2.50318	9.67814e-05	0.00047902	no apical meristem protein, putative, expressed	6.7568	7.8737	2.56487	1.98943
LOC_Os02g38190	3478.4	949.042	3.66517	7.16377e-09	6.18566e-08	expressed protein	190.445	144.746	38.271	33.0749
LOC_Os02g38240	1369.17	324.448	4.22	2.15256e-22	4.92237e-21	rhodanese family protein, putative, expressed	58.7336	49.4674	10.0209	9.94446
LOC_Os02g38410	171.609	50.0878	3.42616	6.87095e-05	0.000349679	ubiquitin family protein, putative, expressed	8.34488	8.3465	1.68674	2.09464
LOC_Os02g38440	1070.9	346.896	3.08709	7.87764e-14	1.0472e-12	oxidoreductase, short chain dehydrogenase/reductase family, putative, expressed	42.26	38.8169	12.3676	8.1707
LOC_Os02g38470	176.07	75.8282	2.32196	0.002548	0.00928828	B3 DNA binding domain containing protein, expressed	1.89678	2.66273	0.873036	0.660698
LOC_Os02g38820	1072.32	527.847	2.03149	1.22243e-06	8.10845e-06	expressed protein	43.9252	38.9624	14.77	16.9175
LOC_Os02g39080	517.676	135.627	3.8169	9.02169e-12	1.01542e-10	expressed protein	10.714	13.3419	2.65396	2.2607
LOC_Os02g39090	91.9008	22.5249	4.07997	0.000755419	0.00311706	expressed protein	2.78988	4.00932	0.863908	0.450486
LOC_Os02g39390	634.101	95.2602	6.65651	1.5725e-21	3.39721e-20	expressed protein	23.758	21.3746	2.34828	2.89028
LOC_Os02g39630	3878.16	1918.14	2.02183	3.71799e-08	2.98183e-07	iron-stress related protein, putative, expressed	200.89	167.135	70.1515	71.4584
LOC_Os02g39740	674.222	207.128	3.25509	1.99381e-11	2.18055e-10	psaB translation factor, putative, expressed	22.5935	22.3466	5.72249	5.0413
LOC_Os02g39880	412.956	112.511	3.67036	9.69899e-10	9.0829e-09	expressed protein	28.7279	29.1512	7.49352	4.85377
LOC_Os02g39910	824.083	128.688	6.40371	2.55522e-24	6.49291e-23	B4-BTB1 - Bric-a-Brac, Tramtrack, Broad Complex BTB domain with B4 subfamily conserved sequence, expressed	6.74256	6.46888	0.357417	1.21824
LOC_Os02g40240	57.7946	1.58028	36.5723	2.29708e-06	1.46498e-05	receptor kinase, putative, expressed	0.766565	0.667593	0	0.031807
LOC_Os02g40260	100.83	0	#DIV/0!	8.42215e-14	1.11638e-12	uncharacterized protein At4g06744 precursor, putative, expressed	3.16463	2.74687	0	0
LOC_Os02g40410	415.551	11.5856	35.868	4.94348e-34	1.93733e-32	expressed protein	6.52579	6.11065	0.131479	0.139977
LOC_Os02g40440	331.458	61.3148	5.40584	7.51353e-12	8.51279e-11	GDSL-like lipase/acylhydrolase, putative, expressed	12.7336	11.1775	2.26594	1.22144
LOC_Os02g40454	160.215	28.846	5.55414	5.92071e-07	4.0999e-06	serine/threonine protein phosphatase 2A 55 kDa regulatory subunit B, putative, expressed	3.54615	3.18376	0.497167	0.456818
LOC_Os02g40460	883.971	288.686	3.06205	1.77731e-12	2.09564e-11	S1 RNA binding domain containing protein, expressed	28.264	33.9867	8.95671	6.90546
LOC_Os02g40514	1772.79	496.157	3.57304	5.79573e-21	1.20865e-19	h/ACA ribonucleoprotein complex subunit 3, putative, expressed	113.991	103.484	27.5257	20.0837
LOC_Os02g40680	323.101	16.1487	20.0078	2.91848e-23	7.01494e-22	mis12 protein, expressed	15.7829	13.1765	0.610526	0.516597
LOC_Os02g40700	142.775	66.996	2.13109	0.0143796	0.0431003	enzyme of the cupin superfamily protein, putative, expressed	7.95517	7.72255	2.84957	2.83836
LOC_Os02g40784	96.2792	35.9234	2.68012	0.0101367	0.0317464	WAX2, putative, expressed	2.04846	1.80842	0.705381	0.41236
LOC_Os02g40840	297.097	25.22	11.7802	2.11017e-17	3.55519e-16	alcohol oxidase, putative, expressed	4.84852	5.34743	0.271368	0.401675
LOC_Os02g40880	4031.88	1933.03	2.08578	8.78441e-11	9.08077e-10	ribosomal protein L14, putative, expressed	219.549	212.61	84.3612	77.0682
LOC_Os02g41460	38.2912	0.526761	72.6918	4.80187e-05	0.000250871	DUF640 domain containing protein, putative, expressed	1.31211	1.82518	4.30738e-19	0.0478523
LOC_Os02g41800	1672.31	424.85	3.93625	7.373e-23	1.71996e-21	auxin response factor, putative, expressed	32.6039	31.4654	6.57965	6.09994
LOC_Os02g41904	1702.16	12.93	131.645	1.26467e-65	1.43486e-63	DEF7 - Defensin and Defensin-like DEFL family, expressed	145.751	119.045	1.04968	0.538041
LOC_Os02g41910	150.343	38.6736	3.88749	4.46039e-05	0.000234541	OsFBO12 - F-box and other domain containing protein, expressed	5.37347	4.45981	1.228	0.743912
LOC_Os02g42250	23.0312	1.1117	20.7172	0.00824426	0.026432	5-azacytidine resistance protein related, putative, expressed	1.37195	0.985624	0.0642451	0.0484775
LOC_Os02g42560	258.76	1.05352	245.614	4.40935e-30	1.46898e-28	expressed protein	6.49829	5.50874	0	0.0388736
LOC_Os02g42570	294.045	55.0582	5.34062	1.35261e-10	1.37546e-09	ferredoxin-thioredoxin reductase, variable chain, putative, expressed	18.8382	14.3636	2.62601	2.19907
LOC_Os02g42585	219.136	49.0956	4.46345	2.56025e-07	1.84575e-06	AP2 domain containing protein, expressed	4.90778	4.99956	0.610146	1.10559
LOC_Os02g42710	236.22	117.42	2.01175	0.00359879	0.0126601	C2 domain containing protein, putative, expressed	14.2573	12.909	7.26111	3.36237
LOC_Os02g42740	378.319	25.9795	14.5622	3.04987e-23	7.3145e-22	cytochrome b5-like Heme/Steroid binding domain containing protein, expressed	8.74188	8.52412	0.447109	0.468264
LOC_Os02g42810	1292.16	60.6844	21.2931	1.78725e-63	1.92672e-61	oxidoreductase, short chain dehydrogenase/reductase family domain containing protein, expressed	51.8985	47.743	1.04241	2.54801
LOC_Os02g42870	622.743	10.9425	56.9107	7.23896e-52	5.37522e-50	MYB family transcription factor, putative, expressed	22.2356	20.9293	0.222603	0.346264
LOC_Os02g42990	279.7	83.6228	3.34478	6.40494e-05	0.000327969	OsSAUR11 - Auxin-responsive SAUR gene family member, expressed	16.1183	12.2154	2.02023	4.46936
LOC_Os02g43050	306.99	103.094	2.97777	2.8464e-06	1.7938e-05	kinesin motor domain containing protein, expressed	6.28025	5.86504	1.80019	1.39435
LOC_Os02g43130	2695.9	1210.75	2.22663	1.76094e-11	1.93829e-10	kinesin motor domain containing protein, expressed	37.0782	42.5781	15.2098	12.6889
LOC_Os02g43290	1108.63	91.9801	12.0529	7.4457e-45	4.36111e-43	protein kinase domain containing protein, expressed	35.7899	30.3766	2.19268	2.10692
LOC_Os02g43330	252.128	16.85	14.9631	4.57186e-17	7.51913e-16	homeobox associated leucine zipper, putative, expressed	10.4096	8.32721	0.618685	0.345566
LOC_Os02g43360	79.92	16.1487	4.949	0.000701365	0.00291142	cytochrome b5-like Heme/Steroid binding domain containing protein, expressed	5.1861	3.68026	0.78899	0.606136
LOC_Os02g43519	1865.63	830.501	2.24639	2.78358e-10	2.74459e-09	expressed protein	29.8417	28.4167	10.8025	9.41746
LOC_Os02g43540	171.941	1.63846	104.94	8.8885e-08	6.77686e-07	retrotransposon protein, putative, unclassified, expressed	11.3302	6.08416	0.061455	0.0982905
LOC_Os02g43600	1467.32	477.103	3.07547	1.24043e-15	1.85231e-14	50S ribosomal protein L19, chloroplast precursor, putative, expressed	76.5176	65.0368	18.2763	17.5531
LOC_Os02g43620	60.5518	17.729	3.41541	0.0159676	0.0472145	transporter, major facilitator family, putative, expressed	1.57992	1.33229	0.346912	0.335801
LOC_Os02g43900	61.9888	3.39327	18.2681	8.92526e-06	5.23244e-05	expressed protein	2.64964	1.7662	0.131496	0.0686025
LOC_Os02g43930	10955.9	4254.15	2.57534	5.24349e-19	9.81234e-18	chaperone protein dnaJ, putative, expressed	279.453	286.87	82.6207	88.3581
LOC_Os02g43970	458.012	57.692	7.93892	1.05679e-10	1.08725e-09	AP2 domain containing protein, expressed	20.2777	14.5962	1.78854	1.63923
LOC_Os02g44040	122.694	27.3207	4.49088	5.10653e-05	0.00026606	expressed protein	4.41515	3.88561	1.11462	0.344364
LOC_Os02g44130	243.515	22.234	10.9524	1.79899e-14	2.49966e-13	ZOS2-14 - C2H2 zinc finger protein, expressed	7.41191	8.85105	0.631628	0.535071
LOC_Os02g44704	344.551	100.515	3.42785	5.44915e-08	4.28342e-07	LYR motif containing protein, putative, expressed	15.2161	12.7815	4.08119	2.34731
LOC_Os02g44740	1116.92	313.906	3.55813	6.84304e-17	1.10803e-15	expressed protein	13.4878	13.6468	3.28601	2.66617
LOC_Os02g44770	170.433	19.1929	8.87998	1.17639e-09	1.09096e-08	uncharacterized mscS family protein, putative, expressed	2.5435	2.47079	0.174681	0.256553
LOC_Os02g44810	1188.9	549.234	2.16464	4.23525e-08	3.37085e-07	tRNA pseudouridine synthase family protein, putative, expressed	28.522	27.8359	11.1857	9.12665
LOC_Os02g44860	843.27	14.7461	57.1858	8.77987e-65	9.6904e-63	GDSL-like lipase/acylhydrolase, putative, expressed	29.6078	26.1161	0.27004	0.470109
LOC_Os02g44890	446.547	140.068	3.18808	1.08871e-08	9.25046e-08	RNA-binding region RNP-1, putative, expressed	19.5404	16.2925	5.3927	3.39213
LOC_Os02g44900	344.79	13.9835	24.6569	2.09981e-26	5.89928e-25	expressed protein	10.2089	9.68842	0.375478	0.257983
LOC_Os02g44970	319.434	110.87	2.88117	2.63466e-06	1.66717e-05	expressed protein	7.50052	7.86381	2.74522	1.4431
LOC_Os02g44990	3771.91	578.91	6.51555	6.43084e-50	4.49729e-48	OsFBDUF13 - F-box and DUF domain containing protein, expressed	66.3914	68.5654	5.60391	10.3761
LOC_Os02g45010	42.2152	5.91073	7.14214	0.00488924	0.0166423	ethylene-responsive protein related, putative, expressed	1.02081	1.10745	0.0486178	0.181696
LOC_Os02g45040	313.423	2.75016	113.965	1.18585e-29	3.86341e-28	retrotransposon protein, putative, unclassified, expressed	5.61603	4.2755	0.0326404	0.0419743
LOC_Os02g45054	1588.84	18.608	85.3846	3.74748e-87	7.02903e-85	ZOS2-15 - C2H2 zinc finger protein, expressed	27.0232	22.9771	0.1696	0.274812
LOC_Os02g45090	623.621	308.054	2.02439	2.93944e-05	0.000159395	expressed protein	14.8474	13.4568	6.10877	4.79137
LOC_Os02g45160	63.9538	3.86186	16.5604	9.18966e-06	5.38161e-05	aluminum-activated malate transporter, putative, expressed	0.88103	1.17107	0.0483207	0.053636
LOC_Os02g45170	200.443	72.49	2.76512	0.000197148	0.000917169	helix-loop-helix DNA-binding protein, putative, expressed	3.40095	3.4598	1.2433	0.690552
LOC_Os02g45200	457.729	137.514	3.32859	5.69016e-09	4.95945e-08	dof zinc finger domain containing protein, putative, expressed	8.50462	7.29033	1.32357	2.34451
LOC_Os02g45390	290.397	107.127	2.71077	1.78291e-05	0.00010011	RING-H2 finger protein, putative, expressed	11.0905	11.7608	4.13958	2.49157
LOC_Os02g45520	60.1465	15.7965	3.80758	0.00905133	0.0287047	uncharacterized membrane protein, putative, expressed	0.962785	0.966208	0.263768	0.134199
LOC_Os02g45590	156.809	54.706	2.86641	0.000600484	0.00253547	PPR repeat domain containing protein, putative, expressed	2.88194	3.67193	1.04171	0.756398
LOC_Os02g45770	2870.09	438.742	6.54163	1.04602e-18	1.91765e-17	OsMADS6 - MADS-box family gene with MIKCc type-box, expressed	124.894	100.129	11.2838	15.3739
LOC_Os02g45940	2272.3	63.3118	35.8906	5.38782e-15	7.74953e-14	Core histone H2A/H2B/H3/H4 domain containing protein, putative, expressed	159.433	107.849	2.61209	3.16663
LOC_Os02g45950	404.639	165.239	2.44881	1.20905e-05	6.97589e-05	expressed protein	14.1489	12.6401	4.13293	4.3691
LOC_Os02g46290	51.4879	2.28158	22.5668	0.00157205	0.00603542	invertase/pectin methylesterase inhibitor family protein, putative, expressed	2.11915	4.97027	0.163945	0.0672968
LOC_Os02g46340	350.765	129.248	2.71389	3.98289e-06	2.45611e-05	RING-H2 finger protein ATL3J, putative, expressed	12.92	14.3086	4.38798	3.45004
LOC_Os02g46420	652.753	318.317	2.05064	2.2443e-05	0.000124148	transposon protein, putative, unclassified, expressed	19.1995	18.3336	6.17448	8.02206
LOC_Os02g46473	949.461	213.508	4.44696	1.35494e-19	2.62643e-18	expressed protein	87.7087	75.3218	14.8306	13.7533
LOC_Os02g46490	1088.53	396.767	2.74349	1.16915e-11	1.3055e-10	protein phosphatase 2C, putative, expressed	14.9753	15.608	4.42714	4.24643
LOC_Os02g46650	383.993	77.4667	4.95688	1.45552e-11	1.61195e-10	ubiquitin carboxyl-terminal hydrolase domain containing protein, expressed	8.2136	10.6662	1.69054	1.29654
LOC_Os02g46690	884.315	232.403	3.80509	1.12599e-08	9.54473e-08	OsFBD8 - F-box and FBD domain containing protein, expressed	17.9658	23.8376	4.64775	3.92169
LOC_Os02g46750	586.524	204.614	2.86649	7.12531e-09	6.15573e-08	expressed protein	17.0468	15.754	4.60826	4.31493
LOC_Os02g46830	209.949	30.2486	6.9408	5.45448e-10	5.23028e-09	expressed protein	14.2891	13.5055	1.95088	1.20126
LOC_Os02g46850	3996.1	684.563	5.83744	2.78776e-46	1.71977e-44	oligopeptide transporter, putative, expressed	74.6999	77.4748	8.48132	11.7195
LOC_Os02g46860	655.9	69.7493	9.40368	7.31185e-28	2.19891e-26	oligopeptide transporter 4, putative, expressed	29.1566	34.5948	2.20876	3.0111
LOC_Os02g46980	440.035	15.0402	29.2572	1.48666e-09	1.36659e-08	pentatricopeptide, putative, expressed	13.0119	8.10806	0.112437	0.438399
LOC_Os02g46990	1188.32	541.798	2.1933	2.2897e-08	1.88193e-07	AAA-type ATPase family protein, putative, expressed	24.6023	25.3059	10.0703	7.7049
LOC_Os02g47020	1145.94	158.986	7.20784	9.73928e-33	3.6159e-31	phosphoribulokinase/Uridine kinase family protein, expressed	33.6058	28.747	2.7281	3.96851
LOC_Os02g47130	1019.41	29.1982	34.9134	1.52696e-65	1.72043e-63	expressed protein	18.8561	21.389	0.399734	0.487142
LOC_Os02g47150	4751.93	38.0336	124.94	1.14795e-191	1.24166e-188	DNA topoisomerase 2, putative, expressed	43.8748	45.2618	0.256493	0.297115
LOC_Os02g47180	2502.85	441.368	5.67068	6.01242e-18	1.04666e-16	WD repeat-containing protein, putative, expressed	42.2833	51.2557	8.69254	4.25743
LOC_Os02g47280	118.518	25.6304	4.62412	7.22143e-05	0.000365681	growth-regulating factor, putative, expressed	3.06691	3.78222	0.410352	0.734335
LOC_Os02g47330	42.3503	1.05352	40.1988	5.02727e-05	0.00026214	expressed protein	5.77569	5.74993	0.00964108	0.243612
LOC_Os02g47350	864.302	341.941	2.52764	4.04848e-09	3.57564e-08	oxidoreductase, short chain dehydrogenase/reductase family, putative, expressed	28.6821	27.8355	8.91952	8.50878
LOC_Os02g47360	425.564	142.598	2.98436	1.04648e-07	7.91172e-07	PPR repeat domain containing protein, putative, expressed	8.12655	9.67008	2.08378	2.54974
LOC_Os02g47420	1130.84	58.5096	19.3275	5.06159e-57	4.46314e-55	ATROPGEF7/ROPGEF7, putative, expressed	18.6825	17.3349	0.814285	0.637893
LOC_Os02g47760	901.47	332.334	2.71255	1.29525e-10	1.31919e-09	AAA-type ATPase family protein, putative, expressed	17.3298	20.1483	6.14817	4.64856
LOC_Os02g47770	751.176	58.9169	12.7498	2.72587e-36	1.17466e-34	ZF-HD protein dimerisation region containing protein, expressed	33.6874	28.596	2.38831	1.41519
LOC_Os02g47810	141.243	13.6958	10.3128	9.62626e-09	8.2179e-08	dof zinc finger domain containing protein, putative, expressed	4.16329	3.55527	3.29573e-93	0.559959
LOC_Os02g47840	530.087	162.25	3.2671	5.91887e-10	5.65219e-09	universal stress protein domain containing protein, putative, expressed	30.6234	31.7694	7.96565	6.90656
LOC_Os02g47980	215.955	13.3986	16.1178	1.67919e-15	2.48917e-14	DUF617 domain containing protein, expressed	8.3712	8.1192	0.475351	0.326275
LOC_Os02g48094	174.857	8.1923	21.3441	2.9138e-14	3.99789e-13	expressed protein	8.03817	8.39792	0.200459	0.364162
LOC_Os02g48100	831.581	362.521	2.29388	9.56375e-08	7.26948e-07	DEAD-box ATP-dependent RNA helicase, putative, expressed	26.6811	27.5574	10.833	7.6585
LOC_Os02g48122	509.573	231.353	2.20258	1.7062e-05	9.6069e-05	PPR repeat domain containing protein, putative, expressed	13.9993	13.5841	5.0846	4.66322
LOC_Os02g48150	95.6529	26.0958	3.66545	0.00157499	0.00604529	expressed protein	4.5044	3.69233	0.906949	0.820129
LOC_Os02g48170	32.132	3.21874	9.98277	0.00725578	0.0236199	class E vacuolar protein-sorting machinery protein HSE1, putative, expressed	2.54097	1.6811	0.0808831	0.242823
LOC_Os02g48210	692.23	184.009	3.76193	2.88138e-05	0.000156455	lectin-like protein kinase, putative, expressed	10.0922	14.7431	3.08662	2.0684
LOC_Os02g48330	86.2911	8.60271	10.0307	6.0936e-06	3.66508e-05	3-hydroxy-3-methylglutaryl-coenzyme A reductase, putative, expressed	1.82047	1.92822	0.0541006	0.224896
LOC_Os02g48370	113.526	34.3432	3.30563	0.00111528	0.00443283	ARID/BRIGHT DNA-binding domain-containing protein, putative, expressed	2.74022	2.55009	0.831812	0.427498
LOC_Os02g48410	90.6112	24.2829	3.73149	0.00199883	0.00747838	retrotransposon protein, putative, unclassified, expressed	1.84346	1.36687	0.316859	0.357179
LOC_Os02g48430	93.0859	3.39327	27.4325	5.78782e-07	4.01387e-06	expressed protein	2.6605	4.55984	0.136078	0.0707546
LOC_Os02g48450	62.7011	0	#DIV/0!	6.14808e-09	5.33848e-08	xylem cysteine proteinase 2 precursor, putative, expressed	2.2368	2.39255	0	0
LOC_Os02g48560	10439.4	4534.19	2.30236	2.0288e-10	2.02313e-09	fatty acid desaturase, putative, expressed	212.073	197.47	57.4761	80.3039
LOC_Os02g48600	466.772	159.739	2.92209	7.1146e-08	5.50194e-07	expressed protein	21.2261	18.5679	5.16345	5.42755
LOC_Os02g48770	176.033	35.7489	4.92416	6.51685e-07	4.4821e-06	SAM dependent carboxyl methyltransferase, putative, expressed	5.03194	5.39647	0.980204	0.68224
LOC_Os02g48820	170.78	33.4705	5.1024	8.12719e-07	5.52639e-06	plastocyanin-like domain containing protein, putative, expressed	7.95924	7.87033	1.00498	1.39494
LOC_Os02g48840	1070.12	422.575	2.53239	5.10616e-10	4.91515e-09	dual specificity protein phosphatase, putative, expressed	47.4383	39.3106	13.1422	13.523
LOC_Os02g48860	127.208	22.2372	5.7205	0.000482924	0.00208134	aspartic proteinase nepenthesin-2 precursor, putative, expressed	4.00536	2.39916	0.267885	0.608474
LOC_Os02g49140	109.169	32.9987	3.30827	0.00150879	0.00581734	glycosyltransferase, putative, expressed	3.37655	2.73912	0.874797	0.573288
LOC_Os02g49160	302.823	124.811	2.42626	0.000106351	0.000522084	OsIAA8 - Auxin-responsive Aux/IAA gene family member, expressed	14.4009	15.9629	4.21024	5.48843
LOC_Os02g49360	806.87	360.585	2.23767	2.23232e-07	1.61833e-06	RNA methyltransferase domain-containing protein 2, putative, expressed	25.1023	28.0978	11.3205	7.28974
LOC_Os02g49420	3106.61	830.768	3.73944	1.22776e-26	3.48249e-25	fasciclin-like arabinogalactan precursor protein, putative, expressed	126.478	119.012	23.8281	27.162
LOC_Os02g49510	381.482	102.968	3.70485	2.03222e-09	1.84251e-08	amino acid transporter, putative, expressed	9.11284	8.58624	2.65793	1.10316
LOC_Os02g49540	27.0504	0	#DIV/0!	0.000298015	0.001339	DEFL73 - Defensin and Defensin-like DEFL family, expressed	3.10543	5.58599	0	0
LOC_Os02g49600	119.28	46.9241	2.54197	0.00611399	0.0203001	BRASSINOSTEROID INSENSITIVE 1-associated receptor kinase 1 precursor, putative, expressed	1.87777	2.38712	0.772071	0.549055
LOC_Os02g49680	2274.05	154.261	14.7416	2.31684e-13	2.95516e-12	arsenate reductase, putative, expressed	93.932	67.0825	2.04532	6.31586
LOC_Os02g49690	35.3805	0	#DIV/0!	2.48677e-05	0.000136722	ACT domain-containing protein, putative, expressed	1.6343	1.46575	3.35544e-07	9.8336e-09
LOC_Os02g49770	1654.93	118.78	13.9327	1.53553e-60	1.52842e-58	NHL repeat-containing protein, putative, expressed	42.6921	41.1943	2.26535	2.43255
LOC_Os02g49820	618.675	246.852	2.50626	1.35199e-07	1.00783e-06	RNA recognition motif family protein, expressed	16.23	15.3211	5.54211	4.30234
LOC_Os02g49870	762.804	25.1037	30.3861	1.65284e-07	1.2181e-06	expressed protein	21.1354	12.0265	0.312343	0.542304
LOC_Os02g49880	553.508	34.5822	16.0056	3.99025e-32	1.43707e-30	CCT/B-box zinc finger protein, putative, expressed	10.3945	8.60007	0.381647	0.536135
LOC_Os02g49920	416.914	146.909	2.8379	0.000351265	0.00155819	3-ketoacyl-CoA synthase, putative, expressed	11.6703	8.42633	3.64283	1.90359
LOC_Os02g50040	478.731	26.9135	17.7878	1.42854e-30	4.87943e-29	endoglucanase, putative, expressed	10.4727	11.8218	0.621152	0.366518
LOC_Os02g50050	366.992	6.20161	59.1769	1.56815e-34	6.25889e-33	expressed protein	29.0678	26.9632	0.466162	0.266057
LOC_Os02g50060	424.188	126.388	3.35624	8.22424e-09	7.06375e-08	OsCML20 - Calmodulin-related calcium sensor protein, expressed	20.006	19.6252	4.34702	4.83143
LOC_Os02g50070	68.67	11.8796	5.78048	0.00123812	0.00486801	expressed protein	9.73547	5.68138	0.476366	1.54465
LOC_Os02g50090	49.4061	9.77258	5.05559	0.00712392	0.0232443	retrotransposon protein, putative, unclassified, expressed	0.877221	1.48627	0.105787	0.238966
LOC_Os02g50200	63.8587	14.103	4.52801	0.00419373	0.0145031	cysteine-rich repeat secretory protein precursor, putative, expressed	3.05262	2.39915	0.292409	0.635072
LOC_Os02g50372	139.188	15.2697	9.11531	1.7292e-08	1.44244e-07	expressed protein	4.46859	4.36057	0.53586	0.234776
LOC_Os02g50560	1701.7	637.695	2.66852	0.00056974	0.00242046	DSHCT domain containing protein, expressed	15.0895	22.077	6.16081	4.71206
LOC_Os02g50630	326.53	6.08526	53.6592	1.11578e-30	3.83537e-29	E2F family transcription factor protein, putative, expressed	10.0616	10.1912	0.143102	0.146153
LOC_Os02g50690	77.8751	9.71124	8.01907	4.09832e-05	0.000216802	GDSL-like lipase/acylhydrolase, putative, expressed	1.86891	1.94912	0.29762	0.0749133
LOC_Os02g50820	3056.09	708.11	4.31584	9.75694e-32	3.46014e-30	nucleobase-ascorbate transporter, putative, expressed	59.9744	62.4143	11.0831	10.9917
LOC_Os02g50900	331.587	9.59805	34.5473	2.62991e-11	2.8484e-10	expressed protein	12.6032	8.17006	0.0623307	0.389181
LOC_Os02g50910	573.199	53.772	10.6598	2.58083e-27	7.49735e-26	expressed protein	14.0287	14.6056	1.06762	1.01355
LOC_Os02g51020	720.005	64.1327	11.2268	1.20457e-32	4.44678e-31	expressed protein	34.4449	33.0945	1.87744	2.7852
LOC_Os02g51060	1315.1	116.909	11.2489	1.08165e-47	7.0057e-46	CSLA6 - cellulose synthase-like family A; mannan synthase, expressed	29.4488	30.3622	1.91516	2.22032
LOC_Os02g51070	1514.49	449.969	3.36575	5.93283e-18	1.03336e-16	starch synthase, putative, expressed	22.7128	24.2001	4.88902	5.9311
LOC_Os02g51130	88.0843	20.3046	4.33814	0.000867491	0.00353411	glycosyl transferase 8 domain containing protein, putative, expressed	2.20992	2.32343	0.340884	0.47923
LOC_Os02g51280	1288.99	55.0064	23.4335	3.5378e-66	4.09993e-64	TCP-domain protein, putative, expressed	24.9506	28.382	0.609949	1.15039
LOC_Os02g51370	1679.16	650.764	2.58029	1.17238e-12	1.40586e-11	glutaredoxin, putative, expressed	50.6014	47.0408	15.1397	14.3433
LOC_Os02g51450	431.428	148.321	2.90874	1.3581e-07	1.01191e-06	mTERF family protein, expressed	10.477	10.2168	3.1591	2.39916
LOC_Os02g51550	109.989	9.53671	11.5332	9.24047e-08	7.03364e-07	DUF581 domain containing protein, expressed	7.11498	5.24524	0.514399	0.307495
LOC_Os02g51570	290.465	65.4189	4.44008	5.29289e-09	4.62686e-08	peptidyl-prolyl cis-trans isomerase, FKBP-type, putative, expressed	11.9362	12.5709	1.87421	2.42881
LOC_Os02g51640	852.011	38.6154	22.064	3.94732e-50	2.79665e-48	expressed protein	24.5856	23.4039	1.03593	0.681318
LOC_Os02g51680	3950.76	467.304	8.45437	1.65454e-62	1.73748e-60	uncharacterized glycosyl hydrolase Rv2006/MT2062, putative, expressed	138.801	136.741	10.0811	15.1491
LOC_Os02g51820	127.407	40.1925	3.16992	0.000728951	0.00301629	expressed protein	3.34786	3.71971	1.24342	0.517288
LOC_Os02g51910	194.339	2.86651	67.7964	1.04422e-20	2.14454e-19	cytokinin-O-glucosyltransferase 2, putative, expressed	3.16248	4.02941	0.0703748	0.0145863
LOC_Os02g52010	3666.58	958.947	3.82355	8.49006e-29	2.65664e-27	phosphate-induced protein 1 conserved region domain containing protein, expressed	135.141	120.949	26.4809	25.6678
LOC_Os02g52130	2771.88	589.026	4.70586	6.42593e-34	2.50318e-32	OsFBX61 - F-box domain containing protein, expressed	58.2266	59.7411	10.4957	9.05456
LOC_Os02g52170	302.566	22.1758	13.6439	6.29396e-19	1.17173e-17	expressed protein	15.3471	13.7113	0.837303	0.802703
LOC_Os02g52190	141.243	8.48319	16.6497	4.5835e-11	4.83833e-10	helix-loop-helix DNA-binding protein, putative, expressed	5.66488	4.83462	0.350658	0.157822
LOC_Os02g52220	392.24	163.013	2.4062	1.91522e-05	0.000106984	PPR repeat domain containing protein, putative, expressed	7.63579	7.18489	2.47371	2.3153
LOC_Os02g52260	774.689	378.146	2.04865	5.7336e-06	3.4601e-05	expressed protein	39.592	33.4201	15.9348	11.9334
LOC_Os02g52460	368.506	12.7555	28.8901	3.85606e-29	1.22672e-27	zinc knuckle domain containing protein, expressed	15.7417	14.3951	0.434211	0.39269
LOC_Os02g52490	310.635	40.9002	7.59495	3.94581e-14	5.34157e-13	expressed protein	9.09443	8.11832	0.854866	0.917456
LOC_Os02g52510	384.696	68.9867	5.57638	1.11888e-09	1.0403e-08	SNF2 family N-terminal domain containing protein, expressed	4.66756	6.34593	0.727863	0.808644
LOC_Os02g52550	971.776	155.392	6.25369	2.26389e-27	6.62408e-26	uncharacterized Cys-rich domain containing protein, putative, expressed	53.9287	48.7497	8.51535	4.38634
LOC_Os02g52620	249.042	64.5336	3.85911	3.27621e-07	2.33391e-06	expressed protein	14.6989	12.9124	3.51063	2.08487
LOC_Os02g52650	197.708	87.8337	2.25093	0.00449937	0.0154432	chlorophyll A-B binding protein, putative, expressed	9.63757	7.29793	2.07627	3.73613
LOC_Os02g52840	75.8026	16.4396	4.61097	0.00116788	0.00461535	flavonol synthase/flavanone 3-hydroxylase, putative, expressed	3.09555	3.04947	0.77151	0.300647
LOC_Os02g52930	45.0308	5.67485	7.93516	0.00216505	0.00802807	integral membrane protein DUF6 containing protein, expressed	1.59003	1.20625	0.210784	0.0852538
LOC_Os02g53000	563.518	42.8327	13.1563	5.81101e-30	1.92213e-28	lysM domain-containing GPI-anchored protein precursor, putative, expressed	9.96661	11.4723	0.533504	0.722049
LOC_Os02g53120	939.445	54.7673	17.1534	3.08297e-48	2.0292e-46	Peptidase family C50, putative, expressed	11.8655	13.156	0.566462	0.57909
LOC_Os02g53169	454.183	11.996	37.8613	8.43907e-33	3.13676e-31	expressed protein	17.2192	13.5863	0.211449	0.403827
LOC_Os02g53180	3171.58	107.915	29.3895	1.12841e-10	1.15873e-09	1-aminocyclopropane-1-carboxylate oxidase protein, putative, expressed	60.9831	38.7123	0.512949	2.07832
LOC_Os02g53280	212.608	34.6986	6.1273	3.10707e-09	2.77515e-08	expressed protein	8.81934	10.4146	1.108	1.35169
LOC_Os02g53500	655.154	181.02	3.61924	6.53993e-13	8.03537e-12	RFC5 - Putative clamp loader of PCNA, replication factor C subunit 5, expressed	16.9807	15.8239	4.59116	2.51748
LOC_Os02g53590	70.4324	7.19696	9.78642	4.09128e-05	0.000216465	DEFL71 - Defensin and Defensin-like DEFL family, expressed	6.77979	7.96342	0.55597	0.604596
LOC_Os02g53600	80.921	0	#DIV/0!	2.58876e-11	2.8057e-10	DEFL75 - Defensin and Defensin-like DEFL family, expressed	13.2395	16.5025	0	0
LOC_Os02g53690	1543.31	215.666	7.15601	7.7362e-39	3.63288e-37	growth regulating factor protein, putative, expressed	39.504	41.8126	5.00519	3.87393
LOC_Os02g54190	27.9961	1.75481	15.9539	0.00440676	0.0151606	pectinesterase, putative, expressed	0.871303	0.619451	0.0657232	0
LOC_Os02g54280	1155.16	22.5249	51.2838	5.42483e-79	8.67144e-77	retrotransposon protein, putative, unclassified, expressed	9.52168	9.94658	0.194728	0.0991812
LOC_Os02g54290	48.0675	0	#DIV/0!	5.32382e-07	3.70555e-06	BRUSHY 1, putative, expressed	7.79089	6.28267	0	0
LOC_Os02g54360	415.235	200.216	2.07394	0.000186666	0.000872784	enzyme of the cupin superfamily protein, putative, expressed	31.4393	26.0134	12.933	8.7284
LOC_Os02g54560	494.495	2.63381	187.749	2.94255e-13	3.71963e-12	SCP-like extracellular protein, expressed	18.9373	11.4878	0	0.121833
LOC_Os02g54640	152.201	44.1126	3.45028	0.000212442	0.000980975	glutamate receptor, putative, expressed	1.89472	2.70409	0.736505	0.315894
LOC_Os02g54720	638.537	89.9958	7.09519	1.55611e-22	3.57607e-21	expressed protein	11.2023	9.18779	0.932693	1.29903
LOC_Os02g54830	97.1082	22.1176	4.39054	0.000433269	0.00188587	RING-H2 finger protein, putative, expressed	2.873	2.58317	0.477242	0.493707
LOC_Os02g55120	863.744	201.34	4.28997	6.37738e-18	1.10781e-16	translation initiation factor IF-3, putative, expressed	28.849	27.7264	5.05909	5.20893
LOC_Os02g55130	332.379	2.69198	123.47	2.53471e-35	1.04377e-33	OsSCP10 - Putative Serine Carboxypeptidase homologue, expressed	4.19835	5.24961	0.0132199	0.0456677
LOC_Os02g55190	28.8927	1.63846	17.634	0.00360727	0.0126858	expressed protein	1.06923	0.761495	0.040106	0.0616809
LOC_Os02g55310	178.791	72.4932	2.46631	0.00143955	0.0055789	pentatricopeptide, putative, expressed	4.35833	4.59725	1.61416	1.21906
LOC_Os02g55410	1967.29	30.5426	64.4113	5.91186e-36	2.50481e-34	MCM5 - Putative minichromosome maintenance MCM complex subunit 5, expressed	29.1667	37.8762	0.428764	0.375424
LOC_Os02g55570	353.706	69.2776	5.10564	9.26359e-12	1.04156e-10	shugoshin-1, putative, expressed	8.83149	8.96025	1.39861	1.31632
LOC_Os02g55890	466.842	85.7912	5.44161	7.00551e-07	4.79582e-06	inorganic H+ pyrophosphatase, putative, expressed	9.373	6.8318	0.56405	1.71679
LOC_Os02g55920	752.063	344.908	2.18047	1.31238e-06	8.67673e-06	expressed protein	26.4682	22.142	10.3431	7.0827
LOC_Os02g56100	598.76	171.189	3.49765	1.0262e-06	6.88002e-06	ribonucleoside-diphosphate reductase large subunit, putative, expressed	8.55487	11.2065	2.94223	1.50576
LOC_Os02g56130	2496.05	510.319	4.89117	2.6371e-34	1.04355e-32	PCNA - Putative DNA replicative polymerase clamp, expressed	92.2488	105.776	18.1014	13.543
LOC_Os02g56310	158.016	21.5909	7.31866	3.27025e-08	2.63708e-07	calcium-dependent protein kinase isoform AK1, putative, expressed	6.05642	5.81428	0.623071	0.616655
LOC_Os02g56490	323.524	3.27692	98.7281	1.74232e-33	6.63573e-32	expressed protein	16.8183	14.5985	0.10064	0.173632
LOC_Os02g56520	676.525	26.4481	25.5794	9.73626e-45	5.65173e-43	expressed protein	8.67065	8.99722	0.238833	0.289478
LOC_Os02g56540	570.392	3.7455	152.287	3.29221e-56	2.83366e-54	kinesin motor domain containing protein, putative, expressed	9.11371	9.9469	0.0119928	0.081434
LOC_Os02g56600	119.878	24.2829	4.93676	3.62623e-05	0.000193592	no apical meristem protein, putative, expressed	2.9685	2.96595	0.444785	0.496985
LOC_Os02g56610	18.4809	0.526761	35.084	0.0133006	0.0402417	DUF640 domain containing protein, putative, expressed	0.656064	0.489735	7.18075e-27	0.0333625
LOC_Os02g56920	1626.6	5.32579	305.419	3.02004e-80	4.97448e-78	WAX2, putative, expressed	31.318	37.7358	0.0201199	0.146755
LOC_Os02g56990	1876.18	830.888	2.25804	3.33534e-10	3.26875e-09	ribosomal protein L37, putative, expressed	118.775	107.789	35.9906	41.9146
LOC_Os02g57010	438.352	121.702	3.60185	8.93594e-10	8.39497e-09	RNA recognition motif containing protein, putative, expressed	16.8549	14.5207	3.63889	3.15024
LOC_Os02g57020	262.352	33.4092	7.85271	0.00985918	0.030982	YCF37, putative, expressed	20.1975	8.69115	1.57647	1.25525
LOC_Os02g57030	248.403	34.7536	7.14756	1.19386e-11	1.33171e-10	expressed protein	7.40243	8.41665	1.08584	0.654409
LOC_Os02g57090	836.107	3.27692	255.15	3.04702e-62	3.17918e-60	anthranilate phosphoribosyltransferase, putative, expressed	10.38	12.6859	0.0273139	0.0451084
LOC_Os02g57110	2812.04	252.139	11.1528	3.08801e-67	3.71122e-65	GDSL-like lipase/acylhydrolase, putative, expressed	88.5211	78.6085	4.94799	6.66558
LOC_Os02g57280	1578.19	107.263	14.7133	1.74341e-12	2.05716e-11	CBS domain containing membrane protein, putative, expressed	49.538	34.7279	1.48767	2.92127
LOC_Os02g57290	1205.51	213.045	5.65848	4.91032e-28	1.4933e-26	cytochrome P450, putative, expressed	12.1035	12.6199	1.60157	1.79144
LOC_Os02g57305	85.106	24.8678	3.42234	0.00430271	0.0148483	disease resistance protein, putative, expressed	3.74822	3.27453	0.759785	0.83742
LOC_Os02g57350	1033.78	69.9207	14.785	1.12845e-20	2.31315e-19	expressed protein	53.0666	40.5333	2.60047	2.35685
LOC_Os02g57590	2464.96	619.055	3.98182	7.57988e-27	2.17087e-25	rRNA 2-O-methyltransferase fibrillarin 2, putative, expressed	64.4642	60.4333	12.2739	12.1188
LOC_Os02g57870	329.76	140.365	2.34931	8.67321e-05	0.00043298	expressed protein	8.7784	8.5022	3.22389	2.5295
LOC_Os02g57980	1521.57	461.039	3.30031	5.40005e-18	9.41571e-17	DEAD/DEAH box helicase, putative, expressed	27.6495	28.9995	8.39695	5.05466
LOC_Os02g58120	969.587	431.229	2.24843	7.35273e-08	5.67123e-07	oxidoreductase/ transition metal ion binding protein, putative, expressed	43.3397	40.0996	14.8305	14.0754
LOC_Os02g58150	408.007	144.805	2.81762	2.43513e-05	0.000134042	expressed protein	11.4305	15.1306	4.66453	2.73499
LOC_Os02g58210	628.604	44.0576	14.2678	2.38459e-12	2.78436e-11	jmjC domain containing protein, expressed	7.41798	10.583	0.559546	0.422636
LOC_Os02g58214	86.1776	3.7455	23.0083	2.27957e-05	0.000125885	expressed protein	3.13952	1.70181	0.0362159	0.12992
LOC_Os02g58220	642.037	3.86186	166.251	1.6756e-62	1.75392e-60	RPA2A - Putative single-stranded DNA binding complex subunit 2, expressed	21.6893	25.8618	0.118536	0.103963
LOC_Os02g58300	551.353	207.701	2.65456	6.56708e-08	5.10408e-07	expressed protein	16.0097	17.4496	6.23834	3.62515
LOC_Os02g58390	1773.73	392.727	4.51644	2.35284e-27	6.87813e-26	inactive receptor kinase At2g26730 precursor, putative, expressed	31.479	32.4404	5.7279	5.29603
LOC_Os02g58470	272.285	2.80834	96.956	5.96884e-29	1.88042e-27	expressed protein	9.97515	8.78386	0.11096	0.0614512
LOC_Os02g58550	918.443	243.808	3.76708	2.66284e-16	4.15216e-15	chloroplast channel forming outer membrane protein, putative, expressed	39.8143	38.4954	9.3311	6.88806
LOC_Os02g58720	642.891	26.3285	24.418	1.22556e-42	6.59508e-41	peroxidase precursor, putative, expressed	22.1254	21.1646	0.861279	0.54277
LOC_Os02g58790	202.605	13.9285	14.5461	8.63757e-14	1.14307e-12	cell division inhibitor, putative, expressed	7.0343	5.39933	0.12768	0.550236
LOC_Os03g01008	200.971	13.6313	14.7434	2.63904e-14	3.62703e-13	expressed protein	4.32734	5.85341	0.408026	0.138434
LOC_Os03g01014	1154.65	97.8327	11.8023	6.24761e-29	1.96633e-27	expressed protein	31.5064	25.5096	1.81961	1.93958
LOC_Os03g01018	99.0733	6.90607	14.3458	1.0883e-07	8.20687e-07	phosphoribosyl transferase, putative, expressed	2.97682	4.11611	0.0391333	0.335807
LOC_Os03g01160	458.736	136.384	3.36357	1.60815e-09	1.4741e-08	protein kinase family protein, putative, expressed	7.00362	8.13738	2.09422	1.43026
LOC_Os03g01180	156.674	63.8936	2.45211	0.00273199	0.00989843	phosphoglycerate mutase, putative, expressed	6.28865	8.18328	2.4704	2.13097
LOC_Os03g01200	2352.99	836.971	2.81132	7.52043e-09	6.47639e-08	SNF2 family N-terminal domain containing protein, expressed	32.165	39.9252	11.6749	8.37738
LOC_Os03g01270	169.963	1.58028	107.552	1.85142e-12	2.17985e-11	expansin precursor, putative, expressed	7.27349	4.64838	4.67358e-132	0.0902097
LOC_Os03g01290	49.6395	0.526761	94.2354	2.1838e-06	1.39878e-05	peptide transporter PTR2, putative, expressed	1.48092	0.821304	6.90864e-27	0.0196804
LOC_Os03g01320	3479.26	27.6179	125.978	2.56038e-15	3.75766e-14	LTPL116 - Protease inhibitor/seed storage/LTP family protein precursor, expressed	194.372	121.328	0.926746	1.02348
LOC_Os03g01330	27.6584	1.58028	17.5022	0.00474718	0.0162029	sodium/potassium/calcium exchanger 1, putative, expressed	1.46998	1.4016	0	0.131726
LOC_Os03g01470	160.187	77.3504	2.07093	0.0132204	0.0400364	expressed protein	6.0521	4.35368	2.14974	1.75604
LOC_Os03g01530	5234.08	1252.48	4.17898	6.00432e-20	1.19019e-18	tubulin/FtsZ domain containing protein, putative, expressed	136.03	163.364	29.9937	25.8819
LOC_Os03g01540	353.805	129.251	2.73734	4.05814e-06	2.50062e-05	DNA binding protein, putative, expressed	13.9262	12.2477	3.87855	3.58288
LOC_Os03g01590	45.5313	2.75016	16.5559	0.000207082	0.000958984	PAIR1, putative, expressed	1.07753	1.34535	0.0432974	0.0564653
LOC_Os03g01600	490.807	14.6266	33.5557	8.36076e-36	3.52336e-34	aminotransferase domain containing protein, putative, expressed	15.2941	12.2484	0.415401	0.225126
LOC_Os03g01740	8948.72	1667.03	5.36806	5.17764e-50	3.65238e-48	expressed protein	551.096	520.312	64.2916	90.3297
LOC_Os03g01790	195.951	72.1409	2.71623	0.000306848	0.00137583	zinc finger, C3HC4 type domain containing protein, expressed	5.90892	5.69902	1.99106	1.34318
LOC_Os03g01980	1759.12	9.18765	191.466	2.55956e-126	1.02537e-123	KIP1, putative, expressed	57.0703	51.3079	0.103494	0.327497
LOC_Os03g02280	207.524	31.1889	6.65377	0.000414398	0.00181053	DUF584 domain containing protein, putative, expressed	14.933	8.51473	1.03106	1.65932
LOC_Os03g02290	614.18	4.33044	141.828	3.69741e-59	3.45756e-57	kinesin motor domain containing protein, putative, expressed	13.5326	14.3291	0.0413969	0.112331
LOC_Os03g02300	113.21	5.38397	21.0272	1.47174e-06	9.65974e-06	expressed protein	10.3795	6.06839	0.151141	0.437662
LOC_Os03g02330	54.9698	7.90142	6.95695	0.00156269	0.00600445	AAA-type ATPase family protein, putative, expressed	1.4961	1.38755	7.18045e-83	0.303298
LOC_Os03g02420	2811.61	824.897	3.40844	1.4941e-22	3.44088e-21	KH domain containing protein, putative, expressed	145.079	124.036	31.2307	30.2392
LOC_Os03g02550	322.735	86.0694	3.74971	2.97419e-08	2.40732e-07	OsFBX76 - F-box domain containing protein, expressed	10.4327	8.03423	2.02984	1.79957
LOC_Os03g02590	984.841	105.553	9.33028	4.45857e-36	1.90614e-34	peroxisomal biogenesis factor 11, putative, expressed	18.7825	16.1412	1.55827	1.36203
LOC_Os03g02685	153.186	39.3199	3.8959	4.10359e-05	0.000217046	lysM domain containing protein, putative, expressed	11.2392	10.6568	2.23416	2.16815
LOC_Os03g02690	159.386	64.8953	2.45604	0.00348919	0.0123334	dihydrodipicolinate reductase, putative, expressed	5.34087	4.7429	1.11627	2.04675
LOC_Os03g02740	1148.62	257.026	4.46889	2.56825e-22	5.84412e-21	phospholipase D, putative, expressed	18.4207	21.0583	4.2197	2.70216
LOC_Os03g02820	553.358	15.4474	35.822	1.10526e-42	5.96748e-41	expressed protein	11.2968	12.4219	0.241658	0.276598
LOC_Os03g02860	196.046	73.608	2.66338	0.000409061	0.00179059	heavy metal-associated domain containing protein, expressed	6.99549	7.94795	2.17634	2.17502
LOC_Os03g02939	108.493	7.19696	15.0749	1.58701e-08	1.32861e-07	peroxidase precursor, putative, expressed	4.63087	4.44283	0.229198	0.219715
LOC_Os03g02960	1509.7	598.792	2.52123	1.01935e-11	1.14255e-10	nascent polypeptide-associated complex subunit alpha, putative, expressed	41.752	36.4914	13.3479	10.8748
LOC_Os03g03000	354.904	13.1077	27.076	1.453e-27	4.29012e-26	helix-loop-helix DNA-binding domain containing protein, expressed	17.9775	15.5627	0.356258	0.599806
LOC_Os03g03260	167.685	21.1223	7.93877	4.64646e-09	4.08267e-08	homeobox domain containing protein, expressed	3.14279	3.31661	0.342851	0.288484
LOC_Os03g03280	192.586	12.7586	15.0946	1.80085e-13	2.31612e-12	TKL_IRAK_CrRLK1L-1.6 - The CrRLK1L-1 subfamily has homology to the CrRLK1L homolog, expressed	2.76574	2.92499	0.031173	0.257036
LOC_Os03g03390	2858.77	1375.43	2.07846	7.80486e-10	7.36435e-09	G-patch domain containing protein, expressed	88.8723	80.1285	32.5941	30.7312
LOC_Os03g03410	863.685	428.353	2.01629	4.14602e-06	2.54945e-05	serine/threonine-protein kinase, putative, expressed	18.5716	18.1217	7.77704	6.42086
LOC_Os03g03630	225.461	2.2234	101.404	1.06515e-24	2.75842e-23	expressed protein	12.2791	11.1674	0.0820657	0.0659254
LOC_Os03g03650	897.187	382.418	2.34609	2.775e-08	2.25566e-07	POLD2 - Putative DNA polymerase delta complex subunit, expressed	23.0153	21.8572	8.4626	6.45326
LOC_Os03g03670	114.944	47.8644	2.40146	0.0140985	0.0423869	expressed protein	4.77105	3.18968	1.13576	1.4397
LOC_Os03g03720	4666.62	1967.6	2.37173	1.45698e-14	2.044e-13	glyceraldehyde-3-phosphate dehydrogenase, putative, expressed	117.814	117.785	40.935	36.4843
LOC_Os03g03724	33.8668	3.3351	10.1547	0.00474273	0.0161912	expressed protein	2.35961	2.35093	0.203595	0.183746
LOC_Os03g03730	80.3622	0	#DIV/0!	3.15111e-11	3.38689e-10	regulatory protein, putative, expressed	4.72986	5.21331	0	0
LOC_Os03g03790	284.745	19.1316	14.8835	1.35489e-10	1.37734e-09	AMP-binding domain containing protein, expressed	5.32068	7.80703	0.463759	0.248291
LOC_Os03g03910	314.347	71.0387	4.42501	2.30589e-09	2.08481e-08	catalase domain containing protein, expressed	7.91727	6.74885	0.950786	1.60677
LOC_Os03g03930	606.663	292.19	2.07627	1.67026e-05	9.42905e-05	tRNA nucleotidyltransferase/polyA polymerase family protein, putative, expressed	13.642	12.5917	5.99801	3.90499
LOC_Os03g03990	290.41	74.2543	3.91102	6.1836e-08	4.82568e-07	signal recognition particle 43 kDa protein, chloroplast precursor, putative, expressed	11.5875	9.61835	1.84282	2.37162
LOC_Os03g04000	569.849	61.2693	9.30072	3.02245e-23	7.25411e-22	AMP-binding domain containing protein, expressed	14.1311	11.604	0.629165	1.50058
LOC_Os03g04060	282.052	15.3343	18.3936	9.42354e-20	1.84988e-18	CHIT16 - Chitinase family protein precursor, expressed	14.2699	11.1465	0.0511478	1.00698
LOC_Os03g04070	1764.78	627.157	2.81393	3.58136e-15	5.21129e-14	no apical meristem protein, putative, expressed	64.3255	70.4332	21.871	15.5579
LOC_Os03g04080	19.1748	0.526761	36.4013	0.010786	0.0335373	expressed protein	1.36976	1.36117	0	0.0737702
LOC_Os03g04220	83.5922	0.584938	142.908	1.21677e-10	1.24552e-09	glutathione S-transferase, putative, expressed	3.23564	2.98012	0.0369784	2.74328e-101
LOC_Os03g04260	1230.3	531.034	2.31681	2.45065e-09	2.20708e-08	glutathione S-transferase, putative, expressed	63.2158	58.8895	23.1703	17.9665
LOC_Os03g04530	86.4754	0.526761	164.164	5.76485e-11	6.04601e-10	cytochrome P450, putative, expressed	2.53103	1.9106	0	0.0216692
LOC_Os03g04550	663.985	20.4792	32.4225	1.6388e-47	1.04887e-45	expressed protein	19.8514	18.5735	0.463653	0.468442
LOC_Os03g04580	214.653	101.869	2.10715	0.00369931	0.0129772	expressed protein	7.20343	7.36685	2.68621	2.68157
LOC_Os03g04660	1557.18	269.571	5.77653	2.70774e-32	9.86121e-31	cytochrome P450 86A1, putative, expressed	38.0732	34.3058	4.48697	5.24052
LOC_Os03g04690	1045.88	299.286	3.49458	6.88489e-16	1.04347e-14	expressed protein	22.6314	23.0038	5.20973	4.95697
LOC_Os03g04740	190.087	5.14809	36.9237	4.44136e-12	5.11237e-11	expressed protein	4.66783	7.05754	0.195529	0.0483907
LOC_Os03g04750	6846.84	3278.31	2.08853	8.34814e-12	9.42222e-11	60S ribosomal protein L21-2, putative, expressed	364.793	355.068	141.929	126.719
LOC_Os03g04980	1148.74	534.106	2.15077	1.32093e-07	9.86941e-07	PHD-finger domain containing protein, putative, expressed	49.7445	41.1755	15.4213	17.4428
LOC_Os03g05210	28.0729	1.63846	17.1337	0.00424535	0.0146706	WD domain, G-beta repeat domain containing protein, expressed	0.907238	0.888043	0.0354257	0.0569211
LOC_Os03g05240	62.4217	2.80834	22.2273	3.69722e-06	2.28909e-05	retrotransposon protein, putative, unclassified, expressed	2.67808	2.65848	0.130835	0.077202
LOC_Os03g05270	57.3217	1.63846	34.9851	2.46213e-06	1.56225e-05	RING finger and CHY zinc finger domain-containing protein 1, putative, expressed	1.52124	1.66584	0.0276474	0.0481695
LOC_Os03g05334	210.668	23.1743	9.09058	0.00327875	0.011639	expressed protein	21.6056	10.2529	0.624113	2.02292
LOC_Os03g05370	24.8244	2.16522	11.465	0.0153447	0.0456598	expressed protein	1.37215	0.973811	0.0424671	0.107805
LOC_Os03g05470	352.656	108.181	3.25988	1.05845e-07	7.9911e-07	tyrosine protein kinase domain containing protein, putative, expressed	10.1552	9.75322	2.97003	1.83544
LOC_Os03g05520	5411.04	522.195	10.3621	3.25687e-79	5.23179e-77	nicotiana lesion-inducing like, putative, expressed	277.797	246.677	22.747	16.8014
LOC_Os03g05530	52.7345	0	#DIV/0!	2.27346e-05	0.000125568	nodulin, putative, expressed	2.15707	1.00166	0	0
LOC_Os03g05540	464.638	228.658	2.03202	0.000137166	0.000657799	tetratricopeptide repeat containing protein, putative, expressed	9.17124	9.76995	3.98533	3.28465
LOC_Os03g05570	258.112	14.2194	18.1521	1.22323e-18	2.22617e-17	RING-H2 finger protein ATL3F, putative, expressed	10.847	11.3001	0.353651	0.598141
LOC_Os03g05750	9112.94	4064.46	2.24211	6.3583e-07	4.38327e-06	heavy-metal-associated domain-containing protein, putative, expressed	256.552	322.793	106.423	94.9924
LOC_Os03g05820	160.368	12.93	12.4028	5.9374e-11	6.22094e-10	kinesin motor domain containing protein, expressed	2.55032	2.57841	0.205454	0.113714
LOC_Os03g05910	220.843	44.9366	4.91456	4.54614e-08	3.60565e-07	expressed protein	6.79176	6.2595	1.06846	0.997239
LOC_Os03g05980	7092.91	2406.53	2.94735	2.7131e-13	3.4403e-12	40S ribosomal protein S9-2, putative, expressed	359.461	296.663	86.8502	86.3929
LOC_Os03g06200	2465.52	822.48	2.99767	1.10775e-18	2.02509e-17	aminotransferase, putative, expressed	63.3027	71.1422	19.0352	15.9527
LOC_Os03g06230	241.762	22.1208	10.9292	4.33782e-14	5.84543e-13	galactose mutarotase-like, putative, expressed	6.44556	6.63575	0.229305	0.68094
LOC_Os03g06240	16605.2	6469.8	2.56658	1.46451e-19	2.82531e-18	YT521-B-like family domain containing protein, expressed	252.17	270.678	75.9765	82.3882
LOC_Os03g06350	340.934	36.7993	9.26469	2.22667e-17	3.74757e-16	DUF623 domain containing protein, expressed	11.4543	11.1011	1.36017	0.552214
LOC_Os03g06360	60.4259	16.0324	3.76899	0.0101931	0.0318924	late embryogenesis abundant protein D-34, putative, expressed	2.12523	2.29355	0.445614	0.461597
LOC_Os03g06390	1743.32	332.436	5.24409	1.01821e-19	1.98974e-18	expressed protein	55.8398	47.6564	5.30893	9.91223
LOC_Os03g06610	742.287	56.2831	13.1885	1.11963e-36	4.89633e-35	expressed protein	36.3203	31.2813	2.65988	1.37432
LOC_Os03g06670	1095.23	4.50497	243.115	8.25714e-96	1.76274e-93	Core histone H2A/H2B/H3/H4 domain containing protein, putative, expressed	62.5133	60.9909	0.255452	0.140734
LOC_Os03g06705	288.712	2.63381	109.618	1.11053e-30	3.82137e-29	3-ketoacyl-CoA synthase, putative, expressed	10.5264	9.7977	6.20987e-28	0.12724
LOC_Os03g06750	41.2419	4.33044	9.52372	0.00229449	0.00846357	expressed protein	1.48637	1.27275	0.0687205	0.168725
LOC_Os03g06840	133.269	3.27692	40.6688	1.98389e-13	2.54347e-12	GRF zinc finger family protein, expressed	8.25563	9.02875	0.149884	0.20214
LOC_Os03g06850	2004.61	215.961	9.28229	1.22964e-52	9.30085e-51	B3 DNA binding domain containing protein, expressed	81.6814	81.4162	7.56184	6.12998
LOC_Os03g06920	997.454	165.999	6.00881	1.37481e-26	3.886e-25	DRD1, putative, expressed	13.6793	13.8594	1.76484	1.79705
LOC_Os03g06980	1289.94	321.103	4.01721	5.69123e-21	1.18762e-19	nucleic acid binding protein, putative, expressed	42.9078	47.8254	9.70291	7.90298
LOC_Os03g07090	115.638	30.9499	3.73631	0.000427923	0.00186435	expressed protein	7.57729	5.29945	1.7786	0.946802
LOC_Os03g07100	1112.75	121.76	9.13883	1.9762e-38	9.14773e-37	LTPL82 - Protease inhibitor/seed storage/LTP family protein precursor, expressed	58.4354	56.8459	5.3539	4.49185
LOC_Os03g07260	52.6946	6.61202	7.96952	0.00094382	0.0038111	tetratricopeptide repeat domain containing protein, expressed	1.65483	1.57506	0.15785	0.172653
LOC_Os03g07400	357.901	111.112	3.22109	1.3888e-07	1.03266e-06	expressed protein	29.3272	28.3419	7.4504	6.499
LOC_Os03g07440	128.758	45.0561	2.85773	0.00235829	0.00867621	putativ eribonuclease P, putative, expressed	8.23952	6.94214	1.74985	2.34374
LOC_Os03g07480	514.412	41.3137	12.4514	4.73191e-27	1.36728e-25	sucrose transporter, putativ, expressed	10.3207	10.2903	0.420007	0.864606
LOC_Os03g07510	55.1141	5.7912	9.51686	0.000272766	0.00123221	expressed protein	3.41626	3.69503	0.518641	0.0741857
LOC_Os03g07590	128.558	0	#DIV/0!	0.00269516	0.00977701	expressed protein	9.60543	41.5976	2.16081e-21	1.03623e-24
LOC_Os03g07739	1005.22	439.247	2.28851	2.54954e-08	2.08126e-07	expressed protein	19.5326	20.8884	6.96272	6.78064
LOC_Os03g07810	278.503	2.2234	125.26	2.06768e-30	7.01821e-29	expressed protein	8.86598	8.1793	0.0485341	0.0401279
LOC_Os03g07920	504.102	34.7017	14.5267	6.04621e-20	1.19776e-18	expressed protein	18.4995	14.262	0.521899	1.21449
LOC_Os03g08090	40.3546	5.91073	6.82734	0.00681339	0.0223411	hydrolase, alpha/beta fold family protein, putative, expressed	0.942374	1.07805	0.0561433	0.186949
LOC_Os03g08140	1224.48	412.253	2.97022	4.85247e-14	6.52539e-13	tubulin--tyrosine ligase-like protein 12, putative, expressed	19.9937	20.9207	6.325	4.45016
LOC_Os03g08490	780.79	150.341	5.19347	9.75794e-14	1.28512e-12	AP2 domain containing protein, expressed	31.9792	28.408	2.11265	6.83262
LOC_Os03g08530	322.615	49.2088	6.55605	2.87215e-13	3.63346e-12	aminotransferase, classes I and II, domain containing protein, expressed	6.95205	7.52229	0.847904	0.879494
LOC_Os03g08620	559.293	5.44214	102.771	1.18529e-49	8.1659e-48	B3 DNA binding domain containing protein, expressed	21.4361	17.3959	0.104462	0.181627
LOC_Os03g08624	136.364	8.89359	15.3328	2.19401e-10	2.17917e-09	dihydroflavonol-4-reductase, putative, expressed	5.60038	5.62378	0.303817	0.25693
LOC_Os03g08790	989.941	3.92004	252.534	2.34924e-89	4.48414e-87	aspartic proteinase nepenthesin precursor, putative, expressed	30.1304	25.7846	0.112973	0.0591234
LOC_Os03g08800	111.53	43.0622	2.58997	0.00738757	0.0239815	CutA, chloroplast precursor, putative, expressed	16.3916	16.0204	5.84851	3.89145
LOC_Os03g08810	1130.21	555.611	2.03418	5.1577e-07	3.59455e-06	expressed protein	45.8661	45.5061	19.437	15.5996
LOC_Os03g08920	38.7549	1.1117	34.8609	0.000135975	0.000652606	Zinc finger, C3HC4 type domain containing protein, expressed	1.05312	0.78892	0.0284123	0.022827
LOC_Os03g08930	235.52	7.13878	32.9916	5.97627e-08	4.67061e-07	helix-loop-helix DNA-binding protein, putative, expressed	11.2463	6.58084	0.17064	0.23628
LOC_Os03g08999	32.2855	0.526761	61.2906	0.000270024	0.00122102	dehydrogenase, putative, expressed	1.56186	1.90549	0	0.0432321
LOC_Os03g09060	347.056	163.775	2.1191	0.0003976	0.00174363	prenyltransferase, putative, expressed	9.59309	8.74096	3.34949	3.39486
LOC_Os03g09070	300.898	110.058	2.73399	1.5899e-05	9.01778e-05	leucine rich repeat domain containing protein, putative, expressed	6.53274	5.55548	1.86519	1.58915
LOC_Os03g09090	658.799	320.353	2.05648	1.72585e-05	9.70573e-05	expressed protein	18.6516	17.0217	6.68399	6.81203
LOC_Os03g09200	257.129	8.71906	29.4905	1.07038e-21	2.33891e-20	domain of unknown function DUF966 domain containing protein, expressed	6.00589	5.76052	0.109803	0.19367
LOC_Os03g09230	96.4327	27.1462	3.55235	0.00148821	0.00574618	LTPL69 - Protease inhibitor/seed storage/LTP family protein precursor, expressed	3.11582	3.37968	1.00421	0.429011
LOC_Os03g09850	95.1708	34.4658	2.76131	0.0107872	0.0335376	auxin-responsive protein-related, putative, expressed	2.90276	2.39605	0.586489	0.917479
LOC_Os03g09940	184.634	58.7455	3.14294	9.90754e-05	0.000489553	sulfate transporter, putative, expressed	3.56262	3.28068	0.871636	0.835168
LOC_Os03g10090	6195.73	1584.25	3.91084	1.97829e-13	2.5373e-12	transporter family protein, putative, expressed	145.133	116.008	27.2538	24.7723
LOC_Os03g10150	126.375	1.16988	108.025	4.73045e-15	6.82822e-14	DUF623 domain containing protein, expressed	5.45241	6.26063	0.0692576	0
LOC_Os03g10170	28.6992	0.526761	54.4824	0.000741282	0.00306262	expressed protein	1.37874	1.79782	0	0.0664682
LOC_Os03g10210	140.899	4.91538	28.6649	0.000374892	0.00165261	homeobox domain containing protein, expressed	7.49884	3.33079	0.0960109	0.196021
LOC_Os03g10310	130.02	31.3603	4.14601	7.21854e-05	0.000365591	expressed protein	6.39419	6.55145	1.47206	0.973476
LOC_Os03g10320	50.2751	1.58028	31.814	1.64075e-05	9.28673e-05	expressed protein	1.75127	1.44249	0	0.0656041
LOC_Os03g10410	235.4	115.268	2.0422	0.00371157	0.0130145	expressed protein	11.8412	11.1961	4.51299	4.30024
LOC_Os03g10440	54.4202	0.526761	103.311	5.03614e-07	3.51587e-06	glycosyl hydrolase family 10 protein, putative, expressed	1.18755	1.15919	2.26682e-28	0.0199091
LOC_Os03g10530	83.9392	0	#DIV/0!	1.14429e-11	1.27862e-10	expressed protein	7.33198	6.98685	0	0
LOC_Os03g10680	465.058	9.83076	47.3064	2.62714e-27	7.62505e-26	formin-like protein 6 precursor, putative, expressed	5.9703	7.83023	0.0895188	0.147083
LOC_Os03g10880	718.276	20.5987	34.87	1.46697e-23	3.59329e-22	BTBN5 - Bric-a-Brac, Tramtrack, Broad Complex BTB domain with non-phototropic hypocotyl 3 NPH3 and coiled-coil domains, expressed	17.3766	12.9931	0.207202	0.477519
LOC_Os03g11020	98.1491	35.9816	2.72776	0.00816226	0.0261975	PPR repeat containing protein, expressed	2.48663	2.41393	0.901836	0.505098
LOC_Os03g11030	14.6244	0	#DIV/0!	0.0145533	0.0435645	cyclin, putative, expressed	0.562834	0.659298	1.62442e-08	0
LOC_Os03g11040	42.0126	7.95642	5.28033	0.0102512	0.0320493	cyclin, putative, expressed	1.34948	1.66947	0.326079	0.121486
LOC_Os03g11110	885.365	405.961	2.18091	4.17654e-07	2.94044e-06	zinc finger family protein, putative, expressed	17.6453	17.7728	6.04043	6.57202
LOC_Os03g11170	40.6432	0	#DIV/0!	4.53495e-06	2.77598e-05	cysteine proteinase inhibitor precursor, putative, expressed	4.2128	7.17842	0	0
LOC_Os03g11310	367.993	163.064	2.25674	7.627e-05	0.000384717	PPR repeat domain containing protein, putative, expressed	8.45871	8.83561	3.50227	2.49499
LOC_Os03g11350	25.1038	1.16988	21.4585	0.00473853	0.0161785	UDP-glucoronosyl and UDP-glucosyl transferase, putative, expressed	0.847703	0.718993	0.0558398	9.66214e-52
LOC_Os03g11380	624.241	179.213	3.48323	5.06981e-12	5.81514e-11	SNARE domain containing protein, putative, expressed	17.4731	20.9033	5.0054	3.60926
LOC_Os03g11420	180.421	27.9702	6.45048	2.44865e-08	2.00243e-07	Os3bglu6 - beta-glucosidase/beta-fucosidase/beta-galactosidase, expressed	4.57029	4.05593	0.414668	0.611402
LOC_Os03g11490	4913.61	1550.49	3.16907	6.9811e-24	1.73852e-22	expressed protein	63.4608	69.0139	14.9101	17.5499
LOC_Os03g11540	1597.92	28.846	55.3948	2.7171e-91	5.37604e-89	RPA1B - Putative single-stranded DNA binding complex subunit 1, expressed	31.9301	37.0217	0.507986	0.46038
LOC_Os03g11670	157.255	75.6505	2.0787	0.0116562	0.0358887	pentatricopeptide repeat domain containing protein, putative, expressed	3.54232	3.31486	1.60123	0.98482
LOC_Os03g11680	173.353	9.42035	18.402	1.45352e-13	1.88744e-12	ZOS3-05 - C2H2 zinc finger protein, expressed	4.18123	4.80631	0.186568	0.189232
LOC_Os03g11690	350.166	38.7318	9.0408	1.71765e-17	2.91659e-16	PPR repeat containing protein, expressed	5.48555	6.57921	0.666712	0.386292
LOC_Os03g11734	722.609	123.059	5.87205	3.62554e-21	7.66418e-20	MATE efflux protein, putative, expressed	12.9792	12.1155	1.26832	2.04328
LOC_Os03g11900	270.016	117.32	2.30154	0.000414519	0.00181082	transporter family protein, putative, expressed	4.63206	5.81735	1.59224	1.9263
LOC_Os03g11950	133.8	0.584938	228.742	9.19574e-17	1.47282e-15	SEC14 cytosolic factor family protein, putative, expressed	4.06282	3.65903	0.0378084	0
LOC_Os03g12020	1148.98	330.763	3.47372	6.37404e-07	4.39318e-06	50S ribosomal protein L15, chloroplast precursor, putative, expressed	65.7097	48.2094	13.4218	12.134
LOC_Os03g12140	1084.92	14.5684	74.4706	8.48409e-82	1.43385e-79	glucan endo-1,3-beta-glucosidase precursor, putative, expressed	21.3534	21.7999	0.278122	0.167384
LOC_Os03g12290	826.493	17.7872	46.4657	2.92316e-61	2.99222e-59	glutamine synthetase, catalytic domain containing protein, expressed	20.637	19.687	0.376121	0.314932
LOC_Os03g12320	347.047	133.171	2.60602	1.16205e-05	6.71787e-05	UDP-3-O- N-acetylglucosamine deacetylase, putative, expressed	12.3781	10.9312	3.64825	3.31793
LOC_Os03g12390	4797.07	696.336	6.88901	2.06875e-13	2.64913e-12	STE_MEK_ste7_MAP2K.6 - STE kinases include homologs to sterile 7, sterile 11 and sterile 20 from yeast, expressed	176.248	134.569	13.7181	21.1822
LOC_Os03g12470	261.225	78.223	3.3395	1.5647e-06	1.02118e-05	OsWAK25 - OsWAK receptor-like protein kinase, expressed	5.23873	5.70862	1.68003	0.881207
LOC_Os03g12570	356.626	154.465	2.30879	6.27482e-05	0.000322119	expressed protein	2.87167	3.16597	1.16414	0.875342
LOC_Os03g12680	155.105	9.24582	16.7757	8.31768e-12	9.3911e-11	protein kinase, putative, expressed	4.46134	3.8166	0.115454	0.249562
LOC_Os03g12730	1261.83	51.6099	24.4494	1.53786e-66	1.82124e-64	receptor protein kinase CLAVATA1 precursor, putative, expressed	15.5755	16.7776	0.431879	0.590418
LOC_Os03g13000	537.118	200.746	2.67561	1.06072e-07	8.00637e-07	GTP-binding protein, putative, expressed	18.7611	16.4022	5.86785	4.41988
LOC_Os03g13200	150.653	1.1117	135.516	2.08325e-11	2.27608e-10	peroxidase precursor, putative, expressed	6.43012	3.97646	0.0408077	0.0328429
LOC_Os03g13300	656.032	133.413	4.91729	2.91116e-09	2.60447e-08	glutamate decarboxylase, putative, expressed	12.9388	17.357	2.01068	2.75633
LOC_Os03g13310	41.4446	6.55384	6.32371	0.00766882	0.0247904	MYB family transcription factor, putative, expressed	3.20459	2.42482	0.275644	0.412086
LOC_Os03g13360	15.2416	0	#DIV/0!	0.0122269	0.0374118	expressed protein	1.28915	1.1169	0	0
LOC_Os03g13370	1009.6	343.163	2.94205	1.63934e-12	1.93789e-11	tetratricopeptide repeat domain containing protein, expressed	18.8585	19.2733	5.52581	4.59298
LOC_Os03g13390	54.5645	15.2116	3.58704	0.0162257	0.0478644	oxidoreductase, aldo/keto reductase family protein, putative, expressed	1.71522	1.94137	0.529173	0.277606
LOC_Os03g13570	179.93	10.5902	16.9902	1.50461e-13	1.95215e-12	glycosyl hydrolases family 16, putative, expressed	6.06777	5.08864	0.281295	0.220917
LOC_Os03g13640	260.531	31.1826	8.35503	2.35249e-13	2.99827e-12	expressed protein	21.1185	22.6016	2.98133	1.13232
LOC_Os03g13740	111.57	43.7603	2.54957	0.0133074	0.0402553	immediate-early fungal elicitor protein CMPG1, putative, expressed	3.91647	2.74751	1.54178	0.512864
LOC_Os03g13760	1730.2	761.184	2.27304	3.88601e-10	3.78102e-09	LSM domain containing protein, expressed	93.8359	87.1272	30.593	31.3501
LOC_Os03g13950	714.942	236.333	3.02515	2.83753e-05	0.000154281	actin-depolymerizing factor, putative, expressed	26.4566	18.9291	5.54121	6.11153
LOC_Os03g13984	62.4708	6.67019	9.36567	0.000152753	0.000725296	expressed protein	2.97148	1.97612	0.211889	0.198395
LOC_Os03g14010	1056.25	29.0269	36.3886	7.1802e-16	1.08772e-14	glycosyl hydrolase family 10 protein, putative, expressed	28.8845	19.917	0.21097	0.811446
LOC_Os03g14080	67.3006	7.90142	8.51754	0.000178157	0.000836009	transmembrane amino acid transporter protein, putative, expressed	1.9483	1.38341	0.00133177	0.297705
LOC_Os03g14090	442.159	193.539	2.2846	1.6343e-05	9.25504e-05	armadillo/beta-catenin repeat family protein, putative, expressed	9.95219	8.92901	4.23142	2.24104
LOC_Os03g14170	233.905	57.2911	4.08274	4.99958e-07	3.49561e-06	3-ketoacyl-CoA synthase, putative, expressed	5.25454	5.60129	0.546707	1.5047
LOC_Os03g14205	1064.41	414.786	2.56617	2.83554e-10	2.79242e-09	expressed protein	45.2426	38.2238	13.1114	12.2203
LOC_Os03g14210	662.913	7.66554	86.4797	9.8963e-59	9.09703e-57	glycosyl hydrolases family 17, putative, expressed	18.7116	18.6104	0.126892	0.196624
LOC_Os03g14400	565.913	41.0229	13.7951	2.41358e-30	8.13272e-29	cytochrome P450, putative, expressed	16.1619	15.2789	0.449234	1.3151
LOC_Os03g14420	73.5366	4.27227	17.2126	1.94677e-06	1.25513e-05	cytochrome P450, putative, expressed	1.96255	2.31612	0.0336879	0.16271
LOC_Os03g14520	2201.02	993.804	2.21475	1.7522e-10	1.76138e-09	nucleotide-sensitive chloride conductance regulator containing protein, expressed	88.6212	77.3746	31.2129	27.2183
LOC_Os03g14580	1127.97	312.029	3.61496	1.92285e-17	3.24971e-16	expressed protein	42.149	46.9617	11.1885	8.10872
LOC_Os03g14610	1132.04	386.258	2.9308	6.09195e-07	4.21128e-06	HVA22, putative, expressed	39.4605	32.373	12.7057	6.5424
LOC_Os03g14669	264.139	21.594	12.232	6.48741e-16	9.86458e-15	core histone H2A/H2B/H3/H4, putative, expressed	5.58081	4.74527	0.168505	0.48115
LOC_Os03g14710	678.106	265.467	2.55439	3.45391e-08	2.7769e-07	protein kinase, putative, expressed	16.2432	16.7033	5.13809	4.9004
LOC_Os03g14790	148.664	1.1117	133.727	1.09844e-17	1.88389e-16	piwi domain containing protein, putative, expressed	2.21825	2.69078	0.0142915	0.0127064
LOC_Os03g14840	92.2877	26.978	3.42085	0.00345831	0.0122349	AGC_PVPK_like_kin82y.8 - ACG kinases include homologs to PKA, PKG and PKC, expressed	2.56211	2.53859	0.280948	0.871947
LOC_Os03g14920	57.727	14.3357	4.02679	0.00959306	0.0302395	expressed protein	4.23135	3.80657	0.698615	0.812524
LOC_Os03g14950	1223	435.333	2.80933	1.27068e-12	1.51812e-11	PLA IIIA/PLP7, putative, expressed	29.8366	27.9012	7.68621	8.28644
LOC_Os03g15020	11399.7	1688.44	6.7516	2.32678e-52	1.74772e-50	beta-galactosidase precursor, putative, expressed	146.288	166.677	17.263	18.7681
LOC_Os03g15050	1285.06	33.2346	38.6663	2.63892e-78	4.09715e-76	phosphoenolpyruvate carboxykinase, putative, expressed	21.8384	24.8018	0.473826	0.467356
LOC_Os03g15190	738.394	244.151	3.02434	2.40468e-08	1.96995e-07	expressed protein	39.3207	32.0871	11.6741	6.81514
LOC_Os03g15230	39.6514	7.72372	5.13373	0.01645	0.0484424	DUF292 domain containing protein, expressed	1.07026	0.806839	0.129906	0.142724
LOC_Os03g15320	60.2816	2.28158	26.421	2.86487e-06	1.80404e-05	glyoxal oxidase-related, putative, expressed	1.63195	1.5538	0.0618423	0.0243081
LOC_Os03g15440	40.5572	2.33975	17.334	0.000372943	0.00164447	basic helix-loop-helix, putative, expressed	1.20073	1.21819	0.110044	0
LOC_Os03g15530	410.04	75.6569	5.41973	1.50309e-12	1.78332e-11	expressed protein	10.6281	8.19739	1.29206	1.41467
LOC_Os03g15550	143.622	49.6161	2.89467	0.000942527	0.00380683	phosphatidylinositol-4-phosphate 5-kinase, putative, expressed	2.65553	3.06494	0.87291	0.675419
LOC_Os03g15630	1179.6	473.933	2.48896	2.13066e-10	2.11949e-09	harpin-induced protein 1 domain containing protein, expressed	50.6543	50.3457	17.3085	14.3572
LOC_Os03g15690	331.842	114.162	2.90676	2.73064e-06	1.72386e-05	phosphate carrier protein, mitochondrial precursor, putative, expressed	8.35867	8.50799	1.88847	2.62225
LOC_Os03g15810	274.953	4.8572	56.6073	1.02744e-26	2.92451e-25	AAA-type ATPase family protein, putative, expressed	4.32873	4.73971	0.0283965	0.0877445
LOC_Os03g15870	1277.04	611.732	2.08758	1.12498e-07	8.46972e-07	ribosomal protein L4, putative, expressed	50.5352	45.9971	19.0194	17.0232
LOC_Os03g16050	337.166	55.4168	6.08419	1.04231e-12	1.25639e-11	fructose-1,6-bisphosphatase, putative, expressed	12.2582	10.0937	0.887207	1.92834
LOC_Os03g16070	3738.35	1752.08	2.13366	4.06909e-11	4.32202e-10	expressed protein	46.4816	46.2779	16.8443	16.987
LOC_Os03g16110	8559.78	4221.66	2.02759	4.35983e-11	4.61272e-10	Ser/Thr protein phosphatase family protein, putative, expressed	186.278	160.215	65.2652	67.6602
LOC_Os03g16430	867.124	342.532	2.53151	3.74824e-09	3.32313e-08	RNA polymerase sigma factor, putative, expressed	19.7484	21.0003	6.02937	6.47677
LOC_Os03g16500	316.766	32.8824	9.63331	1.43239e-16	2.26619e-15	aspartic proteinase nepenthesin precursor, putative, expressed	7.73185	6.73667	0.664907	0.504042
LOC_Os03g16709	838.443	99.4066	8.43448	6.46528e-31	2.23659e-29	expressed protein	46.9654	51.0361	5.33256	3.77529
LOC_Os03g16850	79.1186	5.61667	14.0864	1.71929e-06	1.11601e-05	dof zinc finger domain containing protein, putative, expressed	3.12943	3.34235	0.218531	0.125663
LOC_Os03g17100	3788.69	27.9057	135.768	4.71798e-53	3.67131e-51	Core histone H2A/H2B/H3/H4 domain containing protein, putative, expressed	254.773	200.486	2.01889	0.621991
LOC_Os03g17164	727.675	16.2069	44.8991	1.19006e-55	1.00825e-53	kinesin-related protein, putative, expressed	13.9761	15.5228	0.306307	0.21352
LOC_Os03g17174	163.878	15.622	10.4902	2.81088e-10	2.76898e-09	PsbP, putative, expressed	7.74144	7.34854	0.632992	0.475799
LOC_Os03g17340	250.178	122.109	2.04881	0.00246472	0.00902784	expressed protein	4.67553	4.82733	2.06372	1.55764
LOC_Os03g17490	1964.6	755.435	2.60063	9.24372e-13	1.12047e-11	expressed protein	101.97	85.1859	29.517	26.5529
LOC_Os03g17540	636.919	203.848	3.12448	1.27402e-10	1.29961e-09	TBC domain containing protein, expressed	6.49177	7.53317	1.9573	1.54793
LOC_Os03g17610	1124.24	284.494	3.95169	7.10092e-19	1.31742e-17	OsTOP6A3 - Topoisomerase 6 subunit A homolog 3, expressed	21.5673	21.948	3.79193	4.74825
LOC_Os03g17634	761.637	275.107	2.76851	4.78155e-10	4.60952e-09	PPR repeat domain containing protein, putative, expressed	7.23359	8.34539	2.62498	1.77639
LOC_Os03g17680	48.9548	2.16522	22.6096	5.31082e-05	0.00027595	expressed protein	5.68628	3.58517	0.133052	0.213226
LOC_Os03g17910	594.842	237.141	2.50839	1.86575e-07	1.36325e-06	kinesin like protein, putative, expressed	25.9319	26.1686	8.9985	7.25049
LOC_Os03g17950	922.607	443.154	2.08191	9.81063e-07	6.59373e-06	expressed protein	18.4891	18.4927	7.69354	6.18011
LOC_Os03g17960	456.117	2.2234	205.144	2.26415e-48	1.49328e-46	expressed protein	12.0086	11.6077	0.0565587	0.0475273
LOC_Os03g18020	149.717	50.9055	2.94108	0.000805205	0.00330275	rhodanese-like family protein, putative, expressed	11.5201	9.17216	2.72673	2.76181
LOC_Os03g18110	66.1522	13.3986	4.93726	0.00185865	0.00700644	proteins of unknown function domain containing protein, putative, expressed	2.12479	2.33775	0.407544	0.291655
LOC_Os03g18190	342.395	49.7938	6.87626	1.95325e-13	2.50616e-12	importin subunit beta, putative, expressed	4.74265	6.21744	0.617947	0.621075
LOC_Os03g18230	51.1625	12.7555	4.01103	0.0154498	0.0459262	expressed protein	3.04322	1.98737	0.502387	0.452915
LOC_Os03g18350	187.314	52.9512	3.53749	2.11661e-05	0.000117566	importin subunit beta, putative, expressed	3.29017	2.85469	0.764367	0.592339
LOC_Os03g18400	406.595	96.6565	4.20659	5.31826e-11	5.5921e-10	expressed protein	20.518	19.7991	4.42741	3.10356
LOC_Os03g18490	71.1663	6.02708	11.8078	1.709e-05	9.61764e-05	RPGR, putative, expressed	4.09889	3.10173	0.203393	0.286395
LOC_Os03g18520	351.296	38.4409	9.13861	1.71573e-17	2.91485e-16	glucan endo-1,3-beta-glucosidase 9 precursor, putative, expressed	10.5988	10.8765	1.03357	0.792512
LOC_Os03g18530	41.724	0	#DIV/0!	3.62188e-06	2.24415e-05	ECAGL1 - ECA1 gametogenesis related family protein precursor, expressed	3.34251	2.83157	0	0
LOC_Os03g18630	226.299	14.3357	15.7857	6.87619e-16	1.04264e-14	receptor-like kinase RHG1, putative, expressed	4.27339	4.10455	0.195541	0.216697
LOC_Os03g18680	1124.94	378.827	2.96954	5.05341e-13	6.25871e-12	membrane associated DUF588 domain containing protein, putative, expressed	45.787	43.9544	9.53414	13.8736
LOC_Os03g18770	9209.11	2607.74	3.53145	1.0554e-30	3.63552e-29	wound-induced protein WI12, putative, expressed	355.463	373.412	69.6291	90.4169
LOC_Os03g18840	1589.34	639.107	2.48682	1.06238e-11	1.18996e-10	NUC189 domain containing protein, expressed	36.2596	33.1978	11.9139	9.89042
LOC_Os03g18960	26.3381	0	#DIV/0!	0.000412274	0.00180319	calmodulin binding protein, putative, expressed	1.05235	0.658688	0	0
LOC_Os03g18980	346.936	94.2586	3.68069	1.01353e-08	8.6343e-08	kinesin motor domain containing protein, expressed	5.02243	6.29129	1.37459	1.02397
LOC_Os03g19190	633.468	29.7832	21.2693	4.59487e-40	2.26594e-38	TOPBP1C - Similar to DNA replication protein TOPBP1 from, expressed	6.18239	7.13724	0.22474	0.263088
LOC_Os03g19380	2567.52	314.792	8.15625	1.04319e-07	7.8897e-07	calvin cycle protein CP12, putative, expressed	152.383	101.233	12.378	11.822
LOC_Os03g19452	297.61	57.6857	5.15917	1.24153e-10	1.26886e-09	SMP-30/Gluconolaconase/LRE domain protein, putative, expressed	7.90003	7.38637	1.64017	0.690409
LOC_Os03g19540	1809.98	145.755	12.4179	1.69686e-59	1.60998e-57	expressed protein	94.9669	91.3871	5.52564	6.12881
LOC_Os03g19550	1120	81.9135	13.6729	2.04223e-48	1.35518e-46	retrotransposon protein, putative, unclassified, expressed	51.1092	46.5679	3.12961	2.43684
LOC_Os03g19570	590.801	271.597	2.17528	6.07136e-06	3.65306e-05	fip1 motif family protein, expressed	8.68511	9.30992	3.81835	2.65447
LOC_Os03g19980	182.223	78.8693	2.31045	0.0025642	0.0093395	tetratricopeptide-like helical, putative, expressed	3.23688	3.06141	1.27274	0.847549
LOC_Os03g20100	1425.99	592.202	2.40794	2.08557e-10	2.07655e-09	S1 RNA binding domain containing protein, expressed	48.4926	40.589	14.0877	14.6672
LOC_Os03g20350	49.3294	5.08991	9.6916	0.000585188	0.00247798	expressed protein	1.59924	2.19244	0.212227	0.0784007
LOC_Os03g20580	102.217	20.5955	4.96309	0.000118023	0.000574342	expressed protein	1.96637	1.89137	0.339331	0.268121
LOC_Os03g20700	4579.03	287.493	15.9275	1.2775e-78	1.99296e-76	magnesium-chelatase, putative, expressed	42.8104	37.5583	1.39288	2.50226
LOC_Os03g20710	377.923	68.919	5.48358	2.6779e-13	3.39833e-12	beta-glucosidase, putative, expressed	64.6926	66.883	13.0327	5.83507
LOC_Os03g20840	962.086	432.629	2.22381	1.79189e-07	1.31371e-06	disease resistance RPP13-like protein 1, putative, expressed	10.7055	13.274	4.47288	3.93458
LOC_Os03g20850	135.737	18.6662	7.27183	3.13386e-07	2.23811e-06	exostosin family domain containing protein, expressed	3.55601	3.38797	0.31635	0.426621
LOC_Os03g21040	34473.5	3294.42	10.4642	3.44481e-99	8.04176e-97	stress responsive protein, putative, expressed	840.746	775.509	51.2868	68.4293
LOC_Os03g21090	393.868	154.41	2.55079	5.26445e-06	3.19063e-05	auxin-independent growth promoter protein, putative, expressed	9.67324	10.3758	3.26326	2.86188
LOC_Os03g21140	3299.45	830.927	3.97081	1.88753e-05	0.000105692	RNA-binding zinc finger protein, putative, expressed	39.1766	57.8528	9.53471	9.49325
LOC_Os03g21160	1422.47	51.2513	27.7548	3.42709e-49	2.33136e-47	RNA-binding zinc finger protein, putative, expressed	21.1904	25.5731	0.871479	0.446906
LOC_Os03g21510	464.675	113.455	4.09569	1.07176e-11	1.19964e-10	inactive receptor kinase At2g26730 precursor, putative, expressed	8.32507	9.80802	1.72549	1.72119
LOC_Os03g21560	806.781	221.942	3.6351	0.000801852	0.00329025	photosystem II 11 kD protein, putative, expressed	52.1538	32.7883	8.16184	9.96166
LOC_Os03g21640	378.073	188.989	2.00051	0.000914188	0.00370621	expressed protein	5.45707	7.43137	2.70632	2.3116
LOC_Os03g21650	17.9313	0	#DIV/0!	0.00532306	0.0179607	expressed protein	2.03095	1.79419	0	0
LOC_Os03g21660	374.463	122.455	3.05796	1.80379e-07	1.32155e-06	transposon protein, putative, unclassified, expressed	7.87133	7.83753	2.58297	1.44969
LOC_Os03g21730	2715.35	795.327	3.41412	3.6306e-23	8.67521e-22	receptor-like protein kinase precursor, putative, expressed	34.8999	38.7165	9.29352	7.53629
LOC_Os03g21970	398.093	190.278	2.09216	0.000223996	0.00102894	basic helix-loop-helix domain containing protein, expressed	16.8565	15.3439	6.25868	5.73501
LOC_Os03g21980	467.275	116.903	3.99712	7.63696e-10	7.21221e-09	tRNA pseudouridine synthase family protein, putative, expressed	13.355	10.2547	2.54767	2.05702
LOC_Os03g22040	902.317	66.5242	13.5637	3.30242e-42	1.74813e-40	expressed protein	22.4857	20.1231	1.46976	1.00025
LOC_Os03g22259	234.9	51.0218	4.60391	5.53604e-08	4.34856e-07	expressed protein	9.15212	7.87465	1.50914	1.39745
LOC_Os03g22370	1455.95	120.664	12.0661	2.08394e-07	1.51516e-06	ultraviolet-B-repressible protein, putative, expressed	116.067	73.3298	3.87983	8.2217
LOC_Os03g22450	1078.37	458.36	2.35266	3.84387e-09	3.40327e-08	auxin response factor 75, putative, expressed	31.9114	32.4621	12.4325	8.95001
LOC_Os03g22460	3071.78	1258.39	2.44105	2.4777e-06	1.57121e-05	expressed protein	142.692	110.121	43.2373	37.5242
LOC_Os03g22680	140.733	50.6146	2.78048	0.00206266	0.00768882	RING finger and CHY zinc finger domain-containing protein 1, putative, expressed	6.73246	4.51156	1.38822	1.743
LOC_Os03g22730	2919.88	905.906	3.22316	8.5248e-22	1.87667e-20	nucleolar protein NOP5-1, putative, expressed	85.4279	84.3576	23.1105	18.0226
LOC_Os03g22740	3172.05	993.675	3.19224	4.19291e-22	9.37669e-21	nucleolar protein NOP5-1, putative, expressed	87.7268	96.7028	24.983	20.1076
LOC_Os03g22780	402.21	167.052	2.40769	1.77737e-05	9.98508e-05	DVR, putative, expressed	13.4344	11.4453	3.96338	4.07302
LOC_Os03g22790	5574.65	2663.26	2.09317	0.000147961	0.000704294	beta-amylase, putative, expressed	137.299	136.324	37.2212	63.7816
LOC_Os03g22880	5237.25	1974.83	2.652	2.11373e-18	3.79362e-17	nucleolar protein 5A, putative, expressed	129.417	131.377	42.6403	34.1329
LOC_Os03g22890	5605.14	2521.69	2.22278	5.20432e-13	6.43088e-12	GTPase of unknown function domain containing protein, putative, expressed	136.521	125.786	45.8443	45.9773
LOC_Os03g22960	1034.04	112.753	9.17077	1.19974e-36	5.23963e-35	expressed protein	71.6561	63.1949	5.55065	5.88877
LOC_Os03g23050	393.954	114.508	3.4404	1.03261e-08	8.79224e-08	expressed protein	5.04047	5.71487	1.19674	1.22765
LOC_Os03g24040	2655.73	857.727	3.09624	1.01851e-19	1.98974e-18	seven in absentia protein family domain containing protein, expressed	91.3116	85.2347	22.0658	22.3137
LOC_Os03g24160	203.354	73.0167	2.78503	0.000159337	0.00075446	phosphatidylinositol-4-phosphate 5-kinase, putative, expressed	3.35818	3.71447	1.264	0.724742
LOC_Os03g24240	15.9355	0	#DIV/0!	0.00966957	0.0304452	IPP transferase, putative, expressed	0.550399	0.645756	0	0
LOC_Os03g24590	515.039	83.9105	6.13795	0.000119422	0.000580543	mTERF domain containing protein, expressed	26.5328	16.012	2.18651	3.17205
LOC_Os03g24830	208.823	77.0595	2.70989	0.000258213	0.00117202	uncharacterized protein HI0077, putative, expressed	7.6097	6.22182	2.02892	1.91729
LOC_Os03g24844	530.299	195.129	2.71768	6.90626e-08	5.35231e-07	expressed protein	11.4286	12.016	3.82825	2.90773
LOC_Os03g24910	126.83	44.9947	2.81877	0.00252399	0.00921065	nodulation protein-related, putative, expressed	4.93669	4.2564	1.34687	1.17973
LOC_Os03g25120	153.266	15.8547	9.66695	4.3039e-05	0.000227048	HSF-type DNA-binding domain containing protein, expressed	6.63747	3.86489	0.608057	0.232885
LOC_Os03g25260	631.862	314.436	2.00951	3.28173e-05	0.00017654	HIT zinc finger domain containing protein, expressed	41.7593	40.4436	17.032	14.8618
LOC_Os03g25450	1495.87	355.437	4.20855	9.27182e-24	2.29841e-22	h/ACA ribonucleoprotein complex subunit 4, putative, expressed	33.2645	33.7616	7.56023	4.91707
LOC_Os03g25500	16.8321	0	#DIV/0!	0.00732853	0.0238065	cytochrome P450 72A1, putative, expressed	0.823659	0.99584	0	0
LOC_Os03g25869	1356.27	91.6924	14.7915	6.05475e-56	5.14321e-54	amino acid permease family protein, putative, expressed	34.6474	35.2717	1.53471	2.12451
LOC_Os03g26229	306.499	122.927	2.49334	5.35624e-05	0.000278043	40S ribosomal protein S9-1, putative, expressed	16.12	14.5458	5.66946	3.96731
LOC_Os03g27030	231.187	61.4343	3.76316	1.16812e-06	7.77525e-06	RNA recognition motif containing protein, expressed	7.6144	6.97781	1.78344	1.27004
LOC_Os03g27210	831.194	25.7468	32.2834	2.00659e-32	7.32416e-31	LOL3, putative, expressed	29.934	23.5209	0.514679	0.761885
LOC_Os03g27580	34.6866	0	#DIV/0!	3.13583e-05	0.000169252	expressed protein	5.10527	3.87493	0	0
LOC_Os03g27930	497.445	237.371	2.09565	4.76143e-05	0.000248918	RNA cap guanine-N2 methyltransferase domain containing protein, expressed	9.22547	9.21407	4.03382	2.85093
LOC_Os03g28270	46.1392	2.28158	20.2225	9.87521e-05	0.000488179	Leucine Rich Repeat family protein, expressed	0.548962	0.48173	0.0335668	0.00945896
LOC_Os03g29190	101.708	15.2729	6.65936	1.8969e-05	0.000106143	PDI, putative, expressed	2.73378	1.86547	0.195171	0.338073
LOC_Os03g29460	8343.36	4125.04	2.02261	3.19935e-11	3.43533e-10	60S ribosomal protein, putative, expressed	541.01	505.906	219.103	184.631
LOC_Os03g29740	792.676	338.306	2.34308	9.90309e-08	7.51509e-07	LSM domain containing protein, expressed	84.3846	77.7766	29.6923	24.299
LOC_Os03g29850	788.801	25.5109	30.9201	5.07334e-53	3.9384e-51	metal cation transporter, putative, expressed	29.2801	26.4559	0.726743	0.681047
LOC_Os03g30160	102.316	36.2788	2.82026	0.0158423	0.0469254	OsFBK13 - F-box domain and kelch repeat containing protein, expressed	7.20059	4.17013	1.37193	1.7822
LOC_Os03g30260	198.312	73.3108	2.70509	0.00028271	0.0012743	COBRA-like protein precursor, putative, expressed	3.41924	3.6455	1.23158	0.808581
LOC_Os03g30830	228.016	25.9213	8.79646	4.03523e-12	4.65479e-11	X8 domain containing protein, expressed	9.99404	9.19229	0.791218	0.898989
LOC_Os03g31090	3813.41	1864.19	2.04561	3.53906e-10	3.46016e-09	40S ribosomal protein S19, putative, expressed	424.338	433.858	162.097	164.297
LOC_Os03g31690	422.917	181.388	2.33156	2.23263e-05	0.000123545	GCN5-related N-acetyltransferase, putative, expressed	11.8788	10.6436	3.69518	3.83348
LOC_Os03g31750	239.585	82.0299	2.92071	3.34996e-05	0.000180151	pyruvate, phosphate dikinase, chloroplast precursor, putative, expressed	3.88907	3.26002	1.10549	0.808147
LOC_Os03g31880	82.2136	2.75016	29.8941	2.79941e-08	2.27266e-07	SHORT-ROOT, putative, expressed	1.7027	1.60153	0.029958	0.0465836
LOC_Os03g33090	1536.23	214.286	7.16906	7.23924e-21	1.50004e-19	DUF260 domain containing protein, putative, expressed	79.4119	64.6063	5.89961	9.63726
LOC_Os03g33580	874.997	277.113	3.15754	1.37021e-12	1.63044e-11	mitotic checkpoint protein, putative, expressed	21.601	19.0792	4.94045	5.07936
LOC_Os03g34230	19.2331	0	#DIV/0!	0.00370836	0.0130061	expressed protein	1.55049	0.734472	0	0
LOC_Os03g36560	102.902	5.9689	17.2397	1.74385e-08	1.45316e-07	peroxidase precursor, putative, expressed	3.59016	3.25163	0.106475	0.201261
LOC_Os03g36920	196.931	54.5283	3.61153	0.00211086	0.00785227	disease resistance protein, putative, expressed	1.38272	2.28559	0.509852	0.281541
LOC_Os03g37100	354.422	164.063	2.16028	0.000243484	0.00111185	DTW domain containing protein, putative, expressed	10.7888	9.37081	3.96755	3.31946
LOC_Os03g37411	76.7575	4.8572	15.8028	1.83875e-06	1.1888e-05	MATE efflux family protein, putative, expressed	2.40667	2.00239	0.0652983	0.157468
LOC_Os03g37490	601.821	38.5054	15.6295	9.53734e-34	3.69304e-32	MATE efflux family protein, putative, expressed	13.8407	14.3278	0.407265	0.964311
LOC_Os03g37570	375.052	18.6662	20.0926	3.8775e-26	1.07723e-24	expressed protein	18.5853	16.6584	0.558307	0.780609
LOC_Os03g37810	237.955	1.16988	203.402	7.82075e-28	2.34327e-26	expressed protein	19.3013	18.4866	0.176387	0
LOC_Os03g37970	8796.89	3469.51	2.53549	3.87957e-18	6.83803e-17	ribosomal protein L13, putative, expressed	374.186	385.016	118.344	114.786
LOC_Os03g38010	816.831	1.05352	775.333	2.22348e-82	3.83775e-80	nuf2 family protein, expressed	21.8091	22.9102	0.0030753	0.0463015
LOC_Os03g38170	30.8393	1.63846	18.8221	0.00209109	0.00778765	expressed protein	0.907617	1.21767	0.037088	0.0643462
LOC_Os03g38210	115.801	11.4079	10.151	9.59677e-08	7.29287e-07	MYB family transcription factor, putative, expressed	3.27541	3.0149	0.387093	0.109023
LOC_Os03g39020	1259.05	70.3311	17.9018	7.47903e-59	6.95378e-57	Kinesin motor domain domain containing protein, expressed	15.7927	16.7378	0.709765	0.705876
LOC_Os03g39230	364.803	61.8998	5.89345	1.2685e-13	1.65707e-12	OTU-like cysteine protease family protein, putative, expressed	6.08552	5.9904	1.0472	0.559239
LOC_Os03g39610	7177.49	798.006	8.99428	1.70154e-21	3.6711e-20	chlorophyll A-B binding protein, putative, expressed	224.353	177.477	20.1475	14.7493
LOC_Os03g39740	858.346	318.311	2.69656	5.93992e-10	5.67063e-09	expressed protein	12.6298	11.8157	3.29448	3.74458
LOC_Os03g39830	289.707	127.849	2.26601	0.000414935	0.00181239	expressed protein	18.8125	14.6677	5.75668	5.7463
LOC_Os03g39910	2345.86	975.429	2.40495	3.95469e-07	2.7909e-06	XH domain containing protein, expressed	35.5723	45.0924	14.1091	12.0616
LOC_Os03g40180	6250.07	2213.26	2.82392	7.89985e-21	1.63275e-19	60S ribosomal protein L15, putative, expressed	277.052	261.405	75.4587	73.012
LOC_Os03g40250	111.723	35.9848	3.10474	0.00230531	0.00850059	Leucine Rich Repeat family protein, expressed	2.97741	2.49009	0.696006	0.680584
LOC_Os03g40930	1440.09	662.898	2.17241	1.29574e-08	1.09295e-07	expressed protein	35.5242	34.3725	11.4098	13.5754
LOC_Os03g41060	4352.17	1339.69	3.24863	0.00637491	0.0210716	GASR2 - Gibberellin-regulated GASA/GAST/Snakin family protein precursor, putative, expressed	351.848	207.09	56.1856	77.0632
LOC_Os03g41100	345.637	1.16988	295.448	1.84616e-39	8.88815e-38	cyclin, putative, expressed	14.5014	14.7395	0.0973312	0
LOC_Os03g41310	30.9836	4.21409	7.35239	0.0160478	0.0474253	expressed protein	4.41444	7.96215	0	1.3617
LOC_Os03g42040	257.197	10.1216	25.4106	5.49378e-21	1.14789e-19	HEAT repeat family protein, putative, expressed	3.47648	3.31275	0.139027	0.0722449
LOC_Os03g42240	241.608	14.5103	16.6509	3.33087e-17	5.51446e-16	B3 DNA binding domain containing protein, expressed	6.0768	5.7527	0.319143	0.230747
LOC_Os03g42350	289.338	40.8356	7.08543	4.48676e-13	5.58247e-12	ankyrin, putative, expressed	8.20172	7.8148	1.29488	0.480372
LOC_Os03g42420	29.0462	0	#DIV/0!	0.000164634	0.000778067	B3 DNA binding domain containing protein, expressed	0.838701	1.20859	3.89536e-80	1.17626e-110
LOC_Os03g42440	362.224	152.539	2.37464	0.000727972	0.00301339	expressed protein	37.5882	26.4057	10.9039	10.0701
LOC_Os03g42730	82.1093	17.6127	4.66195	0.00589014	0.0196534	expressed protein	4.2748	2.29198	0.49351	0.599026
LOC_Os03g42770	763.473	381.31	2.00224	1.06028e-05	6.15586e-05	expressed protein	17.6554	17.3953	7.5641	6.09779
LOC_Os03g42820	636.941	298.937	2.13068	7.81307e-06	4.62049e-05	LIM domain-containing protein, putative, expressed	13.3211	14.0784	5.01838	5.00294
LOC_Os03g43510	1041.11	501.716	2.0751	3.8149e-07	2.69694e-06	expressed protein	21.0493	23.088	9.60978	7.01242
LOC_Os03g43524	33.2496	4.09457	8.12042	0.00751413	0.0243461	expressed protein	6.42997	7.37299	1.39585	0
LOC_Os03g43580	127.533	0	#DIV/0!	3.65427e-17	6.03141e-16	IQ calmodulin-binding motif family protein, putative, expressed	4.75401	4.67954	0	0
LOC_Os03g43590	547.668	30.3649	18.0362	4.29783e-34	1.69043e-32	LSTK-1-like kinase, putative, expressed	9.29116	11.1146	0.573529	0.314941
LOC_Os03g43720	820.055	68.589	11.9561	1.91143e-08	1.58548e-07	transporter family protein, putative, expressed	14.0148	9.32653	0.268096	1.226
LOC_Os03g43730	46.4862	0	#DIV/0!	8.39782e-07	5.70085e-06	tesmin/TSO1-like CXC domain containing protein, expressed	1.05546	0.977061	0	0
LOC_Os03g43860	3690.36	1551.21	2.37901	5.20601e-14	6.99213e-13	SNF7 domain containing protein, putative, expressed	174.068	166.042	62.4139	49.185
LOC_Os03g43880	6524.57	1501.63	4.34498	2.45782e-07	1.77428e-06	PLA IIIA/PLP7, putative, expressed	235.06	169.221	32.732	39.4686
LOC_Os03g43890	2979.77	1292.98	2.30458	1.95797e-12	2.29946e-11	WD domain, G-beta repeat domain containing protein, expressed	84.3226	84.1786	29.6133	27.3467
LOC_Os03g44020	494.056	203.153	2.43194	2.94688e-06	1.85353e-05	AGC_PVPK_like_kin82y.9 - ACG kinases include homologs to PKA, PKG and PKC, expressed	16.251	13.2443	4.72614	4.72114
LOC_Os03g44130	58.9429	9.83076	5.99576	0.00564203	0.0189267	expressed protein	2.61361	1.32311	0.178535	0.332052
LOC_Os03g44290	1089.46	76.2355	14.2907	9.34652e-49	6.2533e-47	expansin precursor, putative, expressed	35.1359	30.0519	2.21955	1.35545
LOC_Os03g44420	2834.27	1205.76	2.3506	6.16613e-13	7.5876e-12	tubulin/FtsZ domain containing protein, putative, expressed	62.482	65.1383	24.2392	18.1727
LOC_Os03g44430	382.704	122.229	3.13104	1.03393e-07	7.82598e-07	ubiquitin carboxyl-terminal hydrolase, family 1, putative, expressed	9.49827	10.5524	2.67301	2.31777
LOC_Os03g44520	255.204	121.935	2.09296	0.00347731	0.0122981	expressed protein	15.5263	10.8942	5.48224	4.36173
LOC_Os03g44642	86.3095	28.2029	3.06031	0.006947	0.0227311	zinc finger, C3HC4 type domain containing protein, expressed	7.21031	10.0439	2.14427	2.20723
LOC_Os03g44660	661.581	296.181	2.23371	1.54736e-06	1.01108e-05	cytosolic 5-nucleotidase III, putative, expressed	20.5085	22.2842	8.03542	6.91967
LOC_Os03g44710	2528.84	296.965	8.5156	5.82095e-54	4.71032e-52	YABBY domain containing protein, putative, expressed	101.752	95.8649	7.21824	10.7697
LOC_Os03g44890	1014.19	84.3178	12.0282	1.87387e-42	9.98441e-41	anthranilate phosphoribosyltransferase, putative, expressed	14.3302	14.0838	0.84526	0.999634
LOC_Os03g45340	32.7491	1.58028	20.7236	0.00145288	0.00562584	hsp20/alpha crystallin family protein, putative, expressed	1.71687	0.972549	0	0.0994478
LOC_Os03g45710	549.756	118.664	4.63288	1.55539e-14	2.17547e-13	2Fe-2S iron-sulfur cluster binding domain containing protein, expressed	31.171	28.3209	4.72537	5.25869
LOC_Os03g45750	130.782	36.2175	3.61101	0.00024438	0.0011154	DUF260 domain containing protein, putative, expressed	4.98677	5.25681	1.25106	0.959627
LOC_Os03g45760	481.906	3.3351	144.495	5.95951e-49	4.00373e-47	expressed protein	16.4827	15.6331	0.109102	0.0919987
LOC_Os03g45779	546.345	162.899	3.35388	2.79691e-10	2.75689e-09	expressed protein	19.4151	16.3995	3.95977	4.34243
LOC_Os03g45790	54.1224	7.90142	6.8497	0.00206014	0.00768215	expressed protein	11.0427	6.466	0	1.96589
LOC_Os03g45800	25.1621	0	#DIV/0!	0.000602101	0.00254131	OsSAUR14 - Auxin-responsive SAUR gene family member, expressed	4.65238	2.35169	0	0
LOC_Os03g46310	507.965	244.273	2.07949	5.13709e-05	0.00026748	expressed protein	27.1728	24.9065	11.6334	7.98132
LOC_Os03g46350	33.6733	0	#DIV/0!	3.87495e-05	0.00020596	transcription factor, putative, expressed	1.18814	2.00797	0	0
LOC_Os03g46490	9064.62	3714	2.44066	9.05752e-17	1.45211e-15	40S ribosomal protein S21, putative, expressed	719.565	736.179	216.228	247.121
LOC_Os03g46560	113.833	27.967	4.07025	0.00020993	0.000971341	RPD1, putative, expressed	3.56016	4.68177	0.947281	0.636739
LOC_Os03g46600	831.004	152.064	5.46484	3.03567e-22	6.85011e-21	acidic leucine-rich nuclear phosphoprotein 32-related protein 2, putative, expressed	35.6132	35.3917	6.04404	4.1181
LOC_Os03g46640	2277.7	203.376	11.1994	6.09375e-63	6.42e-61	deoxyuridine 5-triphosphate nucleotidohydrolase, putative, expressed	102.656	116.161	9.01139	6.28807
LOC_Os03g46770	117750	26363.3	4.46644	6.51877e-48	4.25609e-46	RNA recognition motif containing protein, expressed	6013.83	5779.15	1202.18	861.899
LOC_Os03g46860	100.136	0	#DIV/0!	1.05029e-13	1.37979e-12	helix-loop-helix DNA-binding protein, putative, expressed	3.34345	2.74532	0	2.223e-87
LOC_Os03g46920	890.686	2.28158	390.382	1.61227e-85	2.97253e-83	expressed protein	15.3124	15.654	0.0491059	0.0135016
LOC_Os03g47050	425.818	107.369	3.96592	1.41125e-10	1.4324e-09	expressed protein	17.7285	16.1138	3.30662	3.31454
LOC_Os03g47140	216.698	92.6233	2.33956	0.00113869	0.00451154	growth regulating factor protein, putative, expressed	5.75984	5.11285	1.89311	1.75231
LOC_Os03g47650	668.477	55.7013	12.0011	1.96076e-32	7.16494e-31	ankyrin, putative, expressed	18.6461	17.7263	1.31244	1.03214
LOC_Os03g47730	216.244	57.4561	3.76363	2.22692e-06	1.42274e-05	homeobox domain containing protein, expressed	6.43967	6.74151	1.56305	1.17538
LOC_Os03g47940	10190.2	536.786	18.9837	3.94429e-127	1.59985e-124	GDSL-like lipase/acylhydrolase, putative, expressed	330.853	326.731	13.6728	13.2922
LOC_Os03g48030	68.5625	19.3675	3.54009	0.00842048	0.0269198	integral membrane HPP family protein, putative, expressed	2.565	2.63323	0.554825	0.569133
LOC_Os03g48040	546.084	100.056	5.45778	1.03363e-16	1.64897e-15	2Fe-2S iron-sulfur cluster binding domain containing protein, expressed	29.5731	25.8462	3.86534	4.06245
LOC_Os03g48050	89.9357	28.9042	3.11151	0.00568754	0.0190656	RNA methyltransferase, TrmH family protein, putative, expressed	4.23663	3.82386	1.1074	0.94658
LOC_Os03g48220	415.904	1.58028	263.183	1.40814e-45	8.446e-44	expressed protein	15.7031	18.6044	2.78857e-129	0.0930388
LOC_Os03g48310	636.241	200.241	3.17737	1.93664e-10	1.93598e-09	plasma membrane ATPase, putative, expressed	9.96981	9.01061	1.79101	2.83654
LOC_Os03g48430	436.19	146.34	2.98066	8.86763e-08	6.76253e-07	1-aminocyclopropane-1-carboxylate oxidase homolog 4, putative, expressed	16.7476	16.468	4.11753	4.52523
LOC_Os03g48490	327.657	2.69198	121.716	8.7146e-35	3.51716e-33	centromere protein, putative, expressed	3.38488	3.75634	0.00951872	0.0329493
LOC_Os03g48570	28.9694	1.16988	24.7628	0.00171803	0.00653634	expressed protein	1.79434	1.82233	0.0960085	0
LOC_Os03g48960	17.1698	0	#DIV/0!	0.00682699	0.0223744	expressed protein	2.76061	1.97012	0	0
LOC_Os03g49200	167.126	0.584938	285.716	9.23915e-21	1.90471e-19	WD domain, G-beta repeat domain containing protein, expressed	4.63726	4.63736	0.0240345	0
LOC_Os03g49210	3757.08	1687.05	2.22701	2.993e-12	3.47228e-11	BRCA1 C Terminus domain containing protein, expressed	82.0575	80.9131	29.7279	27.2944
LOC_Os03g49220	269.933	132.761	2.03323	0.00227273	0.00839187	adenylosuccinate synthetase, chloroplast precursor, putative, expressed	8.02366	6.84119	3.04452	2.66464
LOC_Os03g49440	862.647	289.526	2.97951	1.23757e-11	1.3781e-10	phosphatase, putative, expressed	30.9618	36.7898	7.88402	9.75882
LOC_Os03g49550	128.998	26.6808	4.83485	2.01486e-05	0.000112241	glucosyltransferase, putative, expressed	3.14167	3.6344	0.588437	0.514507
LOC_Os03g49610	2987.46	243.3	12.2789	2.80385e-73	3.88812e-71	Os3bglu8 - beta-glucosidase, exo-beta-glucansase, high similarity to Os3bglu7, expressed	65.931	72.6135	3.89924	4.84168
LOC_Os03g49630	74.685	14.1612	5.27391	0.000839204	0.00342964	expressed protein	1.86979	1.4539	0.16984	0.314989
LOC_Os03g49720	279.151	99.358	2.80954	2.51569e-05	0.000138195	PAP fibrillin family domain containing protein, expressed	14.6994	11.2686	3.01556	4.14709
LOC_Os03g49740	23.5993	0	#DIV/0!	0.000872899	0.0035548	expressed protein	1.49617	2.54828	0	0
LOC_Os03g49750	511.686	11.0006	46.5142	1.05251e-42	5.69216e-41	protein kinase family protein, putative, expressed	8.89772	8.10552	0.13084	0.1585
LOC_Os03g49880	20.621	0.526761	39.1467	0.00732502	0.023803	TCP family transcription factor, putative, expressed	0.570999	0.484224	0	0.0208623
LOC_Os03g50030	1797.64	663.437	2.70959	0.00695629	0.0227591	phospholipase A2, putative, expressed	76.2136	54.979	10.3517	26.884
LOC_Os03g50080	770.682	145.103	5.31129	4.35438e-10	4.20898e-09	peptidyl-prolyl cis-trans isomerase, FKBP-type, putative, expressed	37.2164	27.6731	5.50887	4.03824
LOC_Os03g50140	711.509	4.62133	153.962	2.4575e-67	2.96444e-65	plastocyanin-like domain containing protein, putative, expressed	36.6796	38.9737	0.373311	0.0519607
LOC_Os03g50220	682.662	82.857	8.23904	2.40776e-26	6.74693e-25	homologous-pairing protein meu13, putative, expressed	17.4683	20.5609	1.49675	2.07888
LOC_Os03g50270	1184.22	480.493	2.46458	4.23721e-10	4.10672e-09	expressed protein	60.8072	51.8643	18.6308	16.9987
LOC_Os03g50280	1120.04	443.096	2.52776	3.32949e-06	2.07607e-05	GLTP domain containing protein, putative, expressed	38.2549	49.903	15.0724	12.1617
LOC_Os03g50310	1171.05	36.9219	31.717	1.0372e-22	2.40573e-21	CCT/B-box zinc finger protein, putative, expressed	32.4711	24.0922	0.627466	0.745246
LOC_Os03g50364	145.802	47.6867	3.0575	0.000607822	0.00256279	expressed protein	5.52107	5.03794	1.38237	1.29613
LOC_Os03g50420	151.817	0.526761	288.208	6.03442e-19	1.1247e-17	expressed protein	5.4128	5.57603	0	0.029656
LOC_Os03g50430	486.717	158.731	3.06631	8.49474e-09	7.28451e-08	zinc finger family protein, putative, expressed	14.3806	13.0656	4.37314	2.62459
LOC_Os03g50450	3572.62	1334.43	2.67727	4.81309e-17	7.90384e-16	inactive receptor kinase At2g26730 precursor, putative, expressed	57.2176	57.3068	16.4709	16.8054
LOC_Os03g50760	130.763	13.9253	9.39031	4.14753e-08	3.30509e-07	EF hand family protein, putative, expressed	5.48072	4.8411	0.496053	0.370055
LOC_Os03g50780	954.005	152.128	6.27106	6.70121e-27	1.92092e-25	PHD-finger domain containing protein, putative, expressed	18.2409	18.5918	2.41941	2.14988
LOC_Os03g50790	30.6858	0.526761	58.2537	0.000451167	0.00195878	expressed protein	1.79644	1.27523	0	0.0464137
LOC_Os03g50960	50.9598	8.0146	6.35837	0.00237463	0.00873136	LTPL118 - Protease inhibitor/seed storage/LTP family protein precursor, expressed	3.66122	2.67322	0.63238	0.149342
LOC_Os03g51230	1836.17	30.7753	59.6638	9.08624e-108	2.70495e-105	SNF2 family N-terminal domain containing protein, expressed	25.6982	28.1913	0.432066	0.280333
LOC_Os03g51390	294.475	88.5224	3.32656	5.11437e-07	3.56589e-06	expressed protein	11.9334	13.1039	3.61944	2.27393
LOC_Os03g51470	80.5372	16.4428	4.89803	0.000802967	0.00329441	expressed protein	5.41416	3.62679	0.5834	0.869354
LOC_Os03g51550	1000.42	265.283	3.77114	4.81925e-17	7.90996e-16	WD repeat-containing protein 5, putative, expressed	26.3085	24.3426	5.91539	4.55702
LOC_Os03g51660	85.3578	2.80834	30.3944	6.86937e-08	5.32881e-07	expressed protein	11.4434	6.98778	0.343367	0.140142
LOC_Os03g51670	234.098	60.5585	3.86565	7.19082e-07	4.91749e-06	serine esterase family protein, putative, expressed	6.79532	6.72938	1.45218	1.2747
LOC_Os03g51690	272.687	18.4366	14.7905	0.0039618	0.0138084	Homeobox domain containing protein, expressed	7.02313	2.95221	0	0.506041
LOC_Os03g51710	81.0592	5.85255	13.8502	0.00807852	0.0259621	homeobox protein knotted-1, putative, expressed	2.58578	1.0351	0.0240773	0.177087
LOC_Os03g51760	190.495	11.0006	17.3167	2.97532e-14	4.0754e-13	OsFBX109 - F-box domain containing protein, expressed	6.03261	5.51985	0.227911	0.281944
LOC_Os03g51870	645.793	38.2664	16.8763	4.84137e-37	2.14614e-35	FHA domain containing protein, putative, expressed	14.6328	14.1253	0.687243	0.639455
LOC_Os03g51880	270.82	61.9029	4.37492	1.67986e-08	1.40272e-07	GA15368-PA, putative, expressed	10.9199	8.92383	2.03092	1.51785
LOC_Os03g51910	497.958	2.75016	181.065	2.55136e-51	1.86043e-49	basic helix-loop-helix protein, putative, expressed	19.2835	17.4162	0.0694204	0.0934969
LOC_Os03g51960	38.6873	4.97356	7.7786	0.00536228	0.018078	expressed protein	2.00396	1.55935	0.168847	0.188513
LOC_Os03g51970	1265.51	460.883	2.74584	1.3066e-12	1.5576e-11	growth-regulating factor, putative, expressed	34.0712	35.2651	10.8942	8.81351
LOC_Os03g51984	136.278	27.0298	5.04175	7.9221e-06	4.67815e-05	differentiation protein, putative, expressed	5.62767	4.82945	1.07706	0.547408
LOC_Os03g52130	166.954	62.0224	2.69184	0.0010407	0.00416755	expressed protein	13.0513	10.145	3.35098	3.32875
LOC_Os03g52320	1578.28	33.7614	46.748	5.49413e-93	1.12835e-90	GRF-interacting factor 1, putative, expressed	49.4776	52.1232	0.854125	0.860086
LOC_Os03g52460	1012.91	62.2033	16.2838	4.75449e-49	3.22084e-47	glucose-1-phosphate adenylyltransferase large subunit, putative, expressed	23.8171	24.2148	0.824475	1.45246
LOC_Os03g52640	742.68	324.671	2.28748	3.40902e-07	2.4248e-06	expressed protein	19.6175	18.3153	7.22211	5.72243
LOC_Os03g52650	1041.92	7.0806	147.151	1.25826e-87	2.37379e-85	syntaxin-related protein, putative, expressed	43.4378	39.3552	0.142269	0.291319
LOC_Os03g52840	4528.72	1835.78	2.46692	1.62759e-15	2.41379e-14	serine hydroxymethyltransferase, mitochondrial precursor, putative, expressed	103.541	93.3432	32.995	29.2164
LOC_Os03g52910	83.5155	13.6926	6.09931	0.000163453	0.000773048	uncharacterized UPF0114 domain containing protein, expressed	3.50905	2.87981	0.331046	0.475622
LOC_Os03g52970	457.978	140.242	3.26562	3.68698e-09	3.2724e-08	deoxyhypusine synthase, putative, expressed	11.6911	11.2432	3.45042	2.06426
LOC_Os03g53000	568.363	195.42	2.90842	5.88695e-09	5.12545e-08	XRCC4, putative, expressed	25.333	22.2668	7.43756	5.34981
LOC_Os03g53020	277.176	108.72	2.54945	0.0116952	0.0359917	helix-loop-helix DNA-binding domain containing protein, expressed	13.1725	8.21507	2.74268	3.75861
LOC_Os03g53050	984.147	167.395	5.8792	3.43346e-26	9.5633e-25	WRKY121, expressed	23.6953	26.3712	3.84093	2.81073
LOC_Os03g53500	637.653	281.367	2.26627	1.14615e-06	7.6384e-06	helicase conserved C-terminal domain containing protein, expressed	12.4552	13.7605	5.42179	3.63078
LOC_Os03g53580	148.452	3.3351	44.512	4.2673e-15	6.17342e-14	expressed protein	4.49767	5.26326	0.0869186	0.0660995
LOC_Os03g53670	3023.71	945.378	3.19842	5.07966e-22	1.12897e-20	YT521-B-like family domain containing protein, expressed	53.905	58.7477	16.5384	11.0289
LOC_Os03g53710	139.827	3.68733	37.921	1.10269e-08	9.35701e-08	aldose 1-epimerase, putative, expressed	5.96435	3.64105	1.33647e-27	0.191811
LOC_Os03g53790	19.1164	0	#DIV/0!	0.00347876	0.0123019	periplasmic beta-glucosidase precursor, putative, expressed	0.270535	0.571307	0	0
LOC_Os03g53920	1172.83	49.2056	23.8353	2.03567e-63	2.18005e-61	kinesin motor domain containing protein, putative, expressed	13.9438	13.7516	0.544807	0.364016
LOC_Os03g53970	65.9312	0	#DIV/0!	2.46605e-09	2.22033e-08	expressed protein	3.54573	3.00391	0	0
LOC_Os03g54040	249.303	67.9363	3.66966	1.14731e-06	7.64458e-06	ribosomal protein L6, putative, expressed	13.2289	10.7926	2.011	3.05518
LOC_Os03g54910	2906.88	115.096	25.2561	1.65509e-102	4.29647e-100	X8 domain containing protein, expressed	146.407	147.086	4.04467	4.9491
LOC_Os03g54930	533.286	79.9842	6.6674	2.08714e-19	3.98856e-18	VIP4, putative, expressed	13.8297	15.2869	1.81796	1.5947
LOC_Os03g55030	171.618	13.1077	13.0929	1.07172e-11	1.19964e-10	UDP-glucoronosyl and UDP-glucosyl transferase domain containing protein, expressed	4.78351	5.10212	0.202704	0.361689
LOC_Os03g55140	102.632	2.69198	38.125	1.6179e-10	1.63295e-09	transducin family protein, putative, expressed	2.85742	2.77281	0.0352081	0.0946578
LOC_Os03g55180	212.802	74.1316	2.87059	9.05605e-05	0.000450567	DUF1336 domain containing protein, expressed	4.71255	5.14184	1.5101	1.16285
LOC_Os03g55200	266.78	25.3914	10.5067	2.7303e-15	4.00342e-14	ORC5 - Putative origin recognition complex subunit 5, expressed	6.49433	6.06177	0.630306	0.293496
LOC_Os03g55210	50.7756	6.25979	8.11139	0.000911588	0.00369613	TKL_IRAK_CrRLK1L-1.1 - The CrRLK1L-1 subfamily has homology to the CrRLK1L homolog, expressed	0.764663	0.973444	0.130121	0.0382333
LOC_Os03g55310	1874.38	77.6412	24.1415	3.1204e-47	1.96228e-45	SWIB/MDM2 domain containing protein, expressed	128.579	106.053	4.47098	3.15099
LOC_Os03g55330	233.183	58.0411	4.01756	4.15412e-07	2.92591e-06	ankyrin repeat domain containing protein, putative, expressed	8.16356	7.32517	1.73317	1.27016
LOC_Os03g55350	9526.63	2205.42	4.31965	2.42386e-40	1.21003e-38	OsSub31 - Putative Subtilisin homologue, expressed	156.391	164.548	29.5163	28.33
LOC_Os03g55380	516.715	164.771	3.13597	2.89063e-09	2.58682e-08	oxidoreductase, putative, expressed	17.5536	18.6729	4.39741	4.58469
LOC_Os03g55470	1535.8	751.175	2.04453	6.91147e-08	5.35507e-07	expressed protein	31.8332	32.1425	12.1928	12.1696
LOC_Os03g55570	767.784	349.141	2.19906	9.98458e-07	6.7037e-06	upstream activation factor subunit spp27, putative, expressed	28.0567	26.1355	9.52188	9.6547
LOC_Os03g55620	599.586	160.256	3.74142	1.34568e-12	1.60242e-11	CAMK_CAMK_like_Aur_like.2 - CAMK includes calcium/calmodulin depedent protein kinases, expressed	12.2954	12.0011	2.96478	2.10985
LOC_Os03g55720	1149.31	292.212	3.93314	3.14203e-11	3.37938e-10	cytochrome b6f complex subunit, putative, expressed	80.0862	62.7031	13.5461	14.6503
LOC_Os03g55760	24.8336	0	#DIV/0!	0.000616753	0.00259493	MYB family transcription factor, putative, expressed	0.758544	0.854631	1.71707e-104	2.63968e-93
LOC_Os03g55890	497.553	166.115	2.99523	1.67502e-08	1.39904e-07	ternary complex factor MIP1, putative, expressed	10.477	9.67252	2.63241	2.6035
LOC_Os03g56050	30.4156	1.63846	18.5635	0.00242572	0.00889603	AP2-like ethylene-responsive transcription factor AINTEGUMENTA, putative, expressed	0.735951	0.673309	0.0240919	0.0368934
LOC_Os03g56070	342.632	2.2234	154.103	4.51029e-37	2.00485e-35	expressed protein	9.73068	8.55294	0.0401755	0.033203
LOC_Os03g56200	122.424	34.6986	3.52821	0.000530396	0.00226906	expressed protein	4.68391	4.4097	0.917553	1.09815
LOC_Os03g56470	432.521	134.283	3.22097	1.78425e-08	1.48531e-07	protein kinase family protein, putative, expressed	10.6204	8.20181	2.38233	2.16255
LOC_Os03g56590	730.294	19.9524	36.6018	1.19409e-52	9.05305e-51	expressed protein	20.8956	18.2042	0.414673	0.407139
LOC_Os03g56600	73.6042	8.59954	8.55908	4.50969e-05	0.000236864	expressed protein	5.39372	6.19411	0.89467	0.206661
LOC_Os03g56620	432.076	198.81	2.17331	5.8448e-05	0.000301715	expressed protein	20.5237	17.6863	8.4261	5.34735
LOC_Os03g56670	4108.98	488.992	8.40296	8.45163e-14	1.11983e-12	photosystem I reaction center subunit III, chloroplast precursor, putative, expressed	205.242	153.148	15.6417	17.4965
LOC_Os03g56700	91.5846	1.05352	86.9318	7.46956e-11	7.76609e-10	expressed protein	6.48817	5.33307	0	0.0881174
LOC_Os03g56782	143.392	4.21409	34.0268	1.40315e-13	1.82488e-12	expressed protein	33.9829	31.9736	0	1.54713
LOC_Os03g56800	1890.16	431.863	4.37676	2.50165e-27	7.27383e-26	CBS domain containing membrane protein, putative, expressed	30.966	33.4244	6.33653	5.156
LOC_Os03g57050	620.419	242.473	2.55871	8.82777e-08	6.73847e-07	expressed protein	18.8326	18.4836	5.69636	5.64988
LOC_Os03g57060	16.5526	0	#DIV/0!	0.00812402	0.0260851	expressed protein	2.7488	2.4124	0	0
LOC_Os03g57130	763.107	190.049	4.01533	1.58956e-15	2.35847e-14	expressed protein	27.7477	26.443	5.04629	5.4501
LOC_Os03g57220	970.702	362.42	2.67839	1.27781e-10	1.30307e-09	hydroxyacid oxidase 1, putative, expressed	24.3651	24.9943	7.34016	7.01312
LOC_Os03g57260	290.775	52.0722	5.58408	5.34856e-11	5.62214e-10	GRF zinc finger family protein, expressed	9.95866	9.03757	1.6327	1.05206
LOC_Os03g57270	144.319	59.0914	2.4423	0.00807775	0.0259621	ubiquitin carboxyl-terminal hydrolase, family 1, putative, expressed	5.50503	3.69863	1.94815	1.00714
LOC_Os03g57660	496.549	163.73	3.03273	1.77868e-08	1.48105e-07	peptidase, putative, expressed	6.51813	6.50958	1.20192	2.11668
LOC_Os03g57680	20.6793	0.526761	39.2575	0.00758093	0.024538	aldehyde oxidase, putative, expressed	0.353881	0.147391	0	0.00865264
LOC_Os03g57790	6858.83	2496.26	2.74765	9.16161e-11	9.46467e-10	ubiquitin-conjugating enzyme, putative, expressed	263.753	220.095	60.9623	75.6751
LOC_Os03g57870	850.501	421.505	2.01777	4.9002e-06	2.98492e-05	RFC3 - Putative clamp loader of PCNA, replication factor C subunit 3, expressed	22.6544	19.6554	9.09861	7.25507
LOC_Os03g57910	784.416	320.36	2.44855	2.93406e-08	2.37662e-07	expressed protein	25.9372	30.6684	8.31977	9.64538
LOC_Os03g57950	103.75	28.3742	3.65647	0.00077601	0.0031939	type I inositol-1,4,5-trisphosphate 5-phosphatase, putative, expressed	2.56245	2.94509	0.872948	0.324647
LOC_Os03g58050	6331.53	2607.85	2.42787	5.01051e-16	7.68365e-15	ribosomal protein S13p/S18e, putative, expressed	305.052	312.832	102.459	95.7755
LOC_Os03g58070	14666.1	6326.14	2.31833	5.88653e-16	8.9677e-15	frigida, putative, expressed	286.561	311.925	99.9046	100.987
LOC_Os03g58204	6810.41	2523.4	2.69891	9.94464e-20	1.94746e-18	ribosomal protein L4, putative, expressed	220.928	228.773	68.951	60.9398
LOC_Os03g58300	143.333	12.4614	11.5022	1.03048e-09	9.61968e-09	indole-3-glycerol phosphate lyase, chloroplast precursor, putative, expressed	5.06993	5.22587	0.504266	0.201801
LOC_Os03g58400	103.452	3.45145	29.9734	3.53022e-10	3.45348e-09	C-5 cytosine-specific DNA methylase, putative, expressed	3.93922	3.46272	0.154875	0.0270236
LOC_Os03g58540	382.059	135.86	2.81215	9.70762e-07	6.53397e-06	spo0B-associated GTP-binding protein, putative, expressed	8.68925	8.89139	2.71955	2.16775
LOC_Os03g58720	1058.59	514.303	2.0583	4.72461e-07	3.31121e-06	RNA recognition motif containing protein, putative, expressed	15.4377	17.4431	6.89236	5.56894
LOC_Os03g58740	698.601	320.635	2.17881	1.94331e-06	1.25315e-05	expressed protein	17.3304	18.0996	7.01607	5.66014
LOC_Os03g58800	88.2501	25.6823	3.43623	0.0160047	0.047307	ATPase, putative, expressed	2.72789	1.57946	0.778581	0.211385
LOC_Os03g58850	6376.4	33.2991	191.489	2.61177e-39	1.24266e-37	uncharacterized PE-PGRS family protein PE_PGRS3 precursor, putative, expressed	445.82	331.706	0.630761	2.50204
LOC_Os03g58870	26.2797	1.63846	16.0393	0.00653318	0.0215399	expressed protein	1.32009	1.34712	0.049867	0.0854169
LOC_Os03g58900	379.341	29.1951	12.9933	2.79035e-22	6.3185e-21	galactosyltransferase family protein, putative, expressed	7.68973	7.18749	0.566791	0.329596
LOC_Os03g58930	202.817	95.5448	2.12274	0.00423774	0.0146459	expressed protein	16.1261	12.7214	6.26636	4.33873
LOC_Os03g59090	571.019	156.184	3.65607	0.000143598	0.000685036	retrotransposon protein, putative, unclassified, expressed	25.8638	18.048	3.09061	6.17415
LOC_Os03g59110	178.843	46.5782	3.83963	0.00516087	0.0174698	pheophorbide a oxygenase, chloroplast precursor, putative, expressed	6.78746	3.8636	0.859797	1.27387
LOC_Os03g59300	1838.47	122.465	15.0122	2.16864e-66	2.54044e-64	expressed protein	52.3204	50.4045	2.71585	2.61667
LOC_Os03g59310	8739.56	3732.16	2.34169	1.86123e-15	2.74773e-14	ribosomal protein, putative, expressed	400.029	379.336	132.312	126.826
LOC_Os03g59380	618.789	254.718	2.42931	0.00608875	0.0202267	LTPL28 - Protease inhibitor/seed storage/LTP family protein precursor, expressed	50.0823	33.7879	10.671	16.0654
LOC_Os03g59440	182.518	34.8636	5.23521	0.0037836	0.0132471	dirigent, putative, expressed	7.59496	13.3284	3.02599	0.188722
LOC_Os03g59480	891.261	144.052	6.18706	1.06851e-25	2.89901e-24	expressed protein	14.7052	17.1067	2.18689	1.82411
LOC_Os03g59550	2211.91	688.132	3.21437	9.04808e-20	1.7794e-18	RNA recognition motif containing protein, putative, expressed	114.787	103.876	29.8992	23.2314
LOC_Os03g59570	38.0518	0.526761	72.2372	0.00021737	0.00100205	IPP transferase, putative, expressed	1.44522	0.658882	0	0.0311134
LOC_Os03g59580	669.346	243.171	2.75257	4.73848e-09	4.15902e-08	hydrolase, NUDIX family, domain containing protein, expressed	32.6295	29.4581	9.31215	8.29485
LOC_Os03g59650	549.117	136.561	4.02103	7.53852e-13	9.20653e-12	BRCA1 C Terminus domain containing protein, expressed	8.01868	8.18588	1.77825	1.36039
LOC_Os03g59670	64.7552	4.97356	13.0199	2.54422e-05	0.00013962	basic helix-loop-helix, putative, expressed	2.612	2.0635	0.131438	0.15704
LOC_Os03g59680	1191.68	473.768	2.51532	1.46796e-10	1.48531e-09	PAPA-1-like conserved region family protein, expressed	26.0564	26.132	8.25137	7.90872
LOC_Os03g59774	1586.17	779.838	2.03397	3.15713e-05	0.000170317	expressed protein	51.4052	49.6217	24.9674	13.99
LOC_Os03g59880	192.301	81.9749	2.34585	0.0118463	0.0364081	expressed protein	12.0018	7.55014	3.27427	3.18811
LOC_Os03g60110	300.367	55.3523	5.42647	6.43991e-11	6.73007e-10	KH domain containing protein, putative, expressed	9.29622	8.62319	1.29604	1.27637
LOC_Os03g60180	331.474	158.501	2.0913	0.000451588	0.00196034	GTPase of unknown function domain containing protein, putative, expressed	6.89383	8.33176	3.29833	2.40287
LOC_Os03g60340	1032.99	25.3945	40.6777	7.3838e-69	9.28671e-67	leaf senescence related protein, putative, expressed	30.8884	29.2964	0.536234	0.59343
LOC_Os03g60380	1177.03	456.647	2.57756	5.30622e-07	3.69409e-06	cinnamoyl CoA reductase, putative, expressed	35.2559	29.7521	12.6275	7.1599
LOC_Os03g60480	452.39	39.4976	11.4536	7.81651e-22	1.72543e-20	heavy metal-associated domain containing protein, expressed	18.001	14.208	0.886652	1.2773
LOC_Os03g60630	65.4491	1.05352	62.1241	9.62762e-08	7.31461e-07	dof zinc finger domain containing protein, putative, expressed	2.44795	2.11577	1.21131e-63	0.0452392
LOC_Os03g60639	356.316	79.7546	4.46766	1.56685e-10	1.58339e-09	expressed protein	19.9304	24.8254	3.41214	4.36444
LOC_Os03g60730	284.45	90.8684	3.13035	2.72341e-06	1.71963e-05	transposon protein, putative, unclassified, expressed	4.63174	4.59807	1.16494	1.12994
LOC_Os03g60760	112.39	13.2209	8.50094	6.13838e-06	3.68928e-05	expressed protein	25.1723	16.0808	3.23501	0.542847
LOC_Os03g60880	2749.69	320.848	8.57007	2.29575e-13	2.92941e-12	nucleobase-ascorbate transporter, putative, expressed	50.2832	67.433	7.10057	3.68253
LOC_Os03g61150	29.3839	2.80834	10.4631	0.00821177	0.0263434	expressed protein	1.06672	1.11394	0.112073	0.0483841
LOC_Os03g61280	440.526	94.5494	4.65921	7.14051e-13	8.7369e-12	OsMan05 - Endo-Beta-Mannanase, expressed	7.69156	8.95103	1.67288	1.10775
LOC_Os03g61310	33.5198	2.16522	15.481	0.00206016	0.00768215	receptor-like protein kinase, putative, expressed	0.601594	0.562308	0.0142831	0.0377355
LOC_Os03g61570	1314.98	538.786	2.44064	2.24232e-10	2.22442e-09	expressed protein	45.2388	44.2913	13.5261	14.9852
LOC_Os03g61600	1647.61	784.12	2.10122	1.18011e-07	8.85195e-07	phosphoribosylformylglycinamidine synthase, putative, expressed	53.3421	50.8852	24.0099	14.8331
LOC_Os03g61780	271.812	76.2418	3.56513	5.64208e-07	3.91615e-06	glucan endo-1,3-beta-glucosidase-related, putative, expressed	6.55637	6.06204	1.33409	1.42676
LOC_Os03g62270	36.3354	0.526761	68.9789	9.37781e-05	0.000465505	MATE efflux family protein, putative, expressed	1.10786	0.668783	0	0.0255672
LOC_Os03g62780	266.221	79.3379	3.35553	1.53785e-06	1.00628e-05	S1 RNA binding domain containing protein, expressed	7.7955	7.03811	2.0375	1.42488
LOC_Os03g62900	39.679	0	#DIV/0!	6.04269e-06	3.63648e-05	OsDegp4 - Putative Deg protease homologue, expressed	1.53765	2.84729	0	0
LOC_Os03g62950	125.992	10.1216	12.4478	5.79434e-09	5.04617e-08	expressed protein	5.93395	4.6305	0.435799	0.243107
LOC_Os03g63074	708.196	256.499	2.76101	1.55125e-09	1.42435e-08	Ser/Thr protein phosphatase family protein, expressed	6.45366	6.043	2.16145	1.37946
LOC_Os03g63260	289.602	119.01	2.43343	0.014353	0.0430364	pentatricopeptide, putative, expressed	3.00682	5.01222	1.40133	1.16887
LOC_Os03g63300	250.322	27.4984	9.10315	1.73498e-13	2.2385e-12	NLI interacting factor-like phosphatase, putative, expressed	5.93498	6.34263	0.676474	0.395471
LOC_Os03g63310	100.434	28.846	3.48171	0.00160684	0.00615151	cytochrome P450 71E1, putative, expressed	2.43057	2.61932	0.597212	0.547083
LOC_Os03g63400	1703.9	835.516	2.03934	3.51932e-08	2.82739e-07	transcription factor BTF3, putative, expressed	86.3239	75.1752	34.9989	26.8543
LOC_Os03g63530	328.624	127.315	2.58118	1.89241e-05	0.000105947	histone-like transcription factor and archaeal histone, putative, expressed	11.0429	9.46436	3.61738	2.58493
LOC_Os03g63650	161.642	2.69198	60.0459	5.59324e-17	9.12953e-16	brevis radix, putative, expressed	9.22373	7.01886	0.0666519	0.14779
LOC_Os03g64010	513.35	240.886	2.13109	0.00966148	0.0304226	expressed protein	46.0994	30.4063	15.3244	12.6474
LOC_Os03g64020	1143.87	233.748	4.89361	4.06942e-24	1.02205e-22	expressed protein	33.3964	35.746	6.07463	4.95329
LOC_Os03g64030	219.636	39.3781	5.57764	6.75604e-09	5.85073e-08	receptor protein kinase, putative, expressed	7.67849	8.63491	1.16848	1.0932
LOC_Os03g64230	1002.58	278.532	3.59953	7.81905e-16	1.18229e-14	expressed protein	20.7901	19.959	3.57552	5.18397
LOC_Os03g64350	506.586	251.192	2.01673	0.000124178	0.000601321	rhodanese-like domain containing protein, putative, expressed	15.4476	14.2018	5.6774	5.76554
LOC_Os03g64415	403.386	106.668	3.78169	1.12086e-09	1.04185e-08	kinesin motor domain containing protein, putative, expressed	12.3841	10.6741	2.2961	2.44411
LOC_Os04g01130	170.973	56.5771	3.02195	0.000227773	0.00104496	chromatin modification-related protein EAF3, putative, expressed	7.61835	6.82542	2.27667	1.45857
LOC_Os04g01610	132.354	19.8361	6.67238	9.47518e-07	6.38414e-06	expressed protein	3.4202	3.12616	0.340911	0.412442
LOC_Os04g01690	92.739	2.33975	39.6362	4.1532e-08	3.3088e-07	pyridoxal-dependent decarboxylase protein, putative, expressed	1.58876	2.6526	0.0875792	0
LOC_Os04g02880	27.1671	2.28158	11.9072	0.00904551	0.0286891	expressed protein	2.0198	1.31383	0.155939	0.0687148
LOC_Os04g03740	248.925	12.2869	20.2595	5.95757e-19	1.1123e-17	expressed protein	10.3708	10.1431	0.465285	0.33228
LOC_Os04g03980	91.6214	3.16057	28.9889	5.93563e-09	5.16368e-08	flavin monooxygenase, putative, expressed	1.87624	2.58712	0	0.125398
LOC_Os04g04330	33.8084	2.2234	15.2057	0.00180436	0.00682794	receptor-like protein kinase 2 precursor, putative, expressed	0.32238	0.480653	0.0270585	0.0210741
LOC_Os04g06770	8765.87	4001.86	2.19045	1.08802e-13	1.42762e-12	argonaute, putative, expressed	113.905	123.474	46.387	38.179
LOC_Os04g08350	163.675	39.9048	4.10164	1.30976e-05	7.52084e-05	cysteine synthase, chloroplast/chromoplast precursor, putative, expressed	3.82089	3.76082	0.727771	0.704477
LOC_Os04g08390	21.5083	0	#DIV/0!	0.00184356	0.00695357	Leucine Rich Repeat family protein, expressed	0.396432	0.192855	0	0.00507224
LOC_Os04g09720	229.268	29.7218	7.71381	1.98299e-11	2.16946e-10	OsSCP22 - Putative Serine Carboxypeptidase homologue, expressed	6.23449	6.11026	0.773131	0.471454
LOC_Os04g09800	242.127	3.86186	62.6971	1.56452e-24	4.01639e-23	SWI/SNF-related matrix-associated actin-dependent regulator of chromatin subfamily A, putative, expressed	3.30326	3.77244	0.0359107	0.0505577
LOC_Os04g10650	840.35	31.1858	26.9466	2.48177e-53	1.94519e-51	CDT1A - Putative DNA replication initiation protein, expressed	17.6467	20.5046	0.61592	0.497682
LOC_Os04g11390	56.6677	7.37466	7.68412	0.00600808	0.0199996	expressed protein	2.528	1.27715	0	0.371908
LOC_Os04g11400	69.8859	0	#DIV/0!	0.000535637	0.00228786	expressed protein	7.08395	2.44572	0	0
LOC_Os04g11820	510.845	89.0004	5.7398	1.23776e-16	1.96497e-15	white-brown complex homolog protein, putative, expressed	7.05574	7.36429	0.829063	1.11068
LOC_Os04g12460	439.651	190.046	2.3134	1.72527e-05	9.70415e-05	Leucine Rich Repeat family protein, expressed	6.79215	6.89907	2.35215	2.25713
LOC_Os04g12480	828.765	92.6783	8.94239	8.16565e-32	2.90534e-30	pumilio-family RNA binding repeat containing protein, expressed	16.3645	17.2284	1.71179	1.23114
LOC_Os04g12499	250.046	50.385	4.9627	1.78793e-07	1.31136e-06	amino acid transporter protein, putative, expressed	14.9616	11.2754	1.18178	2.90523
LOC_Os04g12530	58.295	13.5763	4.29389	0.00715225	0.0233273	amino acid transporter family protein, putative, expressed	4.14329	5.28505	0.535051	1.16341
LOC_Os04g12600	125.893	19.1316	6.58039	1.40758e-06	9.25898e-06	receptor-like protein kinase, putative, expressed	2.40604	2.78263	0.404892	0.211173
LOC_Os04g13150	505.956	182.496	2.77242	7.92056e-08	6.07599e-07	OsFBX125 - F-box domain containing protein, expressed	11.1976	11.9662	3.39013	3.12285
LOC_Os04g13160	699.998	201.744	3.46973	1.10173e-12	1.32505e-11	OsFBD9 - F-box and FBD domain containing protein, expressed	16.6065	17.9056	4.17203	3.57867
LOC_Os04g13170	246.214	9.304	26.4632	2.14998e-20	4.36575e-19	OsFBD10 - F-box and FBD domain containing protein, expressed	5.95898	7.41909	0.162712	0.235652
LOC_Os04g13210	349.571	43.589	8.0197	3.60836e-16	5.58358e-15	multidrug resistance-associated protein, putative, expressed	4.19472	4.29595	0.493796	0.343438
LOC_Os04g13220	363.163	22.8221	15.9128	3.20103e-23	7.66004e-22	ABC transporter family protein, putative, expressed	3.55457	3.69162	0.112304	0.242281
LOC_Os04g14690	490.997	133.857	3.66808	0.00138663	0.00539443	flavin-containing monooxygenase family protein, putative, expressed	10.228	16.0406	4.1176	1.54104
LOC_Os04g15620	17.6027	0	#DIV/0!	0.00741552	0.024065	retrotransposon protein, putative, Ty3-gypsy subclass, expressed	0.165617	0.524278	0.000440993	0.00194251
LOC_Os04g15630	102.515	29.0755	3.52582	0.00100695	0.00404536	xa21, putative, expressed	1.71542	2.16874	0.682528	0.202707
LOC_Os04g15800	348.174	37.4487	9.29735	2.19311e-17	3.693e-16	expressed protein	11.8242	11.3768	0.884036	1.05427
LOC_Os04g15880	52.7621	0	#DIV/0!	1.26038e-07	9.43876e-07	expressed protein	1.89159	1.75707	0	0
LOC_Os04g15920	53.456	1.58028	33.8269	6.91972e-06	4.12374e-05	dehydrogenase, putative, expressed	1.60423	1.62907	0	0.0740175
LOC_Os04g16680	2370.58	202.413	11.7116	1.38709e-31	4.89769e-30	fructose-1,6-bisphosphatase, putative, expressed	75.9598	62.5938	3.04976	6.08746
LOC_Os04g16728	81.228	10.0635	8.07157	0.00285897	0.0103113	chloroplast 30S ribosomal protein S15, putative, expressed	9.66459	19.8847	1.68168	1.11488
LOC_Os04g18090	13193.8	4193.76	3.14605	5.86261e-16	8.93965e-15	histone H1, putative, expressed	791.149	662.29	174.787	184.44
LOC_Os04g18380	75.5907	24.7514	3.05399	0.0130045	0.0394783	cytochrome P450, putative, expressed	2.11339	1.9356	0.45816	0.569226
LOC_Os04g19740	748.867	315.487	2.37369	1.01296e-07	7.67622e-07	transketolase, chloroplast precursor, putative, expressed	14.3749	14.5645	5.22783	4.29125
LOC_Os04g20164	2435.67	373.783	6.51628	1.31823e-43	7.37503e-42	amine oxidase precursor, putative, expressed	28.7242	30.337	3.24666	3.79416
LOC_Os04g20749	346.436	116.567	2.972	1.28066e-06	8.4774e-06	expressed protein	13.2001	15.5234	2.58013	4.89063
LOC_Os04g21110	1221.79	288.764	4.23111	2.39189e-21	5.10286e-20	phosphoribulokinase/Uridine kinase family protein, expressed	16.8018	18.8285	2.98907	3.54694
LOC_Os04g22220	103.971	0	#DIV/0!	2.86603e-14	3.93567e-13	SCP-like extracellular protein, expressed	6.08111	8.29591	0	0
LOC_Os04g22230	55.4027	0	#DIV/0!	5.19953e-08	4.09315e-07	SCP-like extracellular protein, expressed	3.97671	5.69509	0	0
LOC_Os04g22300	63.1647	7.37149	8.56879	0.00018544	0.000867554	expressed protein	5.50172	3.99675	0.662248	0.216555
LOC_Os04g22330	79.9077	0	#DIV/0!	6.26193e-09	5.43588e-08	SCP-like extracellular protein, expressed	4.98941	8.76215	0	0
LOC_Os04g22340	16.8321	0	#DIV/0!	0.00732853	0.0238065	SCP-like extracellular protein, expressed	1.42652	1.6218	0	0
LOC_Os04g23700	315.845	129.6	2.43707	0.00011642	0.00056741	lectin protein kinase family protein, putative, expressed	5.30644	7.27103	2.19808	1.83054
LOC_Os04g24140	3766.2	1635.95	2.30216	5.10111e-13	6.31538e-12	ribose-5-phosphate isomerase A, putative, expressed	148.078	146.732	48.6598	50.9333
LOC_Os04g24160	60.2233	3.86186	15.5944	2.21137e-05	0.000122452	expressed protein	4.07709	4.84838	0.200683	0.23737
LOC_Os04g24165	186.958	90.3449	2.06938	0.0086142	0.0274553	retrotransposon protein, putative, unclassified, expressed	10.9221	8.73462	3.33245	4.01623
LOC_Os04g24804	323.331	136.102	2.37565	0.000104534	0.000513874	expressed protein	17.7037	16.1774	5.05411	6.03479
LOC_Os04g25410	1794.75	640.167	2.80357	6.77647e-15	9.68251e-14	pentatricopeptide repeat domain containing protein, putative, expressed	47.7841	44.2244	13.5431	12.0356
LOC_Os04g25440	652.658	120.254	5.42734	0.000355849	0.0015753	cytokinin-O-glucosyltransferase 2, putative, expressed	19.307	11.6459	1.46602	2.92828
LOC_Os04g25740	497.792	234.329	2.12433	3.65141e-05	0.000194788	expressed protein	10.0445	10.0725	4.24977	3.1403
LOC_Os04g25800	47.7481	2.16522	22.0523	6.12258e-05	0.000315052	cytokinin-O-glucosyltransferase 2, putative, expressed	1.09455	1.74764	0.0154607	0.0763069
LOC_Os04g25960	292.249	88.5869	3.29901	8.60064e-07	5.82879e-06	expressed protein	7.39932	7.48261	1.76992	1.74582
LOC_Os04g27950	303.953	16.4428	18.4855	2.06365e-21	4.4288e-20	expressed protein	15.7902	14.6514	0.509194	0.746825
LOC_Os04g28040	1156.7	444.893	2.59995	3.60062e-11	3.84205e-10	expressed protein	25.4829	23.4386	9.07329	5.66103
LOC_Os04g28060	465.894	226.254	2.05917	0.000105838	0.000519646	expressed protein	21.9361	20.1947	9.42268	6.59319
LOC_Os04g28180	12571.9	5270.62	2.38529	4.23273e-12	4.87741e-11	ribosomal protein, putative, expressed	643.357	540.557	195.453	190.907
LOC_Os04g28250	256.35	91.5729	2.7994	4.34984e-05	0.000229248	cysteine proteinase inhibitor precursor, putative, expressed	16.2318	14.0162	3.93465	4.48409
LOC_Os04g28260	761.026	235.043	3.23781	4.54259e-12	5.22704e-11	Kinesin motor domain domain containing protein, expressed	10.7356	10.0183	2.4542	2.53764
LOC_Os04g30010	42.2644	4.50497	9.38172	0.00192712	0.00723177	OsWAK45 - OsWAK receptor-like protein kinase, expressed	1.04099	0.61781	0.0965134	0.0401934
LOC_Os04g30210	609.952	297.354	2.05127	2.83003e-05	0.000153899	OsFBL15 - F-box domain and LRR containing protein, expressed	15.0288	13.2495	5.59609	5.14349
LOC_Os04g30320	166.094	59.6764	2.78325	0.000566172	0.00240751	F-box/LRR-repeat protein 14, putative, expressed	4.40977	4.5173	1.66832	0.853652
LOC_Os04g30720	351.17	4.91538	71.4432	2.80207e-34	1.10748e-32	kinesin motor domain containing protein, putative, expressed	6.09017	6.53375	0.0493277	0.0866011
LOC_Os04g30750	74.1262	7.25513	10.2171	2.21816e-05	0.000122807	expressed protein	2.59427	1.77943	0.193291	0.147522
LOC_Os04g30770	249.542	44.1771	5.64869	8.49777e-10	7.99954e-09	glycosyl hydrolase, putative, expressed	7.25267	6.94668	0.920233	1.02583
LOC_Os04g30810	53.1766	2.2234	23.9168	1.72787e-05	9.71372e-05	OsFBX129 - F-box domain containing protein, expressed	1.64919	1.56093	0.0553796	0.0404842
LOC_Os04g31030	636.809	271.766	2.34323	5.03999e-07	3.5178e-06	nitrate-induced NOI protein, expressed	17.6016	16.4202	7.22809	4.16161
LOC_Os04g31040	380.692	59.5082	6.39732	1.34434e-14	1.88761e-13	violaxanthin de-epoxidase, putative, expressed	10.2994	8.77777	1.0633	1.26375
LOC_Os04g31050	515.33	9.00995	57.1957	4.34781e-45	2.5698e-43	expressed protein	17.9042	15.8805	0.318646	0.156523
LOC_Os04g31240	127.281	27.3239	4.65824	2.96935e-05	0.000160775	hydrolase, alpha/beta fold family protein, putative, expressed	4.38932	5.50163	0.933146	0.716297
LOC_Os04g31460	190.584	42.1282	4.52391	3.20934e-05	0.000172961	RALFL39 - Rapid ALkalinization Factor RALF family protein precursor, expressed	14.5457	9.59457	2.11671	2.02469
LOC_Os04g31520	53.9965	1.16988	46.1557	2.19738e-06	1.40609e-05	RALFL21 - Rapid ALkalinization Factor RALF family protein precursor, expressed	4.2261	3.26241	0.116067	0
LOC_Os04g31610	1210.03	417.659	2.89716	1.46761e-10	1.48531e-09	OsFBO3 - F-box and other domain containing protein, expressed	43.5941	35.1967	10.4703	10.7029
LOC_Os04g31950	443.71	215.615	2.05788	0.000159842	0.000756742	LSM domain containing protein, expressed	32.8017	32.3695	12.6407	12.0175
LOC_Os04g32030	10401.8	4449.55	2.33772	1.25993e-15	1.88056e-14	heavy metal-associated domain containing protein, expressed	324.862	308.118	104.196	106.434
LOC_Os04g32070	89.7515	0.584938	153.438	1.92826e-11	2.11469e-10	dehydrogenase/reductase, putative, expressed	2.86336	3.52856	0.0445952	0
LOC_Os04g32090	403.189	46.1614	8.73433	4.46264e-19	8.38495e-18	expressed protein	6.91304	7.63152	0.868956	0.442571
LOC_Os04g32470	1383.28	399.914	3.45895	1.34405e-14	1.88761e-13	expressed protein	71.4919	58.9071	16.4412	12.9677
LOC_Os04g32540	756.647	44.3484	17.0614	7.64974e-42	4.00365e-40	OsSCP24 - Putative Serine Carboxypeptidase homologue, expressed	16.9117	16.7476	0.989114	0.574613
LOC_Os04g32740	90.6205	27.5566	3.28852	0.00367676	0.0129078	hydrolase, NUDIX family, domain containing protein, expressed	2.31781	1.93853	0.668643	0.354041
LOC_Os04g32940	21.7969	0	#DIV/0!	0.00158737	0.00608516	Leucine Rich Repeat family protein, expressed	0.278382	0.297055	0	0
LOC_Os04g33050	188.238	80.6304	2.33458	0.00224107	0.00828722	HIRAN domain containing protein, putative, expressed	2.77708	2.89486	0.910172	0.99096
LOC_Os04g33220	1260.82	604.651	2.0852	1.41033e-07	1.0465e-06	SAM domain family protein, expressed	28.459	23.8346	10.3436	9.19481
LOC_Os04g33400	351.075	43.4144	8.0866	3.0689e-16	4.77157e-15	OsFBLD2 - F-box, LRR and FBD domain containing protein, expressed	10.5261	10.2828	1.11247	0.888515
LOC_Os04g33560	42.1385	8.30866	5.07164	0.0133128	0.0402634	expressed protein	2.40686	2.09702	0.333335	0.335638
LOC_Os04g33630	584.759	74.4352	7.85595	1.05764e-22	2.44963e-21	2Fe-2S iron-sulfur cluster binding domain containing protein, expressed	33.7671	33.0817	2.06386	4.47784
LOC_Os04g33640	821.153	199.111	4.12411	0.00203683	0.00760653	glycosyl hydrolases family 17, putative, expressed	12.2789	21.4196	3.47573	2.89676
LOC_Os04g33670	64.264	3.86186	16.6407	9.96441e-06	5.80286e-05	expressed protein	3.47989	2.31402	0.118034	0.139068
LOC_Os04g33680	174.474	2.28158	76.4707	4.80523e-19	9.013e-18	glutaredoxin, putative, expressed	5.54354	4.37997	0.0673409	0.0263394
LOC_Os04g33820	1415.87	243.585	5.81264	3.45585e-31	1.20579e-29	OsFBX132 - F-box domain containing protein, expressed	55.1305	53.0254	7.24986	7.2237
LOC_Os04g33830	3833.66	610.099	6.28367	7.33608e-08	5.65974e-07	membrane protein, putative, expressed	291.771	205.004	21.5044	39.4843
LOC_Os04g33870	57.2173	12.2287	4.67894	0.0164596	0.0484573	DUF623 domain containing protein, expressed	3.00578	1.45477	0.386653	0.340775
LOC_Os04g33885	437.228	170.497	2.56443	1.61412e-06	1.05216e-05	expressed protein	12.7901	15.4607	4.83574	3.75063
LOC_Os04g33900	239.625	47.9808	4.99419	7.59074e-08	5.84231e-07	ctr copper transporter family protein, putative, expressed	19.6862	14.1351	2.42748	2.82215
LOC_Os04g34170	19495.7	4077.63	4.78114	8.29007e-18	1.43164e-16	retrotransposon protein, putative, unclassified, expressed	483.684	591.773	79.4959	95.1351
LOC_Os04g34220	77.5681	27.1462	2.85742	0.0152516	0.0454286	expressed protein	8.65319	5.4144	2.70824	1.14753
LOC_Os04g34240	315.01	5.84938	53.8536	0.000134652	0.000647405	histone H3, putative, expressed	13.4915	5.67131	0.276431	6.65698e-28
LOC_Os04g34530	34.7725	1.1117	31.2787	0.000361507	0.0015986	integral membrane protein DUF6 containing protein, expressed	0.807624	1.11457	0.0314211	0.0272328
LOC_Os04g34540	31.4473	0	#DIV/0!	8.36575e-05	0.00041892	expressed protein	1.36479	1.1197	0	0
LOC_Os04g34620	1323.55	573.649	2.30725	1.96906e-09	1.78825e-08	expressed protein	40.014	37.3916	13.1477	12.9654
LOC_Os04g35060	678.646	129.603	5.23633	9.77435e-19	1.79394e-17	nicotinate phosphoribosyltransferase family domain containing protein, expressed	14.7796	14.871	2.22433	2.18656
LOC_Os04g35090	3531.57	1690	2.08969	1.96558e-10	1.9631e-09	40S ribosomal protein S10, putative, expressed	329.475	305.548	117.558	118.855
LOC_Os04g35210	198.586	18.5498	10.7055	1.60137e-08	1.34029e-07	Leucine Rich Repeat family protein, expressed	3.10521	2.08466	0.136446	0.240863
LOC_Os04g35280	36.4981	2.28158	15.9969	0.000949409	0.00383224	neutral/alkaline invertase, putative, expressed	0.651652	0.948411	0.0704141	0.0181285
LOC_Os04g35420	1283.9	123.984	10.3554	3.43267e-45	2.03632e-43	helicase conserved C-terminal domain containing protein, expressed	14.3538	16.5494	1.26615	1.06265
LOC_Os04g35540	637.183	95.3734	6.68093	7.62534e-22	1.68437e-20	amino acid permease family protein, putative, expressed	15.3921	15.2121	1.8519	1.72322
LOC_Os04g36740	102.844	22.7607	4.51847	0.000223701	0.00102788	potassium channel SKOR, putative, expressed	2.01494	2.06857	0.364398	0.330954
LOC_Os04g36760	1782.27	706.184	2.52381	0.00791757	0.0255106	enzyme of the cupin superfamily protein, putative, expressed	141.67	88.4314	34.8223	36.0696
LOC_Os04g36770	14.9622	0	#DIV/0!	0.0135586	0.0409416	PME/invertase inhibitor, putative, expressed	1.26138	0.837751	0	0
LOC_Os04g36780	629.965	26.154	24.0867	1.13294e-41	5.88206e-40	expressed protein	28.145	25.4319	0.950209	0.775607
LOC_Os04g37470	296.311	147.678	2.00646	0.00199881	0.00747838	oxidoreductase, aldo/keto reductase family protein, putative, expressed	16.9446	12.3838	6.45462	4.97236
LOC_Os04g37480	58.9521	2.28158	25.8383	4.36551e-06	2.6763e-05	oxidoreductase, aldo/keto reductase family protein, putative, expressed	2.66829	1.68231	0.10696	0.0290076
LOC_Os04g37690	11526	5126.01	2.24853	1.56747e-14	2.19143e-13	RNA recognition motif containing protein, putative, expressed	337.309	341.194	111.089	123.403
LOC_Os04g37820	468.19	202.859	2.30796	0.000624195	0.00262262	cytokinin-O-glucosyltransferase 2, putative, expressed	11.2225	15.8618	4.6817	4.45631
LOC_Os04g37890	35.3805	4.8572	7.28412	0.00999906	0.0313639	expressed protein	1.26409	1.13045	0.0494297	0.199095
LOC_Os04g37960	121.343	36.5665	3.31842	0.000692914	0.00288039	synaptonemal complex protein 2, putative, expressed	1.87018	2.22492	0.637122	0.331494
LOC_Os04g38026	274.367	37.3292	7.34993	1.12319e-12	1.34937e-11	transporter family protein, putative, expressed	5.04962	4.71195	0.58886	0.46116
LOC_Os04g38410	7835.11	637.656	12.2874	5.82763e-17	9.49301e-16	chlorophyll A-B binding protein, putative, expressed	280.193	209.244	16.009	14.99
LOC_Os04g38530	211.5	49.7938	4.24752	5.79303e-07	4.01663e-06	aldose 1-epimerase, putative, expressed	6.85838	7.88385	1.32867	1.35183
LOC_Os04g38540	562.584	1.05352	534.003	1.11271e-60	1.11784e-58	aldose 1-epimerase, putative, expressed	18.3232	19.4325	0	0.0584577
LOC_Os04g38570	2685.02	198.412	13.5325	1.20825e-41	6.25305e-40	multidrug resistance protein, putative, expressed	27.9654	33.4997	1.80831	1.7221
LOC_Os04g38600	3714.14	326.645	11.3706	2.81129e-39	1.33368e-37	glyceraldehyde-3-phosphate dehydrogenase, putative, expressed	113.274	95.6085	4.78368	9.38003
LOC_Os04g38620	1039.86	436.704	2.38115	3.59817e-09	3.19795e-08	NAP domain containing protein, putative, expressed	43.3801	39.5927	16.5708	10.6959
LOC_Os04g38640	311.368	150.667	2.06659	0.00104192	0.00417143	OsDegp5 - Putative Deg protease homologue, expressed	10.0648	8.14402	3.48561	3.37563
LOC_Os04g38740	392.293	117.656	3.33423	7.41081e-05	0.000374336	MYB family transcription factor, putative, expressed	14.4832	10.3284	3.8515	1.98308
LOC_Os04g38810	75.167	11.9346	6.29822	0.000232606	0.00106563	formin, putative, expressed	1.52259	1.174	0.259135	0.0806943
LOC_Os04g38885	133.296	31.2439	4.26631	4.21374e-05	0.000222581	expressed protein	5.59586	7.93364	1.44296	1.05896
LOC_Os04g39060	649.87	317.716	2.04544	1.89339e-05	0.000105984	CRS1/YhbY domain containing protein, expressed	9.63046	9.44745	3.74414	3.51464
LOC_Os04g39100	932.346	161.025	5.79007	1.00684e-24	2.61157e-23	peroxidase precursor, putative, expressed	34.5052	32.047	4.4439	4.48448
LOC_Os04g39110	500.924	1.16988	428.186	6.04307e-55	5.01513e-53	GASR4 - Gibberellin-regulated GASA/GAST/Snakin family protein precursor, expressed	29.4585	31.7216	0.0897177	0
LOC_Os04g39150	2705.09	733.111	3.68987	1.16339e-25	3.14853e-24	pathogenesis-related Bet v I family protein, putative, expressed	150.396	152.931	38.3793	25.934
LOC_Os04g39250	355.094	35.4548	10.0154	1.13485e-18	2.07114e-17	RNA recognition motif family protein, expressed	11.8374	12.3836	1.25927	0.66021
LOC_Os04g39280	740.874	190.912	3.88071	5.39787e-15	7.75711e-14	ATPOT1, putative, expressed	8.6243	8.87699	2.14578	1.38138
LOC_Os04g39360	47.2385	0	#DIV/0!	6.88733e-07	4.72188e-06	heavy metal transport/detoxification protein, putative, expressed	6.68619	5.22307	0	0
LOC_Os04g39420	621.788	293.014	2.12204	8.79499e-06	5.1598e-05	6-phosphofructokinase 2, putative, expressed	17.6109	16.9351	7.34956	5.36117
LOC_Os04g39610	843.116	267.218	3.15516	1.41167e-12	1.67792e-11	glycerophosphoryl diester phosphodiesterase family protein, putative, expressed	11.0351	12.9558	3.17463	2.75902
LOC_Os04g39650	110.179	2.28158	48.2908	6.47827e-12	7.37073e-11	receptor protein kinase CLAVATA1 precursor, putative, expressed	1.56446	2.12057	0.0400149	0.0159346
LOC_Os04g39670	87.3412	1.1117	78.5655	2.05052e-10	2.04352e-09	expressed protein	3.58109	4.72561	0.0396466	0.0339305
LOC_Os04g39680	51.1717	2.63381	19.4288	5.94207e-05	0.000306492	anthranilate phosphoribosyltransferase, putative, expressed	0.995449	0.819726	0	0.075875
LOC_Os04g39780	394.374	72.3768	5.4489	3.67221e-07	2.60003e-06	AMP-binding enzyme family protein, expressed	2.14323	3.10606	0.418775	0.334652
LOC_Os04g39930	29.7892	1.1117	26.7961	0.00145227	0.00562414	receptor-like protein kinase, putative, expressed	0.726138	0.515361	0.0170184	0.0149439
LOC_Os04g39940	53.8798	0.584938	92.1119	5.52139e-07	3.83977e-06	brevis radix, putative, expressed	1.99622	2.53609	0.0420833	0
LOC_Os04g40040	3344.19	1642.36	2.03621	7.98964e-10	7.53272e-09	copper methylamine oxidase precursor, putative, expressed	55.6064	55.9881	21.9041	20.7825
LOC_Os04g40050	609.261	223.338	2.72797	1.46263e-08	1.22765e-07	ribonuclease H2 subunit B, putative, expressed	10.9748	12.8238	3.46748	3.32356
LOC_Os04g40290	237.829	1.05352	225.746	7.84037e-28	2.34698e-26	AAA-type ATPase family protein, putative, expressed	6.36246	6.48859	0	0.0481289
LOC_Os04g40380	27.8518	0.526761	52.8737	0.00103123	0.00413116	expressed protein	3.77871	1.94179	0	0.121829
LOC_Os04g40430	927.504	409.972	2.26236	5.96906e-08	4.66611e-07	surfeit locus protein, putative, expressed	38.0087	38.0114	15.3927	10.8869
LOC_Os04g40440	124.177	7.89825	15.7221	8.433e-10	7.94318e-09	expressed protein	1.56189	1.96864	0.123631	0.0585473
LOC_Os04g40470	97.9005	7.60736	12.8692	5.17614e-05	0.000269383	cytochrome P450, putative, expressed	3.58769	2.00434	0.109145	0.224454
LOC_Os04g40490	29.9243	0.584938	51.1581	0.000560539	0.00238599	glycosyl hydrolase family 5 protein, putative, expressed	0.910654	0.569576	0.0256587	0.000213223
LOC_Os04g40530	102.325	7.66554	13.3487	1.1395e-07	8.56909e-07	methyltransferase domain containing protein, expressed	6.0566	3.95247	0.218034	0.341272
LOC_Os04g40540	591.133	251.829	2.34736	1.26398e-06	8.3704e-06	protein-L-isoaspartate O-methyltransferase, putative, expressed	14.1199	12.7075	4.82522	4.08975
LOC_Os04g40550	92.9816	2.16522	42.9432	6.38288e-10	6.07028e-09	expressed protein	7.57151	7.90614	0.110741	0.192263
LOC_Os04g40560	868.257	319.594	2.71675	3.77675e-10	3.68023e-09	WD domain, G-beta repeat domain containing protein, expressed	25.9213	23.548	6.9294	7.23203
LOC_Os04g40630	1423.13	474.845	2.99705	2.46687e-15	3.62206e-14	BTBZ4 - Bric-a-Brac, Tramtrack, Broad Complex BTB domain with TAZ zinc finger and Calmodulin-binding domains, expressed	40.3277	42.0747	13.6094	7.95742
LOC_Os04g40720	1116.31	469.541	2.37744	1.83744e-09	1.67199e-08	expressed protein	12.0301	13.2981	4.65092	3.66266
LOC_Os04g40940	557.073	59.0946	9.4268	5.43953e-25	1.43153e-23	mitotic spindle checkpoint protein MAD2, putative, expressed	22.2037	20.4805	1.99181	1.54315
LOC_Os04g40970	363.114	33.0569	10.9845	6.58878e-20	1.30445e-18	DEAD-box ATP-dependent RNA helicase, putative, expressed	4.77115	5.30893	0.435747	0.276854
LOC_Os04g41040	437.759	171.499	2.55255	2.20785e-06	1.41202e-05	DNA-directed RNA polymerases I, II, and III subunit RPABC1, putative, expressed	7.27105	8.29191	2.35039	2.40265
LOC_Os04g41110	489.106	46.8659	10.4363	3.75821e-24	9.47555e-23	Rad21 / Rec8 like protein, putative, expressed	8.63921	8.78206	0.749472	0.558567
LOC_Os04g41280	2402.18	55.1195	43.5813	1.51127e-113	4.95344e-111	ankyrin repeat domain containing protein, expressed	43.9767	47.2162	0.738417	0.872471
LOC_Os04g41300	601.207	234.268	2.56632	8.84548e-08	6.74881e-07	ribosome recycling factor, putative, expressed	26.1774	23.7946	9.08088	6.1626
LOC_Os04g41340	400.755	16.6205	24.1121	4.58942e-29	1.4529e-27	4-nitrophenylphosphatase, putative, expressed	14.7966	12.3398	0.14345	0.711392
LOC_Os04g41350	173.141	0	#DIV/0!	9.45136e-23	2.1969e-21	amino acid transporter, putative, expressed	6.58532	7.31022	5.59194e-108	2.05016e-108
LOC_Os04g41480	95.1585	1.16988	81.3407	8.65085e-08	6.61275e-07	skin secretory protein xP2 precursor, putative, expressed	4.81962	8.52045	0.1245	0
LOC_Os04g41570	483.631	44.5293	10.861	3.22191e-24	8.14235e-23	ethylene-responsive protein related, putative, expressed	18.4023	17.5012	1.1186	1.43924
LOC_Os04g41630	34.5423	4.6795	7.38161	0.00874072	0.0278175	expressed protein	3.62023	2.14775	0.643491	0.0291126
LOC_Os04g41710	40.5388	0	#DIV/0!	5.5142e-06	3.33389e-05	expressed protein	1.72778	0.969402	0	0
LOC_Os04g41759	243.122	1.05352	230.771	2.1742e-28	6.71911e-27	expressed protein	9.45208	8.79697	0	0.0581934
LOC_Os04g41820	814.829	192.098	4.24174	4.5422e-17	7.47413e-16	transcription factor RF2a, putative, expressed	29.544	27.8139	4.96732	5.53919
LOC_Os04g41900	1441.26	6.25979	230.241	1.58052e-107	4.66239e-105	expressed protein	68.7979	59.0337	0.348807	0.114088
LOC_Os04g42100	1561.1	701.633	2.22496	2.08253e-09	1.88707e-08	retrotransposon protein, putative, unclassified, expressed	32.5794	36.3764	11.0484	13.0135
LOC_Os04g42120	352.23	151.194	2.32965	6.42978e-05	0.000329085	N-acetyltransferase ESCO2, putative, expressed	8.30495	9.74795	3.0383	2.98096
LOC_Os04g42250	2045.48	561.614	3.64214	2.29525e-22	5.23759e-21	transferase family protein, putative, expressed	48.4126	47.227	9.14035	11.2258
LOC_Os04g42270	6240.54	2851.42	2.18858	8.23358e-13	1.00177e-11	60S ribosomal protein L23A, putative, expressed	314.184	304.578	108.038	111.856
LOC_Os04g42380	1343.42	532.617	2.52229	3.52817e-11	3.76969e-10	ribosomal protein S17, putative, expressed	81.0731	70.9658	25.9589	21.104
LOC_Os04g42451	209.658	93.1987	2.24958	0.00438768	0.0151094	expressed protein	7.22781	9.38534	4.00196	1.79798
LOC_Os04g42480	675.769	168.222	4.01713	2.28187e-14	3.15083e-13	receptor-like protein kinase At3g46290 precursor, putative, expressed	11.2489	9.0927	1.9551	1.98489
LOC_Os04g42540	222.753	1.05352	211.436	4.47936e-26	1.24125e-24	expressed protein	13.8078	11.3119	0	0.0785242
LOC_Os04g42620	1667.22	259.63	6.42152	6.63086e-16	1.00685e-14	uncharacterized protein At4g06744 precursor, putative, expressed	49.1805	38.6941	4.43396	6.16924
LOC_Os04g42720	106.786	1.63846	65.1747	4.61806e-12	5.31011e-11	TMS membrane protein/tumour differentially expressed protein, putative, expressed	3.09295	3.62274	0.0366228	0.0618465
LOC_Os04g42784	2532.16	581.173	4.35698	2.80314e-30	9.40632e-29	DNA mismatch repair protein, putative, expressed	33.6542	30.7668	6.61268	4.93978
LOC_Os04g42860	1109.64	58.9814	18.8134	1.63174e-55	1.37172e-53	GDSL-like lipase/acylhydrolase, putative, expressed	27.8697	27.0973	1.05146	1.21883
LOC_Os04g43070	1026.96	124.281	8.26323	4.84538e-34	1.90348e-32	ammonium transporter protein, putative, expressed	22.3751	18.7864	1.85577	2.02188
LOC_Os04g43164	276.872	53.5361	5.17169	5.25319e-10	5.0477e-09	expressed protein	8.77214	9.05829	1.53406	1.16517
LOC_Os04g43300	900.441	48.5657	18.5407	2.10976e-48	1.39713e-46	BRCA1 C Terminus domain containing protein, expressed	18.0511	19.2126	0.745371	0.820976
LOC_Os04g43410	85.5021	18.8989	4.52419	0.00081438	0.00333659	Os4bglu18 - monolignol beta-glucoside homologue, expressed	3.3474	2.23594	0.527797	0.439782
LOC_Os04g43420	325.035	118.486	2.74323	7.24575e-06	4.30855e-05	PTAC5, putative, expressed	8.08396	8.94928	2.42525	2.39447
LOC_Os04g43580	74.645	0.526761	141.706	1.44484e-09	1.33003e-08	DUF640 domain containing protein, putative, expressed	3.0332	3.86918	0	0.04849
LOC_Os04g43650	736.168	119.831	6.14339	1.62458e-16	2.56276e-15	L-allo-threonine aldolase, putative, expressed	26.7518	21.1156	3.17429	2.91217
LOC_Os04g43680	615.113	174.724	3.52049	5.89489e-07	4.08376e-06	MYB family transcription factor, putative, expressed	28.1639	21.0189	4.65691	6.18062
LOC_Os04g43710	280.858	121.521	2.31118	0.00227853	0.00841041	CAMK_CAMK_like.3 - CAMK includes calcium/calmodulin depedent protein kinases, expressed	13.3222	9.41125	4.67832	3.01052
LOC_Os04g43750	601.186	249.195	2.41251	4.82207e-07	3.37659e-06	kinase, pfkB family, putative, expressed	19.3819	19.4414	6.85482	5.69402
LOC_Os04g44090	81.9434	16.3233	5.02004	0.000467259	0.00201999	expressed protein	1.45845	1.4943	0.306418	0.155591
LOC_Os04g44200	116.544	3.39327	34.3456	1.45546e-11	1.61195e-10	oxygen-evolving enhancer protein 3, chloroplast precursor, putative, expressed	11.6855	9.02871	0.299264	0.115635
LOC_Os04g44300	77.4882	13.2822	5.83398	0.000286224	0.00128977	transposon protein, putative, unclassified, expressed	1.00693	1.62971	0.173507	0.180686
LOC_Os04g44330	298.024	111.054	2.68361	2.22937e-05	0.000123385	transposon protein, putative, unclassified, expressed	5.61127	5.24863	1.67256	1.48575
LOC_Os04g44410	49.5228	8.30866	5.96039	0.00384198	0.0134269	OsSCP25 - Putative Serine Carboxypeptidase homologue, expressed	1.75323	1.73685	0.230168	0.238862
LOC_Os04g44530	808.031	276.629	2.92099	4.33745e-11	4.59054e-10	expressed protein	12.7426	12.573	4.00372	2.7719
LOC_Os04g44640	156.011	1.63846	95.2182	1.07523e-17	1.84604e-16	ulp1 protease family, C-terminal catalytic domain containing protein, expressed	1.62914	1.50278	0.0113011	0.0191522
LOC_Os04g44740	503.623	28.4874	17.6788	3.57141e-32	1.28909e-30	glycosyltransferase sugar-binding region containing DXD motif, putative, expressed	6.58159	7.23825	0.595774	0.0317333
LOC_Os04g44770	147.577	58.8037	2.50965	0.00350209	0.0123696	expressed protein	7.87131	6.13542	2.26847	2.07282
LOC_Os04g44900	1357.34	546.41	2.48411	3.27625e-11	3.51442e-10	lectin-like receptor kinase, putative, expressed	24.7624	27.903	9.92176	6.67471
LOC_Os04g45000	458.816	31.5962	14.5213	5.65404e-27	1.62938e-25	short-chain dehydrogenase/reductase, putative, expressed	16.2578	16.0736	0.898106	0.83498
LOC_Os04g45180	282.417	93.0887	3.03385	4.74167e-06	2.89552e-05	EF hand family protein, expressed	12.1905	10.4515	3.29147	2.54232
LOC_Os04g45210	100.136	7.54919	13.2644	1.69096e-07	1.24422e-06	peroxisomal biogenesis factor 11, putative, expressed	4.25169	3.48889	0.090471	0.334697
LOC_Os04g45520	107.096	13.809	7.75556	3.07717e-06	1.92912e-05	integral membrane protein, putative, expressed	5.03735	3.91431	0.419954	0.476953
LOC_Os04g45600	129.953	24.8646	5.2264	8.06723e-06	4.75952e-05	NDH-M H PLASTOQUINONE DEHY, putative, expressed	5.13075	5.32607	1.09813	0.479836
LOC_Os04g45690	48.5403	9.94712	4.87984	0.00938281	0.0296603	B-box zinc finger family protein, putative, expressed	2.29785	1.42263	0.289839	0.315035
LOC_Os04g45700	304.755	3.21874	94.6813	1.4989e-31	5.28099e-30	COBRA, putative, expressed	14.7708	12.2822	0.0432942	0.171561
LOC_Os04g45730	356.295	55.2454	6.44931	1.19201e-06	7.92774e-06	protein kinase domain containing protein, expressed	12.6568	8.93348	0.47966	2.07017
LOC_Os04g45860	540.112	43.4176	12.4399	2.99979e-28	9.17438e-27	transposon protein, putative, unclassified, expressed	10.0778	11.0549	0.575957	0.747321
LOC_Os04g46170	335.361	124.048	2.70347	8.2874e-06	4.8832e-05	ubiquitin carboxyl-terminal hydrolase, family 1, putative, expressed	8.19719	8.36755	2.19385	2.5608
LOC_Os04g46220	868.497	300.433	2.89082	0.00235095	0.00865117	ethylene-responsive transcription factor, putative, expressed	18.2818	12.8651	2.63454	5.66118
LOC_Os04g46350	126.726	42.4804	2.98315	0.00658046	0.0216762	homeobox associated leucine zipper, putative, expressed	4.66499	2.80881	0.898856	1.04029
LOC_Os04g46610	169.564	49.6192	3.41731	7.01023e-05	0.000356153	PAP fibrillin family domain containing protein, expressed	3.01651	3.61276	0.690807	0.817011
LOC_Os04g46660	434.631	37.7396	11.5166	3.88266e-23	9.24894e-22	cyclin, putative, expressed	17.979	15.632	1.18907	1.06519
LOC_Os04g46740	707.453	1.16988	604.725	2.382e-73	3.31732e-71	pectinesterase, putative, expressed	17.9821	17.3236	0.0566631	0
LOC_Os04g46970	23.8787	0	#DIV/0!	0.000788104	0.00323957	glucosyltransferase, putative, expressed	0.236646	0.511608	5.68916e-57	3.25244e-55
LOC_Os04g46980	997.098	13.4567	74.0965	3.55991e-77	5.39792e-75	cis-zeatin O-glucosyltransferase, putative, expressed	28.243	28.2003	0.382924	0.222694
LOC_Os04g47130	190.572	57.2784	3.32711	3.26156e-05	0.000175571	expressed protein	10.7542	10.368	3.1646	1.83099
LOC_Os04g47480	276.148	133.048	2.07554	0.00120599	0.00475264	DUF630/DUF632 domains containing protein, putative, expressed	4.7151	5.69012	2.33205	1.59073
LOC_Os04g47580	820.963	6.08526	134.91	3.02989e-73	4.1837e-71	cyclin, putative, expressed	24.3535	20.512	0.12741	0.132695
LOC_Os04g47640	161.747	68.1627	2.37295	0.00330227	0.0117161	RWP-RK domain-containing protein, putative, expressed	7.83125	7.90729	3.03207	2.14546
LOC_Os04g47860	391.107	21.8267	17.9187	4.46261e-18	7.83166e-17	ZOS4-11 - C2H2 zinc finger protein, expressed	3.66242	4.88901	0.130465	0.237896
LOC_Os04g48020	103.028	6.61202	15.5819	3.17672e-08	2.56805e-07	3-hexulose-6-phosphate isomerase, putative, expressed	7.13158	5.5617	0.308408	0.323948
LOC_Os04g48060	1540.41	203.615	7.56527	2.98439e-40	1.47848e-38	RFC2 - Putative clamp loader of PCNA, replication factor C subunit 2, expressed	58.5164	54.9852	6.42352	5.30411
LOC_Os04g48070	286.216	40.7225	7.02844	1.03088e-12	1.24397e-11	homeobox and START domains containing protein, putative, expressed	4.67827	4.11137	0.562393	0.420744
LOC_Os04g48160	3532.15	157.809	22.3824	3.82151e-105	1.069e-102	IQ calmodulin-binding motif family protein, putative, expressed	94.1936	94.8858	3.08668	3.49044
LOC_Os04g48490	5114.31	154.355	33.1334	1.08719e-138	5.34521e-136	fasciclin-like arabinogalactan protein, putative, expressed	147.572	154.029	3.50371	3.58497
LOC_Os04g48760	2013.79	32.6497	61.6785	4.60248e-36	1.96508e-34	leucine-rich repeat family protein, putative, expressed	20.2582	26.2521	0.292181	0.298615
LOC_Os04g48830	930.071	83.6747	11.1153	1.88314e-38	8.72945e-37	DUF623 domain containing protein, expressed	32.5662	30.2752	1.95782	2.42841
LOC_Os04g48880	689.559	54.8868	12.5633	5.35735e-12	6.12978e-11	fatty acid hydroxylase, putative, expressed	27.1381	19.155	1.18863	1.66883
LOC_Os04g48940	1562.79	708.492	2.20579	2.53918e-09	2.28364e-08	uncharacterized mscS family protein, putative, expressed	34.8037	30.0673	13.0161	9.95089
LOC_Os04g49150	1054.42	40.6124	25.963	9.85769e-53	7.50874e-51	OsMADS17 - MADS-box family gene with MIKCc type-box, expressed	42.534	50.5093	0.799864	1.95491
LOC_Os04g49350	805.519	336.269	2.39546	5.88198e-08	4.6058e-07	PPR repeat domain containing protein, putative, expressed	19.0923	16.167	5.62938	5.80777
LOC_Os04g49410	879.774	377.538	2.3303	6.95493e-08	5.38746e-07	expansin precursor, putative, expressed	20.1732	20.207	5.58129	7.83673
LOC_Os04g49420	1351.03	0	#DIV/0!	2.63897e-24	6.69522e-23	Core histone H2A/H2B/H3/H4 domain containing protein, putative, expressed	51.512	33.2692	1.49459e-08	6.51436e-19
LOC_Os04g49430	197.658	48.2166	4.09938	2.64281e-06	1.67199e-05	ZR1 protein, putative, expressed	3.37745	2.90142	0.468848	0.713088
LOC_Os04g49450	1316.55	295.815	4.45061	3.64781e-17	6.0238e-16	MYB family transcription factor, putative, expressed	31.7576	30.6684	3.12764	7.65288
LOC_Os04g49520	665.281	315.263	2.11024	6.84422e-06	4.08025e-05	pentatricopeptide repeat protein PPR868-14, putative, expressed	8.27924	9.78383	3.28128	3.38142
LOC_Os04g49550	558.513	265.169	2.10625	4.27339e-05	0.000225585	RING-H2 finger protein ATL2A, putative, expressed	27.955	21.6055	9.92092	8.42686
LOC_Os04g49560	346.629	124.21	2.79067	2.15975e-06	1.38446e-05	zinc finger family protein, putative, expressed	7.37309	8.25767	2.82484	1.55928
LOC_Os04g49570	201.619	51.7813	3.89367	2.98617e-06	1.87496e-05	glutamate receptor, putative, expressed	2.55233	2.65208	0.582365	0.462644
LOC_Os04g49730	18.4225	0	#DIV/0!	0.00439521	0.0151273	invertase/pectin methylesterase inhibitor family protein, putative, expressed	1.31994	1.9557	0	0
LOC_Os04g49748	14.8946	0	#DIV/0!	0.013751	0.0414421	purine permease, putative, expressed	0.567311	0.421723	0	0
LOC_Os04g49790	267.722	23.5202	11.3827	5.86775e-16	8.94329e-15	retrotransposon protein, putative, Ty1-copia subclass, expressed	3.68114	4.27428	0.336289	0.218416
LOC_Os04g49860	378.798	2.92469	129.517	5.17569e-40	2.54078e-38	DNA2 - Putative DNA replication helicase 2 protein, expressed	4.39575	5.32604	0.0557253	0
LOC_Os04g49950	145.615	5.91073	24.6357	8.00744e-05	0.000402468	OsFBX150 - F-box domain containing protein, expressed	0.971012	1.95801	0.0174838	0.0700914
LOC_Os04g50090	35.8625	0	#DIV/0!	2.15342e-05	0.000119467	helix-loop-helix DNA-binding protein, putative, expressed	1.74656	1.49363	0	0
LOC_Os04g50100	164.949	12.6391	13.0507	2.93404e-11	3.16196e-10	RING-H2 finger protein ATL5G, putative, expressed	4.84029	3.60906	0.227857	0.29279
LOC_Os04g50120	5543.05	2541.46	2.18105	3.00053e-11	3.2304e-10	zinc-binding protein, putative, expressed	169.186	167.916	50.7018	69.0609
LOC_Os04g50660	1424.92	583.749	2.44098	5.61124e-11	5.89443e-10	WD domain, G-beta repeat domain containing protein, expressed	21.7983	22.5379	8.07532	6.11888
LOC_Os04g50700	104.164	10.2993	10.1137	5.92461e-07	4.10172e-06	pathogenesis-related Bet v I family protein, putative, expressed	7.22341	8.36031	0.318316	0.82129
LOC_Os04g50740	222.345	13.3986	16.5947	3.93123e-16	6.06872e-15	ara54-like RING finger protein, putative, expressed	4.80969	6.00916	0.301668	0.216527
LOC_Os04g50750	39.9492	1.58028	25.2798	0.000211846	0.000978994	expressed protein	4.71879	7.13848	0	0.395025
LOC_Os04g50760	250.543	105.728	2.3697	0.000379229	0.00166901	ara54-like RING finger protein, putative, expressed	5.56031	6.37991	2.15942	1.75949
LOC_Os04g50960	314.402	1.63846	191.889	3.72405e-35	1.52386e-33	expressed protein	5.27951	5.60979	0.0129095	0.0218513
LOC_Os04g51050	660.475	234.927	2.81141	3.23299e-09	2.88445e-08	OsWAK53b - OsWAK receptor-like protein kinase, expressed	9.07661	8.62584	2.38762	2.51245
LOC_Os04g51100	854.575	314.65	2.71595	2.23801e-10	2.22151e-09	COBW domain containing protein, putative, expressed	26.9975	26.1322	9.84575	5.51253
LOC_Os04g51110	2241.01	838.141	2.67378	1.13066e-11	1.2647e-10	WD repeat-containing protein, putative, expressed	39.7128	46.8238	14.7461	10.5512
LOC_Os04g51172	135.053	3.3351	40.4943	1.31053e-13	1.70854e-12	Disease resistance/zinc finger/chromosome condensation-like region protein, putative, expressed	4.17106	4.15768	0.0936076	0.0762891
LOC_Os04g51190	590.184	175.186	3.3689	5.70579e-11	5.98988e-10	growth-regulating factor, putative, expressed	17.189	18.5739	3.99596	4.25307
LOC_Os04g51280	1177.71	576.132	2.04417	2.60932e-07	1.87988e-06	DAG protein, chloroplast precursor, putative, expressed	60.0155	62.2825	28.0353	18.7445
LOC_Os04g51300	729.124	72.1473	10.1061	3.79871e-31	1.32258e-29	peroxidase precursor, putative, expressed	17.6792	17.4207	1.2195	1.48342
LOC_Os04g51320	158.805	71.2683	2.22827	0.00658614	0.0216858	transcription factor TF2, putative, expressed	6.13285	7.52925	2.28188	2.47696
LOC_Os04g51340	123.099	19.4807	6.31906	2.46592e-06	1.56435e-05	pectinacetylesterase domain containing protein, expressed	3.74014	3.04069	0.684594	0.157433
LOC_Os04g51350	330.252	134.693	2.45188	4.56098e-05	0.00023921	pentatricopeptide, putative, expressed	5.28259	5.28315	1.72244	1.63679
LOC_Os04g51360	98.1491	35.7489	2.74551	0.00822863	0.0263923	oxidoreductase, 2OG-Fe oxygenase family protein, putative, expressed	4.70432	4.5809	1.54956	1.09447
LOC_Os04g51580	175.1	77.1208	2.27046	0.00451372	0.0154843	leucine rich repeat containing protein, expressed	5.04651	4.15929	1.41845	1.71337
LOC_Os04g51680	514.323	30.0222	17.1314	3.72526e-31	1.2984e-29	expressed protein	111.371	125.124	1.99773	8.70147
LOC_Os04g51900	895.071	425.012	2.10599	7.40564e-07	5.05375e-06	expressed protein	18.4162	19.8866	8.13308	6.07706
LOC_Os04g52100	811.832	404.753	2.00575	7.97816e-05	0.000401231	peptidase, M24 family protein, putative, expressed	29.5897	26.5286	13.895	8.04139
LOC_Os04g52180	3970.16	624.322	6.35915	5.97454e-05	0.000308118	expressed protein	192.572	116.766	18.8961	18.9465
LOC_Os04g52260	268.416	1.16988	229.44	2.85825e-31	9.98356e-30	LTPL124 - Protease inhibitor/seed storage/LTP family protein precursor, expressed	11.9564	14.1195	0.104742	0
LOC_Os04g52280	381.534	19.7197	19.3478	4.61206e-14	6.20982e-13	dehydrogenase, putative, expressed	4.7854	6.75822	0.189573	0.279849
LOC_Os04g52390	688.244	232.998	2.95387	3.44523e-10	3.3734e-09	potassium transporter, putative, expressed	9.03274	10.516	2.44728	2.69298
LOC_Os04g52410	555.415	86.1308	6.44851	2.81649e-19	5.3477e-18	OsMADS31 - MADS-box family gene with MIKCc type-box, expressed	32.4308	29.6705	3.53892	3.9257
LOC_Os04g52750	44.3461	0	#DIV/0!	1.62258e-06	1.05704e-05	expressed protein	4.80069	4.16329	0	0
LOC_Os04g52770	736.244	31.3635	23.4746	2.50765e-33	9.47272e-32	helix-loop-helix DNA-binding domain containing protein, expressed	21.4425	17.1649	0.555816	0.719415
LOC_Os04g52780	63.1463	4.91538	12.8467	0.00110092	0.00438167	leucine-rich repeat receptor protein kinase EXS precursor, putative, expressed	1.04471	0.503414	0.0294982	0.0582551
LOC_Os04g52880	365.027	41.5433	8.78667	1.91152e-17	3.23226e-16	expressed protein	28.6432	23.6189	2.32182	2.28993
LOC_Os04g53120	144.497	2.16522	66.7355	5.30582e-08	4.17581e-07	NB-ARC domain containing protein, expressed	0.910042	1.62162	0.00769239	0.0204544
LOC_Os04g53210	317.027	107.382	2.95233	9.71226e-05	0.000480563	hydroxyacid oxidase 1, putative, expressed	11.2381	9.2141	1.61069	3.72375
LOC_Os04g53320	80.528	6.08526	13.2333	2.24949e-05	0.000124393	expressed protein	6.34782	3.66714	0.302689	0.307693
LOC_Os04g53340	69.5206	0	#DIV/0!	0.0118977	0.0365388	expressed protein	25.0154	4.75213	0.00244445	1.32823e-50
LOC_Os04g53350	4907.66	1173.49	4.1821	1.22664e-34	4.92614e-33	expressed protein	91.6234	86.2809	17.6296	15.5322
LOC_Os04g53360	223.011	28.2611	7.8911	2.82633e-11	3.05197e-10	expressed protein	4.4845	4.87867	0.475517	0.446305
LOC_Os04g53490	530.505	181.213	2.92751	1.55441e-08	1.30266e-07	OsCHL Chloroplastic lipocalin, expressed	22.2665	19.8296	5.39149	5.78483
LOC_Os04g53496	723.167	344.924	2.0966	0.000380213	0.00167289	NBS-LRR disease resistance protein, putative, expressed	5.61272	7.6174	2.54056	2.37143
LOC_Os04g53680	119.869	32.2393	3.71811	0.000365188	0.0016129	cyclin, putative, expressed	6.29334	5.73809	1.34311	1.15534
LOC_Os04g53730	83.7458	7.54919	11.0933	4.36271e-06	2.67509e-05	expressed protein	5.13378	6.00887	0.21713	0.603505
LOC_Os04g53740	2207.01	808.149	2.73094	1.94974e-13	2.50266e-12	thioredoxin, putative, expressed	44.7866	40.3059	10.0001	14.1424
LOC_Os04g53760	610.885	45.1143	13.5408	4.20512e-32	1.5111e-30	kinesin motor domain containing protein, putative, expressed	9.70832	9.23591	0.48538	0.601102
LOC_Os04g53930	112.503	21.1836	5.31086	3.92207e-05	0.000208157	organic cation transporter protein, putative, expressed	2.30716	2.46522	0.21606	0.46901
LOC_Os04g53950	1832.63	199.282	9.19617	2.36543e-50	1.68325e-48	glycosyl hydrolases family 16 protein, protein, expressed	60.0732	61.7437	5.9934	4.34825
LOC_Os04g53990	75.0995	8.66089	8.67111	5.5398e-05	0.000286975	ethylene-responsive protein related, putative, expressed	2.10035	1.66997	0.0932893	0.233713
LOC_Os04g54130	14.345	0	#DIV/0!	0.0161351	0.0476316	TKL_IRAK_DUF26-ld.1 - DUF26 kinases have homology to DUF26 containing loci, expressed	0.30521	0.265877	0	0
LOC_Os04g54300	353.479	43.828	8.06515	1.35699e-11	1.50643e-10	wound induced protein, putative, expressed	30.6579	22.5581	2.06606	3.08027
LOC_Os04g54380	185.269	65.7066	2.81964	0.000294287	0.00132354	aluminum resistance protein, putative, expressed	4.48516	4.58116	1.40585	1.10903
LOC_Os04g54564	250.221	80.6304	3.10331	0.00160337	0.00614258	expressed protein	11.1394	7.10086	2.1951	2.37006
LOC_Os04g54590	150.97	29.6086	5.09884	3.40433e-06	2.1182e-05	expressed protein	9.46502	8.30234	1.11495	1.58633
LOC_Os04g54620	1566.04	12.875	121.634	4.94076e-23	1.16939e-21	expressed protein	368.201	256.06	0.744206	3.14428
LOC_Os04g54630	214.346	6.55384	32.7054	4.08887e-19	7.70499e-18	expressed protein	19.6106	16.7514	0.282136	0.527767
LOC_Os04g54640	343	122.355	2.80333	5.19726e-05	0.000270309	peptidase, cysteine peptidase active site, putative, expressed	15.8828	11.7788	3.17568	4.47033
LOC_Os04g54810	2478.58	25.4527	97.3799	7.34047e-139	3.66448e-136	beta-D-xylosidase, putative, expressed	39.8911	42.2392	0.321489	0.325218
LOC_Os04g54930	611.302	73.0199	8.37172	2.04988e-18	3.68922e-17	ABC transporter, ATP-binding protein, putative, expressed	10.4887	13.3651	1.2691	0.960997
LOC_Os04g55060	1700.84	759.526	2.23934	5.8632e-10	5.60233e-09	3-oxoacyl-synthase III, chloroplast precursor, putative, expressed	41.2483	42.9972	15.7215	13.6134
LOC_Os04g55180	271.078	81.684	3.31862	1.76859e-06	1.14549e-05	hydrolase, alpha/beta fold family domain containing protein, expressed	6.31187	6.53509	1.4096	1.58474
LOC_Os04g55500	1576.6	477.853	3.29934	4.45536e-18	7.82315e-17	expressed protein	29.0779	31.759	7.87774	6.51479
LOC_Os04g55570	1537.85	444.34	3.46098	9.29321e-19	1.7095e-17	plant protein of unknown function DUF869 domain containing protein, expressed	24.974	23.4228	5.40385	5.47836
LOC_Os04g55620	1076.82	47.454	22.6919	8.03781e-59	7.45197e-57	receptor kinase, putative, expressed	19.4187	20.7481	0.651355	0.723211
LOC_Os04g55680	97.3877	26.5062	3.67414	0.00141762	0.00550047	indole-3-acetate beta-glucosyltransferase, putative, expressed	2.71706	2.54982	0.533195	0.580681
LOC_Os04g55700	158.95	31.7093	5.0127	1.30988e-06	8.66195e-06	exonuclease, putative, expressed	2.8275	3.64767	0.716109	0.297833
LOC_Os04g55720	3107.58	1035.79	3.00019	5.60797e-20	1.11299e-18	D-3-phosphoglycerate dehydrogenase, chloroplast precursor, putative, expressed	60.1227	58.2684	17.4981	13.3283
LOC_Os04g55770	44.8282	0	#DIV/0!	1.40644e-06	9.25337e-06	expressed protein	1.20427	1.03175	1.34415e-52	0
LOC_Os04g55780	49.8114	4.6795	10.6446	0.000344595	0.00153133	expressed protein	2.26263	3.02298	0.37589	2.35764e-11
LOC_Os04g55970	217.045	1.05352	206.019	1.8321e-25	4.90914e-24	AP2-like ethylene-responsive transcription factor AINTEGUMENTA, putative, expressed	5.19091	4.66855	0	0.0356858
LOC_Os04g56060	134.927	38.6768	3.48857	0.000287867	0.00129646	protein kinase domain containing protein, expressed	3.78751	4.23155	0.868771	0.920817
LOC_Os04g56240	54.5461	5.03173	10.8404	0.000223317	0.0010267	lipase, putative, expressed	1.53576	1.13286	0.120667	0.0732507
LOC_Os04g56320	296.01	146.508	2.02043	0.0015643	0.00600924	AAA-type ATPase family protein, putative, expressed	9.2267	8.14985	3.77534	2.96006
LOC_Os04g56400	1216.03	205.27	5.92405	5.65115e-29	1.78206e-27	glutamine synthetase, catalytic domain containing protein, expressed	27.5921	23.9944	2.81341	3.93216
LOC_Os04g56470	28.469	0.584938	48.6701	0.000897575	0.00364569	amino acid transporter, putative, expressed	1.17057	0.508245	0.035417	2.37112e-20
LOC_Os04g56850	184.247	14.9207	12.3484	3.67605e-12	4.2465e-11	auxin response factor, putative, expressed	2.19671	2.44003	0.137337	0.15018
LOC_Os04g56950	68.0313	20.1269	3.38011	0.00947048	0.0299025	jasmonate O-methyltransferase, putative, expressed	1.75213	2.65371	0.611062	0.411851
LOC_Os04g57500	1160.28	196.186	5.91417	1.38627e-28	4.30871e-27	phosphatidate cytidylyltransferase, putative, expressed	54.6222	49.7003	7.39406	6.33743
LOC_Os04g57530	58.556	1.16988	50.0532	6.11637e-07	4.22637e-06	transcription factor, putative, expressed	2.25887	2.10398	0.0619118	0
LOC_Os04g57730	360.01	20.3046	17.7304	3.14199e-24	7.94656e-23	uracil-DNA glycosylase, putative, expressed	13.6449	15.2323	0.512902	0.726297
LOC_Os04g57850	395.007	97.1832	4.06456	1.97718e-10	1.97347e-09	AMP-binding enzyme, putative, expressed	8.56762	8.25035	1.89358	1.34577
LOC_Os04g58030	433.068	48.5625	8.91773	3.6237e-20	7.26285e-19	expressed protein	15.0805	14.017	1.47004	1.07986
LOC_Os04g58050	268.686	43.3563	6.19718	3.4584e-11	3.6988e-10	expressed protein	9.01902	10.3769	1.31732	1.13144
LOC_Os04g58190	664.28	231.537	2.869	1.51425e-09	1.39077e-08	dof zinc finger domain containing protein, putative, expressed	13.5725	15.0007	3.56784	4.16795
LOC_Os04g58200	2533.18	229.175	11.0535	6.98489e-09	6.04085e-08	protochlorophyllide reductase A, chloroplast precursor, putative, expressed	90.5321	60.1298	6.56917	4.11543
LOC_Os04g58250	470.002	211.385	2.22344	8.66367e-05	0.00043257	protein kinase, putative, expressed	9.68036	8.20916	4.07298	2.23777
LOC_Os04g58310	26.685	2.63381	10.1317	0.01555	0.0461777	CBS domain-containing protein, putative, expressed	1.2864	0.876272	0	0.151141
LOC_Os04g58780	888.276	422.572	2.10207	1.11344e-06	7.42653e-06	pentatricopeptide repeat protein, putative, expressed	12.3614	12.6946	4.68161	4.59532
LOC_Os04g58940	44.5396	0	#DIV/0!	1.62937e-06	1.06104e-05	expressed protein	5.16022	3.02275	0	0
LOC_Os04g59120	94.5445	20.6569	4.5769	0.000465853	0.00201472	auxin-induced protein 5NG4, putative, expressed	3.12911	2.39525	0.295478	0.621411
LOC_Os04g59260	894.89	9.71124	92.1499	1.41057e-33	5.41677e-32	peroxidase precursor, putative, expressed	32.4304	24.5978	0.402043	0.112774
LOC_Os04g59320	1334.05	428.415	3.11391	1.71379e-15	2.53815e-14	protein kinase domain containing protein, expressed	23.1793	24.8672	6.45504	5.56895
LOC_Os04g59380	386.824	16.9114	22.8736	6.14244e-28	1.85756e-26	ZOS4-14 - C2H2 zinc finger protein, expressed	11.0803	9.24733	0.251672	0.449036
LOC_Os04g59440	633.8	300.097	2.11198	0.0149132	0.0445104	chlorophyll A-B binding protein, putative, expressed	33.9448	21.9361	11.4506	9.1709
LOC_Os04g59570	1395.41	564.825	2.47051	1.02456e-07	7.76051e-07	expressed protein	46.6355	51.7457	20.0925	11.1231
LOC_Os04g59600	634.088	211.459	2.99864	6.33677e-10	6.02997e-09	pentatricopeptide, putative, expressed	10.7864	10.8623	2.94862	2.67114
LOC_Os04g59610	1006.3	311.999	3.22533	8.76611e-14	1.15913e-12	expressed protein	25.4386	22.1632	4.87401	6.57072
LOC_Os04g59620	758.689	145.403	5.21783	4.91468e-20	9.78984e-19	SNF2 family N-terminal domain containing protein, expressed	15.432	16.3764	2.30857	2.42386
LOC_Os04g59624	2814.74	1336.93	2.10538	3.07493e-10	3.01993e-09	SNF2 family N-terminal domain containing protein, expressed	37.4367	42.8121	15.1157	14.5661
LOC_Os05g01030	441.631	65.8875	6.70281	2.42645e-08	1.98577e-07	phospholipid-transporting ATPase, putative, expressed	5.05835	7.21657	0.603715	0.819629
LOC_Os05g01100	212.553	51.1382	4.15645	8.08584e-07	5.50288e-06	expressed protein	12.977	11.0633	2.44943	2.05728
LOC_Os05g01256	481.252	48.0358	10.0186	2.86583e-23	6.8935e-22	helix-loop-helix DNA-binding domain containing protein, expressed	15.0501	13.0557	1.27485	0.89806
LOC_Os05g01270	5287.25	2008.71	2.63216	6.43541e-14	8.6077e-13	peptidyl-prolyl cis-trans isomerase, putative, expressed	245.053	207.342	73.3874	60.7055
LOC_Os05g01320	672.788	279.049	2.411	2.62119e-07	1.88801e-06	expressed protein	20.8404	18.5908	5.9026	6.81447
LOC_Os05g01350	2266.5	195.126	11.6156	3.53334e-64	3.84743e-62	retrotransposon protein, putative, unclassified, expressed	34.8343	38.8507	2.9492	2.00611
LOC_Os05g01440	171.096	69.5071	2.46156	0.00156746	0.00602066	phosphoribosylformylglycinamidine synthase, putative, expressed	1.58566	2.11169	0.728713	0.446792
LOC_Os05g01730	687.799	85.8917	8.00775	4.40579e-26	1.22191e-24	drought induced 19 protein, putative, expressed	23.6506	20.1973	2.44511	1.82569
LOC_Os05g01910	4299.48	1896.59	2.26695	2.34553e-08	1.92586e-07	pumilio-family RNA binding protein, putative, expressed	53.108	63.8281	18.5038	21.5631
LOC_Os05g01950	1550.42	656.771	2.36067	2.70794e-10	2.67326e-09	expressed protein	95.1104	90.487	25.2943	35.6283
LOC_Os05g02040	371.192	103.094	3.60053	7.00736e-09	6.05867e-08	RPA1C - Putative single-stranded DNA binding complex subunit 1, expressed	5.04592	5.76066	1.32118	1.01658
LOC_Os05g02050	167.802	78.1712	2.14659	0.00802004	0.0257946	mitochondrial import inner membrane translocase subunit Tim, putative, expressed	32.5005	29.1874	11.5542	10.825
LOC_Os05g02150	390.441	45.9351	8.49985	6.54623e-12	7.44284e-11	expressed protein	12.5408	9.24079	0.767006	1.22074
LOC_Os05g02210	121.469	53.0643	2.28909	0.0117483	0.0361415	pentatricopeptide, putative, expressed	2.96211	3.09514	1.41985	0.655931
LOC_Os05g02300	1162.59	432.493	2.68811	1.83466e-05	0.000102874	Core histone H2A/H2B/H3/H4 domain containing protein, putative, expressed	82.4984	62.3067	25.3683	16.8061
LOC_Os05g02564	197.754	74.1898	2.66551	0.000363379	0.00160557	expressed protein	4.21943	4.2937	1.42899	1.05811
LOC_Os05g02580	309.526	0.584938	529.161	8.9635e-37	3.93581e-35	expressed protein	5.03563	4.40374	0.0127902	1.9661e-118
LOC_Os05g02610	33.8852	0	#DIV/0!	3.55131e-05	0.000190002	expressed protein	2.25965	4.66467	0	0
LOC_Os05g02620	53.6188	0	#DIV/0!	3.14967e-07	2.24871e-06	expressed protein	2.41854	4.40136	2.51483e-39	1.0319e-44
LOC_Os05g02630	232.772	0	#DIV/0!	3.56026e-09	3.16598e-08	lysine-rich arabinogalactan protein 19 precursor, putative, expressed	13.2762	26.0064	0	0
LOC_Os05g02810	121.816	2.75016	44.2941	1.17175e-12	1.40563e-11	protein binding protein, putative, expressed	3.78211	4.0557	0.0629176	0.0823563
LOC_Os05g02900	78.6949	21.6522	3.6345	0.00490676	0.0166967	expressed protein	3.72813	3.42614	0.438331	1.10662
LOC_Os05g03060	733.094	50.0265	14.6541	3.81664e-38	1.75171e-36	expressed protein	15.687	16.5291	0.9305	0.792432
LOC_Os05g03110	166.211	0.584938	284.152	1.28174e-20	2.62239e-19	PWWP domain containing protein, expressed	5.92766	5.19011	0.037781	0
LOC_Os05g03120	739.097	11.7601	62.8478	1.29659e-60	1.29855e-58	retrotransposon protein, putative, unclassified, expressed	14.1672	16.8299	0.226062	0.142692
LOC_Os05g03200	104.695	21.2386	4.92947	0.000101573	0.000500446	expressed protein	3.98441	3.57807	0.70436	0.497367
LOC_Os05g03210	20.8328	1.16988	17.8077	0.0136669	0.0412306	OsFBDUF23 - F-box and DUF domain containing protein, expressed	0.511227	0.581781	0.0524042	0
LOC_Os05g03320	925.867	140.727	6.57919	3.96821e-27	1.14866e-25	expressed protein	21.2551	19.8739	2.09512	2.7392
LOC_Os05g03620	1579.19	572.292	2.75941	9.53052e-09	8.1426e-08	TKL_IRAK_CR4L.4 - The CR4L subfamily has homology with Crinkly4, expressed	25.3779	32.0151	8.68829	7.52911
LOC_Os05g03640	177.428	2.63381	67.3655	0.000117342	0.000571461	flavonol synthase/flavanone 3-hydroxylase, putative, expressed	7.8775	3.35341	0	0.130518
LOC_Os05g03750	258.355	124.207	2.08004	0.00244446	0.00895972	expressed protein	10.3585	9.18026	5.08317	2.3135
LOC_Os05g03770	219.465	82.563	2.65815	0.000250684	0.00114134	expressed protein	5.44775	5.03728	1.36399	1.68863
LOC_Os05g03870	25.4507	0.526761	48.3155	0.00190135	0.00714776	expressed protein	1.67188	1.59262	0	0.0627277
LOC_Os05g03884	421.127	5.38397	78.2187	1.47045e-24	3.78087e-23	homeobox protein knotted-1-like 6, putative, expressed	12.3449	9.08377	0.0571495	0.16771
LOC_Os05g03900	159.57	23.4102	6.81625	3.64092e-07	2.58053e-06	WRKY109, expressed	5.96376	4.40768	0.118564	1.04618
LOC_Os05g03920	19.1656	0	#DIV/0!	0.00376068	0.0131725	TKL_IRAK_DUF26-lf.3 - DUF26 kinases have homology to DUF26 containing loci, expressed	0.53502	0.290974	0	0
LOC_Os05g04070	397.773	110	3.61612	2.96946e-09	2.65443e-08	expressed protein	16.5565	16.3522	3.78639	3.30673
LOC_Os05g04120	31.9477	1.58028	20.2165	0.00157202	0.00603542	ferroportin1 domain containing protein, expressed	0.660331	1.10929	0	0.0598195
LOC_Os05g04160	174.105	44.6425	3.89999	1.13703e-05	6.58026e-05	pentatricopeptide containing protein, putative, expressed	4.29806	4.7306	1.05076	0.774109
LOC_Os05g04530	537.367	15.1534	35.4618	9.66602e-42	5.03455e-40	IF, putative, expressed	13.7884	13.2929	0.37614	0.219222
LOC_Os05g04750	189.906	58.8587	3.22647	4.60899e-05	0.000241455	OsFBX157 - F-box domain containing protein, expressed	5.19984	5.88561	1.66512	1.03202
LOC_Os05g05270	199.777	65.6484	3.04313	6.89408e-05	0.000350636	sucrose-phosphatase, putative, expressed	3.84232	4.52423	1.18209	0.972276
LOC_Os05g05580	119.126	42.6518	2.79299	0.00307749	0.0110113	expressed protein	2.8809	3.09665	1.05923	0.624783
LOC_Os05g06110	1150.34	181.786	6.32799	1.93604e-30	6.57829e-29	villin, putative, expressed	16.4273	18.6018	2.59952	1.74167
LOC_Os05g06310	6660.24	3241.49	2.05468	3.24817e-11	3.48545e-10	60S ribosomal protein L18-3, putative, expressed	339.533	316.231	125.055	123.378
LOC_Os05g06530	393.858	154.161	2.55485	3.70791e-06	2.29453e-05	expressed protein	20.65	21.4796	8.9151	4.07309
LOC_Os05g06814	987.291	353.827	2.79032	3.47419e-11	3.71324e-10	expressed protein	28.939	23.8642	6.94706	7.74448
LOC_Os05g06840	479.259	7.60736	62.9994	5.78907e-35	2.35401e-33	POLE2A - Putative DNA polymerase epsilon complex subunit, expressed	9.63628	12.2808	0.0780813	0.181268
LOC_Os05g07764	368.411	30.9499	11.9035	7.18953e-21	1.49069e-19	carboxyl-terminal proteinase, putative, expressed	9.17755	7.66481	0.727342	0.386495
LOC_Os05g07820	821.283	164.767	4.9845	2.75106e-20	5.54812e-19	leucine-rich repeat receptor protein kinase EXS precursor, putative, expressed	11.857	13.1845	2.0425	1.87558
LOC_Os05g07890	272.227	3.50963	77.5657	2.95802e-28	9.05516e-27	embryo-specific 3, putative, expressed	17.9687	16.6323	0.367044	0
LOC_Os05g07950	24.6893	2.16522	11.4027	0.0156078	0.0463109	OsFBX160 - F-box domain containing protein, expressed	2.61676	2.19191	0.122053	0.203907
LOC_Os05g07980	1123.52	479.029	2.34541	3.49815e-09	3.11331e-08	DUF630/DUF632 domains containing protein, putative, expressed	15.7743	16.8458	5.70557	5.13409
LOC_Os05g08010	503.991	117.662	4.28337	6.39352e-13	7.86143e-12	OsFBX161 - F-box domain containing protein, expressed	16.3379	16.0441	3.37392	2.54409
LOC_Os05g08360	2373.28	705.157	3.36561	9.18333e-22	2.01754e-20	rRNA 2-O-methyltransferase fibrillarin 2, putative, expressed	87.7764	94.2461	23.9513	18.2846
LOC_Os05g08400	330.012	30.0159	10.9946	2.57718e-18	4.59298e-17	zinc finger C-x8-C-x5-C-x3-H type family protein, expressed	9.71118	8.60062	0.705457	0.607351
[truncated: 1,800 more rows]
