# Supplementary material for: Identification and analysis of the stigma and embryo sac-preferential/specific genes in rice pistils
Source: BMC Plant Biol. 2017 Mar 7;17:60. doi: 10.1186/s12870-017-1004-8 (PMC5341191; doi:10.1186/s12870-017-1004-8)
Supplement: Additional file 6: Table S4. — The stigma-preferential genes within the pistil. (XLS 1340 kb) [file 12870_2017_1004_MOESM6_ESM.xls]

## Sheet: Sheet1
Supplemental Table 4. The stigma-preferential genes within the pistil
Gene_ID(RGAP)	The results of differential expression analysis using the DESeq R package					Gene_product	The FPKM values in different samples using eXpress				GO ID	GO term
	BaseMean-HY ovary	BaseMean-HY stigma	Foldchange (stigma/ovary)	P-value	FDR		HY ovary-1	HY ovary-2	HY stigma-1	HY stigma-2
LOC_Os01g01360	95.7972	622.897	6.50225	2.19209e-21	4.68585e-20	peptide transporter PTR2, putative, expressed	2.00874	1.78456	10.6737	8.61229	GO:0005215,GO:0006810,GO:0016020	transporter activity|transport|membrane
LOC_Os01g03914	72.4865	674.459	9.30461	7.11553e-29	2.23084e-27	cation efflux family protein, putative, expressed	1.39238	1.26467	10.0339	9.28158	GO:0005215,GO:0005886,GO:0006810,GO:0009987,GO:0016020	transporter activity|plasma membrane|transport|cellular process|membrane
LOC_Os01g12520	477.134	1828.37	3.83197	6.76236e-14	9.03012e-13	mitochondrial carrier protein, putative, expressed	25.4738	23.3537	66.8186	78.5548	GO:0005215,GO:0005488,GO:0005739,GO:0006810,GO:0006950,GO:0009058,GO:0009628,GO:0009987,GO:0016020	transporter activity|binding|mitochondrion|transport|response to stress|biosynthetic process|response to abiotic stimulus|cellular process|membrane
LOC_Os01g12680	1.72558	489.686	283.781	6.39213e-06	3.83327e-05	C4-dicarboxylate transporter/malic acid transport protein, expressed	0.0191058	0.0327272	3.46932	8.11496	GO:0005215,GO:0005886,GO:0006810,GO:0016020,GO:0019725	transporter activity|plasma membrane|transport|membrane|cellular homeostasis
LOC_Os01g13120	65.7685	341.427	5.19135	4.04715e-11	4.30013e-10	aquaporin protein, putative, expressed	3.53683	1.83144	9.73386	11.86	GO:0005215,GO:0005773,GO:0006810,GO:0009987,GO:0016020	transporter activity|vacuole|transport|cellular process|membrane
LOC_Os01g13130	144.792	929.052	6.41647	3.3905e-05	0.00018215	aquaporin protein, putative, expressed	7.03293	4.32015	22.1303	34.0988	GO:0005215,GO:0005773,GO:0006810,GO:0009987,GO:0016020	transporter activity|vacuole|transport|cellular process|membrane
LOC_Os01g22710	40.1703	143.293	3.56713	0.000200319	0.000930321	organic cation transporter-related, putative, expressed	0.692394	1.73489	3.63523	3.1897	GO:0005215,GO:0006810,GO:0009987,GO:0016020	transporter activity|transport|cellular process|membrane
LOC_Os01g23580	2.68969	37.3355	13.881	0.0135433	0.0409033	inorganic H+ pyrophosphatase, putative, expressed	0.0581404	0.0522544	0.291256	0.751285	GO:0005215,GO:0005739,GO:0005768,GO:0005773,GO:0005886,GO:0006810,GO:0006950,GO:0007275,GO:0008152,GO:0009536,GO:0009628,GO:0009987,GO:0016020,GO:0016787	transporter activity|mitochondrion|endosome|vacuole|plasma membrane|transport|response to stress|multicellular organismal development|metabolic process|plastid|response to abiotic stimulus|cellular process|membrane|hydrolase activity
LOC_Os01g25386	1475.01	6054.34	4.10461	6.23041e-35	2.52398e-33	multidrug resistance-associated protein, putative, expressed	12.3216	15.3997	47.2114	41.5102	GO:0005215,GO:0005575,GO:0005773,GO:0005886,GO:0006139,GO:0006810,GO:0006950,GO:0009056,GO:0009607,GO:0009628,GO:0009987,GO:0016020,GO:0016787	transporter activity|cellular_component|vacuole|plasma membrane|nucleobase, nucleoside, nucleotide and nucleic acid metabolic process|transport|response to stress|catabolic process|response to biotic stimulus|response to abiotic stimulus|cellular process|membrane|hydrolase activity
LOC_Os01g36070	526.875	2455.79	4.66105	9.86703e-21	2.03028e-19	nodulin MtN3 family protein, putative, expressed	19.522	21.7935	69.872	79.8089	GO:0003674,GO:0005215,GO:0005623,GO:0005886,GO:0006810,GO:0008150,GO:0009987,GO:0016020	molecular_function|transporter activity|cell|plasma membrane|transport|biological_process|cellular process|membrane
LOC_Os01g36720	17.8637	546.538	30.5949	9.74671e-09	8.31855e-08	transporter, major facilitator family, putative, expressed	0.589699	0.555092	10.3101	16.3737	GO:0005215,GO:0005886,GO:0006810,GO:0009987	transporter activity|plasma membrane|transport|cellular process
LOC_Os01g37590	142.947	7490.88	52.4034	3.01128e-23	7.23264e-22	peptide transporter PTR2, putative, expressed	2.93365	3.85464	118.926	156.473	GO:0005215,GO:0006810,GO:0006950,GO:0009719,GO:0016020	transporter activity|transport|response to stress|response to endogenous stimulus|membrane
LOC_Os01g38510	44.9049	272.502	6.06841	1.6649e-08	1.39094e-07	protein transport protein Sec61 subunit beta, putative, expressed	8.9119	9.40984	36.84	49.312	GO:0005215,GO:0006810	transporter activity|transport
LOC_Os01g40470	2876.48	6221.37	2.16284	1.04789e-12	1.26264e-11	vacuolar ATP synthase subunit d, putative, expressed	88.7109	84.5352	142.866	148.566	GO:0005215,GO:0005575,GO:0005773,GO:0006139,GO:0006810,GO:0009056,GO:0009058,GO:0009987,GO:0016020,GO:0016787	transporter activity|cellular_component|vacuole|nucleobase, nucleoside, nucleotide and nucleic acid metabolic process|transport|catabolic process|biosynthetic process|cellular process|membrane|hydrolase activity
LOC_Os01g42234	112.301	381.597	3.398	2.41136e-08	1.97464e-07	amino acid permease family protein, putative, expressed	2.1202	2.352	6.83014	5.05816	GO:0005215,GO:0006810,GO:0009987,GO:0016020	transporter activity|transport|cellular process|membrane
LOC_Os01g42380	141.086	743.81	5.27204	4.26902e-20	8.5299e-19	pleiotropic drug resistance protein, putative, expressed	1.21408	1.63428	5.65001	6.02597	GO:0005215,GO:0005739,GO:0005773,GO:0005886,GO:0005975,GO:0006139,GO:0006810,GO:0006950,GO:0009056,GO:0009536,GO:0009607,GO:0009719,GO:0009987,GO:0016020,GO:0016787,GO:0019748	transporter activity|mitochondrion|vacuole|plasma membrane|carbohydrate metabolic process|nucleobase, nucleoside, nucleotide and nucleic acid metabolic process|transport|response to stress|catabolic process|plastid|response to biotic stimulus|response to endogenous stimulus|cellular process|membrane|hydrolase activity|secondary metabolic process
LOC_Os01g42900	92.6039	1176.19	12.7013	3.15813e-18	5.60603e-17	ABC-2 type transporter domain containing protein, expressed	1.67975	2.92359	20.2474	25.2192	GO:0005215,GO:0006139,GO:0006810,GO:0009056,GO:0009987,GO:0016020,GO:0016787	transporter activity|nucleobase, nucleoside, nucleotide and nucleic acid metabolic process|transport|catabolic process|cellular process|membrane|hydrolase activity
LOC_Os01g43320	49.1359	777.513	15.8237	1.18766e-41	6.15628e-40	transmembrane amino acid transporter protein, putative, expressed	0.892273	1.79954	16.0273	17.0953	GO:0005215,GO:0005886,GO:0006810,GO:0009987,GO:0016020	transporter activity|plasma membrane|transport|cellular process|membrane
LOC_Os01g43460	12.5427	65.1185	5.19175	0.00131877	0.00515947	C4-dicarboxylate transporter/malic acid transport protein, expressed	0.380856	0.108794	1.28408	0.756658	GO:0005215,GO:0005886,GO:0006810,GO:0009987,GO:0016020	transporter activity|plasma membrane|transport|cellular process|membrane
LOC_Os01g45550	1688.61	8483.81	5.02415	1.33629e-14	1.87792e-13	auxin efflux carrier component, putative, expressed	31.9041	31.1248	111.631	134.165	GO:0005215,GO:0006810,GO:0007275,GO:0009987	transporter activity|transport|multicellular organismal development|cellular process
LOC_Os01g45830	15.4534	122.232	7.90969	3.69571e-07	2.61553e-06	sulfate transporter, putative, expressed	0.364134	0.486968	2.60408	2.67842	GO:0005215,GO:0005773,GO:0006810,GO:0009987	transporter activity|vacuole|transport|cellular process
LOC_Os01g45990	108.03	526.296	4.87177	6.78794e-15	9.69463e-14	potassium channel AKT1, putative, expressed	1.42367	1.70932	6.65412	5.26982	GO:0000166,GO:0005215,GO:0005515,GO:0005886,GO:0006810,GO:0006950,GO:0007275,GO:0009628,GO:0009653,GO:0009987,GO:0016049,GO:0030154	nucleotide binding|transporter activity|protein binding|plasma membrane|transport|response to stress|multicellular organismal development|response to abiotic stimulus|anatomical structure morphogenesis|cellular process|cell growth|cell differentiation
LOC_Os01g46980	3382.55	9013.86	2.66481	4.04701e-20	8.09127e-19	vacuolar ATP synthase subunit E, putative, expressed	128.679	117.427	250.38	259.76	GO:0005215,GO:0005739,GO:0005773,GO:0006139,GO:0006810,GO:0009056,GO:0009058,GO:0016020,GO:0016787	transporter activity|mitochondrion|vacuole|nucleobase, nucleoside, nucleotide and nucleic acid metabolic process|transport|catabolic process|biosynthetic process|membrane|hydrolase activity
LOC_Os01g50160	140.152	6587.75	47.0041	3.43096e-26	9.5633e-25	MDR-like ABC transporter, putative, expressed	1.73376	1.67342	54.4271	69.7919	GO:0005215,GO:0005575,GO:0005886,GO:0006139,GO:0006810,GO:0009056,GO:0009987,GO:0016787	transporter activity|cellular_component|plasma membrane|nucleobase, nucleoside, nucleotide and nucleic acid metabolic process|transport|catabolic process|cellular process|hydrolase activity
LOC_Os01g50616	189.126	517.418	2.73584	8.03474e-08	6.15921e-07	phosphatidylinositol transfer, putative, expressed	3.13141	3.0728	6.70758	6.50886	GO:0005215,GO:0006810	transporter activity|transport
LOC_Os01g51380	820.186	1745.85	2.12861	6.12205e-09	5.31821e-08	ATP synthase, putative, expressed	20.91	21.1587	32.4558	37.0986	GO:0000166,GO:0005215,GO:0005773,GO:0006139,GO:0006810,GO:0009056,GO:0009058,GO:0009536,GO:0009987,GO:0016020,GO:0016787	nucleotide binding|transporter activity|vacuole|nucleobase, nucleoside, nucleotide and nucleic acid metabolic process|transport|catabolic process|biosynthetic process|plastid|cellular process|membrane|hydrolase activity
LOC_Os01g53210	95.2967	209.468	2.19806	0.00219736	0.00813953	metal transporter Nramp3, putative, expressed	17.8491	12.5288	27.786	24.0739	GO:0005215,GO:0005575,GO:0005773,GO:0006810,GO:0006950,GO:0008150,GO:0008152,GO:0009607,GO:0009987,GO:0016020,GO:0019725	transporter activity|cellular_component|vacuole|transport|response to stress|biological_process|metabolic process|response to biotic stimulus|cellular process|membrane|cellular homeostasis
LOC_Os01g58870	1236.25	3734.19	3.02059	2.82321e-21	6.0033e-20	domain of unknown function, DUF250 domain containing protein, expressed	62.0796	50.8999	137.113	128.693	GO:0005215,GO:0005623,GO:0006810,GO:0009987,GO:0016020	transporter activity|cell|transport|cellular process|membrane
LOC_Os01g62070	922.705	51207.5	55.4972	3.467e-66	4.03228e-64	cation efflux family protein, putative, expressed	19.0018	17.9959	742.79	852.191	GO:0005215,GO:0005768,GO:0005794,GO:0006810,GO:0008150,GO:0009987,GO:0016020,GO:0019725	transporter activity|endosome|Golgi apparatus|transport|biological_process|cellular process|membrane|cellular homeostasis
LOC_Os01g65150	46.8915	267.034	5.69472	3.68575e-10	3.59587e-09	proton-dependent oligopeptide transport, putative, expressed	1.50087	1.09187	6.78485	4.7657	GO:0005215,GO:0006810,GO:0016020	transporter activity|transport|membrane
LOC_Os01g65169	39.2369	360.22	9.18064	0.000634744	0.00266281	proton-dependent oligopeptide transport, putative, expressed	1.14338	0.845842	9.64123	4.71074	GO:0005215,GO:0006810,GO:0016020	transporter activity|transport|membrane
LOC_Os01g70210	14.2007	112.113	7.89492	7.10241e-07	4.8601e-06	CRAL/TRIO domain containing protein, expressed	0.771334	0.385173	3.07726	4.05524	GO:0005215,GO:0005575,GO:0006810	transporter activity|cellular_component|transport
LOC_Os02g04030	2.82479	222.146	78.6417	4.20194e-07	2.95639e-06	phosphatidylinositol transfer, putative, expressed	0.107699	0.018308	4.82742	2.34032	GO:0005215,GO:0006810	transporter activity|transport
LOC_Os02g07870	1027.58	2758.68	2.68464	4.31647e-16	6.64446e-15	ATP synthase, putative, expressed	19.6299	21.1676	41.7487	43.4461	GO:0000166,GO:0005215,GO:0005515,GO:0005575,GO:0005618,GO:0005773,GO:0005886,GO:0006139,GO:0006810,GO:0006950,GO:0007275,GO:0008152,GO:0009056,GO:0009536,GO:0009628,GO:0009987,GO:0016020,GO:0016043,GO:0016787	nucleotide binding|transporter activity|protein binding|cellular_component|cell wall|vacuole|plasma membrane|nucleobase, nucleoside, nucleotide and nucleic acid metabolic process|transport|response to stress|multicellular organismal development|metabolic process|catabolic process|plastid|response to abiotic stimulus|cellular process|membrane|cellular component organization|hydrolase activity
LOC_Os02g24430	9.03318	200.865	22.2364	6.18097e-17	1.00585e-15	expressed protein	0.241703	0.175723	3.85903	3.15797	GO:0005215,GO:0006810,GO:0009908	transporter activity|transport|flower development
LOC_Os02g31940	0.414506	1795.19	4330.91	2.30502e-24	5.86173e-23	potassium transporter, putative, expressed	4.44541e-27	0.0175327	19.8715	29.4779	GO:0005215,GO:0006810,GO:0009987,GO:0016020	transporter activity|transport|cellular process|membrane
LOC_Os02g32814	280.25	1728.38	6.16727	3.82832e-14	5.19119e-13	heavy metal-associated domain containing protein, expressed	13.4819	10.117	50.7108	62.1751	GO:0005215,GO:0005886,GO:0006810,GO:0016020,GO:0019725	transporter activity|plasma membrane|transport|membrane|cellular homeostasis
LOC_Os02g35190	449.049	1118.03	2.48976	1.34011e-05	7.68695e-05	chloride channel protein, putative, expressed	7.10681	7.58495	12.5372	15.8344	GO:0005215,GO:0005622,GO:0005773,GO:0006810,GO:0009987,GO:0016020	transporter activity|intracellular|vacuole|transport|cellular process|membrane
LOC_Os02g36700	2905.41	7885.99	2.71424	2.89714e-20	5.83546e-19	sucrose transporter BoSUT1, putative, expressed	68.6206	72.4674	145.651	152.148	GO:0005215,GO:0005623,GO:0005886,GO:0006810,GO:0006950,GO:0009987,GO:0016020	transporter activity|cell|plasma membrane|transport|response to stress|cellular process|membrane
LOC_Os02g38230	9.10074	190.514	20.9339	5.73922e-16	8.75562e-15	high affinity nitrate transporter, putative, expressed	0.591869	0.337684	7.8051	7.63737	GO:0005215,GO:0005886,GO:0006810,GO:0006950,GO:0008150,GO:0009987	transporter activity|plasma membrane|transport|response to stress|biological_process|cellular process
LOC_Os02g39930	307.948	1032.63	3.35326	0.00372106	0.013045	OsTIL-1 Temperature-induced lipocalin-1, expressed	18.9155	12.8547	31.6524	50.7442	GO:0005215,GO:0005488,GO:0005575,GO:0005739,GO:0005773,GO:0005783,GO:0005886,GO:0006810,GO:0006950,GO:0009628,GO:0016020	transporter activity|binding|cellular_component|mitochondrion|vacuole|endoplasmic reticulum|plasma membrane|transport|response to stress|response to abiotic stimulus|membrane
LOC_Os02g40890	240.46	537.484	2.23523	8.61013e-06	5.05683e-05	GLTP domain containing protein, putative, expressed	23.6596	25.4885	44.4654	41.0636	GO:0005215,GO:0005829,GO:0005886,GO:0006810,GO:0008289	transporter activity|cytosol|plasma membrane|transport|lipid binding
LOC_Os02g41860	205.037	10282.9	50.1516	6.28205e-07	4.33254e-06	aquaporin protein, putative, expressed	5.79755	3.20057	122.544	226.167	GO:0005215,GO:0005575,GO:0005886,GO:0006810,GO:0006950,GO:0007275,GO:0009536,GO:0009628,GO:0009653,GO:0009719,GO:0009987,GO:0016020,GO:0016049,GO:0030154	transporter activity|cellular_component|plasma membrane|transport|response to stress|multicellular organismal development|plastid|response to abiotic stimulus|anatomical structure morphogenesis|response to endogenous stimulus|cellular process|membrane|cell growth|cell differentiation
LOC_Os02g44080	0	18.3721	#DIV/0!	0.00297491	0.0106831	aquaporin protein, putative, expressed	5.4018e-81	7.8633e-81	0.724755	0.56371	GO:0005215,GO:0005773,GO:0006810,GO:0006950,GO:0009628,GO:0009987,GO:0016020	transporter activity|vacuole|transport|response to stress|response to abiotic stimulus|cellular process|membrane
LOC_Os02g44630	6157.92	28181.5	4.57646	0.000332324	0.00148126	aquaporin protein, putative, expressed	191.14	177.697	509.683	796.01	GO:0005215,GO:0005575,GO:0005773,GO:0005886,GO:0006810,GO:0006950,GO:0009536,GO:0009628,GO:0009987,GO:0016020	transporter activity|cellular_component|vacuole|plasma membrane|transport|response to stress|plastid|response to abiotic stimulus|cellular process|membrane
LOC_Os02g44680	59.7228	166.112	2.78138	0.000615554	0.00259034	allantoin permease, putative, expressed	1.87151	1.52747	3.9395	3.42437	GO:0005215,GO:0006810,GO:0009987,GO:0016020	transporter activity|transport|cellular process|membrane
LOC_Os02g46680	1259.25	8007.81	6.3592	2.67509e-39	1.27092e-37	multidrug resistance protein, putative, expressed	12.5871	16.1966	78.5722	64.2688	GO:0005215,GO:0005886,GO:0006139,GO:0006810,GO:0007165,GO:0009056,GO:0009719,GO:0009987,GO:0016020,GO:0016787	transporter activity|plasma membrane|nucleobase, nucleoside, nucleotide and nucleic acid metabolic process|transport|signal transduction|catabolic process|response to endogenous stimulus|cellular process|membrane|hydrolase activity
LOC_Os02g47210	185.404	393.894	2.12451	0.000174663	0.000821753	amino acid permease family protein, putative, expressed	4.18803	4.19861	7.44192	6.47	GO:0005215,GO:0006810,GO:0009987	transporter activity|transport|cellular process
LOC_Os02g49760	3267.56	11355.1	3.4751	5.35952e-31	1.85802e-29	potassium transporter, putative, expressed	46.0422	46.3586	130.207	119.935	GO:0005215,GO:0005886,GO:0006810,GO:0009987	transporter activity|plasma membrane|transport|cellular process
LOC_Os02g50960	296.75	3022.72	10.1861	7.1485e-39	3.36176e-37	auxin efflux carrier component, putative, expressed	5.48854	5.99129	42.6788	48.1546	GO:0000003,GO:0005215,GO:0005575,GO:0005886,GO:0006810,GO:0007165,GO:0007275,GO:0008150,GO:0009719,GO:0009790,GO:0009791,GO:0009987,GO:0016020	reproduction|transporter activity|cellular_component|plasma membrane|transport|signal transduction|multicellular organismal development|biological_process|response to endogenous stimulus|embryo development|post-embryonic development|cellular process|membrane
LOC_Os02g54730	387.42	1264.72	3.26447	3.1221e-07	2.23049e-06	transmembrane amino acid transporter protein, putative, expressed	8.98214	8.64691	19.6668	24.9858	GO:0005215,GO:0005773,GO:0006810,GO:0009987,GO:0016020	transporter activity|vacuole|transport|cellular process|membrane
LOC_Os02g57620	1003.69	3740.79	3.72703	2.8493e-28	8.7471e-27	Citrate transporter protein, putative, expressed	18.5841	19.5077	54.9395	55.5295	GO:0005215,GO:0005623,GO:0006810,GO:0009987,GO:0016020	transporter activity|cell|transport|cellular process|membrane
LOC_Os02g57720	28.9694	842.473	29.0815	2.69985e-42	1.4315e-40	aquaporin protein, putative, expressed	0.919762	0.924189	19.3779	22.551	GO:0005215,GO:0005575,GO:0005886,GO:0006810,GO:0006950,GO:0009628,GO:0009987,GO:0016020	transporter activity|cellular_component|plasma membrane|transport|response to stress|response to abiotic stimulus|cellular process|membrane
LOC_Os02g57854	303.511	698.418	2.30113	4.60284e-06	2.81382e-05	vacuolar ATP synthase subunit F, putative, expressed	19.7362	16.2421	29.0747	35.2041	GO:0005215,GO:0005773,GO:0005886,GO:0006139,GO:0006810,GO:0009056,GO:0009058,GO:0016020,GO:0016787	transporter activity|vacuole|plasma membrane|nucleobase, nucleoside, nucleotide and nucleic acid metabolic process|transport|catabolic process|biosynthetic process|membrane|hydrolase activity
LOC_Os02g58530	7.10496	458.996	64.6023	9.99482e-18	1.71781e-16	transporter family protein, putative, expressed	0.177528	0.181443	11.0309	7.17293	GO:0005215,GO:0005773,GO:0006810,GO:0009987,GO:0016020	transporter activity|vacuole|transport|cellular process|membrane
LOC_Os03g04920	5744.14	20028.7	3.48681	3.71705e-22	8.3355e-21	multidrug resistance-associated protein, putative, expressed	48.4925	54.5804	132.597	146.699	GO:0004871,GO:0004872,GO:0005215,GO:0005773,GO:0006139,GO:0006810,GO:0006950,GO:0007165,GO:0009056,GO:0009628,GO:0009987,GO:0016020,GO:0016787,GO:0019725	signal transducer activity|receptor activity|transporter activity|vacuole|nucleobase, nucleoside, nucleotide and nucleic acid metabolic process|transport|response to stress|signal transduction|catabolic process|response to abiotic stimulus|cellular process|membrane|hydrolase activity|cellular homeostasis
LOC_Os03g05290	3498.09	18452.2	5.27494	1.19587e-43	6.71361e-42	aquaporin protein, putative, expressed	150.119	148.404	587.662	636.419	GO:0005215,GO:0005773,GO:0006810,GO:0006950,GO:0007165,GO:0009536,GO:0009628,GO:0009719,GO:0009987,GO:0016020	transporter activity|vacuole|transport|response to stress|signal transduction|plastid|response to abiotic stimulus|response to endogenous stimulus|cellular process|membrane
LOC_Os03g06090	466.492	940.616	2.01636	0.00132501	0.0051814	high-affinity nickel-transport family protein, putative, expressed	17.9731	15.5781	22.7817	29.7273	GO:0005215,GO:0005488,GO:0006810,GO:0009536,GO:0009987,GO:0016020	transporter activity|binding|transport|plastid|cellular process|membrane
LOC_Os03g06520	1428.11	12267.5	8.58999	2.18841e-72	2.94654e-70	sulfate transporter, putative, expressed	29.8243	27.8846	186.286	199.151	GO:0005215,GO:0006810,GO:0009987	transporter activity|transport|cellular process
LOC_Os03g13240	384.632	1775.23	4.61539	3.50043e-21	7.40936e-20	peptide transporter, putative, expressed	8.45457	9.28737	29.7122	33.8518	GO:0005215,GO:0005773,GO:0006810,GO:0016020	transporter activity|vacuole|transport|membrane
LOC_Os03g13274	450.64	1551.17	3.44215	5.9933e-19	1.11832e-17	peptide transporter PTR2, putative, expressed	9.167	9.91107	24.348	26.6749	GO:0005215,GO:0005773,GO:0006810,GO:0016020	transporter activity|vacuole|transport|membrane
LOC_Os03g14690	1295.08	3286.23	2.53747	1.70475e-15	2.52592e-14	vacuolar ATP synthase 98 kDa subunit, putative, expressed	22.5408	19.8926	40.9042	42.8275	GO:0005215,GO:0005773,GO:0005886,GO:0006139,GO:0006810,GO:0007154,GO:0009056,GO:0009058,GO:0009536,GO:0009991,GO:0016020,GO:0016787	transporter activity|vacuole|plasma membrane|nucleobase, nucleoside, nucleotide and nucleic acid metabolic process|transport|cell communication|catabolic process|biosynthetic process|plastid|response to extracellular stimulus|membrane|hydrolase activity
LOC_Os03g17740	3436.71	8620.26	2.50829	1.69442e-17	2.88016e-16	transporter, putative, expressed	93.9495	114.13	208.321	198.163	GO:0005215,GO:0006810,GO:0009987	transporter activity|transport|cellular process
LOC_Os03g20949	27.032	564.778	20.8929	1.91027e-18	3.44177e-17	phospholipid-transporting ATPase, putative, expressed	0.327329	0.245902	4.09248	5.27399	GO:0005215,GO:0005515,GO:0005886,GO:0006139,GO:0006810,GO:0008152,GO:0009056,GO:0009058,GO:0009987,GO:0016787	transporter activity|protein binding|plasma membrane|nucleobase, nucleoside, nucleotide and nucleic acid metabolic process|transport|metabolic process|catabolic process|biosynthetic process|cellular process|hydrolase activity
LOC_Os03g20970	0	22.9966	#DIV/0!	0.000603026	0.00254488	phospholipid-transporting ATPase 1, putative, expressed	0	0	0.166785	0.264218	GO:0005215,GO:0005515,GO:0005886,GO:0006139,GO:0006810,GO:0008152,GO:0009056,GO:0009058,GO:0009987,GO:0016787	transporter activity|protein binding|plasma membrane|nucleobase, nucleoside, nucleotide and nucleic acid metabolic process|transport|metabolic process|catabolic process|biosynthetic process|cellular process|hydrolase activity
LOC_Os03g25920	16.4267	87.0679	5.30038	0.000253019	0.00115069	amino acid permease family protein, putative, expressed	0.330236	0.778034	2.03531	2.43131	GO:0005215,GO:0006810,GO:0009987,GO:0016020	transporter activity|transport|cellular process|membrane
LOC_Os03g37640	185.318	707.282	3.81658	0.00152921	0.00588768	MATE efflux family protein, putative, expressed	3.70913	3.31338	7.96865	12.7348	GO:0005215,GO:0005773,GO:0006810,GO:0009987,GO:0016020	transporter activity|vacuole|transport|cellular process|membrane
LOC_Os03g45170	132.065	746.477	5.65234	1.33487e-21	2.8954e-20	amino acid permease, putative, expressed	2.92016	2.37112	12.6057	10.7667	GO:0005215,GO:0005773,GO:0006810,GO:0009987,GO:0016020	transporter activity|vacuole|transport|cellular process|membrane
LOC_Os03g51050	597.071	1381.84	2.31437	6.39098e-10	6.07621e-09	peptide transporter PTR2, putative, expressed	11.887	10.8415	19.0846	21.7748	GO:0005215,GO:0005773,GO:0006810,GO:0016020	transporter activity|vacuole|transport|membrane
LOC_Os03g63370	113.074	1582.8	13.9979	3.32469e-61	3.39255e-59	CRAL/TRIO domain containing protein, expressed	5.35031	3.25644	47.0053	46.6902	GO:0005215,GO:0005575,GO:0006810	transporter activity|cellular_component|transport
LOC_Os03g63420	335.373	901.077	2.68679	1.90536e-10	1.90648e-09	OsGrx_S14 - glutaredoxin subgroup II, expressed	19.3596	15.9779	37.7607	36.1386	GO:0003824,GO:0005215,GO:0006810,GO:0008152,GO:0009536,GO:0009987	catalytic activity|transporter activity|transport|metabolic process|plastid|cellular process
LOC_Os04g05080	664.409	1760.52	2.64976	1.52602e-13	1.97755e-12	vacuolar ATP synthase subunit F, putative, expressed	47.3231	45.1622	102.76	88.3555	GO:0005215,GO:0005773,GO:0005886,GO:0006139,GO:0006810,GO:0009056,GO:0009058,GO:0016020,GO:0016787	transporter activity|vacuole|plasma membrane|nucleobase, nucleoside, nucleotide and nucleic acid metabolic process|transport|catabolic process|biosynthetic process|membrane|hydrolase activity
LOC_Os04g38220	4.55037	180.034	39.5647	3.65881e-18	6.45945e-17	transporter family protein, putative, expressed	0.144396	0.082044	4.18559	3.21407	GO:0005215,GO:0006810,GO:0009987,GO:0016020	transporter activity|transport|cellular process|membrane
LOC_Os04g39489	189.807	531.76	2.80158	4.50816e-08	3.5784e-07	amino acid transporter, putative, expressed	3.03628	4.48576	7.99762	8.43087	GO:0005215,GO:0006810,GO:0009987,GO:0016020	transporter activity|transport|cellular process|membrane
LOC_Os04g42310	75.253	213.036	2.83093	0.000119758	0.000582091	B4-BTB3 - Bric-a-Brac, Tramtrack, Broad Complex BTB domain with B4 subfamily conserved sequence, expressed	2.29211	2.35369	5.59449	4.62777	GO:0005215,GO:0005886,GO:0006810,GO:0009987,GO:0016020	transporter activity|plasma membrane|transport|cellular process|membrane
LOC_Os04g43210	184.139	2778.74	15.0904	1.69971e-80	2.81398e-78	transporter family protein, putative, expressed	2.78469	3.81408	41.0963	36.6437	GO:0005215,GO:0005623,GO:0005886,GO:0006810,GO:0008150,GO:0009987,GO:0016020	transporter activity|cell|plasma membrane|transport|biological_process|cellular process|membrane
LOC_Os04g44060	17.526	1587.86	90.6006	1.65647e-17	2.81713e-16	aquaporin protein, putative, expressed	0.517823	0.83852	38.8867	55.6254	GO:0005215,GO:0005575,GO:0005886,GO:0006810,GO:0006950,GO:0009536,GO:0009628,GO:0009719,GO:0009987,GO:0016020	transporter activity|cellular_component|plasma membrane|transport|response to stress|plastid|response to abiotic stimulus|response to endogenous stimulus|cellular process|membrane
LOC_Os04g44610	584.452	11258.9	19.2641	6.60605e-130	2.82052e-127	white-brown complex homolog protein 11, putative, expressed	8.88522	12.7665	164.014	160.547	GO:0005215,GO:0005886,GO:0006139,GO:0006810,GO:0006950,GO:0009056,GO:0009628,GO:0009719,GO:0009987,GO:0016787	transporter activity|plasma membrane|nucleobase, nucleoside, nucleotide and nucleic acid metabolic process|transport|response to stress|catabolic process|response to abiotic stimulus|response to endogenous stimulus|cellular process|hydrolase activity
LOC_Os04g44750	360.102	946.301	2.62787	2.16975e-10	2.15639e-09	transporter family protein, putative, expressed	6.70711	4.99289	12.4744	11.508	GO:0005215,GO:0006810,GO:0009987,GO:0016020	transporter activity|transport|cellular process|membrane
LOC_Os04g46490	0	15.971	#DIV/0!	0.0102333	0.0320028	aquaporin protein, putative, expressed	0	0	0.821151	0.255582	GO:0000003,GO:0005215,GO:0005623,GO:0005739,GO:0006810,GO:0007275,GO:0009987,GO:0016020,GO:0030154	reproduction|transporter activity|cell|mitochondrion|transport|multicellular organismal development|cellular process|membrane|cell differentiation
LOC_Os04g48290	71.4457	206.592	2.8916	0.000399013	0.00174943	MATE efflux family protein, putative, expressed	0.996404	0.804365	2.47989	1.59761	GO:0005215,GO:0006810,GO:0009987,GO:0016020	transporter activity|transport|cellular process|membrane
LOC_Os04g50950	0	45.9901	#DIV/0!	3.16532e-07	2.25839e-06	peptide transporter PTR2, putative, expressed	2.8728e-43	1.37439e-60	0.801111	0.763207	GO:0005215,GO:0005773,GO:0006810,GO:0016020	transporter activity|vacuole|transport|membrane
LOC_Os04g51270	1637.12	3543.9	2.16472	1.47191e-11	1.62788e-10	vacuolar ATPase G subunit, putative, expressed	125.214	101.393	199.319	182.894	GO:0005215,GO:0005773,GO:0005829,GO:0005886,GO:0006810,GO:0009987,GO:0016020	transporter activity|vacuole|cytosol|plasma membrane|transport|cellular process|membrane
LOC_Os04g55200	4.96487	47.3376	9.53451	0.000688737	0.00286524	coatomer subunit epsilon, putative, expressed	0.396615	0.290011	2.13365	2.65389	GO:0005198,GO:0005215,GO:0005488,GO:0005773,GO:0006810,GO:0009987,GO:0016020	structural molecule activity|transporter activity|binding|vacuole|transport|cellular process|membrane
LOC_Os04g59480	217.073	763.118	3.51549	0.00018118	0.000849092	POT family protein, expressed	5.45921	5.77733	19.0261	11.9096	GO:0005215,GO:0006810,GO:0016020	transporter activity|transport|membrane
LOC_Os05g01090	838.649	1899.33	2.26475	1.20691e-10	1.23699e-09	pex14, putative, expressed	21.3967	20.9224	35.2138	39.2511	GO:0005215,GO:0005515,GO:0005777,GO:0005829,GO:0005886,GO:0006810,GO:0009987,GO:0016043	transporter activity|protein binding|peroxisome|cytosol|plasma membrane|transport|cellular process|cellular component organization
LOC_Os05g01700	2842.34	7121.63	2.50555	2.9932e-17	4.97829e-16	ABC transporter, ATP-binding protein, putative, expressed	30.9127	35.307	61.8849	67.0878	GO:0005215,GO:0005777,GO:0006139,GO:0006629,GO:0006810,GO:0009056,GO:0009791,GO:0009987,GO:0016020,GO:0016787	transporter activity|peroxisome|nucleobase, nucleoside, nucleotide and nucleic acid metabolic process|lipid metabolic process|transport|catabolic process|post-embryonic development|cellular process|membrane|hydrolase activity
LOC_Os05g04600	227.171	1357.39	5.9752	5.41623e-31	1.87568e-29	ABC transmembrane transporter domain containing protein, expressed	4.49684	8.26556	31.4577	28.1016	GO:0005215,GO:0005575,GO:0005886,GO:0006139,GO:0006810,GO:0009056,GO:0009987,GO:0016787	transporter activity|cellular_component|plasma membrane|nucleobase, nucleoside, nucleotide and nucleic acid metabolic process|transport|catabolic process|cellular process|hydrolase activity
LOC_Os05g04610	635.7	3114.59	4.89947	3.22727e-36	1.38704e-34	ABC transporter, ATP-binding protein, putative, expressed	13.4544	18.7629	65.0356	58.0197	GO:0005215,GO:0005773,GO:0005886,GO:0006139,GO:0006810,GO:0009056,GO:0009987,GO:0016020,GO:0016787	transporter activity|vacuole|plasma membrane|nucleobase, nucleoside, nucleotide and nucleic acid metabolic process|transport|catabolic process|cellular process|membrane|hydrolase activity
LOC_Os05g05590	553.542	1364.94	2.46584	8.32817e-11	8.62838e-10	transporter, monovalent cation:proton antiporter-2 family, putative, expressed	12.5747	13.1461	26.0582	23.4021	GO:0005215,GO:0006810,GO:0008150,GO:0009987	transporter activity|transport|biological_process|cellular process
LOC_Os05g13520	1542.55	8701.42	5.64095	9.9667e-53	7.57399e-51	white-brown complex homolog protein 12, putative, expressed	25.1409	28.0258	124.743	109.126	GO:0005215,GO:0006139,GO:0006629,GO:0006810,GO:0006950,GO:0009056,GO:0009058,GO:0009628,GO:0009719,GO:0009987,GO:0016020,GO:0016787	transporter activity|nucleobase, nucleoside, nucleotide and nucleic acid metabolic process|lipid metabolic process|transport|response to stress|catabolic process|biosynthetic process|response to abiotic stimulus|response to endogenous stimulus|cellular process|membrane|hydrolase activity
LOC_Os05g18470	29.4607	1791.62	60.8141	3.0805e-15	4.48851e-14	CRAL/TRIO domain containing protein, expressed	0.955101	1.38179	69.5669	43.2074	GO:0005215,GO:0006810	transporter activity|transport
LOC_Os05g27010	25.027	145.048	5.79564	7.40006e-07	5.051e-06	peptide transporter PTR3-A, putative, expressed	0.939316	0.521482	3.56735	3.06745	GO:0005215,GO:0006810,GO:0009607,GO:0016020	transporter activity|transport|response to biotic stimulus|membrane
LOC_Os05g27050	7.85722	43.4176	5.52583	0.00667773	0.0219451	peptide transporter, putative, expressed	1.295	0.482351	3.10285	4.13725	GO:0005215,GO:0006810,GO:0009607,GO:0016020	transporter activity|transport|response to biotic stimulus|membrane
LOC_Os05g32320	1931.87	4296.5	2.22401	1.40143e-12	1.66636e-11	integral membrane transporter family protein, putative, expressed	47.2281	50.1007	82.3131	86.033	GO:0005215,GO:0006810,GO:0016020	transporter activity|transport|membrane
LOC_Os05g32630	1300.21	2767.93	2.12883	1.60527e-10	1.62121e-09	mitochondrial carrier protein, putative, expressed	35.6576	32.1968	54.7751	57.5462	GO:0005215,GO:0005488,GO:0005739,GO:0005777,GO:0006629,GO:0006810,GO:0008152,GO:0009056,GO:0009791,GO:0009987,GO:0016020	transporter activity|binding|mitochondrion|peroxisome|lipid metabolic process|transport|metabolic process|catabolic process|post-embryonic development|cellular process|membrane
LOC_Os05g35460	577.328	2402.1	4.16072	5.99998e-28	1.81617e-26	patellin protein, putative, expressed	10.1219	13.9996	38.4352	39.6045	GO:0005215,GO:0006810,GO:0009536	transporter activity|transport|plastid
LOC_Os05g35594	155.066	618.111	3.98613	1.0761e-13	1.41255e-12	peptide transporter, putative, expressed	4.06366	4.41531	13.7603	12.5611	GO:0005215,GO:0006810,GO:0016020	transporter activity|transport|membrane
LOC_Os05g35650	452.731	2162.06	4.77561	2.01634e-31	7.08098e-30	peptide transporter PTR2, putative, expressed	9.05412	10.396	36.6737	35.6094	GO:0005215,GO:0006810,GO:0016020	transporter activity|transport|membrane
LOC_Os05g37820	559.842	1567.75	2.80034	2.48673e-14	3.42496e-13	transporter, major facilitator family, putative, expressed	14.7343	11.8895	30.2803	27.8057	GO:0005215,GO:0006810,GO:0009536,GO:0009987,GO:0016020	transporter activity|transport|plastid|cellular process|membrane
LOC_Os05g39540	12.2817	82.7312	6.73614	8.3467e-05	0.000418095	metal cation transporter, putative, expressed	0.22137	0.344239	1.78938	1.22809	GO:0005215,GO:0005623,GO:0005773,GO:0005886,GO:0006810,GO:0008150,GO:0009607,GO:0009987,GO:0016020	transporter activity|cell|vacuole|plasma membrane|transport|biological_process|response to biotic stimulus|cellular process|membrane
LOC_Os05g42250	2878.69	7121.95	2.47403	9.22984e-17	1.47755e-15	cyclic nucleotide-gated ion channel 2, putative, expressed	56.2688	58.7056	116.69	104.988	GO:0000166,GO:0005215,GO:0005515,GO:0006810,GO:0006950,GO:0008219,GO:0009987,GO:0016020	nucleotide binding|transporter activity|protein binding|transport|response to stress|cell death|cellular process|membrane
LOC_Os05g46720	1085.48	2881	2.65411	4.84464e-16	7.43983e-15	phosphatidylinositol transfer, putative, expressed	22.3341	21.2819	45.6922	44.4344	GO:0005215,GO:0006810	transporter activity|transport
LOC_Os05g49270	355.834	1197.64	3.36572	3.03219e-16	4.71676e-15	transporter family protein, putative, expressed	7.84839	9.80125	21.9974	24.1806	GO:0005215,GO:0005773,GO:0006810,GO:0009987,GO:0016020	transporter activity|vacuole|transport|cellular process|membrane
LOC_Os05g50280	1989.09	4381.23	2.20263	2.09932e-12	2.45923e-11	transporter family protein, putative, expressed	50.8007	48.5152	86.8237	83.4857	GO:0005215,GO:0005773,GO:0006810,GO:0009987,GO:0016020	transporter activity|vacuole|transport|cellular process|membrane
LOC_Os05g51090	9.853	600.604	60.9565	8.20602e-12	9.26826e-11	nodulin MtN3 family protein, putative, expressed	0.574835	0.113086	12.6738	19.5234	GO:0005215,GO:0005623,GO:0005886,GO:0006810,GO:0009987,GO:0016020	transporter activity|cell|plasma membrane|transport|cellular process|membrane
LOC_Os06g03540	197.078	2186.79	11.096	8.64952e-24	2.14742e-22	oligopeptide transporter, putative, expressed	3.53112	3.95206	37.0759	27.7877	GO:0005215,GO:0006810,GO:0016020	transporter activity|transport|membrane
LOC_Os06g03560	46.1116	204.773	4.4408	0.00383305	0.0134	oligopeptide transporter, putative, expressed	1.24473	0.476224	3.9114	2.07731	GO:0005215,GO:0006810,GO:0016020	transporter activity|transport|membrane
LOC_Os06g06440	1036.53	3366.14	3.24751	2.70249e-13	3.42819e-12	ABC transporter, ATP-binding protein, putative, expressed	9.92584	11.4393	25.0131	28.8859	GO:0005215,GO:0005773,GO:0006139,GO:0006810,GO:0009056,GO:0009987,GO:0016020,GO:0016787	transporter activity|vacuole|nucleobase, nucleoside, nucleotide and nucleic acid metabolic process|transport|catabolic process|cellular process|membrane|hydrolase activity
LOC_Os06g12610	24.7568	174.491	7.04821	2.27351e-07	1.64709e-06	auxin efflux carrier component, putative, expressed	0.570111	0.426889	2.26016	3.16975	GO:0005215,GO:0005623,GO:0005886,GO:0006810,GO:0007275,GO:0009606,GO:0009628,GO:0009653,GO:0009987,GO:0016020,GO:0016043,GO:0016049,GO:0030154,GO:0040007	transporter activity|cell|plasma membrane|transport|multicellular organismal development|tropism|response to abiotic stimulus|anatomical structure morphogenesis|cellular process|membrane|cellular component organization|cell growth|cell differentiation|growth
LOC_Os06g16420	671.532	2841.94	4.23202	1.37201e-30	4.69624e-29	amino acid transporter, putative, expressed	13.4982	13.3508	43.4196	44.9768	GO:0005215,GO:0005773,GO:0006810,GO:0009987,GO:0016020	transporter activity|vacuole|transport|cellular process|membrane
LOC_Os06g22960	6681.58	18815.4	2.81602	1.67702e-23	4.09464e-22	aquaporin protein, putative, expressed	264.899	223.44	562.62	509.009	GO:0005215,GO:0005575,GO:0005618,GO:0005773,GO:0005886,GO:0006810,GO:0009536,GO:0009987,GO:0016020	transporter activity|cellular_component|cell wall|vacuole|plasma membrane|transport|plastid|cellular process|membrane
LOC_Os06g37010	45.9366	398.773	8.68095	3.74299e-13	4.68597e-12	metal cation transporter, putative, expressed	1.35381	1.31483	7.87249	10.0675	GO:0005215,GO:0005515,GO:0006810,GO:0009536,GO:0009987	transporter activity|protein binding|transport|plastid|cellular process
LOC_Os06g37180	4739.83	10080.9	2.12685	6.39955e-13	7.86587e-12	ATP synthase, putative, expressed	111.565	114.283	178.044	195.279	GO:0000166,GO:0005215,GO:0005773,GO:0006139,GO:0006810,GO:0009056,GO:0009058,GO:0009536,GO:0009987,GO:0016020,GO:0016787	nucleotide binding|transporter activity|vacuole|nucleobase, nucleoside, nucleotide and nucleic acid metabolic process|transport|catabolic process|biosynthetic process|plastid|cellular process|membrane|hydrolase activity
LOC_Os06g38294	195.202	1695.51	8.6859	4.91212e-12	5.64025e-11	peptide transporter PTR2, putative, expressed	5.11976	3.33624	24.7527	32.2196	GO:0005215,GO:0005488,GO:0005886,GO:0006810,GO:0009607,GO:0016020	transporter activity|binding|plasma membrane|transport|response to biotic stimulus|membrane
LOC_Os06g42030	897.291	2647.59	2.95065	6.50415e-16	9.8854e-15	potassium transporter, putative, expressed	7.60015	7.58332	16.3707	18.4465	GO:0005215,GO:0006810,GO:0009987,GO:0016020	transporter activity|transport|cellular process|membrane
LOC_Os06g42720	9419.42	18961.7	2.01304	5.86936e-12	6.70615e-11	amino acid transporter, putative, expressed	213.134	176.094	314.338	295.88	GO:0005215,GO:0005773,GO:0006810,GO:0009987,GO:0016020	transporter activity|vacuole|transport|cellular process|membrane
LOC_Os06g44150	337.82	1030.05	3.04912	2.12278e-13	2.71617e-12	CorA-like magnesium transporter protein, putative, expressed	10.1922	9.53291	22.6475	24.1351	GO:0005215,GO:0005773,GO:0006810,GO:0009987,GO:0016020	transporter activity|vacuole|transport|cellular process|membrane
LOC_Os06g45120	3297.19	8539.11	2.58981	3.20869e-18	5.68955e-17	ATP synthase, putative, expressed	58.0309	59.3769	112.688	123.645	GO:0000166,GO:0005215,GO:0005515,GO:0005575,GO:0005618,GO:0005773,GO:0005886,GO:0006139,GO:0006810,GO:0006950,GO:0007275,GO:0008152,GO:0009056,GO:0009536,GO:0009628,GO:0009987,GO:0016020,GO:0016043,GO:0016787	nucleotide binding|transporter activity|protein binding|cellular_component|cell wall|vacuole|plasma membrane|nucleobase, nucleoside, nucleotide and nucleic acid metabolic process|transport|response to stress|multicellular organismal development|metabolic process|catabolic process|plastid|response to abiotic stimulus|cellular process|membrane|cellular component organization|hydrolase activity
LOC_Os06g45500	608.456	1342.19	2.2059	5.34944e-05	0.000277734	copper-transporting ATPase, putative, expressed	8.96141	8.26529	13.0864	16.4033	GO:0005215,GO:0005794,GO:0006139,GO:0006810,GO:0007165,GO:0009056,GO:0009719,GO:0009987,GO:0016787	transporter activity|Golgi apparatus|nucleobase, nucleoside, nucleotide and nucleic acid metabolic process|transport|signal transduction|catabolic process|response to endogenous stimulus|cellular process|hydrolase activity
LOC_Os06g48720	121.438	1574.71	12.9671	6.05785e-08	4.72982e-07	cadmium/zinc-transporting ATPase 4, putative, expressed	2.66478	4.18813	27.7024	41.311	GO:0005215,GO:0006139,GO:0006810,GO:0009056,GO:0009058,GO:0009987,GO:0016020,GO:0016787	transporter activity|nucleobase, nucleoside, nucleotide and nucleic acid metabolic process|transport|catabolic process|biosynthetic process|cellular process|membrane|hydrolase activity
LOC_Os06g48810	0.414506	33.0019	79.6174	0.000100105	0.000494191	OsHKT2;1 - Na+ transporter, expressed	0	0.0240097	0.599155	0.752737	GO:0005215,GO:0005886,GO:0006810,GO:0006950,GO:0009628,GO:0009987	transporter activity|plasma membrane|transport|response to stress|response to abiotic stimulus|cellular process
LOC_Os06g49220	93.1566	535.528	5.74868	1.23262e-06	8.17436e-06	peptide transporter, putative, expressed	2.62764	1.78019	8.14818	11.4636	GO:0005215,GO:0005773,GO:0006810,GO:0016020	transporter activity|vacuole|transport|membrane
LOC_Os07g01310	104.916	768.303	7.323	5.00403e-07	3.49797e-06	glutamate receptor, putative, expressed	1.16516	1.24725	5.61068	8.08439	GO:0004871,GO:0004872,GO:0005215,GO:0005515,GO:0005886,GO:0006810,GO:0006950,GO:0007165,GO:0009536,GO:0009605,GO:0009628,GO:0009719,GO:0009987,GO:0019725	signal transducer activity|receptor activity|transporter activity|protein binding|plasma membrane|transport|response to stress|signal transduction|plastid|response to external stimulus|response to abiotic stimulus|response to endogenous stimulus|cellular process|cellular homeostasis
LOC_Os07g07910	0	23.7529	#DIV/0!	0.000524571	0.00224532	potassium channel AKT1, putative, expressed	1.15845e-27	9.27901e-52	0.435573	0.187075	GO:0000166,GO:0005215,GO:0005515,GO:0005886,GO:0006810,GO:0006950,GO:0007275,GO:0009628,GO:0009653,GO:0009987,GO:0016049,GO:0030154	nucleotide binding|transporter activity|protein binding|plasma membrane|transport|response to stress|multicellular organismal development|response to abiotic stimulus|anatomical structure morphogenesis|cellular process|cell growth|cell differentiation
LOC_Os07g18874	896.106	2370.38	2.6452	2.80706e-07	2.01519e-06	white-brown complex homolog protein 11, putative, expressed	18.8644	18.4994	44.5373	32.7289	GO:0005215,GO:0005886,GO:0006139,GO:0006810,GO:0006950,GO:0009056,GO:0009628,GO:0009719,GO:0009987,GO:0016787	transporter activity|plasma membrane|nucleobase, nucleoside, nucleotide and nucleic acid metabolic process|transport|response to stress|catabolic process|response to abiotic stimulus|response to endogenous stimulus|cellular process|hydrolase activity
LOC_Os07g31884	732.418	7052.31	9.62879	7.09512e-80	1.15693e-77	MATE efflux family protein, putative, expressed	14.997	16.2043	117.728	116.085	GO:0005215,GO:0006810,GO:0008150,GO:0009987,GO:0016020	transporter activity|transport|biological_process|cellular process|membrane
LOC_Os07g33790	1756.89	3731.23	2.12377	4.27342e-11	4.52868e-10	glutamate receptor 3.4 precursor, putative, expressed	22.851	22.2741	37.9123	36.6774	GO:0004871,GO:0004872,GO:0005215,GO:0005515,GO:0005886,GO:0006810,GO:0006950,GO:0007165,GO:0009536,GO:0009605,GO:0009628,GO:0009719,GO:0009987,GO:0019725	signal transducer activity|receptor activity|transporter activity|protein binding|plasma membrane|transport|response to stress|signal transduction|plastid|response to external stimulus|response to abiotic stimulus|response to endogenous stimulus|cellular process|cellular homeostasis
LOC_Os07g36465	629.688	1682.71	2.67229	1.68817e-13	2.18158e-12	vacuolar ATP synthase subunit H, putative, expressed	46.3357	55.1343	100.051	110.675	GO:0005215,GO:0005488,GO:0005773,GO:0005886,GO:0006139,GO:0006810,GO:0009056,GO:0009058,GO:0009536,GO:0016020,GO:0016787	transporter activity|binding|vacuole|plasma membrane|nucleobase, nucleoside, nucleotide and nucleic acid metabolic process|transport|catabolic process|biosynthetic process|plastid|membrane|hydrolase activity
LOC_Os07g38400	326.444	711.377	2.17917	1.85915e-06	1.20079e-05	transporter family protein, putative, expressed	8.75998	8.31622	15.1783	13.8047	GO:0005215,GO:0006810,GO:0009987,GO:0016020	transporter activity|transport|cellular process|membrane
LOC_Os07g39350	27.4373	673.44	24.5447	2.73347e-18	4.86551e-17	transporter family protein, putative, expressed	0.783905	0.391783	9.74698	12.7289	GO:0005215,GO:0005886,GO:0006810,GO:0009987,GO:0016020	transporter activity|plasma membrane|transport|cellular process|membrane
LOC_Os07g48130	1680.27	6234.25	3.71026	0.000118965	0.000578409	potassium transporter, putative, expressed	26.1282	23.1993	57.9907	83.7149	GO:0005215,GO:0005886,GO:0006810,GO:0009987,GO:0016020	transporter activity|plasma membrane|transport|cellular process|membrane
LOC_Os08g01410	35.6507	451.369	12.6609	6.70181e-26	1.83982e-24	phosphate/phosphoenolpyruvate translocator-related protein, putative, expressed	1.15669	0.81972	9.18446	10.3485	GO:0005215,GO:0006810,GO:0009987,GO:0016020	transporter activity|transport|cellular process|membrane
LOC_Os08g05910	2134.79	5226.43	2.44822	0.00826644	0.0264926	peptide transporter PTR2, putative, expressed	43.8041	46.127	67.4628	102.89	GO:0005215,GO:0005515,GO:0005886,GO:0006810,GO:0006950,GO:0008150,GO:0009628,GO:0009987	transporter activity|protein binding|plasma membrane|transport|response to stress|biological_process|response to abiotic stimulus|cellular process
LOC_Os08g08840	2503.45	6727.9	2.68745	1.51695e-19	2.91955e-18	phosphate/phosphate translocator, putative, expressed	66.9663	69.628	136.955	148.395	GO:0005215,GO:0005773,GO:0006810,GO:0008150,GO:0009607,GO:0009628,GO:0009987,GO:0015979,GO:0016020	transporter activity|vacuole|transport|biological_process|response to biotic stimulus|response to abiotic stimulus|cellular process|photosynthesis|membrane
LOC_Os08g09190	749.395	1628.63	2.17326	4.81176e-09	4.21991e-08	auxin efflux carrier component, putative, expressed	16.0234	17.5232	31.2882	25.6459	GO:0005215,GO:0006810,GO:0009987,GO:0016020	transporter activity|transport|cellular process|membrane
LOC_Os08g20570	239.775	525.636	2.1922	0.00161176	0.00616891	chloride channel protein, putative, expressed	4.14913	4.59871	6.3189	8.54106	GO:0005215,GO:0005515,GO:0005622,GO:0006810,GO:0009987,GO:0016020	transporter activity|protein binding|intracellular|transport|cellular process|membrane
LOC_Os08g23130	0.896563	44.7589	49.9227	9.81328e-06	5.72132e-05	oligopeptide transporter, putative, expressed	0.0198814	0.0170767	0.759562	0.499514	GO:0005215,GO:0006810,GO:0016020	transporter activity|transport|membrane
LOC_Os08g25310	394.482	1956.53	4.95975	5.29405e-10	5.08395e-09	phosphatidylinositol transfer, putative, expressed	5.75268	7.54275	22.6249	28.5665	GO:0005215,GO:0005575,GO:0006810	transporter activity|cellular_component|transport
LOC_Os08g29150	1850.07	4583.19	2.47731	1.5012e-15	2.22941e-14	phospholipid-transporting ATPase, putative, expressed	20.4987	24.0885	44.5064	41.5353	GO:0005215,GO:0006139,GO:0006810,GO:0008152,GO:0009056,GO:0009058,GO:0009987,GO:0016020,GO:0016787	transporter activity|nucleobase, nucleoside, nucleotide and nucleic acid metabolic process|transport|metabolic process|catabolic process|biosynthetic process|cellular process|membrane|hydrolase activity
LOC_Os08g30480	295.817	1111.36	3.75693	4.87805e-18	8.52844e-17	clathrin adaptor complex small chain domain containing protein, expressed	18.0314	16.8308	52.7769	49.1143	GO:0005215,GO:0005737,GO:0006810,GO:0009987,GO:0016020	transporter activity|cytoplasm|transport|cellular process|membrane
LOC_Os08g31700	128.872	535.949	4.15878	6.7184e-13	8.24217e-12	UNE2, putative, expressed	3.85544	5.00782	16.1425	12.5936	GO:0005215,GO:0006810,GO:0009987,GO:0016020	transporter activity|transport|cellular process|membrane
LOC_Os08g37370	13845.6	36815.7	2.65902	1.32779e-07	9.91241e-07	mitochondrial carrier protein, putative, expressed	467.644	382.262	795.775	958.244	GO:0005215,GO:0005488,GO:0005739,GO:0006810,GO:0009987,GO:0016020	transporter activity|binding|mitochondrion|transport|cellular process|membrane
LOC_Os08g38400	2748.21	14895.5	5.42007	2.89949e-17	4.82986e-16	oligopeptide transporter, putative, expressed	47.4613	56.9212	201.495	237.784	GO:0005215,GO:0006810,GO:0016020	transporter activity|transport|membrane
LOC_Os08g39370	72.118	461.556	6.40001	0.00112202	0.00445417	citrate transporter, putative, expressed	0.918437	1.89585	9.34713	4.85902	GO:0005215,GO:0005773,GO:0006810,GO:0009987,GO:0019725	transporter activity|vacuole|transport|cellular process|cellular homeostasis
LOC_Os08g40530	2331.36	5765.11	2.47285	7.54367e-07	5.14577e-06	calcium-transporting ATPase 9, plasma membrane-type, putative, expressed	36.355	39.4891	65.6886	79.8519	GO:0005215,GO:0005515,GO:0005575,GO:0005886,GO:0006139,GO:0006810,GO:0009056,GO:0009607,GO:0009987,GO:0016020,GO:0016787	transporter activity|protein binding|cellular_component|plasma membrane|nucleobase, nucleoside, nucleotide and nucleic acid metabolic process|transport|catabolic process|response to biotic stimulus|cellular process|membrane|hydrolase activity
LOC_Os08g41590	25.0454	242.913	9.6989	0.00242962	0.00890832	peptide transporter PTR2, putative, expressed	0.795285	1.14004	10.2205	4.57848	GO:0005215,GO:0006810,GO:0016020	transporter activity|transport|membrane
LOC_Os08g41600	0	95.6611	#DIV/0!	4.29111e-14	5.78489e-13	peptide transporter, putative, expressed	0	3.91592e-103	12.1949	8.07928	GO:0005215,GO:0006810,GO:0016020	transporter activity|transport|membrane
LOC_Os08g43120	128.562	15576.4	121.159	1.50803e-10	1.5249e-09	Plant PDR ABC transporter associated domain containing protein, expressed	1.05771	1.96501	104.63	178.018	GO:0005215,GO:0006139,GO:0006810,GO:0009056,GO:0009987,GO:0016020,GO:0016787	transporter activity|nucleobase, nucleoside, nucleotide and nucleic acid metabolic process|transport|catabolic process|cellular process|membrane|hydrolase activity
LOC_Os08g43654	0	337.769	#DIV/0!	1.12065e-27	3.33002e-26	MATE efflux family protein, putative, expressed	0	0	8.08329	5.46575	GO:0005215,GO:0005773,GO:0006810,GO:0009835,GO:0009987,GO:0016020	transporter activity|vacuole|transport|ripening|cellular process|membrane
LOC_Os08g43690	1.79313	511.838	285.444	2.24612e-39	1.07658e-37	transporter, monovalent cation:proton antiporter-2 family, putative, expressed	0.0306742	0.0260097	9.37527	6.8003	GO:0005215,GO:0006810,GO:0009987	transporter activity|transport|cellular process
LOC_Os08g44870	400.036	1637.14	4.09247	1.25451e-23	3.08625e-22	MATE efflux family protein, putative, expressed	9.07367	10.6793	33.2456	29.7255	GO:0005215,GO:0006810,GO:0009987,GO:0016020	transporter activity|transport|cellular process|membrane
LOC_Os08g45030	3475.53	14034.7	4.03815	1.35205e-19	2.6224e-18	multidrug resistance protein, putative, expressed	33.8989	40.7933	109.986	124.348	GO:0005215,GO:0005515,GO:0005575,GO:0005886,GO:0006139,GO:0006810,GO:0007165,GO:0009056,GO:0009605,GO:0009606,GO:0009607,GO:0009628,GO:0009719,GO:0009791,GO:0009908,GO:0009987,GO:0016020,GO:0016043,GO:0016787	transporter activity|protein binding|cellular_component|plasma membrane|nucleobase, nucleoside, nucleotide and nucleic acid metabolic process|transport|signal transduction|catabolic process|response to external stimulus|tropism|response to biotic stimulus|response to abiotic stimulus|response to endogenous stimulus|post-embryonic development|flower development|cellular process|membrane|cellular c…
LOC_Os09g08390	1698.31	5692.66	3.35196	6.517e-27	1.87142e-25	CRAL/TRIO domain containing protein, expressed	30.3241	29.0133	78.4643	76.3564	GO:0005215,GO:0005488,GO:0005575,GO:0006810	transporter activity|binding|cellular_component|transport
LOC_Os09g10740	0	13.4567	#DIV/0!	0.0155571	0.046186	mitochondrial import inner membrane translocase subunit Tim17, putative, expressed	0	0	1.41366	0.845928	GO:0005215,GO:0005739,GO:0006810,GO:0009536,GO:0009987,GO:0016020	transporter activity|mitochondrion|transport|plastid|cellular process|membrane
LOC_Os09g15330	546.848	4693.62	8.58304	5.97976e-67	7.13372e-65	transporter family protein, putative, expressed	10.8998	13.2694	82.2449	79.1686	GO:0005215,GO:0005886,GO:0006810,GO:0009987,GO:0016020	transporter activity|plasma membrane|transport|cellular process|membrane
LOC_Os09g16330	133.634	379.965	2.84333	1.14361e-06	7.62307e-06	pleiotropic drug resistance protein, putative, expressed	1.25637	1.6698	3.56468	2.94266	GO:0005215,GO:0005886,GO:0006139,GO:0006810,GO:0008150,GO:0009056,GO:0009607,GO:0009719,GO:0009987,GO:0016020,GO:0016787	transporter activity|plasma membrane|nucleobase, nucleoside, nucleotide and nucleic acid metabolic process|transport|biological_process|catabolic process|response to biotic stimulus|response to endogenous stimulus|cellular process|membrane|hydrolase activity
LOC_Os09g20480	10.8263	83.9042	7.75003	2.35294e-05	0.000129782	transporter, putative, expressed	0.312967	0.221677	1.77023	1.53771	GO:0000003,GO:0005215,GO:0006810,GO:0009987,GO:0016020	reproduction|transporter activity|transport|cellular process|membrane
LOC_Os09g21000	2327.01	8491.49	3.64911	4.68106e-32	1.67841e-30	potassium transporter, putative, expressed	37.0642	35.7936	110.179	97.0782	GO:0005215,GO:0006810,GO:0009536,GO:0009987	transporter activity|transport|plastid|cellular process
LOC_Os09g29239	3.6538	1201.5	328.836	4.93805e-96	1.06823e-93	purine permease, putative, expressed	0.0664866	0.0381912	12.9084	14.4382	GO:0005215,GO:0006810,GO:0009987,GO:0016020	transporter activity|transport|cellular process|membrane
LOC_Os09g31130	775.337	2413.9	3.11335	2.81289e-05	0.000153095	citrate transporter, putative, expressed	13.8656	15.3119	30.0714	40.3494	GO:0005215,GO:0005773,GO:0006810,GO:0009987,GO:0019725	transporter activity|vacuole|transport|cellular process|cellular homeostasis
LOC_Os09g35600	7.78967	52.893	6.79015	0.00130185	0.00509943	MATE domain containing protein, expressed	0.318164	0.162604	1.39805	1.11404	GO:0005215,GO:0006810,GO:0009987,GO:0016020	transporter activity|transport|cellular process|membrane
LOC_Os09g36860	2999.21	13918	4.64058	4.79753e-46	2.93173e-44	acyl carrier protein, putative, expressed	204.459	175.234	676.063	694.58	GO:0005215,GO:0006629,GO:0006810,GO:0009058,GO:0009536,GO:0009987	transporter activity|lipid metabolic process|transport|biosynthetic process|plastid|cellular process
LOC_Os09g37300	0.414506	186.998	451.135	7.37013e-25	1.92246e-23	transporter, monovalent cation:proton antiporter-2 family, putative, expressed	0	0.0203842	2.84699	2.30557	GO:0005215,GO:0006810,GO:0009987	transporter activity|transport|cellular process
LOC_Os09g38960	583.359	2526.06	4.3302	0.000265358	0.00120243	potassium transporter, putative, expressed	7.87997	8.57616	21.8166	33.3214	GO:0005215,GO:0005886,GO:0006810,GO:0007275,GO:0009987,GO:0016020	transporter activity|plasma membrane|transport|multicellular organismal development|cellular process|membrane
LOC_Os10g02220	22.8378	500.475	21.9143	1.21488e-10	1.24398e-09	peptide transporter PTR2, putative, expressed	0.379445	0.567277	10.1327	6.27643	GO:0005215,GO:0005773,GO:0006810,GO:0016020	transporter activity|vacuole|transport|membrane
LOC_Os10g02240	163.46	1287.65	7.87747	1.08408e-37	4.89934e-36	peptide transporter PTR2, putative, expressed	2.86479	4.54328	23.9155	21.5717	GO:0005215,GO:0005773,GO:0006810,GO:0016020	transporter activity|vacuole|transport|membrane
LOC_Os10g02260	12.3492	78.9306	6.39154	0.000151778	0.00072109	peptide transporter PTR2, putative, expressed	0.173645	0.218943	1.07054	0.911572	GO:0005215,GO:0005773,GO:0006810,GO:0016020	transporter activity|vacuole|transport|membrane
LOC_Os10g02340	0.829013	100.874	121.679	5.3805e-13	6.63847e-12	peptide transporter PTR2, putative, expressed	0	0.0431585	2.39662	2.27391	GO:0005215,GO:0005773,GO:0006810,GO:0016020	transporter activity|vacuole|transport|membrane
LOC_Os10g11860	13.6603	77.5249	5.67519	0.000362126	0.0016009	MATE efflux family protein, putative, expressed	0.33144	0.443831	1.9802	1.46988	GO:0005215,GO:0006810,GO:0009987,GO:0016020	transporter activity|transport|cellular process|membrane
LOC_Os10g20350	2.41029	67.1642	27.8657	8.90962e-05	0.000443826	MATE efflux family protein, putative, expressed	0.107155	8.01301e-20	1.77392	0.823026	GO:0005215,GO:0005773,GO:0006810,GO:0009607,GO:0009987,GO:0016020	transporter activity|vacuole|transport|response to biotic stimulus|cellular process|membrane
LOC_Os10g26470	1.44617	50.7214	35.0729	0.00916218	0.0290166	sucrose transporter, putativ, expressed	0.0749564	6.01995e-44	1.59966	0.482051	GO:0005215,GO:0005623,GO:0005886,GO:0006810,GO:0006950,GO:0009987,GO:0016020	transporter activity|cell|plasma membrane|transport|response to stress|cellular process|membrane
LOC_Os10g30070	254.16	1576.05	6.20101	3.70844e-35	1.51938e-33	sodium/calcium exchanger protein, putative, expressed	6.75974	6.37927	33.5605	30.0234	GO:0005215,GO:0005623,GO:0006810,GO:0009987,GO:0016020	transporter activity|cell|transport|cellular process|membrane
LOC_Os10g33210	133.548	1452.07	10.873	4.41803e-50	3.12333e-48	peptide transporter PTR3-A, putative, expressed	2.75346	3.11264	26.0875	23.7873	GO:0005215,GO:0006810,GO:0006950,GO:0008150,GO:0009607,GO:0009628,GO:0009719,GO:0016020	transporter activity|transport|response to stress|biological_process|response to biotic stimulus|response to abiotic stimulus|response to endogenous stimulus|membrane
LOC_Os10g39440	1625.73	4180.66	2.57156	1.44618e-16	2.2869e-15	transporter family protein, putative, expressed	26.3774	26.2787	53.4627	51.9261	GO:0005215,GO:0005773,GO:0006810,GO:0009987,GO:0016020	transporter activity|vacuole|transport|cellular process|membrane
LOC_Os10g41190	361.677	1075.67	2.97412	0.000170713	0.000804096	transporter family protein, putative, expressed	6.55605	7.60763	19.9452	13.0603	GO:0005215,GO:0006810,GO:0009987,GO:0016020	transporter activity|transport|cellular process|membrane
LOC_Os10g42830	729.016	3219.18	4.41578	3.81192e-33	1.43163e-31	transporter family protein, putative, expressed	16.8202	17.4977	60.9276	57.1265	GO:0005215,GO:0005773,GO:0006810,GO:0009987,GO:0016020	transporter activity|vacuole|transport|cellular process|membrane
LOC_Os10g42870	445.773	2134.84	4.78907	1.63406e-31	5.75092e-30	peptide transporter PTR2, putative, expressed	10.5901	10.2756	40.3967	37.3938	GO:0005215,GO:0005773,GO:0006810,GO:0016020	transporter activity|vacuole|transport|membrane
LOC_Os10g42900	83.2453	663.749	7.97341	7.17728e-26	1.96102e-24	peptide transporter PTR2, putative, expressed	1.40602	1.26501	8.74325	7.90195	GO:0005215,GO:0006810,GO:0016020	transporter activity|transport|membrane
LOC_Os11g03240	245.809	3768.47	15.3309	1.67019e-90	3.26481e-88	MATE efflux family protein, putative, expressed	6.06534	7.92943	86.6624	80.5028	GO:0005215,GO:0006810,GO:0009987,GO:0016020	transporter activity|transport|cellular process|membrane
LOC_Os11g03484	276.488	1320.38	4.77553	1.83e-13	2.35268e-12	MATE efflux family protein, putative, expressed	13.3298	11.5542	53.306	39.6192	GO:0005215,GO:0006810,GO:0009987,GO:0016020	transporter activity|transport|cellular process|membrane
LOC_Os11g04060	11.0965	51.1382	4.60849	0.00689991	0.0225906	major facilitator superfamily antiporter, putative, expressed	0.625151	0.225753	1.61088	1.37686	GO:0005215,GO:0006810,GO:0009628,GO:0009987	transporter activity|transport|response to abiotic stimulus|cellular process
LOC_Os11g04104	645.654	3151.46	4.88103	1.50837e-36	6.5698e-35	major facilitator superfamily antiporter, putative, expressed	10.7518	11.8706	45.2763	40.8289	GO:0005215,GO:0006810,GO:0009628,GO:0009987	transporter activity|transport|response to abiotic stimulus|cellular process
LOC_Os11g04380	27.5325	115.374	4.19049	0.00621717	0.0206089	domain of unknown function, DUF250 domain containing protein, expressed	0.641642	1.08935	3.70813	1.9349	GO:0005215,GO:0005623,GO:0006810,GO:0009987,GO:0016020	transporter activity|cell|transport|cellular process|membrane
LOC_Os11g05070	229.499	532.665	2.32099	0.00766735	0.0247881	sodium/calcium exchanger protein, putative, expressed	10.1704	11.3435	15.566	23.0496	GO:0005215,GO:0005623,GO:0006810,GO:0009987,GO:0016020	transporter activity|cell|transport|cellular process|membrane
LOC_Os11g06820	34.8217	163.892	4.7066	1.8709e-06	1.20789e-05	transmembrane amino acid transporter protein, putative, expressed	1.26996	0.864743	3.89732	3.85892	GO:0005215,GO:0006810,GO:0007275,GO:0009653,GO:0009719,GO:0009791,GO:0009987,GO:0016020	transporter activity|transport|multicellular organismal development|anatomical structure morphogenesis|response to endogenous stimulus|post-embryonic development|cellular process|membrane
LOC_Os11g17970	3.45115	105.03	30.4332	1.29404e-10	1.31838e-09	POT family protein, expressed	0.0533825	0.114953	1.79692	1.89492	GO:0005215,GO:0005488,GO:0005886,GO:0006810,GO:0009607,GO:0016020	transporter activity|binding|plasma membrane|transport|response to biotic stimulus|membrane
LOC_Os11g24560	3348.84	10200.9	3.0461	4.75254e-08	3.75585e-07	protein transport protein, putative, expressed	61.0377	57.3812	125.335	154.547	GO:0005215,GO:0005488,GO:0005829,GO:0006810	transporter activity|binding|cytosol|transport
LOC_Os11g28610	0	88.3351	#DIV/0!	0.00464463	0.0158858	transporter family protein, putative, expressed	0	0	2.22169	0.45708	GO:0005215,GO:0005773,GO:0006810,GO:0009987,GO:0016020	transporter activity|vacuole|transport|cellular process|membrane
LOC_Os11g42790	956.464	3171.83	3.31621	5.02598e-08	3.9623e-07	transporter, monovalent cation:proton antiporter-2 family, putative, expressed	20.2209	19.9844	60.6213	43.5558	GO:0005215,GO:0006810,GO:0008150,GO:0009987	transporter activity|transport|biological_process|cellular process
LOC_Os11g48040	1114.64	4345.1	3.8982	2.81625e-11	3.0421e-10	mitochondrial carrier protein, putative, expressed	40.2247	32.2242	99.3594	119.834	GO:0005215,GO:0005488,GO:0005575,GO:0005739,GO:0005773,GO:0006810,GO:0009058,GO:0009536,GO:0009987,GO:0015979,GO:0016020	transporter activity|binding|cellular_component|mitochondrion|vacuole|transport|biosynthetic process|plastid|cellular process|photosynthesis|membrane
LOC_Os12g03200	2953.98	12488.2	4.22759	4.84004e-26	1.33436e-24	MATE efflux family protein, putative, expressed	45.2066	36.7374	149.272	121.083	GO:0005215,GO:0006810,GO:0009987,GO:0016020	transporter activity|transport|cellular process|membrane
LOC_Os12g03230	165.351	1018.54	6.15984	1.87394e-22	4.3004e-21	MATE efflux family protein, putative, expressed	7.03667	8.12711	33.7486	38.965	GO:0005215,GO:0006810,GO:0009987,GO:0016020	transporter activity|transport|cellular process|membrane
LOC_Os12g03260	545.626	1851.28	3.39295	3.25415e-08	2.62602e-07	MATE efflux family protein, putative, expressed	12.2394	13.3076	39.3844	28.3627	GO:0005215,GO:0006810,GO:0009987,GO:0016020	transporter activity|transport|cellular process|membrane
LOC_Os12g03899	803.769	2825.84	3.51573	2.83041e-24	7.1697e-23	major facilitator superfamily antiporter, putative, expressed	11.4619	11.5764	31.2919	31.7392	GO:0005215,GO:0006810,GO:0009628,GO:0009987	transporter activity|transport|response to abiotic stimulus|cellular process
LOC_Os12g04220	963.038	4074.42	4.2308	5.32566e-28	1.61809e-26	calcium-transporting ATPase, plasma membrane-type, putative, expressed	15.1871	15.4448	47.8483	52.883	GO:0005215,GO:0005515,GO:0005773,GO:0006139,GO:0006810,GO:0006950,GO:0008150,GO:0008219,GO:0009056,GO:0009536,GO:0009607,GO:0009628,GO:0009987,GO:0016020,GO:0016787	transporter activity|protein binding|vacuole|nucleobase, nucleoside, nucleotide and nucleic acid metabolic process|transport|response to stress|biological_process|cell death|catabolic process|plastid|response to biotic stimulus|response to abiotic stimulus|cellular process|membrane|hydrolase activity
LOC_Os12g06060	126.977	264.41	2.08234	0.00253849	0.00925729	amino acid permease family protein, putative, expressed	5.34628	2.46694	6.78213	5.94354	GO:0005215,GO:0005886,GO:0006810,GO:0009607,GO:0009987,GO:0016020	transporter activity|plasma membrane|transport|response to biotic stimulus|cellular process|membrane
LOC_Os12g08090	765.155	12463	16.2882	3.85021e-121	1.41972e-118	amino acid transporter, putative, expressed	18.2718	21.0794	243.191	255.239	GO:0005215,GO:0006810,GO:0009987,GO:0016020	transporter activity|transport|cellular process|membrane
LOC_Os12g22284	6.96985	2444.22	350.685	2.99659e-169	2.62801e-166	white-brown complex homolog protein 11, putative, expressed	0.0770289	0.166086	33.186	33.8469	GO:0005215,GO:0005886,GO:0006139,GO:0006810,GO:0006950,GO:0009056,GO:0009628,GO:0009719,GO:0009987,GO:0016787	transporter activity|plasma membrane|nucleobase, nucleoside, nucleotide and nucleic acid metabolic process|transport|response to stress|catabolic process|response to abiotic stimulus|response to endogenous stimulus|cellular process|hydrolase activity
LOC_Os12g28260	5.31183	46.4523	8.74507	0.0128504	0.0390652	cyclic nucleotide-gated ion channel, putative, expressed	0.0747236	0.0967946	0.840298	0.330873	GO:0000166,GO:0005215,GO:0005515,GO:0006810,GO:0009987	nucleotide binding|transporter activity|protein binding|transport|cellular process
LOC_Os12g31850	831.553	2897.92	3.48495	1.56334e-06	1.0207e-05	ureide permease, putative, expressed	15.1211	14.9705	35.1832	46.1189	GO:0005215,GO:0005886,GO:0006810,GO:0009987	transporter activity|plasma membrane|transport|cellular process
LOC_Os12g32760	14.5569	622.579	42.7687	0.000177418	0.000833506	transporter family protein, putative, expressed	0.315314	0.401253	7.33874	16.4201	GO:0005215,GO:0005886,GO:0006810,GO:0009987,GO:0016020	transporter activity|plasma membrane|transport|cellular process|membrane
LOC_Os12g32940	12.1466	1355.57	111.601	6.14515e-105	1.70431e-102	transporter family protein, putative, expressed	0.203639	0.439862	30.7018	25.8516	GO:0005215,GO:0005886,GO:0006810,GO:0009987,GO:0016020	transporter activity|plasma membrane|transport|cellular process|membrane
LOC_Os12g36660	0.964114	162.602	168.654	7.58667e-21	1.57002e-19	MATE domain containing protein, expressed	0.0600803	0	5.08008	4.61669	GO:0005215,GO:0006810,GO:0009987,GO:0016020	transporter activity|transport|cellular process|membrane
LOC_Os12g37840	6129.24	27713	4.52145	2.36794e-05	0.00013052	boron transporter protein, putative, expressed	106.001	98.7606	293.56	423.303	GO:0005215,GO:0005576,GO:0005737,GO:0005768,GO:0005773,GO:0005886,GO:0006810,GO:0008150,GO:0009987	transporter activity|extracellular region|cytoplasm|endosome|vacuole|plasma membrane|transport|biological_process|cellular process
LOC_Os12g39080	303.662	1116.46	3.67665	6.04009e-06	3.63559e-05	amino acid permease family protein, putative, expressed	9.36573	10.8408	34.8525	23.3178	GO:0005215,GO:0006810,GO:0009987,GO:0016020	transporter activity|transport|cellular process|membrane
LOC_Os12g39420	2842.84	7828.66	2.75382	1.39122e-17	2.37598e-16	nucleobase-ascorbate transporter, putative, expressed	40.338	41.1517	82.7383	91.6692	GO:0005215,GO:0005575,GO:0005886,GO:0006810,GO:0009987,GO:0016020	transporter activity|cellular_component|plasma membrane|transport|cellular process|membrane
LOC_Os12g42200	49.532	625.011	12.6183	3.11218e-32	1.12458e-30	ATCHX, putative, expressed	0.732523	0.903547	8.56841	7.44979	GO:0005215,GO:0006810,GO:0009987	transporter activity|transport|cellular process
LOC_Os12g44100	848.01	4418.57	5.21051	1.01488e-42	5.49782e-41	peptide transporter PTR2, putative, expressed	15.94	20.6291	75.1805	73.1874	GO:0005215,GO:0005886,GO:0006810,GO:0009987,GO:0016020	transporter activity|plasma membrane|transport|cellular process|membrane
LOC_Os12g44110	157.85	12554.7	79.5356	2.41212e-117	8.23905e-115	ligA, putative, expressed	3.30545	4.41305	227.179	249.637	GO:0005215,GO:0005886,GO:0006810,GO:0009987,GO:0016020	transporter activity|plasma membrane|transport|cellular process|membrane
LOC_Os01g01280	172.294	551.945	3.20352	4.74706e-10	4.57763e-09	expressed protein	7.10497	6.85596	17.0833	17.67	GO:0003674,GO:0008150,GO:0009536,GO:0009579	molecular_function|biological_process|plastid|thylakoid
LOC_Os01g01290	4.48282	46.2228	10.3111	0.000672005	0.00280317	histone-like transcription factor and archaeal histone, putative, expressed	0.140463	0.121657	1.28096	1.02823	GO:0003677,GO:0003700,GO:0005634,GO:0006139,GO:0007165,GO:0009058,GO:0009719	DNA binding|sequence-specific DNA binding transcription factor activity|nucleus|nucleobase, nucleoside, nucleotide and nucleic acid metabolic process|signal transduction|biosynthetic process|response to endogenous stimulus
LOC_Os01g01450	604.919	5258.8	8.6934	7.01296e-70	8.9592e-68	stress responsive protein, putative, expressed	19.4519	17.2322	134.551	114.269	GO:0003674,GO:0005575,GO:0008150	molecular_function|cellular_component|biological_process
LOC_Os01g01520	2062.48	11943.3	5.79077	8.97039e-57	7.82474e-55	transferase family protein, putative, expressed	61.2432	56.068	277.755	251.587	GO:0008150,GO:0008152,GO:0016740	biological_process|metabolic process|transferase activity
LOC_Os01g01640	1236.37	2957.5	2.39209	1.72374e-13	2.22578e-12	Rer1 protein, putative, expressed	62.052	57.5329	108.866	113.63	GO:0003674,GO:0005794,GO:0006810,GO:0009987	molecular_function|Golgi apparatus|transport|cellular process
LOC_Os01g01650	10.4026	401.013	38.5493	3.64696e-14	4.95147e-13	isoflavone reductase homolog IRL, putative, expressed	0.676972	0.093534	14.5258	9.2188	GO:0003824,GO:0005575,GO:0008152	catalytic activity|cellular_component|metabolic process
LOC_Os01g01660	160.07	1496.18	9.34702	0.00015133	0.000719381	isoflavone reductase, putative, expressed	7.10097	6.0755	63.5482	33.0319	GO:0003824,GO:0005488,GO:0005886,GO:0006950,GO:0008150,GO:0008152	catalytic activity|binding|plasma membrane|response to stress|biological_process|metabolic process
LOC_Os01g02040	1939.7	4824.99	2.4875	1.04794e-15	1.57575e-14	retrotransposon protein, putative, unclassified, expressed	26.9918	32.0434	62.5283	52.0408
LOC_Os01g02050	30.7626	1014.67	32.9841	1.07082e-47	6.94938e-46	phosphoenolpyruvate carboxylase, putative, expressed	0.444513	0.43937	12.6746	9.84385	GO:0003824,GO:0006091,GO:0009056	catalytic activity|generation of precursor metabolites and energy|catabolic process
LOC_Os01g02060	258.969	1422.43	5.49267	2.80591e-21	5.97043e-20	TOO MANY MOUTHS precursor, putative, expressed	5.60342	6.71047	29.6915	23.1056	GO:0005886,GO:0007165,GO:0008150,GO:0009536,GO:0009607	plasma membrane|signal transduction|biological_process|plastid|response to biotic stimulus
LOC_Os01g02139	357.876	3435.38	9.59936	3.3293e-22	7.49185e-21	expressed protein	39.8173	27.6318	228.906	273.404
LOC_Os01g02150	320.432	2824.12	8.81348	9.4794e-38	4.29605e-36	sulfated surface glycoprotein 185 precursor, putative, expressed	17.9452	12.3725	97.9807	109.655
LOC_Os01g02160	37.9075	222.808	5.87769	1.06257e-09	9.90788e-09	hydroxyproline-rich glycoprotein family protein, putative, expressed	3.37262	1.20822	11.2541	9.74305
LOC_Os01g02200	111.521	277.34	2.48689	0.000108879	0.000533447	armadillo/beta-catenin repeat family protein, putative, expressed	3.66459	3.21889	7.1869	6.16303	GO:0005488,GO:0008150	binding|biological_process
LOC_Os01g02760	11.8088	59.9736	5.07871	0.00344131	0.0121814	receptor-like kinase, putative, expressed	0.0668361	0.471225	1.14586	1.01225	GO:0000166,GO:0005623,GO:0006464,GO:0008152,GO:0009987,GO:0016301	nucleotide binding|cell|protein modification process|metabolic process|cellular process|kinase activity
LOC_Os01g02880	2250.58	7443.11	3.3072	1.43915e-27	4.25309e-26	fructose-bisphospate aldolase isozyme, putative, expressed	75.7233	70.1812	193.981	181.858	GO:0003824,GO:0005739,GO:0005975,GO:0006139,GO:0006950,GO:0008150,GO:0008152,GO:0009056,GO:0009536	catalytic activity|mitochondrion|carbohydrate metabolic process|nucleobase, nucleoside, nucleotide and nucleic acid metabolic process|response to stress|biological_process|metabolic process|catabolic process|plastid
LOC_Os01g02900	1.44617	57.692	39.8929	6.03268e-07	4.17209e-06	glycosyltransferase, putative, expressed	0.0621469	0	1.09065	1.01508	GO:0008150,GO:0008152,GO:0016740	biological_process|metabolic process|transferase activity
LOC_Os01g02920	44.9049	421.233	9.38056	9.21229e-21	1.90038e-19	glycosyltransferase protein, putative, expressed	0.947712	1.01397	6.7332	7.4645	GO:0005575,GO:0008150,GO:0008152,GO:0016740	cellular_component|biological_process|metabolic process|transferase activity
LOC_Os01g02930	83.408	1421.19	17.039	1.47006e-19	2.83434e-18	glycosyltransferase protein, putative, expressed	1.84584	2.41042	24.7963	31.3154	GO:0008150,GO:0008152,GO:0016740	biological_process|metabolic process|transferase activity
LOC_Os01g02980	78.9835	232.584	2.94472	3.63796e-05	0.000194126	expressed protein	2.25421	2.5508	5.55358	5.46137
LOC_Os01g03130	14.2775	1514.27	106.06	5.37746e-112	1.72766e-109	expressed protein	0.629381	0.61539	54.1256	50.6823	GO:0003674,GO:0008150	molecular_function|biological_process
LOC_Os01g03170	145.532	4046.83	27.8072	1.14367e-122	4.31523e-120	seven in absentia protein family protein, expressed	3.76978	3.60523	81.8363	78.0706	GO:0003824,GO:0005488,GO:0005622,GO:0005634,GO:0006464,GO:0007275,GO:0009056,GO:0009987,GO:0019538	catalytic activity|binding|intracellular|nucleus|protein modification process|multicellular organismal development|catabolic process|cellular process|protein metabolic process
LOC_Os01g03330	39.6606	1211.33	30.5425	0.0130229	0.0395193	BBTI3 - Bowman-Birk type bran trypsin inhibitor precursor, expressed	1.04255	1.05042	11.1991	38.2783
LOC_Os01g03340	2733.86	41175.2	15.0612	1.28901e-34	5.17024e-33	BBTI4 - Bowman-Birk type bran trypsin inhibitor precursor, expressed	108.241	114.171	1200.97	1400.25
LOC_Os01g03360	2296.68	47571.9	20.7134	7.60435e-153	5.03579e-150	BBTI5 - Bowman-Birk type bran trypsin inhibitor precursor, expressed	103.791	90.3692	1563.89	1565.78
LOC_Os01g03390	149.312	72820.9	487.711	1.15693e-217	1.63222e-214	BBTI7 - Bowman-Birk type bran trypsin inhibitor precursor, expressed	8.02559	6.86888	2704.79	2935.78
LOC_Os01g03730	80.7951	1477.26	18.2841	3.18649e-10	3.12665e-09	nuclease PA3, putative, expressed	2.46887	3.69334	54.3224	33.7229	GO:0003676,GO:0004518,GO:0005623,GO:0006259,GO:0009056	nucleic acid binding|nuclease activity|cell|DNA metabolic process|catabolic process
LOC_Os01g03740	20.1481	157.512	7.81772	1.34016e-08	1.12894e-07	nuclease PA3, putative, expressed	0.235178	0.38831	1.9918	1.84219	GO:0003676,GO:0004518,GO:0006259,GO:0009056	nucleic acid binding|nuclease activity|DNA metabolic process|catabolic process
LOC_Os01g03940	61.9396	166.412	2.68668	0.000839626	0.00343054	expressed protein	2.68822	2.7196	5.12357	6.1107
LOC_Os01g03950	1901.46	11084.3	5.82936	2.8485e-56	2.45827e-54	glycosyl hydrolase, family 31, putative, expressed	24.3038	29.8385	121.604	123.99	GO:0005575,GO:0005576,GO:0005618,GO:0005975,GO:0008150,GO:0008152,GO:0009536,GO:0009987,GO:0016787	cellular_component|extracellular region|cell wall|carbohydrate metabolic process|biological_process|metabolic process|plastid|cellular process|hydrolase activity
LOC_Os01g04050	283.937	33730	118.794	6.01886e-15	8.61897e-14	BBTI12 - Bowman-Birk type bran trypsin inhibitor precursor, expressed	16.0871	18.9637	2056.3	1207.43
LOC_Os01g04080	105.853	395.771	3.73888	9.61534e-10	9.00976e-09	expressed protein	5.74892	4.32378	15.0533	14.2725
LOC_Os01g04350	205.642	2998.3	14.5802	3.5678e-82	6.09323e-80	hsp20/alpha crystallin family protein, putative, expressed	12.0637	9.3929	132.679	111.399	GO:0006950,GO:0009628	response to stress|response to abiotic stimulus
LOC_Os01g04360	25.3556	638.473	25.1808	7.62793e-07	5.20106e-06	hsp20/alpha crystallin family protein, putative, expressed	2.6793	0.497781	22.951	39.1026	GO:0006950,GO:0009628	response to stress|response to abiotic stimulus
LOC_Os01g04380	1.44617	217.879	150.659	0.00571985	0.0191554	hsp20/alpha crystallin family protein, putative, expressed	0.189014	1.28201e-11	3.784	15.7905	GO:0006950,GO:0009628	response to stress|response to abiotic stimulus
LOC_Os01g04540	161.824	355.637	2.19768	0.000166527	0.000786458	serine/threonine-protein kinase At1g18390 precursor, putative, expressed	3.51866	3.75766	6.12475	6.30769	GO:0000166,GO:0005886,GO:0006464,GO:0008152,GO:0009987,GO:0016301	nucleotide binding|plasma membrane|protein modification process|metabolic process|cellular process|kinase activity
LOC_Os01g05064	19.6752	111.522	5.66814	2.55681e-05	0.000140264	expressed protein	0.630702	2.29923	6.82379	6.27322
LOC_Os01g05100	6.20839	60.6685	9.77202	0.0130904	0.0396982	expressed protein	0.155998	0.173045	1.87321	0.709199
LOC_Os01g05650	1313.82	2631.45	2.0029	0.00033939	0.00150944	metallothionein, putative, expressed	98.0646	74.2264	155.37	114.294	GO:0005488,GO:0019725	binding|cellular homeostasis
LOC_Os01g05670	1904.57	5279.24	2.77188	1.13494e-19	2.21319e-18	3-oxo-5-alpha-steroid 4-dehydrogenase, putative, expressed	64.7162	66.2775	146.361	136.466	GO:0003824,GO:0005783,GO:0005886,GO:0006629,GO:0008152,GO:0009058,GO:0009987,GO:0016020,GO:0016740	catalytic activity|endoplasmic reticulum|plasma membrane|lipid metabolic process|metabolic process|biosynthetic process|cellular process|membrane|transferase activity
LOC_Os01g05810	463.968	2348.85	5.06251	5.03301e-34	1.96766e-32	gamma-glutamyltranspeptidase 1 precursor, putative, expressed	7.89585	10.7476	39.6971	33.9206	GO:0005773,GO:0008152,GO:0009056,GO:0009987,GO:0016740	vacuole|metabolic process|catabolic process|cellular process|transferase activity
LOC_Os01g05820	1.44617	161.245	111.498	1.82814e-10	1.83373e-09	gamma-glutamyltranspeptidase 1 precursor, putative, expressed	0.0820602	0.00814757	4.75456	2.66505	GO:0005773,GO:0008152,GO:0009056,GO:0009987,GO:0016740	vacuole|metabolic process|catabolic process|cellular process|transferase activity
LOC_Os01g06320	279.525	2410.98	8.62528	5.26067e-05	0.00027352	MYB family transcription factor, putative, expressed	10.6885	9.37054	50.4911	83.243	GO:0003677,GO:0003700,GO:0006139,GO:0006950,GO:0008150,GO:0009058,GO:0009628,GO:0009719	DNA binding|sequence-specific DNA binding transcription factor activity|nucleobase, nucleoside, nucleotide and nucleic acid metabolic process|response to stress|biological_process|biosynthetic process|response to abiotic stimulus|response to endogenous stimulus
LOC_Os01g06340	10.2092	351.061	34.3869	1.541e-30	5.2525e-29	expressed protein	0.562574	0.629783	17.363	14.2733
LOC_Os01g06350	0	63.0823	#DIV/0!	4.74184e-06	2.89552e-05	expressed protein	1.82687e-108	0	2.7362	5.63396
LOC_Os01g06360	0	24.926	#DIV/0!	0.000330053	0.00147175	transposon protein, putative, unclassified, expressed	2.12283e-34	2.83863e-29	0.420408	0.402995
LOC_Os01g06600	1111.17	2266.52	2.03975	5.52241e-09	4.82101e-08	glutaryl-CoA dehydrogenase, mitochondrial precursor, putative, expressed	26.0667	25.7812	41.0811	41.2028	GO:0000003,GO:0003824,GO:0005777,GO:0006629,GO:0008152,GO:0009056,GO:0009790,GO:0009791,GO:0009987	reproduction|catalytic activity|peroxisome|lipid metabolic process|metabolic process|catabolic process|embryo development|post-embryonic development|cellular process
LOC_Os01g06620	10.4794	192.651	18.3838	0.00723443	0.0235598	expressed protein	0.559608	0.321333	9.51604	3.23548
LOC_Os01g06660	48.9057	193.962	3.96605	3.50231e-06	2.17298e-05	thiamine pyrophosphate enzyme, C-terminal TPP binding domain containing protein, expressed	1.01131	1.09004	3.49797	3.00105	GO:0003824,GO:0005488,GO:0005829,GO:0006950,GO:0008152	catalytic activity|binding|cytosol|response to stress|metabolic process
LOC_Os01g06960	0	48.8661	#DIV/0!	0.00596648	0.0198734	POEI34 - Pollen Ole e I allergen and extensin family protein precursor, putative, expressed	0	0	1.19174	4.74939	GO:0003674,GO:0005623,GO:0008150	molecular_function|cell|biological_process
LOC_Os01g06980	0	40.3797	#DIV/0!	0.00359453	0.0126465	POEI35 - Pollen Ole e I allergen and extensin family protein precursor, putative, expressed	0	0	1.30445	4.53186	GO:0003674,GO:0005623,GO:0008150	molecular_function|cell|biological_process
LOC_Os01g07200	170.424	434.167	2.54757	1.92726e-06	1.24305e-05	staphylococcal nuclease homologue, putative, expressed	5.90976	5.38	10.4422	11.887	GO:0004518,GO:0006464,GO:0008152,GO:0009058	nuclease activity|protein modification process|metabolic process|biosynthetic process
LOC_Os01g07240	257.071	5042.07	19.6135	5.51886e-23	1.29863e-21	expressed protein	9.54325	9.64966	171.324	123.249	GO:0003674,GO:0008150,GO:0009536	molecular_function|biological_process|plastid
LOC_Os01g07250	253.138	961.277	3.79744	7.53952e-17	1.21656e-15	saposin-like type B, region 1 family protein, putative, expressed	7.29728	7.30978	22.6986	20.5082	GO:0003674,GO:0005773,GO:0006629	molecular_function|vacuole|lipid metabolic process
LOC_Os01g07310	1758.69	3901.15	2.21822	2.97245e-12	3.44968e-11	transporter-related, putative, expressed	38.5042	39.5982	67.9438	66.902	GO:0005794,GO:0016020	Golgi apparatus|membrane
LOC_Os01g07420	36.2678	177.701	4.89967	4.41548e-07	3.10125e-06	hydrolase, alpha/beta fold family protein, putative, expressed	1.46569	0.917762	4.51904	4.49685	GO:0005575,GO:0008150,GO:0008152,GO:0016787	cellular_component|biological_process|metabolic process|hydrolase activity
LOC_Os01g07500	27.0904	532.194	19.6451	2.89529e-16	4.50595e-15	alliin lyase precursor, putative, expressed	0.908158	0.403721	11.979	8.20393	GO:0000003,GO:0003824,GO:0005623,GO:0007275,GO:0008150,GO:0008152,GO:0009058,GO:0009606,GO:0009628,GO:0009653,GO:0009719,GO:0009790,GO:0009791,GO:0009908,GO:0009987,GO:0016740,GO:0030154	reproduction|catalytic activity|cell|multicellular organismal development|biological_process|metabolic process|biosynthetic process|tropism|response to abiotic stimulus|anatomical structure morphogenesis|response to endogenous stimulus|embryo development|post-embryonic development|flower development|cellular process|transferase activity|cell differentiation
LOC_Os01g07530	19.7336	118.535	6.00676	0.000256809	0.0011663	uncharacterized glycosyltransferase, putative, expressed	0.25565	0.402333	2.01111	1.13112	GO:0005975,GO:0006950,GO:0008152,GO:0009058,GO:0009536,GO:0009628,GO:0009719,GO:0009987,GO:0016740,GO:0016787	carbohydrate metabolic process|response to stress|metabolic process|biosynthetic process|plastid|response to abiotic stimulus|response to endogenous stimulus|cellular process|transferase activity|hydrolase activity
LOC_Os01g07780	147.865	455.435	3.08006	6.6724e-08	5.18097e-07	embryo-specific 3, putative, expressed	7.83156	6.81807	20.4353	14.8919	GO:0003674,GO:0005575,GO:0008150	molecular_function|cellular_component|biological_process
LOC_Os01g08100	20.4275	90.1058	4.411	0.000707559	0.00293526	flavonol-3-O-glycoside-7-O-glucosyltransferase 1, putative, expressed	0.432629	0.910847	2.52217	2.11078	GO:0005575,GO:0008152,GO:0009058,GO:0009987,GO:0016740,GO:0019748	cellular_component|metabolic process|biosynthetic process|cellular process|transferase activity|secondary metabolic process
LOC_Os01g08320	283.418	1132.21	3.99483	1.55848e-19	2.99591e-18	OsIAA1 - Auxin-responsive Aux/IAA gene family member, expressed	10.3444	10.374	32.0336	32.3687	GO:0003700,GO:0005634,GO:0006139,GO:0009058,GO:0009719	sequence-specific DNA binding transcription factor activity|nucleus|nucleobase, nucleoside, nucleotide and nucleic acid metabolic process|biosynthetic process|response to endogenous stimulus
LOC_Os01g08380	53.7938	162.014	3.01176	0.000332869	0.00148349	transferase family protein, putative, expressed	1.63527	1.41157	3.99286	3.18471	GO:0005575,GO:0008150,GO:0008152,GO:0016740	cellular_component|biological_process|metabolic process|transferase activity
LOC_Os01g08650	375.58	1296.44	3.45184	1.72012e-17	2.91926e-16	expressed protein	10.3826	10.8509	28.8074	28.2652
LOC_Os01g08670	8.96563	344.097	38.3795	5.20404e-31	1.80605e-29	expressed protein	0.614694	0.525021	18.3486	14.6498	GO:0003674,GO:0005886,GO:0008150	molecular_function|plasma membrane|biological_process
LOC_Os01g08750	2898.17	6162.82	2.12645	6.95824e-05	0.000353733	expressed protein	11.2447	14.6614	19.3787	23.3824	GO:0005575,GO:0008150	cellular_component|biological_process
LOC_Os01g08780	27.5325	4085.85	148.401	2.71501e-192	3.03791e-189	endonuclease/exonuclease/phosphatase family domain containing protein, expressed	0.425588	0.733949	66.2617	68.538	GO:0005739,GO:0008150,GO:0008152,GO:0009987,GO:0016787	mitochondrion|biological_process|metabolic process|cellular process|hydrolase activity
LOC_Os01g08860	1433.81	5203.6	3.62922	0.00149534	0.00577165	hsp20/alpha crystallin family protein, putative, expressed	118.921	49.5123	188.908	284.082	GO:0006950,GO:0009628	response to stress|response to abiotic stimulus
LOC_Os01g09010	2717.71	5540.17	2.03855	1.10845e-10	1.13944e-09	transferase family protein, putative, expressed	68.0072	76.004	120.258	108.53	GO:0005575,GO:0008150,GO:0008152,GO:0016740	cellular_component|biological_process|metabolic process|transferase activity
LOC_Os01g09670	373.029	842.635	2.2589	1.26215e-07	9.44982e-07	pollen-specific protein SF21, putative, expressed	13.3315	11.0223	20.9342	21.8552	GO:0003674,GO:0030154	molecular_function|cell differentiation
LOC_Os01g09730	12.426	75.2433	6.05532	0.000362202	0.00160102	expressed protein	0.140617	0.486085	1.67613	1.29403	GO:0003674,GO:0008150	molecular_function|biological_process
LOC_Os01g09770	751.415	2000.36	2.66212	3.50235e-14	4.7651e-13	expressed protein	15.8015	20.0713	36.5391	37.787	GO:0005739,GO:0008150	mitochondrion|biological_process
LOC_Os01g09800	1809.78	37589.4	20.7701	6.5549e-151	4.01321e-148	BTBA1 - Bric-a-Brac,Tramtrack, Broad Complex BTB domain with Ankyrin repeat region, expressed	38.216	38.8635	642.128	604.928	GO:0005515,GO:0005634,GO:0005737,GO:0006139,GO:0006950,GO:0007165,GO:0008219,GO:0009058,GO:0009607,GO:0009628,GO:0009719	protein binding|nucleus|cytoplasm|nucleobase, nucleoside, nucleotide and nucleic acid metabolic process|response to stress|signal transduction|cell death|biosynthetic process|response to biotic stimulus|response to abiotic stimulus|response to endogenous stimulus
LOC_Os01g09830	60.7453	326.646	5.37731	0.00010984	0.000537749	OsGrx_A2 - glutaredoxin subgroup III, expressed	5.06977	3.22128	22.0282	12.8965	GO:0003674,GO:0003824,GO:0008152,GO:0019725	molecular_function|catalytic activity|metabolic process|cellular homeostasis
LOC_Os01g10440	154.322	6041.36	39.1477	3.67333e-156	2.59122e-153	xylosyltransferase, putative, expressed	2.89074	3.56246	97.705	98.9788	GO:0005975,GO:0009058,GO:0016020,GO:0016740	carbohydrate metabolic process|biosynthetic process|membrane|transferase activity
LOC_Os01g10450	339.064	685.857	2.0228	1.77829e-05	9.98678e-05	protein kinase domain containing protein, expressed	6.6771	6.28773	11.1785	9.26612	GO:0005829,GO:0005886,GO:0006464,GO:0008152,GO:0009987,GO:0016301	cytosol|plasma membrane|protein modification process|metabolic process|cellular process|kinase activity
LOC_Os01g10470	3.2393	272.308	84.0639	4.63999e-30	1.54424e-28	RALFL17 - Rapid ALkalinization Factor RALF family protein precursor, expressed	0.260687	0.113613	12.7153	10.9249	GO:0004871,GO:0005576,GO:0007165,GO:0007267	signal transducer activity|extracellular region|signal transduction|cell-cell signaling
LOC_Os01g10480	11.029	48.1521	4.36597	0.0114793	0.0354115	plastocyanin-like domain containing protein, putative, expressed	0.99111	0.426698	2.98431	1.93467	GO:0003674,GO:0005488,GO:0005886,GO:0016020	molecular_function|binding|plasma membrane|membrane
LOC_Os01g10890	101.302	1876.73	18.526	0.000368006	0.00162424	CAMK_KIN1/SNF1/Nim1_like.8 - CAMK includes calcium/calmodulin depedent protein kinases, expressed	2.75787	2.12085	22.8132	46.8564	GO:0005829,GO:0006464,GO:0008152,GO:0009719,GO:0009987,GO:0016301	cytosol|protein modification process|metabolic process|response to endogenous stimulus|cellular process|kinase activity
LOC_Os01g10950	473.708	2791.23	5.89231	4.74812e-11	5.01047e-10	peptide-N4-asparagine amidase A, putative, expressed	8.94874	10.4464	39.0293	49.613	GO:0005618,GO:0005773,GO:0008150,GO:0016020	cell wall|vacuole|biological_process|membrane
LOC_Os01g11220	3.79811	124.513	32.783	1.96671e-12	2.30841e-11	hydrolase, acting on carbon-nitrogen, putative, expressed	0.0370817	0.189963	2.8744	2.91298	GO:0003674,GO:0005623,GO:0008150	molecular_function|cell|biological_process
LOC_Os01g11240	1489.59	3334	2.2382	9.38349e-08	7.13748e-07	DUF538 domain containing protein, putative, expressed	69.1108	58.4343	125.666	97.2923	GO:0005575,GO:0008150	cellular_component|biological_process
LOC_Os01g11350	126.29	307.062	2.43141	8.4825e-05	0.000424308	bZIP transcription factor domain containing protein, expressed	4.29011	4.16635	8.77241	7.26969	GO:0003677,GO:0003700,GO:0005515,GO:0005634,GO:0006139,GO:0009058	DNA binding|sequence-specific DNA binding transcription factor activity|protein binding|nucleus|nucleobase, nucleoside, nucleotide and nucleic acid metabolic process|biosynthetic process
LOC_Os01g11460	1368.24	4280.14	3.12822	4.53907e-21	9.53322e-20	zinc finger, C3HC4 type domain containing protein, expressed	51.1312	41.5698	124.149	102.097	GO:0005488,GO:0005623	binding|cell
LOC_Os01g11480	13.2458	189.684	14.3203	1.9467e-11	2.13407e-10	zinc finger, C3HC4 type domain containing protein, expressed	1.11912	1.45854	17.7168	11.7163	GO:0003824,GO:0005488,GO:0005622,GO:0005623,GO:0006464,GO:0006950,GO:0007165,GO:0009628,GO:0009719	catalytic activity|binding|intracellular|cell|protein modification process|response to stress|signal transduction|response to abiotic stimulus|response to endogenous stimulus
LOC_Os01g11520	14.9622	138.723	9.2716	1.17198e-08	9.91643e-08	RING-H2 finger protein, putative, expressed	0.713807	0.464112	5.18762	3.48533	GO:0005488	binding
LOC_Os01g11550	1250	3592.45	2.87396	4.11901e-16	6.35256e-15	TCP family transcription factor, putative, expressed	23.72	26.4455	62.4102	50.1238	GO:0000003,GO:0003677,GO:0003700,GO:0005575,GO:0006139,GO:0007275,GO:0008150,GO:0009058,GO:0009653,GO:0009790,GO:0009791,GO:0030154	reproduction|DNA binding|sequence-specific DNA binding transcription factor activity|cellular_component|nucleobase, nucleoside, nucleotide and nucleic acid metabolic process|multicellular organismal development|biological_process|biosynthetic process|anatomical structure morphogenesis|embryo development|post-embryonic development|cell differentiation
LOC_Os01g11620	0	42.4804	#DIV/0!	9.73327e-07	6.54987e-06	GDSL-like lipase/acylhydrolase, putative, expressed	9.18817e-81	6.23268e-76	0.955735	1.0834	GO:0005618,GO:0005623,GO:0006629,GO:0008152,GO:0016787	cell wall|cell|lipid metabolic process|metabolic process|hydrolase activity
LOC_Os01g11650	117.95	1508.75	12.7914	4.10003e-56	3.51034e-54	GDSL-like lipase/acylhydrolase, putative, expressed	1.59146	1.66014	17.4423	15.0007	GO:0005623,GO:0006629,GO:0008152,GO:0016787	cell|lipid metabolic process|metabolic process|hydrolase activity
LOC_Os01g11710	2126.64	11147.7	5.24193	1.04964e-50	7.55207e-49	GDSL-like lipase/acylhydrolase, putative, expressed	53.0559	60.5225	232.928	230.539	GO:0005623,GO:0006629,GO:0008152,GO:0016787	cell|lipid metabolic process|metabolic process|hydrolase activity
LOC_Os01g11860	112.841	299.868	2.65744	2.33219e-05	0.000128747	DJ-1 family protein, putative, expressed	3.76316	3.70003	8.19836	7.26113	GO:0008150,GO:0009536	biological_process|plastid
LOC_Os01g11880	589.116	3160.25	5.3644	1.43115e-40	7.19991e-39	DJ-1 family protein, putative, expressed	13.506	13.5832	55.0505	57.9747	GO:0008150,GO:0009536	biological_process|plastid
LOC_Os01g11900	3267.69	7436.19	2.27567	4.29813e-06	2.63699e-05	hhH-GPD superfamily base excision DNA repair protein, expressed	22.6608	27.4296	40.2144	48.2837	GO:0000003,GO:0003824,GO:0005634,GO:0006139,GO:0006259,GO:0008152,GO:0009790,GO:0009791,GO:0016787,GO:0040029	reproduction|catalytic activity|nucleus|nucleobase, nucleoside, nucleotide and nucleic acid metabolic process|DNA metabolic process|metabolic process|embryo development|post-embryonic development|hydrolase activity|regulation of gene expression, epigenetic
LOC_Os01g12000	34.4839	843.756	24.4681	2.233e-53	1.75445e-51	expressed protein	1.47749	1.31608	24.9111	28.0156
LOC_Os01g12270	75.5048	208.188	2.75728	0.000140497	0.000671429	expressed protein	16.9483	11.5007	29.0331	31.7525
LOC_Os01g12320	263.436	943.306	3.58078	1.0688e-15	1.60414e-14	GDSL-like lipase/acylhydrolase, putative, expressed	9.28198	7.39548	25.1568	21.4014	GO:0005623,GO:0006629,GO:0008152,GO:0016787	cell|lipid metabolic process|metabolic process|hydrolase activity
LOC_Os01g12740	6.758	82.3303	12.1826	1.50433e-06	9.85543e-06	cytochrome P450, putative, expressed	0.196767	0.136613	1.32724	1.82887	GO:0003674,GO:0003824,GO:0005488,GO:0008152,GO:0019825	molecular_function|catalytic activity|binding|metabolic process|oxygen binding
LOC_Os01g12830	591.354	1372.61	2.32113	2.75075e-07	1.97738e-06	erythronate-4-phosphate dehydrogenase domain containing protein, expressed	13.9818	12.9767	22.1708	26.412	GO:0000166,GO:0003824,GO:0005488,GO:0005829,GO:0008152	nucleotide binding|catalytic activity|binding|cytosol|metabolic process
LOC_Os01g12910	178.745	780.703	4.3677	3.70813e-06	2.29453e-05	thioesterase family protein, putative, expressed	12.6205	9.68906	31.7783	43.7156	GO:0008150,GO:0008152,GO:0016787	biological_process|metabolic process|hydrolase activity
LOC_Os01g12920	60.4167	178.583	2.95585	0.000190688	0.000889667	thioesterase family protein, putative, expressed	4.32724	3.93174	8.74385	10.2646	GO:0008150,GO:0008152,GO:0016787	biological_process|metabolic process|hydrolase activity
LOC_Os01g13030	7468.39	15962.4	2.13733	1.42842e-11	1.58356e-10	OsIAA3 - Auxin-responsive Aux/IAA gene family member, expressed	233.654	213.423	352.148	390.383	GO:0003700,GO:0005634,GO:0005737,GO:0006139,GO:0009058,GO:0009719	sequence-specific DNA binding transcription factor activity|nucleus|cytoplasm|nucleobase, nucleoside, nucleotide and nucleic acid metabolic process|biosynthetic process|response to endogenous stimulus
LOC_Os01g13060	836.217	1713.08	2.04861	3.34628e-08	2.69638e-07	CK1_CaseinKinase_1.1 - CK1 includes the casein kinase 1 kinases, expressed	11.9086	12.581	20.631	18.489	GO:0000166,GO:0005575,GO:0006464,GO:0008152,GO:0009987,GO:0016301	nucleotide binding|cellular_component|protein modification process|metabolic process|cellular process|kinase activity
LOC_Os01g13160	1618.95	3623.98	2.23848	2.35355e-06	1.49746e-05	expressed protein	29.2483	27.1138	44.3686	53.5543	GO:0005515,GO:0006810,GO:0009987,GO:0016020	protein binding|transport|cellular process|membrane
LOC_Os01g13285	24.8919	90.5194	3.6365	0.00168198	0.00641633	expressed protein	3.56589	2.43971	8.09836	8.93782
LOC_Os01g13520	1801.2	4290.2	2.38187	3.09095e-14	4.22664e-13	auxin response factor 1, putative, expressed	29.1218	33.3944	60.846	55.2134	GO:0003700,GO:0005575,GO:0006139,GO:0009058,GO:0009719	sequence-specific DNA binding transcription factor activity|cellular_component|nucleobase, nucleoside, nucleotide and nucleic acid metabolic process|biosynthetic process|response to endogenous stimulus
LOC_Os01g13710	6.96985	50.7859	7.28651	0.00157249	0.00603639	transposon protein, putative, unclassified, expressed	0.110645	0.190406	0.962274	0.69184
LOC_Os01g13950	0	50.6696	#DIV/0!	7.11335e-08	5.50194e-07	OsGrx_A1 - glutaredoxin subgroup III, expressed	0	0	3.1754	2.50323	GO:0003674,GO:0003824,GO:0005515,GO:0005575,GO:0007165,GO:0008150,GO:0008152,GO:0009719	molecular_function|catalytic activity|protein binding|cellular_component|signal transduction|biological_process|metabolic process|response to endogenous stimulus
LOC_Os01g14010	2.90154	91.867	31.6614	1.71885e-09	1.57157e-08	ZOS1-05 - C2H2 zinc finger protein, expressed	1.77565e-26	0.130747	1.47216	1.87403	GO:0003676,GO:0003700,GO:0005488,GO:0005515,GO:0005634,GO:0006139,GO:0009058	nucleic acid binding|sequence-specific DNA binding transcription factor activity|binding|protein binding|nucleus|nucleobase, nucleoside, nucleotide and nucleic acid metabolic process|biosynthetic process
LOC_Os01g14070	441.398	957.577	2.16942	2.27658e-07	1.64894e-06	60S ribosomal protein L18a-1, putative, expressed	30.9197	27.5012	54.2986	44.5287	GO:0003674,GO:0008150	molecular_function|biological_process
LOC_Os01g14110	286.824	1855.07	6.46764	2.57777e-39	1.22828e-37	expressed protein	23.8229	19.7234	119.437	100.19	GO:0003700,GO:0005634,GO:0006139,GO:0007165,GO:0009058,GO:0009719	sequence-specific DNA binding transcription factor activity|nucleus|nucleobase, nucleoside, nucleotide and nucleic acid metabolic process|signal transduction|biosynthetic process|response to endogenous stimulus
LOC_Os01g14550	173.866	1297.38	7.46194	4.69682e-37	2.08491e-35	pathogen-related protein, putative, expressed	8.87027	7.68235	49.2393	46.9944	GO:0003674,GO:0008150	molecular_function|biological_process
LOC_Os01g14580	1070.91	2345.64	2.19032	1.6598e-10	1.67316e-09	dehydrogenase, putative, expressed	21.6238	23.7166	37.8555	39.3935	GO:0003824,GO:0005488,GO:0005515,GO:0005575,GO:0005576,GO:0005829,GO:0005886,GO:0006139,GO:0006950,GO:0008150,GO:0008152,GO:0009607,GO:0009628,GO:0009987	catalytic activity|binding|protein binding|cellular_component|extracellular region|cytosol|plasma membrane|nucleobase, nucleoside, nucleotide and nucleic acid metabolic process|response to stress|biological_process|metabolic process|response to biotic stimulus|response to abiotic stimulus|cellular process
LOC_Os01g14590	26.7526	154.183	5.76331	3.34268e-07	2.37917e-06	pathogen-related protein, putative, expressed	1.08024	0.673985	3.51585	4.28493	GO:0003674,GO:0008150	molecular_function|biological_process
LOC_Os01g14670	111.137	4496.81	40.4619	1.50531e-141	8.14094e-139	Cupin domain containing protein, expressed	6.41231	3.57466	171.072	143.728	GO:0003674,GO:0005488,GO:0005618,GO:0008150	molecular_function|binding|cell wall|biological_process
LOC_Os01g14690	1462.82	2994.55	2.04711	1.09014e-09	1.01533e-08	Lg106, putative, expressed	63.3274	71.4833	103.451	111.096	GO:0003674,GO:0005886,GO:0008150	molecular_function|plasma membrane|biological_process
LOC_Os01g14900	0	167.01	#DIV/0!	1.17742e-07	8.83582e-07	glycerol-3-phosphate acyltransferase, putative, expressed	0	0	2.22588	4.5115	GO:0000003,GO:0005739,GO:0007275,GO:0008152,GO:0009628,GO:0016020,GO:0016740,GO:0030154	reproduction|mitochondrion|multicellular organismal development|metabolic process|response to abiotic stimulus|membrane|transferase activity|cell differentiation
LOC_Os01g14940	0.829013	98.0496	118.273	0.0023375	0.00860655	invertase/pectin methylesterase inhibitor family protein, putative, expressed	0	0.152524	11.1566	3.28568	GO:0005623,GO:0008150,GO:0008152,GO:0016787,GO:0030234	cell|biological_process|metabolic process|hydrolase activity|enzyme regulator activity
LOC_Os01g14960	7.10496	93.7413	13.1938	1.84081e-07	1.34623e-06	expressed protein	0.262875	0.302892	2.44724	3.59384	GO:0003674,GO:0005575,GO:0008150	molecular_function|cellular_component|biological_process
LOC_Os01g15020	5860.98	14210.6	2.42461	1.74587e-17	2.95986e-16	lissencephaly type-1-like homology motif, putative, expressed	68.8742	69.7483	127.263	134.127	GO:0000003,GO:0005515,GO:0005623,GO:0009653,GO:0009790,GO:0009791	reproduction|protein binding|cell|anatomical structure morphogenesis|embryo development|post-embryonic development
LOC_Os01g15320	225.271	4477.51	19.8761	6.72499e-76	9.78562e-74	RALFL9 - Rapid ALkalinization Factor RALF family protein precursor, expressed	18.1313	12.249	224.095	245.183	GO:0004871,GO:0005575,GO:0005576,GO:0007165,GO:0007267	signal transducer activity|cellular_component|extracellular region|signal transduction|cell-cell signaling
LOC_Os01g15350	2288.4	6710.82	2.93254	2.25994e-22	5.16065e-21	zinc finger C-x8-C-x5-C-x3-H type family protein, expressed	45.7611	52.0151	113.136	110.061	GO:0003676,GO:0005488,GO:0008150	nucleic acid binding|binding|biological_process
LOC_Os01g15390	354.321	769.109	2.17066	3.09607e-06	1.93984e-05	expressed protein	13.2338	16.7524	28.6877	22.0809
LOC_Os01g15550	0	15.916	#DIV/0!	0.00652279	0.02151	expressed protein	0	0	0.614288	0.840776
LOC_Os01g15990	0.964114	508.176	527.091	7.27564e-60	7.02641e-58	expressed protein	0.0408569	0	9.31713	9.30548	GO:0003674,GO:0005575,GO:0007165,GO:0009606,GO:0009628	molecular_function|cellular_component|signal transduction|tropism|response to abiotic stimulus
LOC_Os01g16060	59.385	175.587	2.95676	0.000258773	0.0011744	expressed protein	0.965506	0.930721	2.47796	1.89668
LOC_Os01g16170	682.318	1999	2.92971	7.36201e-09	6.34768e-08	PQ loop repeat domain containing protein, expressed	13.1929	13.6838	27.6953	33.4372	GO:0003674,GO:0005623,GO:0008150,GO:0016020	molecular_function|cell|biological_process|membrane
LOC_Os01g16470	2.68969	253.241	94.1525	1.19417e-28	3.72233e-27	phosphatidylinositol kinase, putative, expressed	0.0775914	0.0661449	4.65162	4.84852	GO:0008150,GO:0008152,GO:0009987,GO:0016301,GO:0016740	biological_process|metabolic process|cellular process|kinase activity|transferase activity
LOC_Os01g16960	972.261	2681.09	2.75758	1.47996e-16	2.33918e-15	pyruvate kinase, putative, expressed	18.9301	20.5315	44.5282	40.2897	GO:0003824,GO:0005488,GO:0005829,GO:0005975,GO:0006091,GO:0008152,GO:0009056,GO:0009987,GO:0016301	catalytic activity|binding|cytosol|carbohydrate metabolic process|generation of precursor metabolites and energy|metabolic process|catabolic process|cellular process|kinase activity
LOC_Os01g18160	32.0552	124.976	3.89876	0.000138304	0.000662313	expressed protein	5.83072	2.82361	15.2463	11.2704
LOC_Os01g18170	32.439	1163.3	35.8612	2.1874e-44	1.25626e-42	Cupin domain containing protein, expressed	0.744633	1.7467	31.7538	37.0034	GO:0003674,GO:0005488,GO:0005618,GO:0005634,GO:0006950,GO:0009628	molecular_function|binding|cell wall|nucleus|response to stress|response to abiotic stimulus
LOC_Os01g18450	53.4376	989.337	18.5139	5.17403e-48	3.39176e-46	expressed protein	13.2067	8.679	147.352	166.49	GO:0003674,GO:0005575,GO:0008150	molecular_function|cellular_component|biological_process
LOC_Os01g18744	3.6538	3833.68	1049.23	5.93433e-55	4.93751e-53	transferase family protein, putative, expressed	0.130099	0.0743316	104.435	74.8726	GO:0005575,GO:0008150,GO:0008152,GO:0016740	cellular_component|biological_process|metabolic process|transferase activity
LOC_Os01g18800	1119.99	4965.35	4.43339	1.47305e-21	3.18872e-20	CAMK_KIN1/SNF1/Nim1_like.9 - CAMK includes calcium/calmodulin depedent protein kinases, expressed	20.1106	21.2359	66.7079	75.7151	GO:0005515,GO:0005886,GO:0006950,GO:0008152,GO:0009628,GO:0009719,GO:0009987,GO:0016301	protein binding|plasma membrane|response to stress|metabolic process|response to abiotic stimulus|response to endogenous stimulus|cellular process|kinase activity
LOC_Os01g19190	9.17749	139.269	15.1751	1.91645e-05	0.000107034	retrotransposon protein, putative, unclassified, expressed	0.0570451	0.104276	0.714853	1.21137
LOC_Os01g19200	0	58.0442	#DIV/0!	6.11733e-09	5.31605e-08	retrotransposon protein, putative, unclassified, expressed	0.00298436	2.32233e-06	0.722484	0.747443
LOC_Os01g19210	12.0698	118.315	9.80254	6.87569e-08	5.33244e-07	transposon protein, putative, unclassified, expressed	0.257314	0.238375	1.62213	2.03808
LOC_Os01g19220	549.498	4810.16	8.75374	3.35796e-43	1.84995e-41	beta-D-xylosidase, putative, expressed	8.40801	10.9317	62.4404	69.1157	GO:0005576,GO:0005618,GO:0005975,GO:0008152,GO:0016787	extracellular region|cell wall|carbohydrate metabolic process|metabolic process|hydrolase activity
LOC_Os01g19270	124.217	275.821	2.22048	0.000577381	0.00244887	expressed protein	6.50979	6.06283	11.4046	10.3447
LOC_Os01g19460	2.55459	225.684	88.3447	1.60908e-25	4.32584e-24	retrotransposon protein, putative, unclassified, expressed	0.0145979	0.0567819	2.40176	2.71236
LOC_Os01g19800	7.92477	144.941	18.2896	1.3291e-11	1.47648e-10	zinc finger, C3HC4 type, putative, expressed	0.658337	0.178321	5.10675	7.04143	GO:0005488	binding
LOC_Os01g19820	185.039	649.399	3.50953	0.000139532	0.000667306	universal stress protein domain containing protein, putative, expressed	9.07347	7.91762	19.0107	27.1862	GO:0003674,GO:0005773,GO:0006950	molecular_function|vacuole|response to stress
LOC_Os01g19970	185.337	2557.01	13.7966	8.35846e-75	1.19482e-72	MYB family transcription factor, putative, expressed	7.05312	7.11792	77.9072	74.4507	GO:0003677,GO:0003700,GO:0006139,GO:0009058,GO:0009719,GO:0009987,GO:0019748	DNA binding|sequence-specific DNA binding transcription factor activity|nucleobase, nucleoside, nucleotide and nucleic acid metabolic process|biosynthetic process|response to endogenous stimulus|cellular process|secondary metabolic process
LOC_Os01g20000	0	29.3696	#DIV/0!	8.20702e-05	0.000411798	expressed protein	0	0	6.32175	2.86128
LOC_Os01g20206	8.28092	284.604	34.3687	1.16328e-25	3.14853e-24	methyltransferase, putative, expressed	0.329953	0.651569	13.2331	14.1018	GO:0005739,GO:0008150,GO:0008152,GO:0009987,GO:0016740	mitochondrion|biological_process|metabolic process|cellular process|transferase activity
LOC_Os01g20730	120.256	298.94	2.48586	5.01332e-05	0.000261485	expressed protein	6.28444	4.30624	9.88304	10.5288
LOC_Os01g20930	46.4278	393.137	8.46771	2.0969e-18	3.76966e-17	RING-H2 finger protein, putative, expressed	2.66331	3.31582	20.3798	19.0539	GO:0005488	binding
LOC_Os01g20970	0.829013	106.542	128.517	2.81136e-12	3.26975e-11	invertase/pectin methylesterase inhibitor family protein, putative, expressed	0	0.116956	8.73202	5.27844	GO:0005623,GO:0008152,GO:0009628,GO:0016787,GO:0030234	cell|metabolic process|response to abiotic stimulus|hydrolase activity|enzyme regulator activity
LOC_Os01g21170	168.397	353.876	2.10143	0.00041825	0.00182613	expressed protein	5.85419	7.33601	11.2364	10.361
LOC_Os01g21300	31.3797	1234.36	39.3364	2.10285e-79	3.39479e-77	esterase/lipase/thioesterase family protein, putative, expressed	1.0967	0.936452	31.3406	30.8279	GO:0003824,GO:0005886,GO:0008152	catalytic activity|plasma membrane|metabolic process
LOC_Os01g21310	83.3804	2823.88	33.8675	1.51827e-115	5.07901e-113	expressed protein	5.89834	5.06873	158.007	132.351	GO:0003824,GO:0005886,GO:0008152	catalytic activity|plasma membrane|metabolic process
LOC_Os01g21560	2341.43	6819.5	2.91254	2.49689e-09	2.24686e-08	esterase/lipase/thioesterase family protein, putative, expressed	79.4537	83.043	211.246	158.522	GO:0003824,GO:0008152	catalytic activity|metabolic process
LOC_Os01g21970	379.381	1032.57	2.72171	1.95547e-11	2.14223e-10	protein kinase, putative, expressed	11.2368	9.54752	21.4312	22.5799	GO:0000166,GO:0005886,GO:0006464,GO:0008152,GO:0009058,GO:0009987,GO:0016301	nucleotide binding|plasma membrane|protein modification process|metabolic process|biosynthetic process|cellular process|kinase activity
LOC_Os01g22900	1314.15	3208.51	2.4415	6.44754e-05	0.000329847	neutral/alkaline invertase, putative, expressed	24.3355	23.8086	39.7531	51.3997	GO:0003824,GO:0005739,GO:0006950,GO:0007275,GO:0008150,GO:0008152,GO:0016787	catalytic activity|mitochondrion|response to stress|multicellular organismal development|biological_process|metabolic process|hydrolase activity
LOC_Os01g23440	10.8939	50.6727	4.6515	0.00708912	0.0231493	expressed protein	0.302324	0.180236	0.776767	0.95512
LOC_Os01g23680	469.535	1006.02	2.14258	2.04603e-07	1.48893e-06	rossmann fold nucleotide-binding protein involved in DNA uptake, putative, expressed	12.2595	13.0651	19.6197	22.5463	GO:0009536	plastid
LOC_Os01g23750	0	50.5564	#DIV/0!	6.69943e-08	5.20072e-07	OsMADS92 - MADS-box family gene with M-beta type-box, expressed	0	0	1.3624	1.80067
LOC_Os01g23810	1.24352	28.846	23.1971	0.00187814	0.00707011	expressed protein	0	0.145055	1.35048	1.24893
LOC_Os01g23850	55.3843	130.072	2.34854	0.00852838	0.0272218	transposon protein, putative, CACTA, En/Spm sub-class, expressed	1.49732	1.42432	2.66083	2.65883
LOC_Os01g23880	5.23508	559.582	106.891	4.11274e-40	2.03437e-38	expressed protein	0.392647	0.0425992	20.7807	15.3508
LOC_Os01g23910	39.5347	104.564	2.64487	0.00865022	0.0275565	expressed protein	3.3704	5.05845	7.75533	9.64173
LOC_Os01g24070	45.301	107.547	2.37405	0.0131875	0.0399477	GATA zinc finger domain containing protein, expressed	1.92086	1.23958	2.74287	3.15388	GO:0003700,GO:0006139,GO:0009058	sequence-specific DNA binding transcription factor activity|nucleobase, nucleoside, nucleotide and nucleic acid metabolic process|biosynthetic process
LOC_Os01g24680	3305.34	9478.1	2.86751	1.18606e-22	2.7412e-21	3-hydroxyacyl-CoA dehydrogenase, putative, expressed	46.9927	50.87	109.46	108.95	GO:0003824,GO:0005575,GO:0005618,GO:0005730,GO:0005777,GO:0006629,GO:0008152,GO:0009056,GO:0009987	catalytic activity|cellular_component|cell wall|nucleolus|peroxisome|lipid metabolic process|metabolic process|catabolic process|cellular process
LOC_Os01g25460	3.17175	346.837	109.352	3.65671e-21	7.72002e-20	uncharacterized protein At4g06744 precursor, putative, expressed	0.115833	0.065581	8.75879	5.84467	GO:0005198	structural molecule activity
LOC_Os01g25540	2215.92	7422.99	3.34984	1.14892e-08	9.73152e-08	RALFL6 - Rapid ALkalinization Factor RALF family protein precursor, expressed	137.902	125.483	306.23	378.423	GO:0004871,GO:0005575,GO:0005576,GO:0005618,GO:0007165,GO:0007267	signal transducer activity|cellular_component|extracellular region|cell wall|signal transduction|cell-cell signaling
LOC_Os01g25560	22.1531	500.041	22.5721	4.27625e-35	1.74541e-33	RALFL7 - Rapid ALkalinization Factor RALF family protein precursor, expressed	0.953114	1.89334	25.0214	24.6458	GO:0004871,GO:0005575,GO:0005576,GO:0007165,GO:0007267	signal transducer activity|cellular_component|extracellular region|signal transduction|cell-cell signaling
LOC_Os01g25630	2.34273	51.5517	22.0049	1.51499e-05	8.61548e-05	NB-ARC domain containing protein, expressed	0.0645235	0.0111095	0.513247	0.735057	GO:0000166,GO:0006950	nucleotide binding|response to stress
LOC_Os01g25720	260.774	1037.21	3.97741	1.74619e-18	3.15316e-17	disease resistance protein RGA4, putative, expressed	2.51463	2.29091	8.28752	6.64571	GO:0000166,GO:0006950	nucleotide binding|response to stress
LOC_Os01g25740	127.898	639.864	5.00291	2.47605e-17	4.14579e-16	powdery mildew resistance protein PM3F, putative, expressed	1.30296	1.58283	6.28638	4.98714	GO:0000166,GO:0006950	nucleotide binding|response to stress
LOC_Os01g25810	75.9653	201.04	2.64647	0.000475282	0.00205058	powdery mildew resistance protein PM3A, putative, expressed	0.877876	1.32326	2.53646	2.00192	GO:0000166,GO:0006950	nucleotide binding|response to stress
LOC_Os01g25820	982.351	22218.7	22.6179	9.47308e-38	4.29605e-36	respiratory burst oxidase, putative, expressed	12.5979	15.278	224.948	264.68	GO:0003824,GO:0005886,GO:0006950,GO:0008152,GO:0008219,GO:0009607,GO:0009628,GO:0009987	catalytic activity|plasma membrane|response to stress|metabolic process|cell death|response to biotic stimulus|response to abiotic stimulus|cellular process
LOC_Os01g27190	18.9537	1046.54	55.2153	1.17021e-78	1.8433e-76	C2 domain containing protein, putative, expressed	1.12717	0.420982	34.1038	32.3163	GO:0003674,GO:0005575,GO:0008150	molecular_function|cellular_component|biological_process
LOC_Os01g27230	13.863	67.2869	4.85372	0.00177435	0.006723	12-oxophytodienoate reductase, putative, expressed	0.25726	0.238303	1.0179	0.850298	GO:0003824,GO:0006950,GO:0008152	catalytic activity|response to stress|metabolic process
LOC_Os01g27360	109.808	2046.79	18.6397	1.04328e-45	6.28079e-44	glutathione S-transferase, putative, expressed	7.53435	3.2294	73.0084	82.9472	GO:0005737,GO:0008152,GO:0009056,GO:0009987,GO:0016740,GO:0019748	cytoplasm|metabolic process|catabolic process|cellular process|transferase activity|secondary metabolic process
LOC_Os01g27890	2.68969	217.198	80.7521	1.57099e-24	4.02661e-23	cytochrome P450, putative, expressed	0.0763587	0.0654079	4.44174	4.71586	GO:0003674,GO:0003824,GO:0005488,GO:0005623,GO:0008152,GO:0019825	molecular_function|catalytic activity|binding|cell|metabolic process|oxygen binding
LOC_Os01g28680	224.31	900.036	4.01247	4.37741e-17	7.20662e-16	WD domain, G-beta repeat domain containing protein, expressed	1.68054	2.54401	6.4457	6.75515	GO:0000166,GO:0005622,GO:0008150	nucleotide binding|intracellular|biological_process
LOC_Os01g28810	0	31.6543	#DIV/0!	3.58214e-05	0.000191336	expressed protein	0	0	1.16246	1.02674
LOC_Os01g29450	1.37862	35.109	25.4667	0.000322152	0.00143908	retrotransposon protein, putative, unclassified, expressed	0.0227062	0.00984904	0.243803	0.346184
LOC_Os01g29804	29.9335	84.7314	2.83065	0.0112933	0.0349039	expressed protein	1.18742	1.10945	1.89227	3.08701
LOC_Os01g31040	17.3725	60.5553	3.48571	0.0127506	0.0388019	retrotransposon protein, putative, unclassified, expressed	0.597672	0.283262	1.48821	0.900691
LOC_Os01g32110	0	21.4745	#DIV/0!	0.00102224	0.00409716	transposon protein, putative, CACTA, En/Spm sub-class, expressed	8.39467e-15	2.8718e-20	0.295215	0.363623
LOC_Os01g32330	59.3267	873.954	14.7312	2.96842e-26	8.28935e-25	heavy metal-associated domain containing protein, expressed	2.29326	2.74754	33.2586	24.9046	GO:0005488,GO:0005575,GO:0006810	binding|cellular_component|transport
LOC_Os01g33080	1290.58	7318.69	5.67084	8.27502e-52	6.11654e-50	fimbrin-like protein 2, putative, expressed	23.5813	26.9188	110.101	112.713	GO:0005515,GO:0008150	protein binding|biological_process
LOC_Os01g33204	645.915	1771.35	2.74239	2.94105e-14	4.03186e-13	retrotransposon protein, putative, unclassified, expressed	12.9457	13.8989	30.7862	26.6184
LOC_Os01g33300	0.414506	69.798	168.388	1.05406e-07	7.96533e-07	polygalacturonase, putative, expressed	0	0.025187	2.41734	1.263	GO:0005623,GO:0005975,GO:0016787	cell|carbohydrate metabolic process|hydrolase activity
LOC_Os01g33460	45.2119	126.091	2.78888	0.00355916	0.0125357	retrotransposon protein, putative, unclassified, expressed	0.266007	0.719904	1.14358	1.00169
LOC_Os01g33670	261.692	60500.2	231.188	0	0	expressed protein	53.433	38.5879	8194.75	8370.6
LOC_Os01g33784	587.16	3466.53	5.9039	1.1732e-45	7.04987e-44	lipase family protein, putative, expressed	19.4578	18.5506	87.7729	86.9133	GO:0005975,GO:0006091,GO:0006629,GO:0008152,GO:0009058,GO:0016787	carbohydrate metabolic process|generation of precursor metabolites and energy|lipid metabolic process|metabolic process|biosynthetic process|hydrolase activity
LOC_Os01g34350	743.862	5156.72	6.93237	3.81644e-58	3.44957e-56	RNA-dependent RNA polymerase, putative, expressed	8.83254	9.41604	48.8186	49.6039	GO:0003676,GO:0005634,GO:0006139,GO:0006950,GO:0007275,GO:0008152,GO:0009607,GO:0009875,GO:0009908,GO:0009987,GO:0016740,GO:0040029	nucleic acid binding|nucleus|nucleobase, nucleoside, nucleotide and nucleic acid metabolic process|response to stress|multicellular organismal development|metabolic process|response to biotic stimulus|pollen-pistil interaction|flower development|cellular process|transferase activity|regulation of gene expression, epigenetic
LOC_Os01g34450	3.17175	32.8824	10.3673	0.0043605	0.0150222	expressed protein	0.20942	0.137593	1.42861	1.10875	GO:0003824,GO:0008152,GO:0009058,GO:0009536,GO:0009987	catalytic activity|metabolic process|biosynthetic process|plastid|cellular process
LOC_Os01g34560	1266.94	5007.1	3.95213	1.27249e-32	4.69216e-31	3-ketoacyl-CoA synthase, putative, expressed	33.2584	31.2843	102.892	95.8223	GO:0003824,GO:0005783,GO:0006629,GO:0006950,GO:0007275,GO:0008152,GO:0009058,GO:0009628,GO:0009653,GO:0009987,GO:0016043,GO:0016049,GO:0016740	catalytic activity|endoplasmic reticulum|lipid metabolic process|response to stress|multicellular organismal development|metabolic process|biosynthetic process|response to abiotic stimulus|anatomical structure morphogenesis|cellular process|cellular component organization|cell growth|transferase activity
LOC_Os01g34770	48.789	438.672	8.9912	1.33809e-20	2.73596e-19	tetratricopeptide repeat containing protein, putative, expressed	0.791762	1.47716	7.41166	8.37717
LOC_Os01g36040	0.896563	23.5202	26.2337	0.00430203	0.0148475	retrotransposon protein, putative, Ty3-gypsy subclass, expressed	0.00885517	0.00837994	0.202983	0.135588
LOC_Os01g36060	111.905	249.024	2.22532	0.00112525	0.00446428	expressed protein	5.7482	7.82478	12.2125	11.3314
LOC_Os01g36620	712.685	2396.91	3.36321	1.08655e-21	2.36786e-20	pectate lyase family protein, expressed	22.5522	24.0809	58.8736	63.0585	GO:0003824,GO:0008152	catalytic activity|metabolic process
LOC_Os01g36950	10673.5	29171.9	2.73313	1.52213e-22	3.50295e-21	N-rich protein, putative, expressed	212.849	232.044	475.608	470.819	GO:0003674	molecular_function
LOC_Os01g37080	87.679	188.759	2.15285	0.00495027	0.0168253	retrotransposon protein, putative, unclassified, expressed	1.00817	1.19268	1.84022	1.83796
LOC_Os01g37110	116.698	928.654	7.95778	3.98854e-14	5.39493e-13	ABIL2, putative, expressed	4.53749	4.18776	31.7249	22.6482	GO:0003674,GO:0005575,GO:0008150	molecular_function|cellular_component|biological_process
LOC_Os01g37350	46.216	331.431	7.17135	6.16295e-06	3.70267e-05	retrotransposon protein, putative, Ty3-gypsy subclass, expressed	0.527146	0.56612	2.41461	3.62645
LOC_Os01g37360	0	36.1625	#DIV/0!	7.53113e-06	4.46515e-05	retrotransposon protein, putative, Ty3-gypsy subclass, expressed	0.000432478	0.00140269	0.537269	0.786728
LOC_Os01g37480	290.864	662.013	2.27602	6.47268e-07	4.45644e-06	expressed protein	14.2217	10.4228	20.7598	22.8772	GO:0003674,GO:0005575,GO:0008150	molecular_function|cellular_component|biological_process
LOC_Os01g37600	0.414506	43.883	105.868	3.67694e-06	2.27697e-05	agenet domain containing protein, expressed	0	0.0155195	0.688924	0.60375	GO:0003723,GO:0005634,GO:0008150	RNA binding|nucleus|biological_process
LOC_Os01g37650	9.9973	110.291	11.0321	7.12792e-08	5.51094e-07	esterase, putative, expressed	0.468994	0.286882	3.69801	2.88338	GO:0005575,GO:0008152,GO:0016787	cellular_component|metabolic process|hydrolase activity
LOC_Os01g38610	41.3862	425.625	10.2842	4.38851e-22	9.78712e-21	helix-loop-helix DNA-binding domain containing protein, expressed	0.822618	0.865516	6.25158	7.29125	GO:0003677,GO:0003700,GO:0005634,GO:0006139,GO:0009058	DNA binding|sequence-specific DNA binding transcription factor activity|nucleus|nucleobase, nucleoside, nucleotide and nucleic acid metabolic process|biosynthetic process
LOC_Os01g38970	2976.03	6778.04	2.27754	4.26063e-14	5.74618e-13	carbamoyl-phosphate synthase large chain, putative, expressed	36.6376	39.6637	70.6812	64.7157	GO:0000166,GO:0003824,GO:0005737,GO:0006950,GO:0007154,GO:0008152,GO:0009058,GO:0009536,GO:0009987,GO:0009991,GO:0016020	nucleotide binding|catalytic activity|cytoplasm|response to stress|cell communication|metabolic process|biosynthetic process|plastid|cellular process|response to extracellular stimulus|membrane
LOC_Os01g38980	1457.71	3730.19	2.55893	8.61616e-16	1.29919e-14	calmodulin-binding protein, putative, expressed	29.3079	31.1376	66.4923	54.1944	GO:0005515,GO:0006464,GO:0009058	protein binding|protein modification process|biosynthetic process
LOC_Os01g39740	19.2423	65.183	3.38748	0.0112475	0.0347855	retrotransposon protein, putative, unclassified, expressed	0.477793	0.430662	1.15319	1.23845
LOC_Os01g39970	42.3411	1634.91	38.6129	4.51664e-56	3.84673e-54	protein kinase domain containing protein, putative, expressed	0.84588	0.639816	20.7479	23.7502	GO:0000166,GO:0006464,GO:0006950,GO:0008152,GO:0009987,GO:0016301	nucleotide binding|protein modification process|response to stress|metabolic process|cellular process|kinase activity
LOC_Os01g40200	126.492	431.019	3.40747	2.99255e-05	0.000161923	XIK, putative, expressed	2.1842	2.02237	4.68471	6.41361	GO:0000003,GO:0003774,GO:0005575,GO:0005856,GO:0007275,GO:0008152,GO:0009653,GO:0009791,GO:0009987,GO:0016043,GO:0016049,GO:0030154	reproduction|motor activity|cellular_component|cytoskeleton|multicellular organismal development|metabolic process|anatomical structure morphogenesis|post-embryonic development|cellular process|cellular component organization|cell growth|cell differentiation
LOC_Os01g40330	1668.38	4345.69	2.60474	4.51107e-15	6.52025e-14	DUF630/DUF632 domains containing protein, putative, expressed	23.6056	25.1307	46.6705	51.9871	GO:0006464,GO:0009058	protein modification process|biosynthetic process
LOC_Os01g40480	493.801	1253.75	2.53898	6.69522e-11	6.98114e-10	anthranilate phosphoribosyltransferase, putative, expressed	6.71254	6.89062	14.954	11.9998	GO:0003674,GO:0005575,GO:0005886,GO:0007275	molecular_function|cellular_component|plasma membrane|multicellular organismal development
LOC_Os01g40499	36.7007	498.794	13.5908	2.36217e-28	7.28611e-27	S-locus lectin protein kinase family protein, putative, expressed	0.504702	0.626786	6.85698	5.29176	GO:0000166,GO:0005623,GO:0006464,GO:0009875,GO:0016301,GO:0030246	nucleotide binding|cell|protein modification process|pollen-pistil interaction|kinase activity|carbohydrate binding
LOC_Os01g40670	1487.14	3181.64	2.13943	5.9991e-11	6.27951e-10	single myb histone, putative, expressed	32.6011	30.2147	52.27	52.2885	GO:0003677,GO:0003700,GO:0005515,GO:0006139,GO:0006950,GO:0008150,GO:0009058,GO:0009628,GO:0009719	DNA binding|sequence-specific DNA binding transcription factor activity|protein binding|nucleobase, nucleoside, nucleotide and nucleic acid metabolic process|response to stress|biological_process|biosynthetic process|response to abiotic stimulus|response to endogenous stimulus
LOC_Os01g40790	3.1042	35.9298	11.5746	0.00197288	0.00739047	retrotransposon protein, putative, Ty3-gypsy subclass	0.615096	0.555832	3.47798	6.8721
LOC_Os01g41120	95.2076	1009.95	10.6079	0.000667795	0.00278812	retrotransposon protein, putative, Ty3-gypsy subclass, expressed	1.90756	2.58584	12.6747	24.1522
LOC_Os01g41145	83.2269	1468.39	17.6432	1.58398e-65	1.77849e-63	retrotransposon protein, putative, unclassified, expressed	1.97505	1.32503	24.1647	21.2774
LOC_Os01g41220	414.888	1176.95	2.83678	5.02373e-07	3.50796e-06	DUF538 domain containing protein, putative, expressed	17.6242	14.481	31.5695	39.0557	GO:0003674,GO:0005623,GO:0008150	molecular_function|cell|biological_process
LOC_Os01g41360	0	112.466	#DIV/0!	2.35658e-16	3.68191e-15	expressed protein	0	0	2.41753	3.43262
LOC_Os01g41430	75.3205	327.344	4.34601	0.00240197	0.00881915	UDP-glucoronosyl and UDP-glucosyl transferase, putative, expressed	1.90487	1.90533	8.44804	4.527	GO:0008152,GO:0009607,GO:0016740	metabolic process|response to biotic stimulus|transferase activity
LOC_Os01g41480	0	17.6677	#DIV/0!	0.00714193	0.0232983	retrotransposon protein, putative, Ty3-gypsy subclass, expressed	4.78561e-34	3.398e-23	0.77015	0.232826
LOC_Os01g42330	17.3817	92.0415	5.29532	0.000135954	0.000652601	retrotransposon protein, putative, unclassified, expressed	0.224409	0.231162	0.861773	1.01764
LOC_Os01g42520	9013.77	30947.5	3.43336	3.71716e-17	6.13209e-16	expressed protein	245.941	230.189	594.565	675.302	GO:0003674,GO:0005618,GO:0008150	molecular_function|cell wall|biological_process
LOC_Os01g42730	896.143	2293.12	2.55888	7.81074e-13	9.51392e-12	GDSL-like lipase/acylhydrolase, putative, expressed	21.0078	21.6821	39.8169	45.0258	GO:0005623,GO:0005975,GO:0006091,GO:0006629,GO:0008152,GO:0009058,GO:0016787	cell|carbohydrate metabolic process|generation of precursor metabolites and energy|lipid metabolic process|metabolic process|biosynthetic process|hydrolase activity
LOC_Os01g42860	0.964114	123.66	128.263	0.0145114	0.0434552	inhibitor I family protein, putative, expressed	0.159127	0	3.23616	16.0289	GO:0005575,GO:0006950,GO:0008152,GO:0030234	cellular_component|response to stress|metabolic process|enzyme regulator activity
LOC_Os01g42870	922.748	2293.9	2.48594	2.19414e-13	2.80527e-12	transferase family protein, putative, expressed	30.4761	25.356	58.881	49.3334	GO:0005575,GO:0008150,GO:0008152,GO:0016740	cellular_component|biological_process|metabolic process|transferase activity
LOC_Os01g42880	829.837	2668.04	3.21514	3.84179e-21	8.10022e-20	transferase family protein, putative, expressed	24.2358	24.2906	59.2191	62.0567	GO:0005575,GO:0008150,GO:0008152,GO:0016740	cellular_component|biological_process|metabolic process|transferase activity
LOC_Os01g43140	175.84	2509.57	14.2719	1.96755e-75	2.85022e-73	lipase, putative, expressed	3.46343	4.08519	42.0648	41.7799	GO:0006629,GO:0009536,GO:0016787	lipid metabolic process|plastid|hydrolase activity
LOC_Os01g43330	4232.93	9579.28	2.26304	1.08235e-14	1.529e-13	extra-large G-protein-related, putative, expressed	61.5547	61.8893	106.105	111.18
LOC_Os01g44069	1751.84	15846.4	9.04562	3.7115e-85	6.76599e-83	glycerol-3-phosphate acyltransferase, putative, expressed	41.5552	41.9855	311.67	277.411	GO:0000003,GO:0005739,GO:0007275,GO:0008152,GO:0009628,GO:0016020,GO:0016740,GO:0030154	reproduction|mitochondrion|multicellular organismal development|metabolic process|response to abiotic stimulus|membrane|transferase activity|cell differentiation
LOC_Os01g44130	8.41603	122.594	14.5667	0.000252357	0.00114816	aspartic proteinase oryzasin-1 precursor, putative, expressed	0.223128	0.259809	1.91928	3.63173	GO:0005575,GO:0005773,GO:0005829,GO:0006950,GO:0009628,GO:0016787,GO:0019538	cellular_component|vacuole|cytosol|response to stress|response to abiotic stimulus|hydrolase activity|protein metabolic process
LOC_Os01g44250	56.4159	125.622	2.22671	0.0146048	0.0437107	CBS domain containing membrane protein, putative, expressed	2.24619	1.99345	3.97315	3.38898	GO:0003674,GO:0005618,GO:0008150	molecular_function|cell wall|biological_process
LOC_Os01g44430	18.4133	278.837	15.1432	0.000328353	0.00146477	retrotransposon protein, putative, unclassified, expressed	0.212588	0.173031	3.19284	1.479
LOC_Os01g45090	337.403	2316.2	6.86478	0.00598322	0.0199247	MYB family transcription factor, putative, expressed	20.0548	10.8574	53.5906	109.899	GO:0003677,GO:0003700,GO:0006139,GO:0007165,GO:0009058,GO:0009719,GO:0009908	DNA binding|sequence-specific DNA binding transcription factor activity|nucleobase, nucleoside, nucleotide and nucleic acid metabolic process|signal transduction|biosynthetic process|response to endogenous stimulus|flower development
LOC_Os01g45110	87.2952	429.157	4.91616	0.000752621	0.00310631	anthocyanin 3-O-beta-glucosyltransferase, putative, expressed	2.67119	1.80381	6.47593	10.5887	GO:0005829,GO:0008152,GO:0009607,GO:0016740	cytosol|metabolic process|response to biotic stimulus|transferase activity
LOC_Os01g45200	211.819	1227.31	5.79415	3.516e-29	1.12184e-27	cinnamoyl-CoA reductase-related, putative, expressed	8.07026	7.95633	39.3855	32.9742	GO:0003824,GO:0005488,GO:0005575,GO:0008152,GO:0009058,GO:0009987,GO:0019748	catalytic activity|binding|cellular_component|metabolic process|biosynthetic process|cellular process|secondary metabolic process
LOC_Os01g45250	23.9954	621.828	25.9145	5.26047e-17	8.60369e-16	DUF1645 domain containing protein, putative, expressed	0.965588	0.639927	19.1078	12.914	GO:0003674,GO:0008150	molecular_function|biological_process
LOC_Os01g45450	4.41527	52.838	11.9671	0.0001457	0.00069445	AAA family ATPase, putative, expressed	0.131496	0.150898	1.17453	1.45685	GO:0000166,GO:0005739,GO:0006139,GO:0008152,GO:0009056,GO:0016787	nucleotide binding|mitochondrion|nucleobase, nucleoside, nucleotide and nucleic acid metabolic process|metabolic process|catabolic process|hydrolase activity
LOC_Os01g45460	75.5232	176.883	2.3421	0.00249585	0.00912024	serine esterase, putative, expressed	2.57054	2.39772	4.38857	4.62942	GO:0005783,GO:0005794,GO:0007267,GO:0008152,GO:0016020,GO:0016787	endoplasmic reticulum|Golgi apparatus|cell-cell signaling|metabolic process|membrane|hydrolase activity
LOC_Os01g45659	5.44693	42.9522	7.88558	0.00631447	0.0208864	expressed protein	0.554292	0.320543	1.80028	3.79824
LOC_Os01g45700	357.01	4436.82	12.4277	1.24528e-10	1.2723e-09	expressed protein	26.1222	15.737	168.996	234.252
LOC_Os01g45760	4.96487	162.305	32.6906	8.20742e-16	1.23986e-14	YUC4, putative, expressed	0.18769	0.130354	4.38394	3.25958	GO:0000003,GO:0000166,GO:0003824,GO:0005488,GO:0007275,GO:0008152,GO:0009058,GO:0009653,GO:0009790,GO:0009791,GO:0009908,GO:0009987	reproduction|nucleotide binding|catalytic activity|binding|multicellular organismal development|metabolic process|biosynthetic process|anatomical structure morphogenesis|embryo development|post-embryonic development|flower development|cellular process
LOC_Os01g46030	7.45191	141.596	19.0013	7.44206e-12	8.43477e-11	receptor-like protein kinase, putative, expressed	0.170115	0.292767	3.74955	3.32377	GO:0005623,GO:0006464,GO:0008152,GO:0009987,GO:0016301	cell|protein modification process|metabolic process|cellular process|kinase activity
LOC_Os01g46750	790.612	3843.95	4.86199	9.84782e-24	2.43561e-22	AMP-binding enzyme, putative, expressed	13.6122	12.6664	46.5442	52.7146	GO:0003824,GO:0005886,GO:0006629,GO:0008152,GO:0009058,GO:0009987	catalytic activity|plasma membrane|lipid metabolic process|metabolic process|biosynthetic process|cellular process
LOC_Os01g46850	0	43.644	#DIV/0!	0.000127487	0.000615781	expressed protein	0	0	3.2564	1.24506	GO:0016020	membrane
LOC_Os01g46926	430.998	1885.29	4.37424	1.25104e-05	7.20533e-05	ubiquitin-conjugating enzyme, putative, expressed	21.371	16.2121	52.8682	74.4998	GO:0003824,GO:0005515,GO:0005575,GO:0006464,GO:0009056,GO:0009987,GO:0019538	catalytic activity|protein binding|cellular_component|protein modification process|catabolic process|cellular process|protein metabolic process
LOC_Os01g46970	183.39	679.881	3.70729	8.36487e-06	4.92348e-05	transcription factor, putative, expressed	5.70156	5.17463	13.2388	18.0038	GO:0003677,GO:0003700,GO:0005829,GO:0006139,GO:0009058,GO:0009719	DNA binding|sequence-specific DNA binding transcription factor activity|cytosol|nucleobase, nucleoside, nucleotide and nucleic acid metabolic process|biosynthetic process|response to endogenous stimulus
LOC_Os01g47050	66.6834	199.052	2.98503	8.48623e-05	0.000424429	OsFBK1 - F-box domain and kelch repeat containing protein, expressed	1.91144	1.43342	4.22128	3.54885	GO:0003824,GO:0006464,GO:0007275	catalytic activity|protein modification process|multicellular organismal development
LOC_Os01g47110	8.28092	50.4369	6.09073	0.00314126	0.011211	expressed protein	0.800577	1.44029	5.46413	5.16311
LOC_Os01g47270	132.75	281.076	2.11734	0.00105476	0.00421762	DUF1645 domain containing protein, putative, expressed	9.34591	7.22428	16.1709	11.2325	GO:0003674,GO:0008150	molecular_function|biological_process
LOC_Os01g47280	85.327	313.925	3.67909	3.84664e-08	3.07969e-07	expressed protein	4.67764	5.04957	12.5538	15.2612	GO:0003674,GO:0005575,GO:0008150	molecular_function|cellular_component|biological_process
LOC_Os01g47340	1680.13	3960.04	2.35699	3.06403e-14	4.1916e-13	iron-sulfur cluster assembly enzyme ISCU, mitochondrial precursor, putative, expressed	30.4253	22.9909	48.2063	49.7271	GO:0005198,GO:0005739,GO:0009058,GO:0009987	structural molecule activity|mitochondrion|biosynthetic process|cellular process
LOC_Os01g47400	1167.99	3253.69	2.78573	5.08051e-18	8.87571e-17	OsMan01 - Endo-Beta-Mannanase, expressed	33.2254	32.0633	69.1218	72.298	GO:0003824,GO:0005488,GO:0005623,GO:0005975,GO:0008152,GO:0016787	catalytic activity|binding|cell|carbohydrate metabolic process|metabolic process|hydrolase activity
LOC_Os01g47430	2421.67	5316.34	2.19532	1.46441e-07	1.08441e-06	protein of unknown function DUF1296 domain containing protein, expressed	35.8151	37.7437	57.7554	67.6517	GO:0003674,GO:0008150	molecular_function|biological_process
LOC_Os01g47530	2500.43	5059.75	2.02355	2.50147e-10	2.47545e-09	CGMC_MAPKCMGC_2.6 - CGMC includes CDA, MAPK, GSK3, and CLKC kinases, expressed	33.2874	36.0851	59.3223	50.1863	GO:0004871,GO:0005515,GO:0006464,GO:0007165,GO:0016301	signal transducer activity|protein binding|protein modification process|signal transduction|kinase activity
LOC_Os01g47570	5.72634	54.8837	9.58443	0.000286592	0.00129126	expressed protein	0.375087	0.493096	3.16377	2.94755	GO:0003674,GO:0008150,GO:0016020	molecular_function|biological_process|membrane
LOC_Os01g47780	644.408	2014.29	3.1258	1.15805e-18	2.11109e-17	fasciclin domain containing protein, expressed	33.1298	27.6644	71.9333	75.8166	GO:0005886,GO:0009987,GO:0016020	plasma membrane|cellular process|membrane
LOC_Os01g48000	0.414506	29.6118	71.4387	0.0129489	0.0393317	S-locus-like receptor protein kinase, putative, expressed	0	0.0162944	0.188986	0.622645	GO:0000166,GO:0005515,GO:0005886,GO:0006464,GO:0008152,GO:0009987,GO:0016301,GO:0030246	nucleotide binding|protein binding|plasma membrane|protein modification process|metabolic process|cellular process|kinase activity|carbohydrate binding
LOC_Os01g48020	51.8072	182.665	3.52585	3.00318e-05	0.000162444	S-locus-like receptor protein kinase, putative, expressed	1.00746	1.19363	3.56146	2.50564	GO:0000166,GO:0005515,GO:0005886,GO:0006464,GO:0008152,GO:0009987,GO:0016301,GO:0030246	nucleotide binding|protein binding|plasma membrane|protein modification process|metabolic process|cellular process|kinase activity|carbohydrate binding
LOC_Os01g48040	2.27518	33.9391	14.9171	0.0013789	0.0053682	S-locus-like receptor protein kinase, putative, expressed	0.048138	0.0275986	0.372974	0.587421	GO:0000166,GO:0005515,GO:0005886,GO:0006464,GO:0008152,GO:0009987,GO:0016301,GO:0030246	nucleotide binding|protein binding|plasma membrane|protein modification process|metabolic process|cellular process|kinase activity|carbohydrate binding
LOC_Os01g48270	875.064	1921.2	2.19549	5.74655e-10	5.49897e-09	AAA-type ATPase family protein, putative, expressed	27.0589	23.86	46.6531	40.5001	GO:0000166,GO:0006139,GO:0008152,GO:0009056,GO:0016787,GO:0019538	nucleotide binding|nucleobase, nucleoside, nucleotide and nucleic acid metabolic process|metabolic process|catabolic process|hydrolase activity|protein metabolic process
LOC_Os01g48410	11.511	607.243	52.7532	5.72407e-53	4.42239e-51	ATROPGEF7/ROPGEF7, putative, expressed	0.351222	0.142411	9.67172	10.3718	GO:0008150,GO:0008152,GO:0030234	biological_process|metabolic process|enzyme regulator activity
LOC_Os01g48850	349.439	744.793	2.1314	1.98633e-06	1.27987e-05	auxin-responsive protein, putative, expressed	9.58523	7.82056	14.7554	14.1244	GO:0003824,GO:0008152,GO:0009056,GO:0009987,GO:0016020	catalytic activity|metabolic process|catabolic process|cellular process|membrane
LOC_Os01g49020	0	35.2835	#DIV/0!	1.04069e-05	6.04537e-05	expressed protein	0	0	1.80045	2.08551
LOC_Os01g49024	0	28.3774	#DIV/0!	0.000106856	0.000524329	phosphatidylserine synthase, putative, expressed	3.52358e-109	2.29164e-112	1.10304	0.871371	GO:0005634,GO:0005783,GO:0006629,GO:0009058,GO:0009987,GO:0016020,GO:0016740	nucleus|endoplasmic reticulum|lipid metabolic process|biosynthetic process|cellular process|membrane|transferase activity
LOC_Os01g49280	6.34349	45.8187	7.22295	0.00210638	0.00783739	zinc finger family protein, putative, expressed	0.234079	0.143453	0.784794	1.40251	GO:0005488	binding
LOC_Os01g49310	532.957	1529.69	2.87019	1.55268e-07	1.14741e-06	expressed protein	5.46509	10.4552	19.4898	16.1605	GO:0003674,GO:0005575,GO:0009628	molecular_function|cellular_component|response to abiotic stimulus
LOC_Os01g49470	1445.71	3329.57	2.30307	5.49613e-10	5.26709e-09	E3 ubiquitin ligase, putative, expressed	15.6799	17.6503	27.9275	31.6969	GO:0000003,GO:0005488,GO:0006950,GO:0007154,GO:0009790,GO:0009791,GO:0009991	reproduction|binding|response to stress|cell communication|embryo development|post-embryonic development|response to extracellular stimulus
LOC_Os01g49510	1273.13	2783.76	2.18655	3.87793e-11	4.12438e-10	OsPOP3 - Putative Prolyl Oligopeptidase homologue, expressed	27.0916	23.4758	43.2016	42.8399	GO:0005575,GO:0008150	cellular_component|biological_process
LOC_Os01g50750	8.28092	70.2761	8.4865	7.33491e-05	0.000371079	zinc finger, C3HC4 type domain containing protein, expressed	0.198065	0.339948	1.46208	1.98849	GO:0005488,GO:0009536	binding|plastid
LOC_Os01g50760	3840.79	9233.34	2.40402	2.3237e-08	1.9089e-07	polyprenyl synthetase, putative, expressed	128.829	117.724	211.573	248.679	GO:0005829,GO:0006629,GO:0008152,GO:0009058,GO:0009987,GO:0016740	cytosol|lipid metabolic process|metabolic process|biosynthetic process|cellular process|transferase activity
LOC_Os01g50840	286.725	926.731	3.23212	5.99495e-11	6.27719e-10	expressed protein	11.1814	11.0417	31.9616	24.1444	GO:0003674,GO:0005575,GO:0008150	molecular_function|cellular_component|biological_process
LOC_Os01g50900	49.1851	203.955	4.14668	0.00148637	0.00574114	Cupin domain containing protein, expressed	2.5016	2.93775	11.3628	6.37283	GO:0003674,GO:0005488,GO:0008150	molecular_function|binding|biological_process
LOC_Os01g51060	43.2469	219.115	5.0666	2.84967e-08	2.31173e-07	hydrolase, putative, expressed	0.80483	0.796245	3.77187	2.58562	GO:0005783,GO:0005886,GO:0006950,GO:0008152,GO:0016787,GO:0019538	endoplasmic reticulum|plasma membrane|response to stress|metabolic process|hydrolase activity|protein metabolic process
LOC_Os01g51140	0.896563	99.5357	111.019	1.76839e-09	1.61232e-08	helix-loop-helix DNA-binding domain containing protein, expressed	0.0294684	0.0252644	1.28134	2.0631	GO:0003677,GO:0003700,GO:0005634,GO:0006139,GO:0009058	DNA binding|sequence-specific DNA binding transcription factor activity|nucleus|nucleobase, nucleoside, nucleotide and nucleic acid metabolic process|biosynthetic process
LOC_Os01g51210	197.293	984.274	4.98889	6.63349e-23	1.55303e-21	uncharacterized protein PA4923, putative, expressed	8.80401	6.6734	31.4465	28.7239	GO:0005515,GO:0005634,GO:0005829,GO:0009058,GO:0009987	protein binding|nucleus|cytosol|biosynthetic process|cellular process
LOC_Os01g51270	0	357.269	#DIV/0!	1.28989e-46	8.0337e-45	THION44 - Plant thionin family protein precursor, putative, expressed	0	0	48.9477	44.9148
LOC_Os01g51280	959.587	2133.76	2.22363	1.38893e-10	1.41062e-09	5-nucleotidase surE, putative, expressed	22.6728	22.9774	38.8561	40.1014	GO:0005575,GO:0008150,GO:0008152,GO:0009987,GO:0016787	cellular_component|biological_process|metabolic process|cellular process|hydrolase activity
LOC_Os01g51330	162.941	334.579	2.05337	0.000682839	0.00284325	expressed protein	4.943	5.88623	7.92885	9.33332
LOC_Os01g51360	1357.66	3946.05	2.90651	5.1663e-20	1.02658e-18	lipase, putative, expressed	30.9469	31.7521	74.2246	67.7773	GO:0005737,GO:0006629,GO:0008152,GO:0009536,GO:0009628,GO:0009987,GO:0016787	cytoplasm|lipid metabolic process|metabolic process|plastid|response to abiotic stimulus|cellular process|hydrolase activity
LOC_Os01g51632	483.165	1011.96	2.09443	0.00654168	0.0215645	myosin XI, putative, expressed	11.4306	13.5797	16.9236	23.6714	GO:0000003,GO:0003774,GO:0005575,GO:0005856,GO:0007275,GO:0008152,GO:0009653,GO:0009791,GO:0009987,GO:0016043,GO:0016049,GO:0030154	reproduction|motor activity|cellular_component|cytoskeleton|multicellular organismal development|metabolic process|anatomical structure morphogenesis|post-embryonic development|cellular process|cellular component organization|cell growth|cell differentiation
LOC_Os01g51634	401.906	948.046	2.35887	0.000167729	0.000791313	myosin-2 heavy chain, non muscle, putative, expressed	9.46456	11.4086	16.6813	21.5172	GO:0000003,GO:0003774,GO:0005575,GO:0005856,GO:0007275,GO:0008152,GO:0009653,GO:0009791,GO:0009987,GO:0016043,GO:0016049,GO:0030154	reproduction|motor activity|cellular_component|cytoskeleton|multicellular organismal development|metabolic process|anatomical structure morphogenesis|post-embryonic development|cellular process|cellular component organization|cell growth|cell differentiation
LOC_Os01g51980	0	76.4132	#DIV/0!	1.81424e-11	1.99493e-10	alliin lyase precursor, putative, expressed	0.00558981	5.03528e-22	1.83837	1.36468	GO:0003824,GO:0005488,GO:0005623,GO:0008152	catalytic activity|binding|cell|metabolic process
LOC_Os01g51990	0.964114	78.168	81.0775	4.90409e-10	4.72484e-09	AN1-like zinc finger domain containing protein, expressed	0.13388	0	6.14239	4.41692	GO:0003677,GO:0005488,GO:0008150	DNA binding|binding|biological_process
LOC_Os01g52030	17.0931	278.752	16.3079	4.56166e-20	9.09223e-19	zinc finger A20 and AN1 domain-containing stress-associated protein, putative, expressed	1.64136	0.579409	14.0273	14.5018	GO:0003677,GO:0005488,GO:0005575,GO:0008150	DNA binding|binding|cellular_component|biological_process
LOC_Os01g52110	6331.5	27285.4	4.30947	0.00369538	0.0129676	RING finger and CHY zinc finger domain-containing protein 1, putative, expressed	82.5522	80.797	198.635	345.128	GO:0005488	binding
LOC_Os01g52500	3291.51	7083.17	2.15195	6.15441e-12	7.02196e-11	NADP-dependent malic enzyme, putative, expressed	49.589	52.9429	95.1595	77.0544	GO:0000003,GO:0003824,GO:0005488,GO:0005515,GO:0006629,GO:0008152,GO:0009058,GO:0009536,GO:0009790,GO:0009791,GO:0009987,GO:0016043	reproduction|catalytic activity|binding|protein binding|lipid metabolic process|metabolic process|biosynthetic process|plastid|embryo development|post-embryonic development|cellular process|cellular component organization
LOC_Os01g52980	49.793	223.464	4.48786	8.75867e-08	6.68887e-07	OsFBX23 - F-box domain containing protein, expressed	1.48605	1.25324	4.26541	5.32395	GO:0003674	molecular_function
LOC_Os01g53070	1377.17	5101.67	3.70446	8.36862e-30	2.74574e-28	ATP binding protein, putative, expressed	17.683	21.7814	58.3087	55.5541	GO:0000166,GO:0003677,GO:0005886,GO:0006259,GO:0009058,GO:0016740,GO:0016787	nucleotide binding|DNA binding|plasma membrane|DNA metabolic process|biosynthetic process|transferase activity|hydrolase activity
LOC_Os01g53150	965.092	2690.43	2.78774	6.68619e-17	1.08372e-15	GTPase of unknown function domain containing protein, putative, expressed	25.3279	25.2324	59.3746	50.5274	GO:0000166,GO:0005622,GO:0009536,GO:0009987,GO:0016043	nucleotide binding|intracellular|plastid|cellular process|cellular component organization
LOC_Os01g53220	349.436	1485.47	4.25107	0.00432353	0.0149122	HSF-type DNA-binding domain containing protein, expressed	14.8365	15.3312	66.2015	34.4418	GO:0003677,GO:0003700,GO:0005634,GO:0006139,GO:0009058	DNA binding|sequence-specific DNA binding transcription factor activity|nucleus|nucleobase, nucleoside, nucleotide and nucleic acid metabolic process|biosynthetic process
LOC_Os01g53294	626.434	3113.32	4.96991	3.00422e-37	1.3446e-35	respiratory burst oxidase protein B, putative, expressed	11.1156	11.235	45.1153	41.4273	GO:0003824,GO:0005886,GO:0006950,GO:0007165,GO:0008152,GO:0008219,GO:0009058,GO:0009719,GO:0009987	catalytic activity|plasma membrane|response to stress|signal transduction|metabolic process|cell death|biosynthetic process|response to endogenous stimulus|cellular process
LOC_Os01g53370	0.482057	1784.56	3701.98	1.32748e-155	9.16499e-153	anthocyanidin 5,3-O-glucosyltransferase, putative, expressed	0.0263494	2.74526e-59	33.9342	35.1881	GO:0005829,GO:0008152,GO:0016740	cytosol|metabolic process|transferase activity
LOC_Os01g53390	5.24428	133.582	25.4719	2.03338e-12	2.38286e-11	glucosyltransferase, putative, expressed	0.0867209	0.174142	2.71009	2.57925	GO:0005829,GO:0008152,GO:0016740	cytosol|metabolic process|transferase activity
LOC_Os01g53500	354.103	779.466	2.20124	8.1163e-07	5.52129e-06	RING-H2 finger protein ATL2M, putative, expressed	30.3444	28.8723	57.2021	44.499	GO:0005488	binding
LOC_Os01g53730	1828.71	8370.19	4.5771	4.12967e-06	2.54035e-05	expressed protein	64.2566	63.4633	189.164	263.745	GO:0003674,GO:0005654,GO:0006950,GO:0008150	molecular_function|nucleoplasm|response to stress|biological_process
LOC_Os01g53790	88.5755	232.936	2.62981	0.00016813	0.000792971	stress-induced protein, putative, expressed	2.43143	2.898	5.4067	5.51629	GO:0003674,GO:0005618,GO:0008150	molecular_function|cell wall|biological_process
LOC_Os01g53930	1214.32	6835.03	5.62869	1.23158e-22	2.84439e-21	hexokinase, putative, expressed	19.8442	21.783	84.6608	97.3502	GO:0000166,GO:0005488,GO:0005515,GO:0005634,GO:0005739,GO:0005773,GO:0005975,GO:0007165,GO:0008219,GO:0009056,GO:0009536,GO:0009987,GO:0016020,GO:0016301,GO:0019725	nucleotide binding|binding|protein binding|nucleus|mitochondrion|vacuole|carbohydrate metabolic process|signal transduction|cell death|catabolic process|plastid|cellular process|membrane|kinase activity|cellular homeostasis
LOC_Os01g53980	316.118	1470.97	4.65323	4.98226e-26	1.37008e-24	IQ calmodulin-binding motif family protein, expressed	13.5998	13.985	51.9856	48.0468	GO:0005515	protein binding
LOC_Os01g54480	154.94	734.371	4.73972	4.74926e-18	8.31223e-17	serine/threonine protein kinase, putative, expressed	2.85678	3.44258	12.2531	11.0193	GO:0005886,GO:0006464,GO:0007165,GO:0008152,GO:0009987,GO:0016301	plasma membrane|protein modification process|signal transduction|metabolic process|cellular process|kinase activity
LOC_Os01g54860	221.961	1428.24	6.43464	1.04492e-34	4.20676e-33	enoyl-CoA hydratase/isomerase family protein, putative, expressed	5.72725	5.71065	27.1732	30.0282	GO:0003824,GO:0005575,GO:0006629,GO:0008152,GO:0009056,GO:0009628,GO:0009987,GO:0016787	catalytic activity|cellular_component|lipid metabolic process|metabolic process|catabolic process|response to abiotic stimulus|cellular process|hydrolase activity
LOC_Os01g55000	102.073	1723.02	16.8802	1.07322e-69	1.36035e-67	expressed protein	3.58816	3.19829	43.1152	45.9626
LOC_Os01g55110	26.685	117.966	4.42068	6.60995e-05	0.000337242	RING-H2 finger protein, putative, expressed	1.18725	0.81245	2.86554	4.04694	GO:0005488	binding
LOC_Os01g55150	200.321	883.037	4.40812	5.42853e-08	4.26824e-07	bZIP transcription factor domain containing protein, expressed	10.1298	7.32425	25.979	33.6465	GO:0003677,GO:0003700,GO:0005515,GO:0005634,GO:0006139,GO:0009058	DNA binding|sequence-specific DNA binding transcription factor activity|protein binding|nucleus|nucleobase, nucleoside, nucleotide and nucleic acid metabolic process|biosynthetic process
LOC_Os01g55160	100.289	1144.6	11.413	1.0231e-13	1.34462e-12	expressed protein	5.10366	5.08907	39.1742	51.0547
LOC_Os01g55340	105.051	448.573	4.27003	3.66957e-06	2.27284e-05	dof zinc finger domain containing protein, putative, expressed	4.74391	4.90262	13.4197	18.4375	GO:0003677,GO:0003700,GO:0005575,GO:0006139,GO:0009058	DNA binding|sequence-specific DNA binding transcription factor activity|cellular_component|nucleobase, nucleoside, nucleotide and nucleic acid metabolic process|biosynthetic process
LOC_Os01g55410	564.697	1288.7	2.28212	3.31819e-09	2.95721e-08	expressed protein	10.321	10.325	19.2833	17.4214	GO:0003674,GO:0005575,GO:0008150	molecular_function|cellular_component|biological_process
LOC_Os01g55440	4.27096	138.09	32.3322	5.42854e-14	7.28799e-13	CAMK_KIN1/SNF1/Nim1_like.1 - CAMK includes calcium/calmodulin depedent protein kinases, expressed	0.208571	0.0299913	2.93163	3.18018	GO:0005829,GO:0006464,GO:0008152,GO:0009719,GO:0009987,GO:0016301	cytosol|protein modification process|metabolic process|response to endogenous stimulus|cellular process|kinase activity
LOC_Os01g55450	81.4522	350.476	4.30285	3.53918e-10	3.46016e-09	CAMK_KIN1/SNF1/Nim1_like.11 - CAMK includes calcium/calmodulin depedent protein kinases, expressed	1.42745	1.27429	4.97778	4.10303	GO:0000166,GO:0005515,GO:0006464,GO:0007165,GO:0008152,GO:0009987,GO:0016301	nucleotide binding|protein binding|protein modification process|signal transduction|metabolic process|cellular process|kinase activity
LOC_Os01g55520	38.0794	121.463	3.18973	0.00125839	0.00494113	ATROPGEF7/ROPGEF7, putative, expressed	0.845654	1.00547	2.81529	1.82359	GO:0005634,GO:0005737,GO:0007275,GO:0008152,GO:0009653,GO:0030154,GO:0030234	nucleus|cytoplasm|multicellular organismal development|metabolic process|anatomical structure morphogenesis|cell differentiation|enzyme regulator activity
LOC_Os01g55530	356.482	753.004	2.11232	2.68352e-06	1.69577e-05	AP003256-AK101847 - NBS/LRR genes that are S-rich,divergent TIR, divergent NBS, expressed	4.6431	4.98459	7.38423	8.41457	GO:0000166,GO:0004871,GO:0004872,GO:0005886,GO:0006950,GO:0007165,GO:0008152,GO:0016787	nucleotide binding|signal transducer activity|receptor activity|plasma membrane|response to stress|signal transduction|metabolic process|hydrolase activity
LOC_Os01g55660	21.8061	94.6785	4.34183	0.0010677	0.00426357	retrotransposon protein, putative, Ty1-copia subclass, expressed	0.189421	0.334702	0.685509	1.07241
LOC_Os01g55670	147.239	671.767	4.56242	1.01994e-16	1.62794e-15	expressed protein	13.3394	11.0123	45.0452	41.5046	GO:0009536	plastid
LOC_Os01g55750	26.771	122.755	4.58539	5.44793e-05	0.000282622	TCP family transcription factor, putative, expressed	0.513673	0.761051	2.42513	2.11368	GO:0003700,GO:0005575,GO:0006139,GO:0007275,GO:0008150,GO:0009058,GO:0009653,GO:0030154	sequence-specific DNA binding transcription factor activity|cellular_component|nucleobase, nucleoside, nucleotide and nucleic acid metabolic process|multicellular organismal development|biological_process|biosynthetic process|anatomical structure morphogenesis|cell differentiation
LOC_Os01g55940	47.9784	454.817	9.47963	1.42253e-21	3.08141e-20	OsGH3.2 - Probable indole-3-acetic acid-amido synthetase, expressed	0.458723	1.5432	7.17188	7.62618	GO:0003824,GO:0008150,GO:0008152,GO:0009719	catalytic activity|biological_process|metabolic process|response to endogenous stimulus
LOC_Os01g56180	648.243	4006.57	6.18065	0.000652387	0.00272976	expressed protein	21.1778	19.1797	71.018	121.719	GO:0003674,GO:0005783,GO:0008150	molecular_function|endoplasmic reticulum|biological_process
LOC_Os01g56470	639.28	1566.65	2.45064	0.0159189	0.0471048	mal d 1-associated protein, putative, expressed	36.0252	28.6531	47.2171	75.3454	GO:0003674,GO:0005634,GO:0008150	molecular_function|nucleus|biological_process
LOC_Os01g56880	1100.18	3548.61	3.22547	2.50557e-13	3.18336e-12	purple acid phosphatase precursor, putative, expressed	24.9654	24.0624	69.6451	53.8749	GO:0005575,GO:0005618,GO:0005829,GO:0008150,GO:0008152,GO:0009987,GO:0016787	cellular_component|cell wall|cytosol|biological_process|metabolic process|cellular process|hydrolase activity
LOC_Os01g57030	5.51448	46.6332	8.4565	0.00114091	0.00451974	expressed protein	0.693028	0.293463	3.58777	3.15148
LOC_Os01g57073	1656.35	3372.9	2.03635	4.42975e-08	3.51789e-07	insulin-degrading enzyme, putative, expressed	18.3242	23.69	31.8348	34.664	GO:0003824,GO:0005488,GO:0005575,GO:0016787,GO:0019538	catalytic activity|binding|cellular_component|hydrolase activity|protein metabolic process
LOC_Os01g57350	242.579	1416.81	5.84061	0.000137482	0.000658859	diacylglycerol kinase, putative, expressed	4.46698	6.21008	31.0867	17.8027	GO:0006464,GO:0007165,GO:0016301	protein modification process|signal transduction|kinase activity
LOC_Os01g57560	8.56033	74.5452	8.70822	4.51984e-05	0.000237321	serine/threonine-protein kinase receptor precursor, putative, expressed	0.0693806	0.240026	1.00529	1.10535	GO:0004871,GO:0004872,GO:0005515,GO:0005575,GO:0005773,GO:0005886,GO:0006464,GO:0007165,GO:0008152,GO:0009875,GO:0009987,GO:0016301	signal transducer activity|receptor activity|protein binding|cellular_component|vacuole|plasma membrane|protein modification process|signal transduction|metabolic process|pollen-pistil interaction|cellular process|kinase activity
LOC_Os01g57570	193.08	725.509	3.75755	1.78779e-10	1.79549e-09	NADPH-dependent FMN reductase domain containing protein, expressed	8.37236	6.08316	19.149	23.031	GO:0000166,GO:0003824,GO:0005773,GO:0005886,GO:0008152,GO:0009719,GO:0016020	nucleotide binding|catalytic activity|vacuole|plasma membrane|metabolic process|response to endogenous stimulus|membrane
LOC_Os01g57599	487.408	1763.5	3.61811	4.81819e-21	1.00933e-19	retrotransposon protein, putative, unclassified, expressed	12.4288	13.5082	40.1121	33.1078
LOC_Os01g57610	240.162	4361.97	18.1626	9.08191e-104	2.41556e-101	OsGH3.1 - Probable indole-3-acetic acid-amido synthetase, expressed	4.51684	4.34179	67.0017	58.3865	GO:0003824,GO:0005737,GO:0007165,GO:0008150,GO:0008152,GO:0009536,GO:0009653,GO:0009719,GO:0016043,GO:0016049	catalytic activity|cytoplasm|signal transduction|biological_process|metabolic process|plastid|anatomical structure morphogenesis|response to endogenous stimulus|cellular component organization|cell growth
LOC_Os01g57720	978.915	1967.74	2.01012	1.60851e-07	1.18786e-06	expressed protein	11.9018	12.2916	17.5532	20.2247	GO:0003674,GO:0006950,GO:0009991	molecular_function|response to stress|response to extracellular stimulus
LOC_Os01g57854	352.629	2871.58	8.14334	6.23089e-13	7.66437e-12	pectinesterase, putative, expressed	10.0178	8.71367	51.8683	66.4151	GO:0005618,GO:0005773,GO:0005829,GO:0008150,GO:0008152,GO:0016020,GO:0016787,GO:0030234	cell wall|vacuole|cytosol|biological_process|metabolic process|membrane|hydrolase activity|enzyme regulator activity
LOC_Os01g57940	5.51448	320.053	58.0386	2.75049e-32	9.99446e-31	tyrosine protein kinase domain containing protein, putative, expressed	0.212188	0.0908821	7.68483	6.65755	GO:0000166,GO:0006464,GO:0008152,GO:0009987,GO:0016301	nucleotide binding|protein modification process|metabolic process|cellular process|kinase activity
LOC_Os01g58140	502.032	2334.64	4.65038	2.01575e-31	7.08098e-30	expressed protein	30.8149	33.5868	123.435	109.939	GO:0003674,GO:0005575,GO:0006464,GO:0009058	molecular_function|cellular_component|protein modification process|biosynthetic process
LOC_Os01g58150	127.834	643.001	5.02997	3.82697e-17	6.30682e-16	expressed protein	8.26247	5.25882	24.4593	28.2511
LOC_Os01g58220	1319.26	3427.84	2.5983	0.000189703	0.000885838	translation initiation factor SUI1, putative, expressed	78.7907	77.4654	134.226	180.43	GO:0006412,GO:0008135	translation|translation factor activity, nucleic acid binding
LOC_Os01g58550	1934.25	11869	6.13625	1.97847e-08	1.63732e-07	methyladenine glycosylase, putative, expressed	35.9175	38.9512	151.613	204.459	GO:0003824,GO:0006259,GO:0006950,GO:0016787	catalytic activity|DNA metabolic process|response to stress|hydrolase activity
LOC_Os01g58580	888.721	2145.7	2.41437	1.85547e-12	2.18383e-11	ICE-like protease p20 domain containing protein, putative, expressed	27.0847	26.3849	49.0456	51.3178	GO:0005575,GO:0005737,GO:0005829,GO:0005886,GO:0008152,GO:0008219,GO:0016787,GO:0019538	cellular_component|cytoplasm|cytosol|plasma membrane|metabolic process|cell death|hydrolase activity|protein metabolic process
LOC_Os01g58620	1632.05	8858.43	5.42781	2.11079e-10	2.10037e-09	expressed protein	46.3913	52.9843	183.972	234.389	GO:0003674,GO:0008150	molecular_function|biological_process
LOC_Os01g58890	489.204	1831.33	3.74349	7.22638e-09	6.23641e-08	cysteine proteinase inhibitor precursor protein, putative, expressed	14.1905	13.0218	46.3402	33.2799	GO:0005488,GO:0005829,GO:0008152,GO:0009628,GO:0030234	binding|cytosol|metabolic process|response to abiotic stimulus|enzyme regulator activity
LOC_Os01g59110	102.515	624.39	6.0907	2.4655e-20	4.99394e-19	indole-3-acetate beta-glucosyltransferase, putative, expressed	2.79197	3.53591	14.2028	15.704	GO:0005829,GO:0008152,GO:0016740	cytosol|metabolic process|transferase activity
LOC_Os01g59140	442.34	1009.74	2.28273	2.46667e-08	2.01615e-07	DNA-directed RNA polymerases I, II, and III subunit RPABC1, putative, expressed	17.9822	18.2515	31.9006	32.442	GO:0003677,GO:0005515,GO:0005654,GO:0006139,GO:0009058,GO:0016740	DNA binding|protein binding|nucleoplasm|nucleobase, nucleoside, nucleotide and nucleic acid metabolic process|biosynthetic process|transferase activity
LOC_Os01g59150	3529.22	7826.86	2.21773	9.98139e-05	0.000492902	tubulin/FtsZ domain containing protein, putative, expressed	84.9086	95.7448	182.776	130.431	GO:0005198,GO:0005856,GO:0005886,GO:0006950,GO:0009628,GO:0009987	structural molecule activity|cytoskeleton|plasma membrane|response to stress|response to abiotic stimulus|cellular process
LOC_Os01g59180	1216.1	5442.97	4.47576	3.55287e-38	1.63296e-36	OsFBX27 - F-box domain containing protein, expressed	18.5912	18.694	71.2121	59.0066	GO:0003674,GO:0008150	molecular_function|biological_process
LOC_Os01g59360	6.19919	563.004	90.819	1.25988e-55	1.06463e-53	CAMK_CAMK_like.10 - CAMK includes calcium/calmodulin depedent protein kinases, expressed	0.28117	0.0187469	10.2529	10.6061	GO:0000166,GO:0005488,GO:0005737,GO:0005886,GO:0006464,GO:0007275,GO:0009058,GO:0009653,GO:0009856,GO:0016043,GO:0016049,GO:0016301,GO:0030154	nucleotide binding|binding|cytoplasm|plasma membrane|protein modification process|multicellular organismal development|biosynthetic process|anatomical structure morphogenesis|pollination|cellular component organization|cell growth|kinase activity|cell differentiation
LOC_Os01g59530	30.956	302.298	9.76539	0.000211628	0.00097836	OsCML1 - Calmodulin-related calcium sensor protein, expressed	1.82264	1.02924	7.74133	13.7047	GO:0005488,GO:0005515,GO:0005773,GO:0005886,GO:0016020	binding|protein binding|vacuole|plasma membrane|membrane
LOC_Os01g59660	488.004	1303.94	2.67199	4.33209e-12	4.99013e-11	MYB family transcription factor, putative, expressed	8.71364	10.6036	19.8577	20.278	GO:0000003,GO:0003677,GO:0003700,GO:0005634,GO:0006139,GO:0007165,GO:0007275,GO:0008150,GO:0008219,GO:0009058,GO:0009719,GO:0030154,GO:0040007	reproduction|DNA binding|sequence-specific DNA binding transcription factor activity|nucleus|nucleobase, nucleoside, nucleotide and nucleic acid metabolic process|signal transduction|multicellular organismal development|biological_process|cell death|biosynthetic process|response to endogenous stimulus|cell differentiation|growth
LOC_Os01g59670	1016.75	2486.29	2.44534	2.29028e-07	1.6585e-06	expressed protein	10.2271	12.0103	19.2797	22.9361	GO:0003674,GO:0008150	molecular_function|biological_process
LOC_Os01g59870	440.943	1872.93	4.24756	1.69266e-26	4.77195e-25	LTPL65 - Protease inhibitor/seed storage/LTP family protein precursor, expressed	9.99866	9.66547	30.9214	33.9932	GO:0006810,GO:0008289,GO:0016020	transport|lipid binding|membrane
LOC_Os01g60020	824.049	1709.53	2.07454	9.03208e-06	5.29411e-05	NAC domain transcription factor, putative, expressed	32.9717	27.014	44.2263	52.3662	GO:0003700,GO:0005634,GO:0006139,GO:0007275,GO:0009058	sequence-specific DNA binding transcription factor activity|nucleus|nucleobase, nucleoside, nucleotide and nucleic acid metabolic process|multicellular organismal development|biosynthetic process
LOC_Os01g60080	0.482057	248.214	514.905	0.00480002	0.0163729	monocopper oxidase, putative, expressed	0.0214165	4.48639e-93	6.7063	1.242	GO:0003824,GO:0005488,GO:0008152	catalytic activity|binding|metabolic process
LOC_Os01g60120	213.044	1007.2	4.72767	7.28352e-22	1.60997e-20	transmembrane protein 56, putative, expressed	5.55015	4.97353	20.7261	18.0491	GO:0003674,GO:0008150	molecular_function|biological_process
LOC_Os01g60190	4658.65	10987.5	2.35852	3.87449e-16	5.98398e-15	2,3-bisphosphoglycerate-independent phosphoglycerate mutase, putative, expressed	99.4985	89.6121	186.961	160.844	GO:0003824,GO:0005488,GO:0005575,GO:0005576,GO:0005829,GO:0008150,GO:0008152	catalytic activity|binding|cellular_component|extracellular region|cytosol|biological_process|metabolic process
LOC_Os01g60270	839.091	3167.15	3.7745	2.77988e-06	1.75359e-05	homeobox domain containing protein, expressed	17.0179	17.3635	42.9677	57.5875	GO:0003677,GO:0003700,GO:0005634,GO:0006139,GO:0009058	DNA binding|sequence-specific DNA binding transcription factor activity|nucleus|nucleobase, nucleoside, nucleotide and nucleic acid metabolic process|biosynthetic process
LOC_Os01g60280	118.22	725.636	6.13799	4.1072e-21	8.63736e-20	ATP binding protein, putative, expressed	1.93236	1.88254	10.3477	7.96805	GO:0000166,GO:0005886,GO:0006464,GO:0007165,GO:0016020,GO:0016301	nucleotide binding|plasma membrane|protein modification process|signal transduction|membrane|kinase activity
LOC_Os01g60309	148.384	847.862	5.71396	1.72374e-18	3.11608e-17	retrotransposon protein, putative, Ty1-copia subclass, expressed	2.74322	3.24102	15.1136	11.559
LOC_Os01g60420	192.595	666.629	3.4613	0.0025009	0.00913665	expressed protein	4.64187	5.20728	17.0065	9.696	GO:0003674,GO:0005515,GO:0008150	molecular_function|protein binding|biological_process
LOC_Os01g60700	1274.4	3949.69	3.09924	3.96658e-22	8.88278e-21	serine/threonine-protein kinase NAK, putative, expressed	26.1756	26.8408	66.307	61.6829	GO:0000166,GO:0006464,GO:0008152,GO:0009987,GO:0016301	nucleotide binding|protein modification process|metabolic process|cellular process|kinase activity
LOC_Os01g60910	390.727	951.876	2.43617	3.93578e-09	3.47895e-08	CAMK_KIN1/SNF1/Nim1_like.12 - CAMK includes calcium/calmodulin depedent protein kinases, expressed	4.86795	4.63	8.8666	9.14308	GO:0000166,GO:0005515,GO:0005575,GO:0006464,GO:0007165,GO:0008152,GO:0009987,GO:0016301	nucleotide binding|protein binding|cellular_component|protein modification process|signal transduction|metabolic process|cellular process|kinase activity
LOC_Os01g60930	1.44617	122.002	84.3623	4.54962e-15	6.57304e-14	expressed protein	0.0814837	0	2.29767	3.03624
LOC_Os01g61010	822.204	1845.95	2.24512	2.28684e-10	2.2679e-09	nodulin, putative, expressed	12.9897	12.1349	21.2888	22.5782	GO:0003674,GO:0005623,GO:0008150	molecular_function|cell|biological_process
LOC_Os01g61460	49.0408	500.924	10.2144	9.00465e-25	2.34128e-23	leaf senescence related protein, putative, expressed	1.11829	1.10903	8.70097	9.09495	GO:0003674,GO:0005575,GO:0006139,GO:0006950,GO:0009058,GO:0009628	molecular_function|cellular_component|nucleobase, nucleoside, nucleotide and nucleic acid metabolic process|response to stress|biosynthetic process|response to abiotic stimulus
LOC_Os01g61570	38.0978	906.6	23.7967	6.8513e-51	4.96245e-49	GDSL-like lipase/acylhydrolase, putative, expressed	0.742524	1.71454	21.5307	24.2893	GO:0005623,GO:0006629,GO:0008152,GO:0016787	cell|lipid metabolic process|metabolic process|hydrolase activity
LOC_Os01g61610	2198.35	12204.9	5.55185	2.38381e-54	1.94353e-52	flavonol synthase/flavanone 3-hydroxylase, putative, expressed	48.9242	54.7184	224.99	222.898	GO:0003824,GO:0005488,GO:0008152,GO:0009628	catalytic activity|binding|metabolic process|response to abiotic stimulus
LOC_Os01g61640	664.206	1525.94	2.29739	4.37545e-10	4.22682e-09	NLI interacting factor-like phosphatase, putative, expressed	22.9795	22.0841	39.3349	41.1655	GO:0008150,GO:0008152,GO:0009987,GO:0016787	biological_process|metabolic process|cellular process|hydrolase activity
LOC_Os01g61670	973.296	2387.88	2.4534	3.05026e-13	3.85128e-12	ureidoglycolate hydrolase, putative, expressed	30.3819	30.1216	56.6948	58.797	GO:0003674,GO:0005575,GO:0005829,GO:0008150	molecular_function|cellular_component|cytosol|biological_process
LOC_Os01g61680	525.383	1421.36	2.70539	6.55585e-13	8.04884e-12	expressed protein	21.5957	21.7307	46.279	45.0254	GO:0003674,GO:0005886,GO:0008150	molecular_function|plasma membrane|biological_process
LOC_Os01g61690	714.251	2609.6	3.65362	1.92232e-08	1.59329e-07	OsSCP5 - Putative Serine Carboxypeptidase homologue, expressed	13.5187	17.7958	39.581	49.18	GO:0005623,GO:0016787,GO:0019538	cell|hydrolase activity|protein metabolic process
LOC_Os01g61880	189.144	2927.67	15.4785	1.2508e-83	2.20584e-81	respiratory burst oxidase, putative, expressed	2.92457	3.2293	38.448	35.7337	GO:0003674,GO:0003824,GO:0005488,GO:0008152,GO:0016020	molecular_function|catalytic activity|binding|metabolic process|membrane
LOC_Os01g62200	0.896563	36.6861	40.9185	9.90445e-05	0.000489476	domain of unknown function DUF966 domain containing protein, expressed	0.0284141	0.024428	0.708311	0.61457	GO:0003674,GO:0005575,GO:0005886,GO:0008150	molecular_function|cellular_component|plasma membrane|biological_process
LOC_Os01g62244	100.946	414.909	4.1102	3.71194e-11	3.95302e-10	ubiquitin-conjugating enzyme, putative, expressed	3.21933	2.12694	8.43609	8.61733	GO:0003824,GO:0005575,GO:0005622,GO:0006464,GO:0009056,GO:0009987,GO:0019538	catalytic activity|cellular_component|intracellular|protein modification process|catabolic process|cellular process|protein metabolic process
LOC_Os01g62420	518.278	1742.84	3.36275	4.10823e-19	7.73696e-18	triosephosphate isomerase, cytosolic, putative, expressed	15.9644	16.014	46.1856	37.7296	GO:0003824,GO:0005488,GO:0005575,GO:0005576,GO:0005618,GO:0005739,GO:0005773,GO:0005829,GO:0005886,GO:0005975,GO:0006091,GO:0006464,GO:0006950,GO:0008150,GO:0008152,GO:0009056,GO:0009536,GO:0009628,GO:0009987,GO:0016020	catalytic activity|binding|cellular_component|extracellular region|cell wall|mitochondrion|vacuole|cytosol|plasma membrane|carbohydrate metabolic process|generation of precursor metabolites and energy|protein modification process|response to stress|biological_process|metabolic process|catabolic process|plastid|response to abiotic stimulus|cellular process|membrane
LOC_Os01g62430	2.27518	37.8528	16.6372	0.00104855	0.00419483	C2 domain containing protein, putative, expressed	0.160425	0.0926064	2.14674	0.978701	GO:0003674,GO:0005575,GO:0008150	molecular_function|cellular_component|biological_process
LOC_Os01g62660	850.863	1840.06	2.16258	2.76453e-06	1.74458e-05	MYB family transcription factor, putative, expressed	13.2666	17.8152	24.3493	27.8815	GO:0003677,GO:0003700,GO:0006139,GO:0008150,GO:0009058	DNA binding|sequence-specific DNA binding transcription factor activity|nucleobase, nucleoside, nucleotide and nucleic acid metabolic process|biological_process|biosynthetic process
LOC_Os01g62770	14.2775	76.245	5.34023	0.000457817	0.0019834	expressed protein	0.210558	0.2088	0.69991	1.00534
LOC_Os01g62950	150.853	376.012	2.49258	9.48718e-05	0.00047043	ras-related protein, putative, expressed	6.44363	6.74353	11.053	14.4471	GO:0000166,GO:0005575,GO:0005737,GO:0005768,GO:0005829,GO:0005886,GO:0006810,GO:0007165	nucleotide binding|cellular_component|cytoplasm|endosome|cytosol|plasma membrane|transport|signal transduction
LOC_Os01g62970	9.51524	71.2101	7.48379	0.000108158	0.000530476	expressed protein	0.371183	0.219205	1.61483	1.79267	GO:0003674,GO:0008150,GO:0009536	molecular_function|biological_process|plastid
LOC_Os01g63060	740.595	1890.83	2.55312	4.58031e-05	0.000240107	phosphatidic acid phosphatase-related, putative, expressed	19.9313	20.3752	34.7211	45.0529	GO:0005739,GO:0006629,GO:0008152,GO:0009058,GO:0009987,GO:0016740	mitochondrion|lipid metabolic process|metabolic process|biosynthetic process|cellular process|transferase activity
LOC_Os01g63190	6.96985	38.3827	5.50696	0.0143448	0.0430278	laccase precursor protein, putative, expressed	0.112929	0.216745	0.79119	0.662143	GO:0005576,GO:0005623,GO:0008152,GO:0009056,GO:0009987,GO:0019748	extracellular region|cell|metabolic process|catabolic process|cellular process|secondary metabolic process
LOC_Os01g63260	67.8011	246.613	3.63731	3.46525e-06	2.15162e-05	3-oxo-5-alpha-steroid 4-dehydrogenase, putative, expressed	4.22021	4.14535	14.1375	9.55305	GO:0003824,GO:0005623,GO:0005737,GO:0006629,GO:0008150,GO:0008152,GO:0009058,GO:0009628,GO:0016020	catalytic activity|cell|cytoplasm|lipid metabolic process|biological_process|metabolic process|biosynthetic process|response to abiotic stimulus|membrane
LOC_Os01g63280	46.1392	132.589	2.87368	0.00146239	0.00565793	tyrosine protein kinase domain containing protein, putative, expressed	1.04565	0.911863	2.11627	2.27418	GO:0000166,GO:0005575,GO:0006464,GO:0008152,GO:0009987,GO:0016301	nucleotide binding|cellular_component|protein modification process|metabolic process|cellular process|kinase activity
LOC_Os01g63420	3527.37	19758.2	5.60139	2.78949e-57	2.47989e-55	OsFBL4 - F-box domain and LRR containing protein, expressed	69.0164	65.6232	315.154	272.951	GO:0003824,GO:0005515,GO:0005622,GO:0006464,GO:0006950,GO:0007165,GO:0009056,GO:0009607,GO:0009628,GO:0009719,GO:0009908,GO:0009987,GO:0019538	catalytic activity|protein binding|intracellular|protein modification process|response to stress|signal transduction|catabolic process|response to biotic stimulus|response to abiotic stimulus|response to endogenous stimulus|flower development|cellular process|protein metabolic process
LOC_Os01g63430	0.414506	19.9492	48.1277	0.0151123	0.0450676	expressed protein	0	0.0902308	1.7939	0.524316
LOC_Os01g63480	244.977	2046.29	8.35298	5.58706e-15	8.01479e-14	transferase family protein, putative, expressed	5.9566	3.71306	27.8611	34.751	GO:0005575,GO:0008150,GO:0008152,GO:0016740	cellular_component|biological_process|metabolic process|transferase activity
LOC_Os01g63690	4884.02	23599.8	4.83204	1.47938e-47	9.52466e-46	hs1, putative, expressed	115.117	127.487	440.4	471.028	GO:0005515,GO:0005575,GO:0008150	protein binding|cellular_component|biological_process
LOC_Os01g63880	26.2797	94.4331	3.59338	0.00183928	0.00694435	expressed protein	0.516461	0.524725	1.72299	1.20908	GO:0003674,GO:0005575,GO:0008150	molecular_function|cellular_component|biological_process
LOC_Os01g64170	71.1847	875.16	12.2942	4.45497e-09	3.92398e-08	glycosyl hydrolases family 17, putative, expressed	0.761314	0.793826	9.21657	5.77624	GO:0003824,GO:0005488,GO:0005634,GO:0005737,GO:0005886,GO:0005975,GO:0008152,GO:0016787	catalytic activity|binding|nucleus|cytoplasm|plasma membrane|carbohydrate metabolic process|metabolic process|hydrolase activity
LOC_Os01g64490	607.277	3325.63	5.47629	7.28764e-42	3.8203e-40	protein kinase domain containing protein, expressed	8.30063	8.71546	36.7269	35.7803	GO:0000166,GO:0005515,GO:0005737,GO:0005856,GO:0006464,GO:0007275,GO:0008152,GO:0009987,GO:0016301,GO:0030154	nucleotide binding|protein binding|cytoplasm|cytoskeleton|protein modification process|multicellular organismal development|metabolic process|cellular process|kinase activity|cell differentiation
LOC_Os01g64520	738.108	3525.42	4.77629	5.5337e-09	4.82956e-08	uricase, putative, expressed	22.0251	22.3794	71.8372	92.7033	GO:0003824,GO:0005777,GO:0006139,GO:0008152	catalytic activity|peroxisome|nucleobase, nucleoside, nucleotide and nucleic acid metabolic process|metabolic process
LOC_Os01g64570	34.137	186.432	5.4613	0.000440545	0.00191625	U-box domain-containing protein, putative, expressed	1.54943	1.26366	4.45503	7.29809	GO:0003824,GO:0005829,GO:0006464,GO:0006950,GO:0008150,GO:0008152,GO:0009628	catalytic activity|cytosol|protein modification process|response to stress|biological_process|metabolic process|response to abiotic stimulus
LOC_Os01g64630	605.229	2207.87	3.64799	1.50199e-05	8.54604e-05	actin, putative, expressed	18.0792	14.8924	39.3258	53.8251	GO:0005198,GO:0005515,GO:0005575,GO:0005618,GO:0005730,GO:0005739,GO:0005829,GO:0005856,GO:0005886,GO:0006950,GO:0007275,GO:0009628,GO:0009653,GO:0009719,GO:0009791,GO:0009987,GO:0016043,GO:0016049,GO:0030154,GO:0040007	structural molecule activity|protein binding|cellular_component|cell wall|nucleolus|mitochondrion|cytosol|cytoskeleton|plasma membrane|response to stress|multicellular organismal development|response to abiotic stimulus|anatomical structure morphogenesis|response to endogenous stimulus|post-embryonic development|cellular process|cellular component organization|cell growth|cell differentiation|gro…
LOC_Os01g64970	3545.76	9891.58	2.78969	1.08103e-21	2.359e-20	CAMK_CAMK_like.11 - CAMK includes calcium/calmodulin depedent protein kinases, expressed	86.8761	94.988	199.833	195.138	GO:0005515,GO:0005634,GO:0005829,GO:0006464,GO:0006950,GO:0008152,GO:0009628,GO:0009719,GO:0009987,GO:0016301	protein binding|nucleus|cytosol|protein modification process|response to stress|metabolic process|response to abiotic stimulus|response to endogenous stimulus|cellular process|kinase activity
LOC_Os01g65090	567.079	1137.52	2.00593	8.10129e-07	5.51224e-06	aminotransferase, classes I and II, domain containing protein, expressed	17.1682	16.0237	26.6655	25.1799	GO:0000003,GO:0008152,GO:0009058,GO:0009536,GO:0009790,GO:0009791,GO:0009987,GO:0016740	reproduction|metabolic process|biosynthetic process|plastid|embryo development|post-embryonic development|cellular process|transferase activity
LOC_Os01g65330	1495	2990.24	2.00016	4.58609e-09	4.03509e-08	expressed protein	29.2051	32.0617	51.1783	44.3566	GO:0005886,GO:0006464,GO:0009058	plasma membrane|protein modification process|biosynthetic process
LOC_Os01g65480	441.791	949.572	2.14937	3.56679e-07	2.53036e-06	dnaJ domain containing protein, expressed	12.6188	12.8735	22.661	20.0563	GO:0005515,GO:0005575,GO:0009987,GO:0019538	protein binding|cellular_component|cellular process|protein metabolic process
LOC_Os01g65590	36.4213	93.15	2.55757	0.0157268	0.0466215	galactosyltransferase, putative, expressed	0.983116	1.07932	2.10635	1.98112	GO:0005623,GO:0007275,GO:0008152,GO:0009653,GO:0009987,GO:0016020,GO:0016043,GO:0016740	cell|multicellular organismal development|metabolic process|anatomical structure morphogenesis|cellular process|membrane|cellular component organization|transferase activity
LOC_Os01g65620	16.3408	60.5003	3.70241	0.0094997	0.0299772	expressed protein	1.442	0.872014	3.55629	3.2315
LOC_Os01g65630	37.2412	163.071	4.37878	5.12102e-06	3.11009e-05	expressed protein	1.83078	1.53391	6.03737	5.5839	GO:0003674,GO:0005575,GO:0008150	molecular_function|cellular_component|biological_process
LOC_Os01g65680	76.343	230.232	3.01575	2.82093e-05	0.000153482	4,5-DOPA dioxygenase extradiol, putative, expressed	2.84482	2.31393	7.16812	4.98792	GO:0003824,GO:0005488,GO:0008152,GO:0009987	catalytic activity|binding|metabolic process|cellular process
LOC_Os01g65760	0	140.329	#DIV/0!	1.37635e-05	7.88092e-05	retrotransposon protein, putative, unclassified, expressed	0	0	1.65047	4.01012
LOC_Os01g65830	37.5973	253.997	6.75573	1.97591e-11	2.16317e-10	acyl-desaturase, chloroplast precursor, putative, expressed	1.09886	1.35417	6.65173	6.19093	GO:0003824,GO:0005488,GO:0006629,GO:0008152,GO:0009058,GO:0009987,GO:0016020	catalytic activity|binding|lipid metabolic process|metabolic process|biosynthetic process|cellular process|membrane
LOC_Os01g65950	28.9786	283.725	9.79085	1.39284e-15	2.07322e-14	thioesterase family protein, putative, expressed	1.74332	2.66283	16.5963	17.1641	GO:0005777,GO:0008150,GO:0008152,GO:0016787	peroxisome|biological_process|metabolic process|hydrolase activity
LOC_Os01g66030	2408.06	23416.3	9.72413	2.42769e-93	5.04974e-91	OsMADS2 - MADS-box family gene with MIKCc type-box, expressed	72.2587	60.8832	503.997	503.592	GO:0003677,GO:0003700,GO:0005634,GO:0005737,GO:0006139,GO:0009058	DNA binding|sequence-specific DNA binding transcription factor activity|nucleus|cytoplasm|nucleobase, nucleoside, nucleotide and nucleic acid metabolic process|biosynthetic process
LOC_Os01g66200	1914.82	8716.72	4.55224	2.35364e-16	3.68063e-15	expressed protein	36.8705	33.9966	115.253	135.216	GO:0003674,GO:0005575,GO:0008150	molecular_function|cellular_component|biological_process
LOC_Os01g66280	340.848	742.56	2.17857	1.3389e-06	8.83945e-06	transcriptional regulator, putative, expressed	12.9911	11.8402	22.4539	19.7344	GO:0009536,GO:0009579	plastid|thylakoid
LOC_Os01g66330	853.062	2410.7	2.82594	0.000532401	0.00227614	ATP-dependent Clp protease ATP-binding subunit clpX, putative, expressed	18.2655	17.7707	32.6818	46.2077	GO:0000166,GO:0005515,GO:0006139,GO:0009056,GO:0009987,GO:0016787,GO:0019538	nucleotide binding|protein binding|nucleobase, nucleoside, nucleotide and nucleic acid metabolic process|catabolic process|cellular process|hydrolase activity|protein metabolic process
LOC_Os01g66350	3043.7	7765.81	2.55143	5.44811e-10	5.22571e-09	DUF647 domain containing protein, putative, expressed	64.6495	62.4488	142.914	110.306	GO:0000003,GO:0003674,GO:0005575,GO:0009790,GO:0009791	reproduction|molecular_function|cellular_component|embryo development|post-embryonic development
LOC_Os01g66500	1466.26	3179.68	2.16857	5.58819e-05	0.000289205	phosphoribosylformylglycinamidine synthase, putative, expressed	13.764	17.312	30.3081	22.3662	GO:0000166,GO:0003824,GO:0005739,GO:0007275,GO:0008152,GO:0009536	nucleotide binding|catalytic activity|mitochondrion|multicellular organismal development|metabolic process|plastid
LOC_Os01g66510	241	7564.4	31.3875	5.07976e-152	3.29666e-149	MLO domain containing protein, putative, expressed	4.45404	4.5232	107.604	111.346	GO:0005515,GO:0005886,GO:0006950,GO:0008219	protein binding|plasma membrane|response to stress|cell death
LOC_Os01g66610	1669.34	6097.97	3.65292	8.20454e-31	2.83222e-29	serine/threonine-protein kinase receptor precursor, putative, expressed	31.449	27.2046	84.3315	82.4333	GO:0000166,GO:0005623,GO:0006464,GO:0009875,GO:0016301,GO:0030246	nucleotide binding|cell|protein modification process|pollen-pistil interaction|kinase activity|carbohydrate binding
LOC_Os01g66720	249.024	1252.21	5.02849	2.80157e-26	7.83692e-25	NADP-dependent oxidoreductase, putative, expressed	10.858	8.68923	38.2896	38.1564	GO:0003824,GO:0005488,GO:0005575,GO:0008152	catalytic activity|binding|cellular_component|metabolic process
LOC_Os01g66860	4.82977	128.951	26.6991	7.22999e-10	6.83385e-09	serine/threonine protein kinase, putative, expressed	0.0832784	0.12667	2.61747	1.59814	GO:0006464,GO:0008152,GO:0009987,GO:0016301	protein modification process|metabolic process|cellular process|kinase activity
LOC_Os01g66890	189.973	823.765	4.33622	2.82939e-07	2.03076e-06	BTBZ1 - Bric-a-Brac, Tramtrack, and Broad Complex BTB domain with TAZ zinc finger and Calmodulin-binding domains, expressed	4.2164	4.72633	12.9267	17.1263	GO:0005515,GO:0005634,GO:0006139,GO:0006950,GO:0007275,GO:0008150,GO:0009058,GO:0009536,GO:0009628,GO:0009719	protein binding|nucleus|nucleobase, nucleoside, nucleotide and nucleic acid metabolic process|response to stress|multicellular organismal development|biological_process|biosynthetic process|plastid|response to abiotic stimulus|response to endogenous stimulus
LOC_Os01g67040	129.596	349.545	2.69718	4.86529e-06	2.96476e-05	OsRhmbd5 - Putative Rhomboid homologue, expressed	3.98403	3.70705	8.45955	7.73535	GO:0008150	biological_process
LOC_Os01g67220	908.578	2763.8	3.0419	1.8378e-19	3.52036e-18	Os1bglu4 - beta-glucosidase-like protein without signal sequence, expressed	18.1138	19.1987	47.6457	40.8475	GO:0003824,GO:0005488,GO:0005829,GO:0008152,GO:0009719,GO:0009987,GO:0016787	catalytic activity|binding|cytosol|metabolic process|response to endogenous stimulus|cellular process|hydrolase activity
LOC_Os01g67290	1013.85	2065.89	2.03766	9.80746e-09	8.36599e-08	cyclin-related protein, putative, expressed	12.6931	12.589	19.749	20.3179	GO:0005488,GO:0005886,GO:0008150	binding|plasma membrane|biological_process
LOC_Os01g67314	10.5561	116.328	11.0199	3.55898e-08	2.85784e-07	expressed protein	0.770498	1.15589	6.82732	9.60614
LOC_Os01g67490	134.899	2296.97	17.0274	6.2766e-08	4.89237e-07	OTU-like cysteine protease family protein, putative, expressed	4.22861	3.65007	40.8104	63.1776	GO:0008150,GO:0008152,GO:0016787	biological_process|metabolic process|hydrolase activity
LOC_Os01g67500	903.73	8269.11	9.14999	6.26421e-23	1.4687e-21	armadillo/beta-catenin repeat family protein, putative, expressed	14.2188	14.6648	93.73	111.412	GO:0003824,GO:0005488,GO:0006464,GO:0009536	catalytic activity|binding|protein modification process|plastid
LOC_Os01g67560	175.524	361.722	2.06082	0.000389645	0.0017116	Divergent PAP2 family domain containing protein, expressed	5.90875	5.2345	8.80802	9.08647	GO:0008150	biological_process
LOC_Os01g67770	416.417	2085.16	5.00738	9.77598e-33	3.62538e-31	two-component response regulator, putative, expressed	9.66513	10.1432	37.0025	40.1291	GO:0003700,GO:0004871,GO:0005515,GO:0006139,GO:0007165,GO:0009058,GO:0009719	sequence-specific DNA binding transcription factor activity|signal transducer activity|protein binding|nucleobase, nucleoside, nucleotide and nucleic acid metabolic process|signal transduction|biosynthetic process|response to endogenous stimulus
LOC_Os01g67810	912.422	3560.57	3.90233	2.52972e-29	8.10334e-28	transposon protein, putative, unclassified, expressed	20.9611	23.8257	71.6429	64.5474
LOC_Os01g67820	243.521	1071.08	4.39832	3.6141e-16	5.5898e-15	exo70 exocyst complex subunit domain containing protein, expressed	4.86199	8.7148	25.8629	20.7955	GO:0005737,GO:0006810,GO:0009987	cytoplasm|transport|cellular process
LOC_Os01g67870	744.673	2191.46	2.94285	3.87877e-07	2.73971e-06	expressed protein	18.4808	19.1596	38.1931	47.7362	GO:0008150,GO:0008152,GO:0016740	biological_process|metabolic process|transferase activity
LOC_Os01g67950	568.139	1303.78	2.29483	1.82544e-09	1.662e-08	ubiquitin family protein, putative, expressed	29.6948	29.2649	50.1377	54.959	GO:0003674,GO:0005575	molecular_function|cellular_component
LOC_Os01g68020	859.334	1957.41	2.27782	0.00019827	0.000921334	BTBZ2 - Bric-a-Brac, Tramtrack, and Broad Complex BTB domain with TAZ zinc finger and Calmodulin-binding domains, expressed	27.7884	29.7534	60.4478	42.0836	GO:0003700,GO:0005515,GO:0005634,GO:0005737,GO:0006139,GO:0006950,GO:0007165,GO:0007275,GO:0008150,GO:0008152,GO:0009058,GO:0009628,GO:0009719	sequence-specific DNA binding transcription factor activity|protein binding|nucleus|cytoplasm|nucleobase, nucleoside, nucleotide and nucleic acid metabolic process|response to stress|signal transduction|multicellular organismal development|biological_process|metabolic process|biosynthetic process|response to abiotic stimulus|response to endogenous stimulus
LOC_Os01g68130	3.58625	31.832	8.87613	0.00713827	0.0232887	expressed protein	0.106764	0.0914899	0.576313	0.795494
LOC_Os01g68140	132.105	1541.09	11.6657	4.62015e-13	5.74183e-12	expressed protein	4.6805	2.85149	29.3938	38.7343	GO:0003674,GO:0005575,GO:0008150	molecular_function|cellular_component|biological_process
LOC_Os01g68830	805.63	1666.34	2.06837	2.38659e-08	1.95611e-07	expressed protein	17.564	17.6929	29.3832	27.4209	GO:0003674,GO:0005575,GO:0008150	molecular_function|cellular_component|biological_process
LOC_Os01g68900	4.20341	83.4293	19.848	6.47701e-05	0.000331189	zinc finger, C3HC4 type family protein, expressed	0.221465	0.0473225	3.01064	1.47147	GO:0005488,GO:0005515	binding|protein binding
LOC_Os01g69020	6.26674	336.552	53.7044	0.0167597	0.0492605	retrotransposon protein, putative, unclassified, expressed	0.451785	0	15.8971	3.37635
LOC_Os01g69030	1407.1	3999.06	2.84206	3.82172e-18	6.74339e-17	sucrose-phosphate synthase, putative, expressed	18.434	17.5327	37.6839	41.7528	GO:0005575,GO:0005975,GO:0008152,GO:0009058,GO:0009987,GO:0016740	cellular_component|carbohydrate metabolic process|metabolic process|biosynthetic process|cellular process|transferase activity
LOC_Os01g69050	51.5094	367.504	7.13469	7.1863e-16	1.08814e-14	lysine ketoglutarate reductase trans-splicing related 1, putative, expressed	1.2348	0.844595	6.28065	5.30518
LOC_Os01g69100	732.603	5069.14	6.91936	1.18505e-57	1.06226e-55	expressed protein	28.0335	29.1094	163.448	144.854	GO:0003674,GO:0008150,GO:0009536	molecular_function|biological_process|plastid
LOC_Os01g69110	592.475	1378.35	2.32643	5.90844e-10	5.64389e-09	expressed protein	34.637	28.7686	59.2986	55.6624	GO:0003674,GO:0008150,GO:0009536	molecular_function|biological_process|plastid
LOC_Os01g69200	13.6603	2385.08	174.599	7.77633e-155	5.25696e-152	regulatory protein, putative, expressed	0.341578	0.456439	58.5328	51.7539	GO:0003674,GO:0008150,GO:0009536,GO:0009579	molecular_function|biological_process|plastid|thylakoid
LOC_Os01g69220	538.38	1233.94	2.29196	3.48437e-09	3.1019e-08	exostosin family domain containing protein, expressed	14.1591	12.978	25.1185	23.3434	GO:0003824,GO:0005623,GO:0008150,GO:0008152,GO:0016020	catalytic activity|cell|biological_process|metabolic process|membrane
LOC_Os01g69980	139.661	321.64	2.303	0.000128681	0.000620904	TCP family transcription factor, putative, expressed	8.64537	7.71695	14.7056	14.6356	GO:0003700,GO:0005575,GO:0006139,GO:0009058,GO:0009653	sequence-specific DNA binding transcription factor activity|cellular_component|nucleobase, nucleoside, nucleotide and nucleic acid metabolic process|biosynthetic process|anatomical structure morphogenesis
LOC_Os01g70120	0.829013	108.064	130.353	7.4385e-14	9.90853e-13	expressed protein	6.11799e-22	0.039317	3.1801	2.04877
LOC_Os01g70130	39.3812	98.2431	2.49467	0.0141227	0.0424362	protein kinase domain containing protein, expressed	0.743323	0.675877	1.30427	1.46289	GO:0000166,GO:0005515,GO:0005886,GO:0006464,GO:0008152,GO:0009058,GO:0009987,GO:0016301	nucleotide binding|protein binding|plasma membrane|protein modification process|metabolic process|biosynthetic process|cellular process|kinase activity
LOC_Os01g70170	2904.31	7484.61	2.57707	3.48287e-10	3.40922e-09	transaldolase, putative, expressed	84.8249	79.4315	186.44	144.121	GO:0003824,GO:0005739,GO:0008150,GO:0008152,GO:0009536,GO:0016740	catalytic activity|mitochondrion|biological_process|metabolic process|plastid|transferase activity
LOC_Os01g70180	308.734	1838.67	5.95553	3.75686e-29	1.19751e-27	exostosin family domain containing protein, expressed	7.59088	7.6863	39.5857	31.5341	GO:0003824,GO:0005794,GO:0005975,GO:0008152,GO:0009058,GO:0009987,GO:0016020,GO:0016740	catalytic activity|Golgi apparatus|carbohydrate metabolic process|metabolic process|biosynthetic process|cellular process|membrane|transferase activity
LOC_Os01g70730	17.2282	1096.93	63.6708	2.29981e-38	1.06004e-36	flowering promoting factor-like 1, putative, expressed	1.4796	0.389226	54.0707	39.836	GO:0003674,GO:0005623	molecular_function|cell
LOC_Os01g70770	860.298	3366.59	3.91329	4.91056e-29	1.55153e-27	glutathione S-transferase, putative, expressed	31.9623	34.1317	107.159	94.448	GO:0005737,GO:0008152,GO:0009056,GO:0009987,GO:0016740,GO:0019748	cytoplasm|metabolic process|catabolic process|cellular process|transferase activity|secondary metabolic process
LOC_Os01g70860	1253.57	12894.7	10.2864	9.60274e-92	1.91165e-89	esterase, putative, expressed	60.67	58.1465	487.076	464.779	GO:0006629,GO:0006950,GO:0008152,GO:0009607,GO:0009987,GO:0016787	lipid metabolic process|response to stress|metabolic process|response to biotic stimulus|cellular process|hydrolase activity
LOC_Os01g70960	886.004	1850.23	2.08828	7.73343e-09	6.65276e-08	cytochrome c1-1, heme protein, mitochondrial precursor, putative, expressed	16.862	15.8019	28.3576	24.8252	GO:0003674,GO:0005488,GO:0005739,GO:0005773,GO:0005886,GO:0016020	molecular_function|binding|mitochondrion|vacuole|plasma membrane|membrane
LOC_Os01g71040	0	105.841	#DIV/0!	1.81501e-15	2.68194e-14	expressed protein	0	0	2.64805	1.69857
LOC_Os01g71090	979.247	4211.87	4.30113	7.7642e-12	8.78147e-11	xylanase inhibitor, putative, expressed	28.1314	26.1358	81.6939	99.4486	GO:0005618,GO:0006950,GO:0008152,GO:0009628,GO:0016787	cell wall|response to stress|metabolic process|response to abiotic stimulus|hydrolase activity
LOC_Os01g71094	92.914	1403.48	15.1052	8.36683e-59	7.73491e-57	basic 7S globulin 2 precursor, putative, expressed	3.11471	3.33865	41.5927	34.4113	GO:0005575,GO:0005618,GO:0005886,GO:0006950,GO:0008152,GO:0009628,GO:0016020,GO:0016787	cellular_component|cell wall|plasma membrane|response to stress|metabolic process|response to abiotic stimulus|membrane|hydrolase activity
LOC_Os01g71280	584.55	3615.07	6.18436	6.57542e-19	1.22273e-17	glycerol-3-phosphate dehydrogenase, putative, expressed	14.7894	12.4502	74.8096	56.7613	GO:0000166,GO:0003824,GO:0005737,GO:0005829,GO:0005975,GO:0006950,GO:0008152,GO:0009628,GO:0009987	nucleotide binding|catalytic activity|cytoplasm|cytosol|carbohydrate metabolic process|response to stress|metabolic process|response to abiotic stimulus|cellular process
LOC_Os01g71360	0	21.5327	#DIV/0!	0.00101127	0.00405922	expressed protein	2.6623e-60	1.35281e-62	2.72667	2.88763
LOC_Os01g71420	179.632	728.396	4.05493	1.21546e-15	1.81753e-14	Ser/Thr protein phosphatase family protein, putative, expressed	6.25436	4.4782	18.4534	15.5169	GO:0008150,GO:0008152,GO:0009987,GO:0016020,GO:0016787	biological_process|metabolic process|cellular process|membrane|hydrolase activity
LOC_Os01g71970	65.1114	442.689	6.79895	2.08934e-17	3.52193e-16	GRAS family transcription factor containing protein, expressed	2.10257	2.07476	12.101	10.0969	GO:0003700,GO:0005634,GO:0006139,GO:0009058,GO:0009719	sequence-specific DNA binding transcription factor activity|nucleus|nucleobase, nucleoside, nucleotide and nucleic acid metabolic process|biosynthetic process|response to endogenous stimulus
LOC_Os01g71980	740.399	1523.54	2.05773	3.42148e-08	2.75288e-07	rho-GTPase-activating protein-like, putative, expressed	19.1562	15.7731	27.248	28.6363	GO:0003674,GO:0005575,GO:0008150	molecular_function|cellular_component|biological_process
LOC_Os01g72000	469.959	1065.71	2.26766	2.72599e-08	2.21805e-07	armadillo repeat-containing protein, putative, expressed	8.001	8.7655	16.2006	13.4628	GO:0003824,GO:0005488,GO:0005886,GO:0006464	catalytic activity|binding|plasma membrane|protein modification process
LOC_Os01g72020	355.81	2056.82	5.78069	3.1866e-37	1.42427e-35	BTBA3 - Bric-a-Brac,Tramtrack, Broad Complex BTB domain with Ankyrin repeat region, expressed	8.14554	7.31576	37.3184	32.3665	GO:0005515,GO:0005634,GO:0005737,GO:0007275,GO:0009653,GO:0009838,GO:0009908	protein binding|nucleus|cytoplasm|multicellular organismal development|anatomical structure morphogenesis|abscission|flower development
LOC_Os01g72100	6750.16	14979.3	2.2191	8.70439e-15	1.23664e-13	OsCML10 - Calmodulin-related calcium sensor protein, expressed	284.347	241.146	448.566	458.556	GO:0005488,GO:0005634,GO:0005737,GO:0006950,GO:0007275,GO:0009628,GO:0009653,GO:0016049,GO:0030154	binding|nucleus|cytoplasm|response to stress|multicellular organismal development|response to abiotic stimulus|anatomical structure morphogenesis|cell growth|cell differentiation
LOC_Os01g72320	2419.06	6806.95	2.81388	3.00545e-21	6.38306e-20	FYVE zinc finger domain containing protein, expressed	33.7053	33.3093	70.133	76.4257	GO:0003682,GO:0005488,GO:0005515	chromatin binding|binding|protein binding
LOC_Os01g72350	142.765	285.891	2.00252	0.00182466	0.00689351	amidohydrolase, putative, expressed	3.09388	2.76409	4.46964	4.64846	GO:0005737,GO:0008150,GO:0008152,GO:0016787	cytoplasm|biological_process|metabolic process|hydrolase activity
LOC_Os01g72430	463.668	1000.49	2.15777	1.61736e-07	1.19412e-06	NADPH quinone oxidoreductase, putative, expressed	7.95194	6.93545	12.8373	12.1794	GO:0003824,GO:0005829,GO:0005886,GO:0006950,GO:0008152,GO:0009536,GO:0009607,GO:0009628	catalytic activity|cytosol|plasma membrane|response to stress|metabolic process|plastid|response to biotic stimulus|response to abiotic stimulus
LOC_Os01g72460	26.3565	110.646	4.19807	0.00023353	0.00106956	NADPH quinone oxidoreductase, putative, expressed	1.22199	1.85555	4.96812	5.09617	GO:0003824,GO:0005829,GO:0005886,GO:0006950,GO:0008152,GO:0009536,GO:0009607,GO:0009628	catalytic activity|cytosol|plasma membrane|response to stress|metabolic process|plastid|response to biotic stimulus|response to abiotic stimulus
LOC_Os01g72490	809.001	3966.77	4.90329	9.03134e-26	2.45442e-24	LRP1, putative, expressed	16.2684	18.0151	61.5264	69.0984	GO:0005515,GO:0005575,GO:0007275,GO:0009719	protein binding|cellular_component|multicellular organismal development|response to endogenous stimulus
LOC_Os01g72570	299.25	609.018	2.03515	0.000839783	0.00343067	expressed protein	6.11233	5.34185	10.7314	7.49444	GO:0006810,GO:0006950,GO:0008150,GO:0009536,GO:0009607	transport|response to stress|biological_process|plastid|response to biotic stimulus
LOC_Os01g72690	649.167	2670.54	4.1138	5.01846e-29	1.58408e-27	NAD kinase, putative, expressed	14.0934	13.4758	44.0844	44.2124	GO:0005575,GO:0006139,GO:0008152,GO:0009058,GO:0009987,GO:0016301	cellular_component|nucleobase, nucleoside, nucleotide and nucleic acid metabolic process|metabolic process|biosynthetic process|cellular process|kinase activity
LOC_Os01g72860	1259.35	3126.98	2.48302	9.81407e-15	1.38943e-13	MAC/Perforin domain containing protein, putative, expressed	24.5064	20.007	43.4838	42.5484	GO:0003674,GO:0005886,GO:0008150	molecular_function|plasma membrane|biological_process
LOC_Os01g73024	4.48282	238.372	53.1746	1.32032e-24	3.4055e-23	expressed protein	0.380315	0.327328	16.6115	14.3398
LOC_Os01g73040	30.6275	275.598	8.99839	1.14251e-14	1.61189e-13	CBS domain-containing protein, putative, expressed	0.691564	0.755777	4.62528	5.4419
LOC_Os01g73080	727.116	1534.89	2.11093	1.86571e-08	1.54914e-07	expressed protein	8.18432	8.96948	13.9847	14.2
LOC_Os01g73100	43.0534	133.407	3.09864	0.000908579	0.00368531	retrotransposon protein, putative, unclassified, expressed	1.85819	2.72312	5.52842	5.52877
LOC_Os01g73170	223.828	2243.48	10.0233	3.38062e-58	3.06418e-56	peroxidase precursor, putative, expressed	5.99161	9.13284	57.0438	60.8965	GO:0003824,GO:0005488,GO:0005575,GO:0005618,GO:0005773,GO:0006950,GO:0008152,GO:0016020	catalytic activity|binding|cellular_component|cell wall|vacuole|response to stress|metabolic process|membrane
LOC_Os01g73500	203.492	1117.21	5.49017	2.71305e-10	2.67749e-09	expressed protein	10.1624	7.35466	32.757	41.7439	GO:0003674,GO:0008150	molecular_function|biological_process
LOC_Os01g73890	96.5187	236.446	2.44974	0.000419552	0.00183132	transcription initiation factor IIA gamma chain, putative, expressed	5.0349	6.82578	11.4046	11.2504	GO:0005654,GO:0006139,GO:0009058	nucleoplasm|nucleobase, nucleoside, nucleotide and nucleic acid metabolic process|biosynthetic process
LOC_Os01g73960	348.204	783.097	2.24896	0.000671906	0.00280317	drought induced 19 protein, putative, expressed	17.1237	14.3044	23.5803	31.2192	GO:0006950,GO:0009628	response to stress|response to abiotic stimulus
LOC_Os01g73980	16.958	144.769	8.53697	0.000139036	0.000665228	xylem cysteine proteinase 2 precursor, putative, expressed	0.78128	0.367036	2.86986	4.82694	GO:0005618,GO:0008219,GO:0016787,GO:0019538,GO:0030154	cell wall|cell death|hydrolase activity|protein metabolic process|cell differentiation
LOC_Os01g74010	371.939	1575.77	4.23664	1.59723e-24	4.09065e-23	cyclase/dehydrase family protein, expressed	14.743	12.802	46.5953	44.2963	GO:0003674,GO:0008150,GO:0009536	molecular_function|biological_process|plastid
LOC_Os01g74020	188.472	3226.87	17.1213	1.0727e-36	4.69743e-35	MYB family transcription factor, putative, expressed	3.06219	11.2213	107.308	83.7551	GO:0003677,GO:0003700,GO:0006139,GO:0008150,GO:0009058	DNA binding|sequence-specific DNA binding transcription factor activity|nucleobase, nucleoside, nucleotide and nucleic acid metabolic process|biological_process|biosynthetic process
LOC_Os01g74200	51.9515	387.999	7.46848	7.6805e-17	1.23807e-15	protein kinase domain containing protein, expressed	1.1207	1.57189	7.37327	8.24447	GO:0000166,GO:0005886,GO:0006464,GO:0008152,GO:0009058,GO:0009987,GO:0016301	nucleotide binding|plasma membrane|protein modification process|metabolic process|biosynthetic process|cellular process|kinase activity
LOC_Os01g74250	130.389	463.94	3.55814	2.42818e-10	2.40513e-09	plant-specific domain TIGR01615 family protein, expressed	4.98019	3.28716	11.4886	11.4118	GO:0003674,GO:0008150	molecular_function|biological_process
LOC_Os01g74530	963.769	2257.34	2.34221	9.36598e-12	1.05198e-10	protein phosphatase 2C, putative, expressed	18.043	19.3538	36.4142	31.891	GO:0003824,GO:0006464,GO:0008152,GO:0009987,GO:0016787	catalytic activity|protein modification process|metabolic process|cellular process|hydrolase activity
LOC_Os01g74650	2895.11	6246.63	2.15765	4.87783e-05	0.000254634	cysteine synthase, mitochondrial precursor, putative, expressed	69.1065	58.544	95.5972	118.106	GO:0000166,GO:0003824,GO:0005488,GO:0005515,GO:0005739,GO:0007275,GO:0009058,GO:0009536,GO:0009856,GO:0009987	nucleotide binding|catalytic activity|binding|protein binding|mitochondrion|multicellular organismal development|biosynthetic process|plastid|pollination|cellular process
LOC_Os02g01060	65.2465	2045.35	31.348	1.79368e-97	4.07014e-95	harpin-induced protein 1 domain containing protein, expressed	3.5668	3.3218	83.2845	84.9222	GO:0003674,GO:0005575,GO:0008150	molecular_function|cellular_component|biological_process
LOC_Os02g01270	0.896563	289.743	323.171	3.9021e-36	1.67486e-34	START domain containing protein, expressed	0.0160587	0.013954	4.14442	3.4622	GO:0005886,GO:0008150,GO:0008289	plasma membrane|biological_process|lipid binding
LOC_Os02g01280	2614.03	6445.28	2.46565	2.05395e-06	1.31977e-05	T-complex protein, putative, expressed	58.9276	52.1723	95.4364	117.161	GO:0005515,GO:0005576,GO:0005829,GO:0005840,GO:0005886,GO:0006950,GO:0008219,GO:0009536,GO:0009607,GO:0009628,GO:0009987,GO:0016020,GO:0019538	protein binding|extracellular region|cytosol|ribosome|plasma membrane|response to stress|cell death|plastid|response to biotic stimulus|response to abiotic stimulus|cellular process|membrane|protein metabolic process
LOC_Os02g01290	37.8675	1887.31	49.8398	8.20325e-108	2.4647e-105	expressed protein	1.75821	1.78126	67.6787	69.5456
LOC_Os02g01300	138.765	1975.71	14.2379	1.26198e-22	2.91253e-21	invertase/pectin methylesterase inhibitor family protein, putative, expressed	9.84726	8.77934	92.4654	113.148	GO:0005623,GO:0008150,GO:0008152,GO:0016787,GO:0030234	cell|biological_process|metabolic process|hydrolase activity|enzyme regulator activity
LOC_Os02g01310	4.96487	242.27	48.7968	1.43636e-05	8.18986e-05	invertase/pectin methylesterase inhibitor family protein, putative, expressed	0.251201	0.159311	10.8357	4.90434	GO:0005623,GO:0008150,GO:0008152,GO:0016787,GO:0030234	cell|biological_process|metabolic process|hydrolase activity|enzyme regulator activity
LOC_Os02g01360	836.251	2495.78	2.98449	1.14714e-18	2.09239e-17	OsMADS60 - MADS-box family gene with MIKCc type-box, expressed	28.5438	25.7742	61.9397	64.1651
LOC_Os02g01400	0	18.8439	#DIV/0!	0.0102543	0.032056	retrotransposon protein, putative, unclassified, expressed	3.88118e-13	0.0032184	0.107719	0.377867
LOC_Os02g01730	30.4832	1787.8	58.6488	4.276e-32	1.53487e-30	serine/threonine-protein kinase At1g18390 precursor, putative, expressed	1.06705	0.915103	53.3576	38.3028	GO:0000166,GO:0005575,GO:0006464,GO:0006950,GO:0008152,GO:0009987,GO:0016301	nucleotide binding|cellular_component|protein modification process|response to stress|metabolic process|cellular process|kinase activity
LOC_Os02g02140	142.919	520.442	3.64152	0.00312699	0.0111679	receptor protein kinase CLAVATA1 precursor, putative, expressed	2.02944	2.08705	4.40337	7.19644	GO:0000003,GO:0000166,GO:0005623,GO:0006464,GO:0007165,GO:0009790,GO:0009791,GO:0016301	reproduction|nucleotide binding|cell|protein modification process|signal transduction|embryo development|post-embryonic development|kinase activity
LOC_Os02g02340	11.7904	120.49	10.2193	0.00606925	0.0201722	glycerol-3-phosphate acyltransferase, putative, expressed	0.38256	0.245598	1.53899	3.44643	GO:0006629,GO:0008152,GO:0009058,GO:0009908,GO:0009987,GO:0016740	lipid metabolic process|metabolic process|biosynthetic process|flower development|cellular process|transferase activity
LOC_Os02g02370	9.38014	112.227	11.9643	2.96674e-08	2.40189e-07	myb-like DNA-binding domain containing protein, putative, expressed	0.532231	0.513493	4.74642	4.96351	GO:0000003,GO:0003677,GO:0003700,GO:0006139,GO:0009058,GO:0009719,GO:0009791,GO:0009987	reproduction|DNA binding|sequence-specific DNA binding transcription factor activity|nucleobase, nucleoside, nucleotide and nucleic acid metabolic process|biosynthetic process|response to endogenous stimulus|post-embryonic development|cellular process
LOC_Os02g02380	5.44693	261.863	48.0753	5.40516e-07	3.76135e-06	suppressor of phythchrome A, putative, expressed	0.273526	0.158715	5.94211	10.5772	GO:0000166,GO:0005622,GO:0005886,GO:0009628	nucleotide binding|intracellular|plasma membrane|response to abiotic stimulus
LOC_Os02g02400	8363.32	25590.9	3.0599	1.73653e-14	2.41944e-13	catalase isozyme A, putative, expressed	141.522	189.533	372.972	414.298	GO:0003824,GO:0005488,GO:0005515,GO:0005618,GO:0005739,GO:0005777,GO:0005829,GO:0005840,GO:0006950,GO:0007154,GO:0008150,GO:0008152,GO:0008219,GO:0009056,GO:0009536,GO:0009628,GO:0009719,GO:0009987,GO:0009991,GO:0019725	catalytic activity|binding|protein binding|cell wall|mitochondrion|peroxisome|cytosol|ribosome|response to stress|cell communication|biological_process|metabolic process|cell death|catabolic process|plastid|response to abiotic stimulus|response to endogenous stimulus|cellular process|response to extracellular stimulus|cellular homeostasis
LOC_Os02g02450	335.668	1402.95	4.17957	1.0299e-22	2.39221e-21	transposon protein, putative, unclassified, expressed	6.13652	7.05108	21.0558	21.8372
LOC_Os02g02560	3.17175	246.704	77.7818	0.00187142	0.00705046	UTP--glucose-1-phosphate uridylyltransferase, putative, expressed	0.0973124	0.0628441	8.35048	2.50921	GO:0005829,GO:0005886,GO:0006950,GO:0007275,GO:0008150,GO:0008152,GO:0009628,GO:0009987,GO:0016740	cytosol|plasma membrane|response to stress|multicellular organismal development|biological_process|metabolic process|response to abiotic stimulus|cellular process|transferase activity
LOC_Os02g02600	146.303	354.121	2.42047	3.0127e-05	0.000162932	serine/threonine-protein kinase Cx32, chloroplast precursor, putative, expressed	4.27639	4.53115	7.7271	8.82507	GO:0000166,GO:0006464,GO:0008152,GO:0009536,GO:0009987,GO:0016301	nucleotide binding|protein modification process|metabolic process|plastid|cellular process|kinase activity
LOC_Os02g03010	708.313	2882.34	4.0693	4.53982e-26	1.25479e-24	expressed protein	26.7211	24.1178	76.2801	84.4379	GO:0003674,GO:0008150,GO:0009536,GO:0016020	molecular_function|biological_process|plastid|membrane
LOC_Os02g03020	902.843	2792.32	3.09281	2.40893e-13	3.06539e-12	EF hand family protein, putative, expressed	66.3019	38.4233	122.834	128.956	GO:0005488,GO:0005515,GO:0007275,GO:0009653,GO:0016043,GO:0030154	binding|protein binding|multicellular organismal development|anatomical structure morphogenesis|cellular component organization|cell differentiation
LOC_Os02g03294	14.6152	81.209	5.55647	0.00024439	0.0011154	cyclin, putative, expressed	0.909794	0.463982	3.73348	2.37161	GO:0005515,GO:0006464,GO:0007049,GO:0016301	protein binding|protein modification process|cell cycle|kinase activity
LOC_Os02g03400	0	15.1534	#DIV/0!	0.00886432	0.0281694	microtubule associated protein, putative, expressed	0	0	0.344811	0.211085	GO:0005515,GO:0005737,GO:0005856,GO:0007049,GO:0007610,GO:0009607,GO:0009653,GO:0009987,GO:0016043	protein binding|cytoplasm|cytoskeleton|cell cycle|behavior|response to biotic stimulus|anatomical structure morphogenesis|cellular process|cellular component organization
LOC_Os02g03480	0	55.1714	#DIV/0!	7.03129e-08	5.44271e-07	THION24 - Plant thionin family protein precursor, expressed	0	0	2.54974	1.31184
LOC_Os02g03490	4.13586	189.904	45.9164	0.000387673	0.00170317	major ampullate spidroin 3, putative, expressed	0.272186	0.116935	10.7867	4.1497
LOC_Os02g03500	0	17.1409	#DIV/0!	0.0137261	0.0413848	expressed protein	0	0	4.35187	1.08885
LOC_Os02g03510	5.30263	375.048	70.7287	0.00905286	0.0287068	fibroin heavy chain precursor, putative, expressed	0.714028	0	32.6344	7.51028
LOC_Os02g03520	0	200.481	#DIV/0!	0.00112383	0.00445919	THION25 - Plant thionin family protein precursor, expressed	0	0	23.5048	5.29368
LOC_Os02g03660	0.964114	73.4948	76.2304	1.63161e-09	1.49391e-08	OsFBDUF12 - F-box and DUF domain containing protein, expressed	0.0748817	0	1.90607	2.70738
LOC_Os02g03700	445.368	1737.57	3.90143	3.25645e-23	7.78692e-22	expressed protein	8.2458	8.19223	24.8343	25.111
LOC_Os02g03710	42.3411	1168.57	27.5989	1.56873e-68	1.95783e-66	UP-9A, putative, expressed	3.6266	2.74723	73.6536	62.3908
LOC_Os02g03740	186.138	380.382	2.04355	0.000353616	0.00156712	pyridoxal biosynthesis protein PDX2, putative, expressed	8.27395	7.02401	12.5684	11.7881	GO:0000003,GO:0005515,GO:0005829,GO:0008152,GO:0009058,GO:0009790,GO:0009791,GO:0009987,GO:0016787	reproduction|protein binding|cytosol|metabolic process|biosynthetic process|embryo development|post-embryonic development|cellular process|hydrolase activity
LOC_Os02g03790	357.882	850.055	2.37524	2.86511e-08	2.32366e-07	expressed protein	8.8452	8.03354	15.9392	15.2693	GO:0003674,GO:0005575,GO:0008150	molecular_function|cellular_component|biological_process
LOC_Os02g03840	690.295	2203.96	3.19278	0.0143313	0.0429913	expressed protein	2.4958	4.74445	6.66633	11.1936	GO:0003674,GO:0005886,GO:0008150,GO:0009536	molecular_function|plasma membrane|biological_process|plastid
LOC_Os02g04110	259.896	2496.13	9.60433	1.22559e-59	1.16968e-57	expressed protein	8.06269	8.0383	59.5591	60.8231	GO:0003674,GO:0008150	molecular_function|biological_process
LOC_Os02g04120	72.6216	421.137	5.79906	1.60039e-05	9.0725e-05	cytidylyltransferase domain containing protein, expressed	2.77694	2.37667	14.5579	8.81919	GO:0005829,GO:0006139,GO:0006629,GO:0006950,GO:0008150,GO:0009058,GO:0009628,GO:0016740,GO:0040007	cytosol|nucleobase, nucleoside, nucleotide and nucleic acid metabolic process|lipid metabolic process|response to stress|biological_process|biosynthetic process|response to abiotic stimulus|transferase activity|growth
LOC_Os02g04170	33.8668	246.81	7.28767	6.81628e-12	7.74174e-11	L-aspartate oxidase 1, putative, expressed	0.590939	0.597184	3.06198	3.67683	GO:0003674,GO:0003824,GO:0006139,GO:0008152,GO:0009058,GO:0009536	molecular_function|catalytic activity|nucleobase, nucleoside, nucleotide and nucleic acid metabolic process|metabolic process|biosynthetic process|plastid
LOC_Os02g04250	1612.65	3300.95	2.04691	6.0655e-10	5.77861e-09	glycosyltransferase, putative, expressed	35.8758	36.3666	57.6161	57.4374	GO:0005575,GO:0008150,GO:0008152,GO:0016740	cellular_component|biological_process|metabolic process|transferase activity
LOC_Os02g04369	156.705	383.423	2.44678	1.46922e-05	8.3669e-05	expressed protein	9.84738	9.42308	19.2512	17.5705
LOC_Os02g04380	5.79389	88.8746	15.3394	1.75767e-07	1.29067e-06	expressed protein	0.131998	0.136338	1.8145	1.24603
LOC_Os02g04430	50.3519	132.816	2.63775	0.00348411	0.0123195	STRUBBELIG-RECEPTOR FAMILY 1 precursor, putative, expressed	1.04432	1.05615	2.50717	1.83001	GO:0005575,GO:0005886,GO:0006464,GO:0008152,GO:0009987,GO:0016301	cellular_component|plasma membrane|protein modification process|metabolic process|cellular process|kinase activity
LOC_Os02g04540	2680.76	7757.99	2.89395	5.24235e-15	7.54699e-14	retrotransposon protein, putative, unclassified, expressed	48.657	56.9143	111.969	125.43
LOC_Os02g04570	6.9023	481.055	69.6948	4.34306e-13	5.41198e-12	expressed protein	0.0930755	0.238285	7.03851	10.5196
LOC_Os02g04700	378.347	760.325	2.0096	0.000190631	0.000889625	tRNA synthetases class II domain containing protein, expressed	7.62395	8.16707	14.3954	10.4073	GO:0000166,GO:0003676,GO:0003824,GO:0005737,GO:0005829,GO:0006139,GO:0006412,GO:0008150,GO:0008152	nucleotide binding|nucleic acid binding|catalytic activity|cytoplasm|cytosol|nucleobase, nucleoside, nucleotide and nucleic acid metabolic process|translation|biological_process|metabolic process
LOC_Os02g04810	1654.92	4439.68	2.68271	3.50525e-05	0.000187817	auxin response factor 5, putative, expressed	16.0364	24.7901	37.894	47.1099	GO:0003677,GO:0003700,GO:0005515,GO:0005634,GO:0006139,GO:0007275,GO:0009058,GO:0009719,GO:0009791	DNA binding|sequence-specific DNA binding transcription factor activity|protein binding|nucleus|nucleobase, nucleoside, nucleotide and nucleic acid metabolic process|multicellular organismal development|biosynthetic process|response to endogenous stimulus|post-embryonic development
LOC_Os02g04840	1240.06	2852.67	2.30043	2.79255e-12	3.24974e-11	GHMP kinases ATP-binding protein, putative, expressed	14.2255	15.7708	25.4731	28.1491	GO:0000166,GO:0005575,GO:0005829,GO:0005975,GO:0009987,GO:0016301	nucleotide binding|cellular_component|cytosol|carbohydrate metabolic process|cellular process|kinase activity
LOC_Os02g05030	1702.63	3559.8	2.09076	1.30633e-09	1.20905e-08	sucrose-phosphatase, putative, expressed	54.0617	46.0591	76.9995	85.6529	GO:0003824,GO:0005488,GO:0005575,GO:0005634,GO:0005737,GO:0005829,GO:0005975,GO:0008150,GO:0008152,GO:0009058,GO:0009987,GO:0016787	catalytic activity|binding|cellular_component|nucleus|cytoplasm|cytosol|carbohydrate metabolic process|biological_process|metabolic process|biosynthetic process|cellular process|hydrolase activity
LOC_Os02g05120	22.5584	72.1991	3.20054	0.0119805	0.0367584	expressed protein	0.736877	0.893657	2.4625	1.61331
LOC_Os02g05480	1940.41	4380.68	2.2576	4.29072e-13	5.35292e-12	CGMC_MAPKCMGC_2_SLT2y_ERK.1 - CGMC includes CDA, MAPK, GSK3, and CLKC kinases, expressed	60.1485	58.1507	102.923	104.863	GO:0004871,GO:0005515,GO:0006464,GO:0007165,GO:0008152,GO:0009719,GO:0009987,GO:0016301	signal transducer activity|protein binding|protein modification process|signal transduction|metabolic process|response to endogenous stimulus|cellular process|kinase activity
LOC_Os02g05670	14.1915	1258.45	88.6765	7.28054e-98	1.66371e-95	expressed protein	0.785714	0.106734	32.3778	29.0222
LOC_Os02g06570	896.25	1894.26	2.11354	3.53387e-09	3.14417e-08	CAMK_KIN1/SNF1/Nim1_like.13 - CAMK includes calcium/calmodulin depedent protein kinases, expressed	17.9421	17.7495	29.3925	29.3292	GO:0000166,GO:0006464,GO:0007165,GO:0008152,GO:0009987,GO:0016301	nucleotide binding|protein modification process|signal transduction|metabolic process|cellular process|kinase activity
LOC_Os02g06810	62.7011	137.851	2.19854	0.0126069	0.0384224	retrotransposon protein, putative, unclassified, expressed	0.786608	0.829034	1.49604	1.26757
LOC_Os02g06840	825.065	1772.57	2.1484	2.55835e-09	2.29961e-08	galactosyltransferase, putative, expressed	17.7298	17.4409	28.7224	30.0221	GO:0005623,GO:0005975,GO:0006464,GO:0008152,GO:0009058,GO:0016020,GO:0016740	cell|carbohydrate metabolic process|protein modification process|metabolic process|biosynthetic process|membrane|transferase activity
LOC_Os02g06910	7988.95	21122.6	2.64398	7.75825e-21	1.60451e-19	auxin response factor 6, putative, expressed	93.5846	108.207	210.179	205.184	GO:0003700,GO:0005634,GO:0006139,GO:0009058,GO:0009719,GO:0009908	sequence-specific DNA binding transcription factor activity|nucleus|nucleobase, nucleoside, nucleotide and nucleic acid metabolic process|biosynthetic process|response to endogenous stimulus|flower development
LOC_Os02g07010	181.769	713.633	3.92604	2.55737e-10	2.52905e-09	expressed protein	5.72669	6.6009	16.8965	20.6818
LOC_Os02g07650	30.0779	167.692	5.57527	2.72315e-07	1.95971e-06	zinc-binding protein, putative, expressed	0.895412	1.08678	4.54616	4.0354	GO:0008150	biological_process
LOC_Os02g07790	2254.72	6666.22	2.95655	5.86282e-23	1.37658e-21	serine/threonine-protein kinase HT1, putative, expressed	57.9853	53.9604	127.77	129.741	GO:0005886,GO:0006464,GO:0008152,GO:0009987,GO:0016301	plasma membrane|protein modification process|metabolic process|cellular process|kinase activity
LOC_Os02g07900	33.7225	615.855	18.2625	7.76634e-27	2.22231e-25	ANTH/ENTH domain containing protein, putative, expressed	0.89126	0.701903	10.2064	12.2997	GO:0005488,GO:0005515,GO:0006464,GO:0006810,GO:0008289,GO:0009058,GO:0009987,GO:0016043	binding|protein binding|protein modification process|transport|lipid binding|biosynthetic process|cellular process|cellular component organization
LOC_Os02g08030	17.4492	59.9154	3.4337	0.0146414	0.0438001	aldose 1-epimerase, putative, expressed	0.976907	0.868462	2.54056	2.33742	GO:0003824,GO:0005829,GO:0005975,GO:0008152,GO:0009719,GO:0009987,GO:0030246	catalytic activity|cytosol|carbohydrate metabolic process|metabolic process|response to endogenous stimulus|cellular process|carbohydrate binding
LOC_Os02g08110	5.03242	91.5792	18.1978	8.56274e-05	0.000427926	membrane associated DUF588 domain containing protein, putative, expressed	0.359713	0.209558	2.82016	5.16668	GO:0003674,GO:0003824,GO:0005623,GO:0005739,GO:0006091,GO:0008150,GO:0016020	molecular_function|catalytic activity|cell|mitochondrion|generation of precursor metabolites and energy|biological_process|membrane
LOC_Os02g08150	61.2181	1447.69	23.6481	3.1547e-07	2.25131e-06	CCT/B-box zinc finger protein, putative, expressed	2.68879	1.36804	28.0098	46.4682	GO:0003700,GO:0005488,GO:0005622,GO:0006139,GO:0009058	sequence-specific DNA binding transcription factor activity|binding|intracellular|nucleobase, nucleoside, nucleotide and nucleic acid metabolic process|biosynthetic process
LOC_Os02g08230	339.051	2724.12	8.03454	7.87864e-54	6.34377e-52	WAX2, putative, expressed	6.5377	7.60502	48.3775	40.3161	GO:0000003,GO:0003824,GO:0005488,GO:0005886,GO:0006629,GO:0007275,GO:0008152,GO:0009058,GO:0009987,GO:0016020,GO:0030154	reproduction|catalytic activity|binding|plasma membrane|lipid metabolic process|multicellular organismal development|metabolic process|biosynthetic process|cellular process|membrane|cell differentiation
LOC_Os02g08364	1750.11	4867.7	2.78136	0.000334075	0.00148845	protein phosphatase 2C, putative, expressed	34.1557	32.9057	88.498	57.5157	GO:0003824,GO:0005886,GO:0006464,GO:0008152,GO:0009058,GO:0009987,GO:0016787	catalytic activity|plasma membrane|protein modification process|metabolic process|biosynthetic process|cellular process|hydrolase activity
LOC_Os02g08420	474.601	1027.95	2.16592	8.93413e-08	6.80845e-07	cinnamoyl CoA reductase, putative, expressed	15.4123	12.3521	22.4116	24.3049	GO:0003824,GO:0005829,GO:0006950,GO:0008152,GO:0009058,GO:0009628,GO:0009987,GO:0019748	catalytic activity|cytosol|response to stress|metabolic process|biosynthetic process|response to abiotic stimulus|cellular process|secondary metabolic process
LOC_Os02g08470	2.75724	75.0688	27.2261	7.13121e-08	5.51217e-07	expressed protein	0.180806	0.0788975	3.00092	2.54622
LOC_Os02g08480	1106.17	2994.26	2.70686	6.2215e-17	1.01194e-15	ubiquitin fusion degradation protein, putative, expressed	38.7084	34.0952	73.7244	79.4731	GO:0003674,GO:0005829,GO:0009056,GO:0009987,GO:0019538	molecular_function|cytosol|catabolic process|cellular process|protein metabolic process
LOC_Os02g09050	45.0492	207.713	4.61081	2.31039e-07	1.67157e-06	expressed protein	3.34944	4.3267	14.7383	12.9416	GO:0003674,GO:0008150	molecular_function|biological_process
LOC_Os02g09240	376.824	1560.03	4.13996	1.30896e-23	3.21776e-22	cytochrome P450 71D8, putative, expressed	10.8343	11.3649	36.612	34.9812	GO:0003674,GO:0003824,GO:0005488,GO:0005623,GO:0008152,GO:0019825	molecular_function|catalytic activity|binding|cell|metabolic process|oxygen binding
LOC_Os02g09260	3.58625	133.685	37.2771	1.39455e-05	7.9739e-05	cytochrome P450 71A1, putative, expressed	0.110452	0.0959912	4.26041	2.02625	GO:0003674,GO:0003824,GO:0005488,GO:0005623,GO:0008152,GO:0019825	molecular_function|catalytic activity|binding|cell|metabolic process|oxygen binding
LOC_Os02g09390	25.9512	258.034	9.94304	2.04569e-14	2.83073e-13	cytochrome P450, putative, expressed	0.503592	1.19397	6.82796	6.21802	GO:0003674,GO:0003824,GO:0005488,GO:0005623,GO:0008152,GO:0019825	molecular_function|catalytic activity|binding|cell|metabolic process|oxygen binding
LOC_Os02g09400	59.1732	436.345	7.37402	4.71721e-08	3.72975e-07	cytochrome P450, putative, expressed	1.83749	1.5792	8.13278	11.2952	GO:0003674,GO:0003824,GO:0005488,GO:0005623,GO:0008152,GO:0019825	molecular_function|catalytic activity|binding|cell|metabolic process|oxygen binding
LOC_Os02g09410	1.79313	31.0112	17.2945	0.00184233	0.00695055	cytochrome P450, putative, expressed	0.0603761	0.0514175	0.779819	0.765353	GO:0003674,GO:0003824,GO:0005488,GO:0005623,GO:0008152,GO:0019825	molecular_function|catalytic activity|binding|cell|metabolic process|oxygen binding
LOC_Os02g09440	74.8784	153.828	2.05437	0.0122966	0.0375859	expressed protein	3.72797	2.29215	4.78911	4.86417	GO:0003674,GO:0005575,GO:0008150	molecular_function|cellular_component|biological_process
LOC_Os02g09450	10.3443	241.569	23.3529	8.01084e-05	0.000402577	glycerophosphoryl diester phosphodiesterase family protein, putative, expressed	0.21451	0.164371	4.80736	2.22597	GO:0005975,GO:0006629,GO:0009987,GO:0016020,GO:0016787	carbohydrate metabolic process|lipid metabolic process|cellular process|membrane|hydrolase activity
LOC_Os02g09460	1211.5	2624.73	2.16652	6.29933e-11	6.59165e-10	GA16396-PA, putative, expressed	81.0882	57.9167	116.608	117.735	GO:0008150,GO:0009536	biological_process|plastid
LOC_Os02g09490	82.0018	218.904	2.66951	0.000963574	0.00388217	dehydrogenase, putative, expressed	3.02775	2.60576	4.83081	6.81691	GO:0003824,GO:0005829,GO:0008152,GO:0009058,GO:0009987,GO:0019748	catalytic activity|cytosol|metabolic process|biosynthetic process|cellular process|secondary metabolic process
LOC_Os02g09540	1.92823	47.27	24.5147	0.0117834	0.0362392	expressed protein	0.274678	0	4.35589	1.33125
LOC_Os02g09590	1104.69	2216.62	2.00655	0.000135732	0.000651628	ribosome, putative, expressed	70.0369	59.2714	90.3	111.046	GO:0005198,GO:0005840,GO:0006412,GO:0009536,GO:0009987	structural molecule activity|ribosome|translation|plastid|cellular process
LOC_Os02g09630	137.936	1547.06	11.2158	6.86938e-12	7.79659e-11	GA20292-PA, putative, expressed	4.6298	4.07228	32.3565	43.3131	GO:0005515,GO:0005886,GO:0006464,GO:0006950,GO:0007165,GO:0008219,GO:0009607,GO:0016020	protein binding|plasma membrane|protein modification process|response to stress|signal transduction|cell death|response to biotic stimulus|membrane
LOC_Os02g09840	1038.34	4453.92	4.28945	5.79707e-35	2.35431e-33	serine/threonine-protein phosphatase 2A regulatory subunit B subunitbeta, putative, expressed	22.125	20.2767	77.2696	64.65	GO:0005488,GO:0005634,GO:0005737,GO:0008150	binding|nucleus|cytoplasm|biological_process
LOC_Os02g09930	1379.92	7312.33	5.29911	3.59711e-11	3.83956e-10	CSLA1 - cellulose synthase-like family A; mannan synthase, expressed	26.9845	32.8748	144.469	103.52	GO:0008152,GO:0016740	metabolic process|transferase activity
LOC_Os02g10070	1241.06	2513.73	2.02546	3.87475e-09	3.42967e-08	citrate synthase, putative, expressed	32.765	30.5182	50.1677	49.6147	GO:0000166,GO:0005488,GO:0005618,GO:0005739,GO:0006091,GO:0008150,GO:0008152,GO:0009056,GO:0009536,GO:0016740	nucleotide binding|binding|cell wall|mitochondrion|generation of precursor metabolites and energy|biological_process|metabolic process|catabolic process|plastid|transferase activity
LOC_Os02g10300	4.96487	476.491	95.9724	0.00505972	0.017156	polygalacturonase, putative, expressed	0.158973	0.10146	15.6748	3.82234	GO:0005623,GO:0005975,GO:0016787	cell|carbohydrate metabolic process|hydrolase activity
LOC_Os02g10310	1910.91	5622.17	2.94213	4.608e-22	1.02555e-20	fumarylacetoacetase, putative, expressed	50.5678	49.5242	115.009	114.155	GO:0003824,GO:0005829,GO:0008152,GO:0009987,GO:0016787	catalytic activity|cytosol|metabolic process|cellular process|hydrolase activity
LOC_Os02g10420	141.734	334.618	2.36089	7.67052e-05	0.000386672	expressed protein	21.9358	20.2233	43.3215	34.5584	GO:0003677,GO:0003700,GO:0005575,GO:0006139,GO:0009058	DNA binding|sequence-specific DNA binding transcription factor activity|cellular_component|nucleobase, nucleoside, nucleotide and nucleic acid metabolic process|biosynthetic process
LOC_Os02g10530	7.99232	246.099	30.792	1.67586e-22	3.84854e-21	expressed protein	0.482382	0.102104	7.15822	6.80482	GO:0003674,GO:0008150	molecular_function|biological_process
LOC_Os02g10670	6.4878	89.469	13.7904	3.18059e-07	2.26828e-06	expressed protein	0.161913	0.375823	2.38232	3.32767
LOC_Os02g10760	37.1153	141.532	3.8133	0.000100609	0.000496299	AP2 domain containing protein, expressed	1.62517	2.08087	6.68936	4.42951	GO:0003677,GO:0003700,GO:0005634,GO:0006139,GO:0006629,GO:0006950,GO:0007165,GO:0009058,GO:0009628,GO:0009719,GO:0009987	DNA binding|sequence-specific DNA binding transcription factor activity|nucleus|nucleobase, nucleoside, nucleotide and nucleic acid metabolic process|lipid metabolic process|response to stress|signal transduction|biosynthetic process|response to abiotic stimulus|response to endogenous stimulus|cellular process
LOC_Os02g10780	229.594	1399.56	6.0958	1.53854e-32	5.64753e-31	SPX domain containing protein, putative, expressed	7.69079	9.91499	40.5872	42.8237	GO:0003674,GO:0005634,GO:0006950,GO:0007154,GO:0009991	molecular_function|nucleus|response to stress|cell communication|response to extracellular stimulus
LOC_Os02g10830	6.14084	35.2835	5.74571	0.0160732	0.0474707	serine acetyltransferase protein, putative, expressed	0.280702	0.428528	1.41252	1.64578	GO:0005829,GO:0008152,GO:0009058,GO:0009987,GO:0016740	cytosol|metabolic process|biosynthetic process|cellular process|transferase activity
LOC_Os02g10950	98.7479	228.015	2.30906	0.000853953	0.0034829	expressed protein	6.65314	4.88112	11.3057	9.44785
LOC_Os02g11790	56.812	131.416	2.31318	0.00817111	0.0262234	OsFBK4 - F-box domain and kelch repeat containing protein, expressed	2.33555	1.36822	3.42688	3.21865	GO:0003674,GO:0005575,GO:0008150	molecular_function|cellular_component|biological_process
LOC_Os02g11830	3747.25	9017.94	2.40655	5.04142e-09	4.41297e-08	coatomer subunit beta, putative, expressed	53.669	54.7925	93.5644	109.138	GO:0005198,GO:0005794,GO:0005829,GO:0006810,GO:0009987,GO:0016020	structural molecule activity|Golgi apparatus|cytosol|transport|cellular process|membrane
LOC_Os02g11859	105.429	417.579	3.96076	1.16258e-08	9.84464e-08	expressed protein	8.98739	6.03896	26.9973	19.5025
LOC_Os02g12300	7.86642	139.069	17.6789	2.36434e-05	0.000130366	pectate lyase precursor, putative, expressed	0.164602	0.256742	3.8122	1.96775	GO:0003824,GO:0008150,GO:0008152	catalytic activity|biological_process|metabolic process
LOC_Os02g12480	2882.05	18021.1	6.25288	1.90292e-63	2.04463e-61	expressed protein	27.9857	29.007	135.717	141.442
LOC_Os02g12730	205.927	5368.58	26.0703	2.02517e-33	7.69493e-32	beta-galactosidase precursor, putative, expressed	2.59412	3.26288	68.2163	50.9071	GO:0005515,GO:0005575,GO:0005618,GO:0005975,GO:0008152,GO:0016787	protein binding|cellular_component|cell wall|carbohydrate metabolic process|metabolic process|hydrolase activity
LOC_Os02g12840	171.848	430.641	2.50594	4.54207e-06	2.77981e-05	DEAD-box ATP-dependent RNA helicase, putative, expressed	2.42739	3.07284	5.62887	5.10353
LOC_Os02g13060	1341.06	8993.42	6.70621	1.10391e-13	1.44672e-12	expressed protein	58.659	47.4883	323.413	233.009	GO:0003674,GO:0005575,GO:0008150	molecular_function|cellular_component|biological_process
LOC_Os02g13330	0	47.8031	#DIV/0!	1.78827e-07	1.31136e-06	bet v I allergen family protein, putative, expressed	0	0	3.17049	2.72743	GO:0003674,GO:0004872,GO:0005515,GO:0005575,GO:0007165,GO:0009719	molecular_function|receptor activity|protein binding|cellular_component|signal transduction|response to endogenous stimulus
LOC_Os02g13600	24.2748	190.98	7.86741	3.3947e-10	3.32592e-09	expressed protein	1.18309	0.931139	6.8387	6.11002	GO:0003674,GO:0005575,GO:0008150	molecular_function|cellular_component|biological_process
LOC_Os02g13840	2650.62	6014.52	2.2691	6.17074e-14	8.27073e-13	citrate synthase, putative, expressed	60.6963	60.4354	105.727	108.07	GO:0005777,GO:0006091,GO:0006629,GO:0009056,GO:0009987,GO:0016740	peroxisome|generation of precursor metabolites and energy|lipid metabolic process|catabolic process|cellular process|transferase activity
LOC_Os02g13960	857.646	2978.55	3.47294	3.86846e-06	2.38918e-05	spotted leaf 11, putative, expressed	12.0825	13.6334	29.7878	39.4196	GO:0003824,GO:0006464,GO:0006950,GO:0008219,GO:0009607	catalytic activity|protein modification process|response to stress|cell death|response to biotic stimulus
LOC_Os02g13970	418.204	1359.07	3.24979	1.40625e-16	2.227e-15	Complex I intermediate-associated protein 30 domain containing protein, putative, expressed	9.47102	7.92578	24.1739	19.9579	GO:0003824,GO:0005488,GO:0005773,GO:0008152,GO:0009536	catalytic activity|binding|vacuole|metabolic process|plastid
LOC_Os02g14130	2038.53	4829.61	2.36917	3.16311e-10	3.10465e-09	CGMC_GSK.4 - CGMC includes CDA, MAPK, GSK3, and CLKC kinases, expressed	49.2369	46.5479	82.1614	94.1275	GO:0000166,GO:0005515,GO:0005575,GO:0006464,GO:0007165,GO:0008150,GO:0008152,GO:0009719,GO:0009987,GO:0016301	nucleotide binding|protein binding|cellular_component|protein modification process|signal transduction|biological_process|metabolic process|response to endogenous stimulus|cellular process|kinase activity
LOC_Os02g14760	1539.97	3182.79	2.06679	3.89144e-10	3.78517e-09	CID11, putative, expressed	46.9362	38.6784	74.531	63.5024	GO:0000166,GO:0003676,GO:0003723,GO:0008150	nucleotide binding|nucleic acid binding|RNA binding|biological_process
LOC_Os02g14770	3859.25	8513.22	2.20593	1.20249e-13	1.57337e-12	phosphoenolpyruvate carboxylase, putative, expressed	40.5672	43.9858	71.5453	73.5439	GO:0003824,GO:0005575,GO:0005576,GO:0005829,GO:0005886,GO:0006091,GO:0008152,GO:0009056,GO:0009536	catalytic activity|cellular_component|extracellular region|cytosol|plasma membrane|generation of precursor metabolites and energy|metabolic process|catabolic process|plastid
LOC_Os02g14890	44.2018	801.247	18.127	9.08286e-46	5.47825e-44	expressed protein	3.22224	2.31723	41.4572	36.7951
LOC_Os02g14910	202.804	1217.67	6.00416	3.44996e-13	4.33067e-12	bZIP transcription factor family protein, putative, expressed	8.06128	9.06709	35.6963	44.1872	GO:0003677,GO:0003700,GO:0005515,GO:0005634,GO:0006139,GO:0009058	DNA binding|sequence-specific DNA binding transcription factor activity|protein binding|nucleus|nucleobase, nucleoside, nucleotide and nucleic acid metabolic process|biosynthetic process
LOC_Os02g16210	0	14.2744	#DIV/0!	0.0150883	0.045004	transposon protein, putative, unclassified, expressed	4.97177e-07	1.03877e-22	0.699906	0.201095
LOC_Os02g16540	21.3149	140.953	6.6129	3.41627e-07	2.42942e-06	WRKY39, expressed	0.4342	0.49232	2.50734	2.28381	GO:0003700,GO:0005515,GO:0005634,GO:0006139,GO:0006950,GO:0007165,GO:0009058,GO:0009607,GO:0009719	sequence-specific DNA binding transcription factor activity|protein binding|nucleus|nucleobase, nucleoside, nucleotide and nucleic acid metabolic process|response to stress|signal transduction|biosynthetic process|response to biotic stimulus|response to endogenous stimulus
LOC_Os02g16620	777.532	2647.73	3.4053	5.45898e-23	1.28734e-21	reticulon domain containing protein, putative, expressed	32.6347	28.2642	79.4958	81.8433	GO:0005783,GO:0005886,GO:0008150,GO:0016020	endoplasmic reticulum|plasma membrane|biological_process|membrane
LOC_Os02g16660	992.716	2217.16	2.23343	1.22792e-10	1.25614e-09	cbxX, chromosomal, putative, expressed	24.0048	27.2927	46.4512	42.8202	GO:0000166,GO:0006139,GO:0008152,GO:0009056,GO:0009536,GO:0016787,GO:0019538	nucleotide binding|nucleobase, nucleoside, nucleotide and nucleic acid metabolic process|metabolic process|catabolic process|plastid|hydrolase activity|protein metabolic process
LOC_Os02g17240	6.34349	337.01	53.1268	4.43049e-22	9.87398e-21	ATROPGEF7/ROPGEF7, putative, expressed	0.146929	0.0904075	6.12983	4.23352	GO:0000003,GO:0005623,GO:0005886,GO:0007275,GO:0008152,GO:0009653,GO:0009790,GO:0009791,GO:0009856,GO:0016043,GO:0016049,GO:0030154,GO:0030234	reproduction|cell|plasma membrane|multicellular organismal development|metabolic process|anatomical structure morphogenesis|embryo development|post-embryonic development|pollination|cellular component organization|cell growth|cell differentiation|enzyme regulator activity
LOC_Os02g18410	228.9	2327.62	10.1687	6.9247e-60	6.70745e-58	salt stress root protein RS1, putative, expressed	8.32542	10.4662	72.6437	75.9667	GO:0005488,GO:0005515,GO:0005773,GO:0005886,GO:0006464,GO:0006950,GO:0008289,GO:0009058,GO:0009536,GO:0009607,GO:0009628	binding|protein binding|vacuole|plasma membrane|protein modification process|response to stress|lipid binding|biosynthetic process|plastid|response to biotic stimulus|response to abiotic stimulus
LOC_Os02g18515	96.9148	260.609	2.68906	5.64792e-05	0.000292109	retrotransposon protein, putative, unclassified, expressed	2.45803	2.6208	5.51403	5.15132
LOC_Os02g18850	1154.33	5019.78	4.34865	2.69651e-19	5.1289e-18	OsPOP5 - Putative Prolyl Oligopeptidase homologue, expressed	24.9073	25.994	80.0808	91.8347	GO:0005829,GO:0016020,GO:0016787,GO:0019538	cytosol|membrane|hydrolase activity|protein metabolic process
LOC_Os02g18880	94.2343	2992.39	31.7548	6.99353e-30	2.30155e-28	calcineurin B, putative, expressed	6.59556	7.98585	161.013	197.95	GO:0005488,GO:0005515,GO:0005622,GO:0005737,GO:0006464,GO:0006950,GO:0008150,GO:0008152,GO:0009058,GO:0009628,GO:0009987,GO:0016787,GO:0019725	binding|protein binding|intracellular|cytoplasm|protein modification process|response to stress|biological_process|metabolic process|biosynthetic process|response to abiotic stimulus|cellular process|hydrolase activity|cellular homeostasis
LOC_Os02g18930	0	1487	#DIV/0!	3.50178e-140	1.83273e-137	calcineurin B, putative, expressed	2.73834e-56	1.49405e-23	92.9954	86.0595	GO:0005488,GO:0005515,GO:0005622,GO:0005737,GO:0006464,GO:0006950,GO:0008150,GO:0008152,GO:0009058,GO:0009628,GO:0009987,GO:0016787,GO:0019725	binding|protein binding|intracellular|cytoplasm|protein modification process|response to stress|biological_process|metabolic process|biosynthetic process|response to abiotic stimulus|cellular process|hydrolase activity|cellular homeostasis
LOC_Os02g18990	0	48.8629	#DIV/0!	4.12479e-05	0.00021806	GDSL-like lipase/acylhydrolase, putative, expressed	0	0	0.990689	2.18932	GO:0005623,GO:0006629,GO:0008152,GO:0016787	cell|lipid metabolic process|metabolic process|hydrolase activity
LOC_Os02g20850	19.3099	229.142	11.8666	3.97387e-12	4.58563e-11	ras-related protein, putative, expressed	1.19105	0.94292	8.35975	11.1426	GO:0000166,GO:0005623,GO:0005634,GO:0005730,GO:0005737,GO:0005856,GO:0005886,GO:0006139,GO:0006810,GO:0007165,GO:0009056,GO:0016787	nucleotide binding|cell|nucleus|nucleolus|cytoplasm|cytoskeleton|plasma membrane|nucleobase, nucleoside, nucleotide and nucleic acid metabolic process|transport|signal transduction|catabolic process|hydrolase activity
LOC_Os02g21230	58.556	147.681	2.52205	0.00293058	0.010545	F-box domain containing protein, expressed	1.55506	1.44573	3.14406	2.79748
LOC_Os02g21280	444.078	1905.44	4.29078	5.12034e-27	1.4782e-25	POEI30 - Pollen Ole e I allergen and extensin family protein precursor, expressed	29.3934	25.4766	91.2956	91.9767	GO:0003674,GO:0005623,GO:0008150	molecular_function|cell|biological_process
LOC_Os02g21300	3.5187	77.6476	22.0671	1.37231e-07	1.02133e-06	transposon protein, putative, unclassified, expressed	0.105553	0.136149	1.77151	2.16789
LOC_Os02g21330	0.964114	247.841	257.066	8.03761e-22	1.77182e-20	expressed protein	0.073824	0	11.2059	7.43576
LOC_Os02g21460	1054.64	2359.74	2.23748	5.38293e-11	5.65643e-10	uncharacterized protein yqjG, putative, expressed	29.0707	27.4278	52.3704	46.1556	GO:0003674,GO:0005829,GO:0008150	molecular_function|cytosol|biological_process
LOC_Os02g21810	0	1114.03	#DIV/0!	6.65823e-96	1.43081e-93	cytochrome P450 51, putative, expressed	0	0	21.0988	23.8381	GO:0000003,GO:0003824,GO:0005783,GO:0005886,GO:0006629,GO:0008152,GO:0009058,GO:0009790,GO:0009791,GO:0009987,GO:0019825	reproduction|catalytic activity|endoplasmic reticulum|plasma membrane|lipid metabolic process|metabolic process|biosynthetic process|embryo development|post-embryonic development|cellular process|oxygen binding
LOC_Os02g21890	0.829013	23.6366	28.5117	0.00427415	0.0147592	expressed protein	0	0.0575394	1.0038	0.509007	GO:0005102,GO:0005576,GO:0007165	receptor binding|extracellular region|signal transduction
LOC_Os02g22130	2290.11	5547.1	2.4222	5.77301e-13	7.11464e-12	expressed protein	65.6826	73.919	146.156	117.811	GO:0003674,GO:0008150	molecular_function|biological_process
LOC_Os02g22360	0	19.0152	#DIV/0!	0.00243213	0.00891653	retrotransposon, putative, centromere-specific	0	0	1.42053	0.964056
LOC_Os02g24270	119	868.78	7.30065	1.0301e-28	3.21401e-27	retrotransposon protein, putative, unclassified, expressed	2.0818	2.55213	13.4381	12.9595
LOC_Os02g25060	1806.74	7012.72	3.88142	1.23225e-20	2.52432e-19	NTMC2Type1.2 protein, putative, expressed	35.962	34.6645	100.062	112.909	GO:0003674,GO:0008150	molecular_function|biological_process
LOC_Os02g25700	62.4309	152.131	2.4368	0.0036588	0.0128517	O-acyltransferase, putative, expressed	2.65785	3.18535	5.4712	5.61146	GO:0005575,GO:0008150,GO:0008152,GO:0016740	cellular_component|biological_process|metabolic process|transferase activity
LOC_Os02g26290	4.33851	259.867	59.8977	0.00266956	0.00968956	fasciclin-like arabinogalactan protein 8 precursor, putative, expressed	0.390666	0	14.7199	4.37439	GO:0005886,GO:0016020	plasma membrane|membrane
LOC_Os02g26320	3.85646	97.8814	25.3812	1.8309e-06	1.18419e-05	fasciclin-like arabinogalactan precursor protein, putative, expressed	0.335473	0	4.27429	2.28791	GO:0003674,GO:0016020	molecular_function|membrane
LOC_Os02g27130	351.348	907.669	2.58339	0.000231258	0.00105985	expressed protein	3.8141	6.0943	8.73044	11.1047	GO:0005575,GO:0007165,GO:0008289,GO:0009536	cellular_component|signal transduction|lipid binding|plastid
LOC_Os02g27220	2099.31	7651.26	3.64466	9.65598e-32	3.42808e-30	protein phosphatase 2C, putative, expressed	41.4106	39.5734	114.298	115.339	GO:0003824,GO:0006464,GO:0008152,GO:0009058,GO:0009987,GO:0016787	catalytic activity|protein modification process|metabolic process|biosynthetic process|cellular process|hydrolase activity
LOC_Os02g27480	520.922	1404.65	2.69648	7.62091e-11	7.91585e-10	membrane attack complex component/perforin/complement C9, putative, expressed	7.27469	10.8299	20.871	17.2458	GO:0003674,GO:0005575,GO:0008150	molecular_function|cellular_component|biological_process
LOC_Os02g27790	11.8672	269.019	22.6691	1.8527e-10	1.85779e-09	splicing factor 3B subunit 1, putative, expressed	0.137359	0.193869	3.56469	2.20544	GO:0005488,GO:0006139,GO:0009536	binding|nucleobase, nucleoside, nucleotide and nucleic acid metabolic process|plastid
LOC_Os02g27800	1.24352	166.742	134.089	5.19782e-08	4.09279e-07	expressed protein	0	0.175407	13.2816	6.68248	GO:0003674,GO:0005773,GO:0005783,GO:0008150,GO:0009536,GO:0016020	molecular_function|vacuole|endoplasmic reticulum|biological_process|plastid|membrane
LOC_Os02g28720	2393.27	9814.68	4.10095	6.37518e-38	2.90954e-36	spotted leaf 11, putative, expressed	63.4149	62.9207	213.062	190.776	GO:0003824,GO:0005102,GO:0005634,GO:0005886,GO:0006464,GO:0009719,GO:0009987	catalytic activity|receptor binding|nucleus|plasma membrane|protein modification process|response to endogenous stimulus|cellular process
LOC_Os02g28830	3158.79	6777.17	2.1455	0.00963221	0.0303393	tetratricopeptide repeat domain containing protein, expressed	65.2002	60.4611	84.7657	123.945	GO:0005975,GO:0006464,GO:0009058,GO:0016740	carbohydrate metabolic process|protein modification process|biosynthetic process|transferase activity
LOC_Os02g28980	2104.79	7170.92	3.40696	0.00481375	0.0164163	peptidyl-prolyl isomerase, putative, expressed	47.1967	38.8911	85.4969	141.168	GO:0003824,GO:0005488,GO:0005515,GO:0005634,GO:0005737,GO:0005829,GO:0006464,GO:0006950,GO:0008150,GO:0009628,GO:0016020	catalytic activity|binding|protein binding|nucleus|cytoplasm|cytosol|protein modification process|response to stress|biological_process|response to abiotic stimulus|membrane
LOC_Os02g29140	143.69	1125.64	7.83386	3.08872e-35	1.26708e-33	ankyrin, putative, expressed	3.75011	4.27423	25.0346	23.8504	GO:0005488,GO:0005575,GO:0008150	binding|cellular_component|biological_process
LOC_Os02g29340	280.575	717.938	2.55881	1.51492e-08	1.27022e-07	HSF-type DNA-binding domain containing protein, expressed	7.66626	7.21221	15.0418	14.602	GO:0003677,GO:0003700,GO:0005634,GO:0006139,GO:0009058	DNA binding|sequence-specific DNA binding transcription factor activity|nucleus|nucleobase, nucleoside, nucleotide and nucleic acid metabolic process|biosynthetic process
LOC_Os02g29510	144.491	326.096	2.25686	0.000149023	0.000708833	DUF803 domain containing, putative, expressed	3.52949	3.19956	5.32656	6.44389	GO:0003674,GO:0008150	molecular_function|biological_process
LOC_Os02g30100	0	48.6175	#DIV/0!	1.4151e-05	8.08566e-05	cytochrome P450, putative, expressed	0	5.48673e-50	1.37323	0.594628	GO:0003674,GO:0003824,GO:0005488,GO:0005623,GO:0008152,GO:0019825	molecular_function|catalytic activity|binding|cell|metabolic process|oxygen binding
LOC_Os02g30280	39.3045	138.859	3.5329	0.00408395	0.0141763	expressed protein	1.89265	1.33292	3.35354	5.45502	GO:0005886	plasma membrane
LOC_Os02g30380	842.739	1847.71	2.19251	6.17621e-10	5.88236e-09	expressed protein	39.1736	35.5796	60.7887	66.5887	GO:0003674,GO:0005575,GO:0008150	molecular_function|cellular_component|biological_process
LOC_Os02g30610	4.00076	171.909	42.9692	9.04461e-18	1.55862e-16	expressed protein	0.145276	0.167443	4.96909	5.2131	GO:0003674,GO:0005575,GO:0008150	molecular_function|cellular_component|biological_process
LOC_Os02g30690	0	37.2097	#DIV/0!	6.21984e-06	3.73547e-05	steroleosin, putative, expressed	0	0	2.00666	0.968428	GO:0003824,GO:0005623,GO:0006629,GO:0008152,GO:0009719	catalytic activity|cell|lipid metabolic process|metabolic process|response to endogenous stimulus
LOC_Os02g30900	1358.78	3388.52	2.4938	7.18283e-15	1.02451e-13	protein kinase domain containing protein, expressed	29.06	34.423	58.9641	64.1017	GO:0005515,GO:0005623,GO:0006464,GO:0006950,GO:0008152,GO:0009058,GO:0009607,GO:0009987,GO:0016301	protein binding|cell|protein modification process|response to stress|metabolic process|biosynthetic process|response to biotic stimulus|cellular process|kinase activity
LOC_Os02g31030	161.9	410.181	2.53354	4.01668e-06	2.47554e-05	glycerophosphoryl diester phosphodiesterase family protein, putative, expressed	4.54959	5.15231	8.5624	10.5042	GO:0005975,GO:0006629,GO:0009987,GO:0016787	carbohydrate metabolic process|lipid metabolic process|cellular process|hydrolase activity
LOC_Os02g31080	41.724	145.397	3.48473	0.000159096	0.00075354	hydroxyproline-rich glycoprotein family protein, putative, expressed	0.849158	0.723794	2.39115	1.87406	GO:0003674,GO:0005886,GO:0008150	molecular_function|plasma membrane|biological_process
LOC_Os02g31160	143.68	314.317	2.18761	0.000400572	0.00175556	transcription factor, putative, expressed	6.18091	6.51729	11.8591	9.76773	GO:0003700,GO:0006139,GO:0009058	sequence-specific DNA binding transcription factor activity|nucleobase, nucleoside, nucleotide and nucleic acid metabolic process|biosynthetic process
LOC_Os02g31920	191.37	439.525	2.29673	2.54114e-05	0.000139474	expressed protein	12.2035	15.2848	27.6097	21.6633
LOC_Os02g31922	257.919	589.455	2.28543	2.30036e-06	1.46678e-05	expressed protein	18.905	20.9702	34.0804	36.7601
LOC_Os02g31924	210.388	539.707	2.56529	4.59215e-07	3.22116e-06	expressed protein	13.0152	21.7171	36.0931	33.3073
LOC_Os02g31926	235.802	644.973	2.73523	9.56453e-09	8.1695e-08	expressed protein	9.57226	12.2655	23.7155	22.8039
LOC_Os02g32110	893.987	2111.36	2.36173	5.96798e-12	6.81404e-11	exostosin family domain containing protein, expressed	26.1507	23.8979	44.8814	47.0247	GO:0003824,GO:0005794,GO:0005975,GO:0008152,GO:0009058,GO:0009987,GO:0016020,GO:0016740	catalytic activity|Golgi apparatus|carbohydrate metabolic process|metabolic process|biosynthetic process|cellular process|membrane|transferase activity
LOC_Os02g32200	315.271	641.185	2.03376	1.86105e-05	0.000104299	thioesterase family protein, putative, expressed	5.3063	5.03915	7.67145	8.66628	GO:0005777,GO:0008150,GO:0008152,GO:0016787	peroxisome|biological_process|metabolic process|hydrolase activity
LOC_Os02g32469	1141.56	2556.65	2.23961	0.000375576	0.00165495	expressed protein	40.7015	38.9536	82.6924	56.87
LOC_Os02g32490	2127.84	4399.87	2.06776	1.08264e-10	1.11349e-09	AMP-binding enzyme, putative, expressed	35.6736	35.079	61.6909	52.4172	GO:0003824,GO:0005829,GO:0008152,GO:0009536,GO:0009987	catalytic activity|cytosol|metabolic process|plastid|cellular process
LOC_Os02g32504	491.664	1961.26	3.98902	5.78329e-25	1.5183e-23	heparan-alpha-glucosaminide N-acetyltransferase, putative, expressed	11.9281	10.2843	38.1461	30.9899	GO:0003674,GO:0005623,GO:0008150	molecular_function|cell|biological_process
LOC_Os02g32520	693.568	1711.57	2.46778	7.53123e-12	8.52987e-11	ERD1 protein, chloroplast precursor, putative, expressed	10.0726	10.5755	20.4722	19.2181	GO:0000166,GO:0005515,GO:0006139,GO:0008152,GO:0009056,GO:0009536,GO:0016043,GO:0016787	nucleotide binding|protein binding|nucleobase, nucleoside, nucleotide and nucleic acid metabolic process|metabolic process|catabolic process|plastid|cellular component organization|hydrolase activity
LOC_Os02g32740	3.2393	180.781	55.8086	1.6474e-05	9.31785e-05	SNARE domain containing protein, putative, expressed	0.19441	0.0682103	8.23569	3.6618	GO:0005515,GO:0006810,GO:0009987,GO:0016043	protein binding|transport|cellular process|cellular component organization
LOC_Os02g32840	13.3809	392.691	29.3471	1.72232e-15	2.54961e-14	zinc finger A20 and AN1 domain-containing stress-associated protein, putative, expressed	0.85881	0.836556	16.8128	22.755	GO:0003677,GO:0005488,GO:0008150	DNA binding|binding|biological_process
LOC_Os02g33110	138.108	3787.37	27.4233	2.88377e-25	7.67012e-24	glycosyl hydrolases, putative, expressed	2.47237	2.97684	51.6076	64.5702	GO:0005618,GO:0005975,GO:0006810,GO:0008152,GO:0009987,GO:0016787	cell wall|carbohydrate metabolic process|transport|metabolic process|cellular process|hydrolase activity
LOC_Os02g33290	118.018	247.56	2.09765	0.00212766	0.00790402	expressed protein	3.44928	3.52739	5.98014	5.39739	GO:0003674,GO:0008150	molecular_function|biological_process
LOC_Os02g33330	151.375	580.191	3.83281	9.50408e-13	1.15117e-11	expressed protein	10.2084	8.31312	29.7258	25.532	GO:0003674,GO:0008150,GO:0009536	molecular_function|biological_process|plastid
LOC_Os02g33670	4.41527	129.187	29.2591	1.57395e-12	1.8633e-11	expressed protein	0.123523	0.17788	4.14081	2.7882
LOC_Os02g33944	60.214	167.634	2.78397	0.000615461	0.00259029	transposon protein, putative, CACTA, En/Spm sub-class, expressed	1.55152	1.50396	3.48809	3.13322
LOC_Os02g34710	113.814	254.456	2.23571	0.000937217	0.00378727	expressed protein	4.01987	4.3073	8.40334	6.1556	GO:0003674,GO:0005575,GO:0008150	molecular_function|cellular_component|biological_process
LOC_Os02g34730	256.967	555.982	2.16363	1.07664e-05	6.24635e-05	transposon protein, putative, Mariner sub-class, expressed	20.852	17.7309	32.1151	32.7931
LOC_Os02g34930	113.814	259.204	2.27742	0.000610007	0.00257066	expressed protein	5.13605	5.46987	9.8904	8.89126
LOC_Os02g34970	41.5305	132.644	3.1939	0.000706194	0.00292997	no apical meristem protein, putative, expressed	1.60767	2.04577	4.82653	4.35923	GO:0003700,GO:0005575,GO:0006139,GO:0007275,GO:0008150,GO:0008219,GO:0009058	sequence-specific DNA binding transcription factor activity|cellular_component|nucleobase, nucleoside, nucleotide and nucleic acid metabolic process|multicellular organismal development|biological_process|cell death|biosynthetic process
LOC_Os02g34990	1380.62	5106.88	3.69896	6.29747e-30	2.07881e-28	ACT domain containing protein, putative, expressed	22.0992	25.672	67.8894	69.5948	GO:0005488,GO:0005829,GO:0008152	binding|cytosol|metabolic process
LOC_Os02g35140	1491.89	4032.6	2.70301	4.20808e-11	4.46235e-10	auxin response factor 7, putative, expressed	19.5487	24.0038	42.7603	48.7155	GO:0003677,GO:0003700,GO:0005515,GO:0005634,GO:0006139,GO:0007275,GO:0009058,GO:0009719	DNA binding|sequence-specific DNA binding transcription factor activity|protein binding|nucleus|nucleobase, nucleoside, nucleotide and nucleic acid metabolic process|multicellular organismal development|biosynthetic process|response to endogenous stimulus
LOC_Os02g35300	23.9278	221.516	9.25767	1.51429e-12	1.79595e-11	transposon protein, putative, unclassified, expressed	0.47088	0.334399	3.32435	2.44751
LOC_Os02g35490	31.9385	421.211	13.1882	1.16292e-24	3.00202e-23	MLO domain containing protein, putative, expressed	0.417814	0.477215	5.19525	4.04461	GO:0005515,GO:0005886,GO:0006950,GO:0008219	protein binding|plasma membrane|response to stress|cell death
LOC_Os02g35660	4.06831	32.5333	7.99677	0.00839764	0.0268627	PTF1, putative, expressed	0.110169	0.0706563	0.556454	0.652004	GO:0003677,GO:0003700,GO:0005634,GO:0006139,GO:0007275,GO:0009058,GO:0009653,GO:0030154	DNA binding|sequence-specific DNA binding transcription factor activity|nucleus|nucleobase, nucleoside, nucleotide and nucleic acid metabolic process|multicellular organismal development|biosynthetic process|anatomical structure morphogenesis|cell differentiation
LOC_Os02g35730	13.8538	163.885	11.8297	2.80923e-11	3.03552e-10	expressed protein	1.43859	0.527966	10.1011	7.74411
LOC_Os02g35760	8.20417	85.0096	10.3617	0.000177755	0.000834727	STRUBBELIG-RECEPTOR FAMILY 7 precursor, putative, expressed	0.285087	0.147014	2.30328	1.184	GO:0000166,GO:0006464,GO:0008152,GO:0009987,GO:0016301	nucleotide binding|protein modification process|metabolic process|cellular process|kinase activity
LOC_Os02g35910	1673.82	3396.77	2.02935	8.719e-10	8.19828e-09	protein phosphotase protein, putative, expressed	34.3212	38.3389	55.2754	59.3614	GO:0003824,GO:0005829,GO:0008150,GO:0008152,GO:0009987,GO:0016787	catalytic activity|cytosol|biological_process|metabolic process|cellular process|hydrolase activity
LOC_Os02g35970	90.2243	956.983	10.6067	4.66865e-28	1.42113e-26	BTBN2 - Bric-a-Brac, Tramtrack, Broad Complex BTB domain with non-phototropic hypocotyl 3 NPH3 and coiled-coil domains, expressed	1.49471	1.60306	14.5183	11.1443	GO:0004871,GO:0005515,GO:0005886,GO:0007165,GO:0009606,GO:0009628	signal transducer activity|protein binding|plasma membrane|signal transduction|tropism|response to abiotic stimulus
LOC_Os02g36520	476.17	1199.13	2.51828	1.03358e-10	1.06371e-09	OsFBK9 - F-box domain and kelch repeat containing protein, expressed	8.7913	8.09263	17.0538	16.079	GO:0003674,GO:0006464,GO:0009058,GO:0009536	molecular_function|protein modification process|biosynthetic process|plastid
LOC_Os02g36530	21.4408	81.684	3.80975	0.00202858	0.00758182	expressed protein	5.16642	2.70061	11.1062	12.4747
LOC_Os02g36550	77.8076	3943.24	50.6794	2.32833e-44	1.33249e-42	phosphopantothenate--cysteine ligase, putative, expressed	2.41909	2.57614	113.105	85.0675	GO:0003824,GO:0006139,GO:0008152,GO:0009058,GO:0009536	catalytic activity|nucleobase, nucleoside, nucleotide and nucleic acid metabolic process|metabolic process|biosynthetic process|plastid
LOC_Os02g36590	249.745	571.113	2.28678	3.23628e-06	2.02028e-05	CPuORF19 - conserved peptide uORF-containing transcript, expressed	4.30844	4.03818	8.3902	6.51483	GO:0003674,GO:0008150	molecular_function|biological_process
LOC_Os02g36950	0.414506	155.49	375.121	0.0129725	0.039396	uncharacterized Cys-rich domain containing protein, putative, expressed	3.12809e-21	0.0509693	10.133	1.6077	GO:0003674,GO:0005575,GO:0008150	molecular_function|cellular_component|biological_process
LOC_Os02g36974	2164.58	5205.57	2.40488	2.31684e-15	3.41258e-14	14-3-3 protein, putative, expressed	36.5992	31.4802	66.1381	61.3855	GO:0000166,GO:0005515,GO:0005575,GO:0005618,GO:0005635,GO:0005737,GO:0005739,GO:0005829,GO:0005886,GO:0008150,GO:0009536	nucleotide binding|protein binding|cellular_component|cell wall|nuclear envelope|cytoplasm|mitochondrion|cytosol|plasma membrane|biological_process|plastid
LOC_Os02g37120	292.623	1513.44	5.17196	4.34843e-29	1.37795e-27	expressed protein	5.8887	6.77485	27.3553	23.721	GO:0003674,GO:0005886,GO:0006464,GO:0009058	molecular_function|plasma membrane|protein modification process|biosynthetic process
LOC_Os02g37300	230.512	1774.67	7.6988	0.000578577	0.00245319	heavy metal associated domain containing protein, expressed	31.4397	31.1436	250.585	127.367	GO:0005488,GO:0005575,GO:0006810	binding|cellular_component|transport
LOC_Os02g37420	1636.15	4063.82	2.48376	1.31114e-15	1.9534e-14	ras-related protein, putative, expressed	64.8757	61.7089	116.966	127.382	GO:0000003,GO:0000166,GO:0005515,GO:0005773,GO:0005886,GO:0006139,GO:0006810,GO:0007275,GO:0009056,GO:0009987,GO:0016020,GO:0016049,GO:0016787,GO:0030154	reproduction|nucleotide binding|protein binding|vacuole|plasma membrane|nucleobase, nucleoside, nucleotide and nucleic acid metabolic process|transport|multicellular organismal development|catabolic process|cellular process|membrane|cell growth|hydrolase activity|cell differentiation
LOC_Os02g37480	36.6823	235.561	6.42164	1.44592e-10	1.46525e-09	glycine-rich cell wall structural protein precursor, putative, expressed	3.0413	1.97506	13.9755	11.0914
LOC_Os02g37610	87.6698	533.87	6.08956	2.09312e-18	3.76494e-17	expressed protein	3.39357	3.54011	15.612	17.2451
LOC_Os02g37654	0.482057	432.758	897.731	2.07506e-53	1.63431e-51	lecithin:cholesterol acyltransferase, putative, expressed	0.0293302	5.56575e-05	10.3505	10.9608	GO:0005773,GO:0006629,GO:0016020,GO:0016740	vacuole|lipid metabolic process|membrane|transferase activity
LOC_Os02g37830	981.313	2417.34	2.46338	3.13497e-13	3.94902e-12	protein kinase domain containing protein, expressed	20.3546	22.5043	42.0191	40.1737	GO:0000166,GO:0006464,GO:0008152,GO:0009987,GO:0016301	nucleotide binding|protein modification process|metabolic process|cellular process|kinase activity
LOC_Os02g37850	77.2488	199.46	2.58204	0.000542532	0.00231487	expressed protein	2.48467	2.36555	5.49486	4.2955	GO:0003674,GO:0005575,GO:0007049	molecular_function|cellular_component|cell cycle
LOC_Os02g38140	2786	8270.41	2.96856	1.06377e-23	2.62696e-22	glycosyl transferase family 17 protein, putative, expressed	66.3345	65.5786	153.239	151.56	GO:0005975,GO:0006464,GO:0008152,GO:0009058,GO:0016020,GO:0016740	carbohydrate metabolic process|protein modification process|metabolic process|biosynthetic process|membrane|transferase activity
LOC_Os02g38160	1607.46	3837.84	2.38752	1.35624e-07	1.01076e-06	glycosyl transferase family 17 protein, putative, expressed	24.569	23.2417	40.4275	48.1855	GO:0005975,GO:0006464,GO:0008152,GO:0009058,GO:0016020,GO:0016740	carbohydrate metabolic process|protein modification process|metabolic process|biosynthetic process|membrane|transferase activity
LOC_Os02g38320	58.4209	1484.71	25.414	3.49294e-17	5.77099e-16	BTBZ3 - Bric-a-Brac, Tramtrack, Broad Complex BTB domain with TAZ zinc finger and Calmodulin-binding domains, expressed	2.67346	2.65438	63.3766	42.808	GO:0005515,GO:0005634,GO:0005737,GO:0006139,GO:0006950,GO:0007275,GO:0008150,GO:0009058,GO:0009719	protein binding|nucleus|cytoplasm|nucleobase, nucleoside, nucleotide and nucleic acid metabolic process|response to stress|multicellular organismal development|biological_process|biosynthetic process|response to endogenous stimulus
LOC_Os02g38710	71.2522	156.869	2.2016	0.00769304	0.0248607	protein phosphatase 2C containing protein, expressed	1.32501	1.35784	2.35352	2.23697	GO:0003824,GO:0005886,GO:0006464,GO:0008152,GO:0009058,GO:0009719,GO:0009987,GO:0016787	catalytic activity|plasma membrane|protein modification process|metabolic process|biosynthetic process|response to endogenous stimulus|cellular process|hydrolase activity
LOC_Os02g38840	158.025	592.355	3.74848	1.92598e-12	2.26271e-11	glucose-6-phosphate 1-dehydrogenase, cytoplasmic isoform, putative, expressed	3.23826	3.34761	10.6744	8.57323	GO:0003824,GO:0005829,GO:0005975,GO:0006139,GO:0008152,GO:0009056,GO:0009987	catalytic activity|cytosol|carbohydrate metabolic process|nucleobase, nucleoside, nucleotide and nucleic acid metabolic process|metabolic process|catabolic process|cellular process
LOC_Os02g38900	572.219	1259.38	2.20088	1.40698e-08	1.18216e-07	cytosolic Fe-S cluster assembling factor NBP35, putative, expressed	19.5525	16.9744	33.5292	29.2086	GO:0000166,GO:0005488,GO:0005515,GO:0005829	nucleotide binding|binding|protein binding|cytosol
LOC_Os02g38970	2619.94	8585.66	3.27704	1.35462e-27	4.01058e-26	expressed protein	37.8537	43.3325	99.8072	107.016	GO:0005575,GO:0008150	cellular_component|biological_process
LOC_Os02g39280	3.03665	416.18	137.052	2.12582e-45	1.27036e-43	C2 domain containing protein, putative, expressed	0.0628758	0.135923	11.4801	8.9587	GO:0003674,GO:0008150	molecular_function|biological_process
LOC_Os02g39290	117.883	316.589	2.68563	0.00016766	0.000791207	TRAF-type zinc finger family protein, expressed	3.56727	3.74191	9.20035	6.15811	GO:0005488,GO:0008152,GO:0009536,GO:0016740	binding|metabolic process|plastid|transferase activity
LOC_Os02g39330	18.1247	427.077	23.5632	2.34069e-32	8.53407e-31	CHIT1 - Chitinase family protein precursor, expressed	1.29338	0.39301	15.474	15.0512	GO:0000003,GO:0005618,GO:0006950,GO:0008152,GO:0008219,GO:0009790,GO:0009791,GO:0016787	reproduction|cell wall|response to stress|metabolic process|cell death|embryo development|post-embryonic development|hydrolase activity
LOC_Os02g39380	14.9438	515.661	34.5068	8.20352e-05	0.000411686	OsCML17 - Calmodulin-related calcium sensor protein, expressed	1.76599	1.96738e-100	33.3053	14.3177	GO:0005488,GO:0005634,GO:0005737,GO:0006950,GO:0009628	binding|nucleus|cytoplasm|response to stress|response to abiotic stimulus
LOC_Os02g39560	412.619	832.892	2.01855	6.25517e-06	3.7553e-05	non-receptor tyrosine kinase spore lysis A, putative, expressed	10.5786	10.9793	18.6536	15.3212	GO:0006464,GO:0008152,GO:0009987,GO:0016301	protein modification process|metabolic process|cellular process|kinase activity
LOC_Os02g39580	688.862	1708.97	2.48087	2.87015e-12	3.33454e-11	ZOS2-12 - C2H2 zinc finger protein, expressed	63.8963	50.5762	106.633	114.279
LOC_Os02g39590	2.20763	55.5236	25.1507	6.40656e-06	3.84051e-05	GDSL-like lipase/acylhydrolase, putative, expressed	0.06013	0.103754	2.21095	1.34035	GO:0005773,GO:0006629,GO:0008152,GO:0016787	vacuole|lipid metabolic process|metabolic process|hydrolase activity
LOC_Os02g39790	5952.89	13582.5	2.28166	0.00663949	0.021846	CPuORF9 - conserved peptide uORF-containing transcript, expressed	139.108	124.441	188.753	276.738	GO:0003824,GO:0005575,GO:0008152,GO:0009058,GO:0009987	catalytic activity|cellular_component|metabolic process|biosynthetic process|cellular process
LOC_Os02g39850	621.942	6404.26	10.2972	2.49333e-82	4.28075e-80	transferase family protein, putative, expressed	16.6162	16.4955	131.694	133.48	GO:0005829,GO:0008150,GO:0008152,GO:0009058,GO:0009987,GO:0016740,GO:0019748	cytosol|biological_process|metabolic process|biosynthetic process|cellular process|transferase activity|secondary metabolic process
LOC_Os02g40110	211.558	680.412	3.21619	2.98708e-11	3.21805e-10	expressed protein	6.55443	7.06791	19.0035	15.1661	GO:0003674,GO:0005575,GO:0008150	molecular_function|cellular_component|biological_process
LOC_Os02g40500	6.4878	234.381	36.1265	5.26041e-11	5.53486e-10	OsGrx_C2.1 - glutaredoxin subgroup I, expressed	0.33012	0.760277	18.742	11.3892	GO:0003674,GO:0003824,GO:0005773,GO:0005829,GO:0005886,GO:0008152,GO:0019725	molecular_function|catalytic activity|vacuole|cytosol|plasma membrane|metabolic process|cellular homeostasis
LOC_Os02g40550	0	22.6412	#DIV/0!	0.000759254	0.00313033	Lung seven transmembrane receptor domain containing protein, putative, expressed	0	0	0.745214	0.31647	GO:0003674,GO:0008150	molecular_function|biological_process
LOC_Os02g41510	33.6457	227.065	6.7487	0.00016812	0.000792971	MYB family transcription factor, putative, expressed	2.01212	1.16752	10.9138	6.02722	GO:0003677,GO:0003700,GO:0006139,GO:0006950,GO:0008150,GO:0009058,GO:0009628,GO:0009719	DNA binding|sequence-specific DNA binding transcription factor activity|nucleobase, nucleoside, nucleotide and nucleic acid metabolic process|response to stress|biological_process|biosynthetic process|response to abiotic stimulus|response to endogenous stimulus
LOC_Os02g41550	2922.55	6754.48	2.31116	1.66925e-05	9.42518e-05	FAD binding domain of DNA photolyase domain containing protein, expressed	43.3894	37.7932	64.9521	80.6238	GO:0004871,GO:0004872,GO:0005515,GO:0005634,GO:0005773,GO:0006950,GO:0007165,GO:0007275,GO:0009606,GO:0009628,GO:0009908,GO:0009987,GO:0016043,GO:0019725,GO:0040007	signal transducer activity|receptor activity|protein binding|nucleus|vacuole|response to stress|signal transduction|multicellular organismal development|tropism|response to abiotic stimulus|flower development|cellular process|cellular component organization|cellular homeostasis|growth
LOC_Os02g41590	3246.72	7043.61	2.16945	4.1325e-13	5.15752e-12	kinase, pfkB family, putative, expressed	98.8019	86.8226	151.581	161.523	GO:0005488,GO:0005829,GO:0005886,GO:0006139,GO:0008152,GO:0009058,GO:0009987,GO:0016301	binding|cytosol|plasma membrane|nucleobase, nucleoside, nucleotide and nucleic acid metabolic process|metabolic process|biosynthetic process|cellular process|kinase activity
LOC_Os02g41630	1657.25	27266.3	16.4527	2.65913e-23	6.40106e-22	phenylalanine ammonia-lyase, putative, expressed	33.9622	28.9682	468.35	340.811	GO:0003824,GO:0005737,GO:0006950,GO:0007275,GO:0008152,GO:0009056,GO:0009058,GO:0009628,GO:0009987,GO:0019748	catalytic activity|cytoplasm|response to stress|multicellular organismal development|metabolic process|catabolic process|biosynthetic process|response to abiotic stimulus|cellular process|secondary metabolic process
LOC_Os02g41650	6322.96	20283.8	3.20797	0.000109874	0.000537836	phenylalanine ammonia-lyase, putative, expressed	91.1226	102.683	201.474	280.186	GO:0003824,GO:0005737,GO:0006950,GO:0007275,GO:0008152,GO:0009056,GO:0009058,GO:0009628,GO:0009987,GO:0019748	catalytic activity|cytoplasm|response to stress|multicellular organismal development|metabolic process|catabolic process|biosynthetic process|response to abiotic stimulus|cellular process|secondary metabolic process
LOC_Os02g41680	293.572	1221.49	4.16077	6.78659e-07	4.65479e-06	phenylalanine ammonia-lyase, putative, expressed	6.39545	5.08607	15.9037	21.1517	GO:0003824,GO:0005737,GO:0006950,GO:0007275,GO:0008152,GO:0009056,GO:0009058,GO:0009628,GO:0009987,GO:0019748	catalytic activity|cytoplasm|response to stress|multicellular organismal development|metabolic process|catabolic process|biosynthetic process|response to abiotic stimulus|cellular process|secondary metabolic process
LOC_Os02g41720	81.403	176.641	2.16995	0.00645753	0.0213099	transposon protein, putative, unclassified, expressed	0.901048	1.10337	1.91593	1.48292
LOC_Os02g41780	2.20763	52.1917	23.6415	1.42361e-05	8.12573e-05	transporter-related, putative, expressed	0.0627816	0.0709815	1.27305	1.13144	GO:0016020	membrane
LOC_Os02g41820	407.436	1226.62	3.01058	1.72082e-08	1.43618e-07	expressed protein	31.3665	25.4976	60.1204	72.775	GO:0003674	molecular_function
LOC_Os02g42020	984.724	2127.07	2.16007	4.93721e-10	4.75535e-09	expressed protein	16.8733	14.8983	27.0815	26.3408	GO:0003677,GO:0008150	DNA binding|biological_process
LOC_Os02g42380	238.922	1126.56	4.7152	1.97515e-23	4.80086e-22	TCP family transcription factor, putative, expressed	12.8567	8.5802	42.1429	36.7662	GO:0003700,GO:0005515,GO:0005575,GO:0005634,GO:0006139,GO:0008150,GO:0009058	sequence-specific DNA binding transcription factor activity|protein binding|cellular_component|nucleus|nucleobase, nucleoside, nucleotide and nucleic acid metabolic process|biological_process|biosynthetic process
LOC_Os02g42390	36.6148	305.772	8.35106	3.0256e-15	4.41446e-14	expressed protein	1.70013	1.16882	10.4636	8.26291	GO:0003674,GO:0005634,GO:0006139,GO:0009058	molecular_function|nucleus|nucleobase, nucleoside, nucleotide and nucleic acid metabolic process|biosynthetic process
LOC_Os02g42440	28.4874	262.904	9.22878	3.44106e-13	4.32117e-12	GEM, putative, expressed	1.12169	1.15701	7.06178	9.03779	GO:0003674,GO:0005575,GO:0008150	molecular_function|cellular_component|biological_process
LOC_Os02g42690	141.635	408.75	2.88593	4.14783e-07	2.92212e-06	zinc finger, C3HC4 type domain containing protein, expressed	1.35045	1.77009	3.90843	3.10337	GO:0003824,GO:0005488,GO:0005783,GO:0006464,GO:0006810,GO:0009056,GO:0009987,GO:0016020,GO:0019538	catalytic activity|binding|endoplasmic reticulum|protein modification process|transport|catabolic process|cellular process|membrane|protein metabolic process
LOC_Os02g42720	22.761	69.8043	3.06683	0.0147374	0.0440628	expressed protein	3.39805	3.37825	8.21413	7.96247
LOC_Os02g42850	118.085	456.653	3.86715	8.89115e-05	0.000442974	MYB family transcription factor, putative, expressed	3.25427	3.25709	12.112	7.58264	GO:0003677,GO:0003700,GO:0006139,GO:0009058	DNA binding|sequence-specific DNA binding transcription factor activity|nucleobase, nucleoside, nucleotide and nucleic acid metabolic process|biosynthetic process
LOC_Os02g42890	134.138	769.192	5.73435	2.50821e-22	5.7155e-21	cytochrome b561, putative, expressed	6.83458	5.75271	28.7806	27.5006	GO:0003824,GO:0005773,GO:0008152,GO:0009536,GO:0016020	catalytic activity|vacuole|metabolic process|plastid|membrane
LOC_Os02g43010	439.522	1620.23	3.68635	2.43169e-08	1.98956e-07	vacuolar-processing enzyme precursor, putative, expressed	9.25654	11.7736	35.2509	25.3438	GO:0005623,GO:0009987,GO:0016787,GO:0019538	cell|cellular process|hydrolase activity|protein metabolic process
LOC_Os02g43170	36.2371	1093.13	30.1661	1.57569e-39	7.61992e-38	B-box zinc finger family protein, putative, expressed	0.636077	1.59946	29.8407	22.8013	GO:0003700,GO:0005488,GO:0005622,GO:0006139,GO:0009058,GO:0009628	sequence-specific DNA binding transcription factor activity|binding|intracellular|nucleobase, nucleoside, nucleotide and nucleic acid metabolic process|biosynthetic process|response to abiotic stimulus
LOC_Os02g43430	137.761	335.785	2.43745	5.36398e-05	0.0002784	protein kinase domain containing protein, expressed	2.96696	3.50985	7.05264	5.2715	GO:0000166,GO:0005886,GO:0006464,GO:0008152,GO:0009987,GO:0016301	nucleotide binding|plasma membrane|protein modification process|metabolic process|cellular process|kinase activity
LOC_Os02g43500	1358.5	2836.07	2.08765	4.1451e-08	3.30396e-07	OR, putative, expressed	47.4192	43.5031	68.6495	78.7803	GO:0006629,GO:0009058,GO:0009536,GO:0009987,GO:0016043	lipid metabolic process|biosynthetic process|plastid|cellular process|cellular component organization
LOC_Os02g43660	15.3675	72.6095	4.72488	0.00109765	0.00437132	plastocyanin-like domain containing protein, putative, expressed	1.37846	0.394701	3.78368	2.66446	GO:0003674,GO:0005488,GO:0016020	molecular_function|binding|membrane
LOC_Os02g43770	122.884	417.757	3.39959	1.91275e-08	1.58617e-07	DUF630/DUF632 domains containing protein, putative, expressed	2.24774	3.43164	8.65467	6.45706	GO:0003677,GO:0005575,GO:0008150	DNA binding|cellular_component|biological_process
LOC_Os02g43820	11.3943	1207.49	105.973	2.55314e-96	5.56019e-94	AP2 domain containing protein, expressed	0.106927	0.642857	31.936	28.5149	GO:0003677,GO:0003700,GO:0005634,GO:0006139,GO:0006950,GO:0007165,GO:0008150,GO:0009058,GO:0009628,GO:0009719	DNA binding|sequence-specific DNA binding transcription factor activity|nucleus|nucleobase, nucleoside, nucleotide and nucleic acid metabolic process|response to stress|signal transduction|biological_process|biosynthetic process|response to abiotic stimulus|response to endogenous stimulus
LOC_Os02g43840	38.2728	136.619	3.56962	0.000190652	0.000889625	ethylene-responsive element-binding protein, putative, expressed	1.93242	1.48676	5.44337	4.10567	GO:0003674,GO:0008150	molecular_function|biological_process
LOC_Os02g44108	7.65456	56.9294	7.43731	0.00062568	0.0026275	expansin precursor, putative, expressed	0.316515	0.235587	1.80865	1.33477	GO:0005576,GO:0005623,GO:0009653,GO:0009987,GO:0016043,GO:0016049	extracellular region|cell|anatomical structure morphogenesis|cellular process|cellular component organization|cell growth
LOC_Os02g44120	0	22.1726	#DIV/0!	0.0022695	0.00838566	ZOS2-13 - C2H2 zinc finger protein, expressed	0	0	0.559957	0.181679	GO:0003676,GO:0003700,GO:0005488,GO:0005622,GO:0006139,GO:0009058	nucleic acid binding|sequence-specific DNA binding transcription factor activity|binding|intracellular|nucleobase, nucleoside, nucleotide and nucleic acid metabolic process|biosynthetic process
LOC_Os02g44300	21.9996	212.613	9.6644	6.80915e-05	0.000346643	MSP domain containing protein, expressed	0.611619	0.503183	5.60632	3.01225	GO:0005198,GO:0008150	structural molecule activity|biological_process
LOC_Os02g44590	266.402	23701.6	88.9693	2.3039e-30	7.78532e-29	OsSub20 - Putative Subtilisin homologue, expressed	3.46451	3.84662	220.053	284.284	GO:0005515,GO:0005576,GO:0005618,GO:0005773,GO:0008152,GO:0016020,GO:0016787,GO:0019538	protein binding|extracellular region|cell wall|vacuole|metabolic process|membrane|hydrolase activity|protein metabolic process
LOC_Os02g44700	0	70.2698	#DIV/0!	1.28941e-10	1.31407e-09	zinc finger, C3HC4 type domain containing protein, expressed	0	0	6.65731	5.06122	GO:0003824,GO:0005488,GO:0006464	catalytic activity|binding|protein modification process
LOC_Os02g44720	216.575	775.312	3.57987	1.82749e-06	1.18222e-05	expressed protein	15.378	9.91405	30.5919	39.5243
LOC_Os02g44940	787.591	4560.88	5.79092	6.27694e-07	4.32994e-06	RALFL8 - Rapid ALkalinization Factor RALF family protein precursor, expressed	49.5721	37.7429	163.264	228.541	GO:0004871,GO:0005576,GO:0007165,GO:0007267,GO:0009719,GO:0040007	signal transducer activity|extracellular region|signal transduction|cell-cell signaling|response to endogenous stimulus|growth
LOC_Os02g45310	352.945	1040.83	2.949	1.23234e-12	1.47449e-11	dehydration response related protein, putative, expressed	7.04006	7.06567	17.9609	14.5366	GO:0005794,GO:0008150	Golgi apparatus|biological_process
LOC_Os02g45420	18.7603	452.559	24.1232	3.44325e-12	3.98041e-11	AP2 domain containing protein, expressed	0.569068	0.52684	12.5153	7.95005	GO:0003677,GO:0003700,GO:0006139,GO:0006950,GO:0009058,GO:0009536,GO:0009607	DNA binding|sequence-specific DNA binding transcription factor activity|nucleobase, nucleoside, nucleotide and nucleic acid metabolic process|response to stress|biosynthetic process|plastid|response to biotic stimulus
LOC_Os02g45780	1171.28	4507.12	3.84802	0.00127784	0.00501144	zinc finger, C3HC4 type domain containing protein, expressed	51.8277	39.4416	105.098	166.443	GO:0005488,GO:0005623	binding|cell
LOC_Os02g45850	140.545	1853.88	13.1906	7.69892e-42	4.0229e-40	B3 DNA binding domain containing protein, expressed	3.01952	4.49366	43.0894	34.1908	GO:0003700,GO:0005575,GO:0006139,GO:0007275,GO:0009058,GO:0009908	sequence-specific DNA binding transcription factor activity|cellular_component|nucleobase, nucleoside, nucleotide and nucleic acid metabolic process|multicellular organismal development|biosynthetic process|flower development
LOC_Os02g45870	195.027	500.416	2.56588	0.000326542	0.00145729	tobamovirus multiplication protein, putative, expressed	7.46206	5.98536	11.4041	15.3492	GO:0005488,GO:0005575,GO:0008150	binding|cellular_component|biological_process
LOC_Os02g46030	91.9899	1063.98	11.5663	0.00293581	0.0105599	MYB family transcription factor, putative, expressed	2.52251	1.8499	12.2976	26.7675	GO:0003677,GO:0003700,GO:0006139,GO:0007165,GO:0008150,GO:0009058,GO:0009719,GO:0009987	DNA binding|sequence-specific DNA binding transcription factor activity|nucleobase, nucleoside, nucleotide and nucleic acid metabolic process|signal transduction|biological_process|biosynthetic process|response to endogenous stimulus|cellular process
LOC_Os02g46140	58.863	332.604	5.65048	0.000301947	0.00135555	OsFBX59 - F-box domain containing protein, expressed	1.22931	2.24985	5.869	9.35604	GO:0003674,GO:0008150	molecular_function|biological_process
LOC_Os02g46180	0.964114	69.8012	72.3993	5.88887e-09	5.12575e-08	DUF581 domain containing protein, expressed	0.0713097	0	2.99307	2.14764	GO:0003674,GO:0005575,GO:0008150	molecular_function|cellular_component|biological_process
LOC_Os02g46210	203.618	489.341	2.40323	1.98032e-06	1.27651e-05	DUF581 domain containing protein, expressed	9.92413	6.64424	14.8135	16.119	GO:0003674,GO:0005575,GO:0008150	molecular_function|cellular_component|biological_process
LOC_Os02g46260	772.475	32536.6	42.1199	1.38654e-98	3.2137e-96	OsSCP9 - Putative Serine Carboxypeptidase homologue, expressed	17.7864	13.2398	483.892	531.779	GO:0005623,GO:0016740,GO:0016787,GO:0019538,GO:0019748	cell|transferase activity|hydrolase activity|protein metabolic process|secondary metabolic process
LOC_Os02g46270	0.829013	230.762	278.357	3.80112e-29	1.21043e-27	expressed protein	0.0240181	0.147463	19.327	14.7451
LOC_Os02g46275	0.482057	24.3992	50.6148	0.00142158	0.00551317	expressed protein	0.115136	0	1.74689	1.66596
LOC_Os02g46730	52.0682	121.935	2.34183	0.0111393	0.0344978	expressed protein	1.55176	1.26971	2.8666	2.28255	GO:0005488,GO:0008150	binding|biological_process
LOC_Os02g46839	16.5035	111.219	6.73909	0.00877556	0.0279093	expressed protein	0.206089	1.11155	4.70638	2.17828	GO:0003674,GO:0005575,GO:0008150	molecular_function|cellular_component|biological_process
LOC_Os02g46910	994.35	2733.23	2.74876	1.81666e-07	1.33037e-06	glycosyl hydrolases family 16, putative, expressed	19.8775	20.1328	38.3201	47.0073	GO:0005975,GO:0008152,GO:0009987,GO:0016740,GO:0016787	carbohydrate metabolic process|metabolic process|cellular process|transferase activity|hydrolase activity
LOC_Os02g46970	50.2168	4811	95.8046	8.59493e-188	8.45142e-185	AMP-binding domain containing protein, expressed	1.01854	1.1197	84.6077	75.2707	GO:0003824,GO:0005575,GO:0007275,GO:0008152,GO:0009628,GO:0009653,GO:0009987,GO:0016043,GO:0019748	catalytic activity|cellular_component|multicellular organismal development|metabolic process|response to abiotic stimulus|anatomical structure morphogenesis|cellular process|cellular component organization|secondary metabolic process
LOC_Os02g47000	145.707	481.443	3.30419	9.80025e-10	9.17243e-09	expressed protein	7.45952	5.40501	15.7401	17.3621	GO:0005886	plasma membrane
LOC_Os02g47060	0	208.359	#DIV/0!	6.57271e-29	2.06665e-27	WRKY66, expressed	0	0	5.03475	4.82649	GO:0000003,GO:0003700,GO:0006139,GO:0007275,GO:0009058,GO:0009790,GO:0009791	reproduction|sequence-specific DNA binding transcription factor activity|nucleobase, nucleoside, nucleotide and nucleic acid metabolic process|multicellular organismal development|biosynthetic process|embryo development|post-embryonic development
LOC_Os02g47380	0	13.1659	#DIV/0!	0.0164154	0.0483667	retrotransposon protein, putative, unclassified, expressed	2.16978e-08	1.77374e-06	0.141706	0.20742
LOC_Os02g47620	609.181	1346.22	2.20989	1.89683e-05	0.000106143	hydrolase, alpha/beta fold family domain containing protein, expressed	18.6582	16.0449	26.7018	32.7844	GO:0003824,GO:0008152,GO:0009536,GO:0016787	catalytic activity|metabolic process|plastid|hydrolase activity
LOC_Os02g47650	91.8916	214.39	2.33307	0.00119698	0.00471885	universal stress protein domain containing protein, putative, expressed	7.8231	9.97017	15.5858	16.6996	GO:0003674,GO:0005515,GO:0006950,GO:0009628	molecular_function|protein binding|response to stress|response to abiotic stimulus
LOC_Os02g47880	1374.77	3193.58	2.32299	7.23143e-13	8.8448e-12	tetratricopeptide repeat domain containing protein, expressed	22.8971	23.6219	42.1263	41.9842	GO:0005488,GO:0005886,GO:0006950,GO:0007275,GO:0009653,GO:0009856,GO:0016043,GO:0016049,GO:0030154	binding|plasma membrane|response to stress|multicellular organismal development|anatomical structure morphogenesis|pollination|cellular component organization|cell growth|cell differentiation
LOC_Os02g48000	1706.94	3684.12	2.15832	1.6276e-11	1.79457e-10	TBC domain containing protein, expressed	32.3164	29.5847	52.8683	51.1555	GO:0005829,GO:0006139,GO:0007165,GO:0009056,GO:0030234	cytosol|nucleobase, nucleoside, nucleotide and nucleic acid metabolic process|signal transduction|catabolic process|enzyme regulator activity
LOC_Os02g48060	10.1416	693.929	68.424	3.51509e-16	5.44185e-15	helix-loop-helix DNA-binding domain containing protein, expressed	0.317155	0.412482	15.748	22.426	GO:0003677,GO:0003700,GO:0005739,GO:0006139,GO:0007275,GO:0009058,GO:0009653,GO:0016043,GO:0030154	DNA binding|sequence-specific DNA binding transcription factor activity|mitochondrion|nucleobase, nucleoside, nucleotide and nucleic acid metabolic process|multicellular organismal development|biosynthetic process|anatomical structure morphogenesis|cellular component organization|cell differentiation
LOC_Os02g48320	29.9427	304.955	10.1846	8.77539e-17	1.40967e-15	DNA binding protein, putative, expressed	0.505474	0.703012	5.24519	4.28812	GO:0003700,GO:0005634,GO:0006139,GO:0007165,GO:0009058,GO:0009719	sequence-specific DNA binding transcription factor activity|nucleus|nucleobase, nucleoside, nucleotide and nucleic acid metabolic process|signal transduction|biosynthetic process|response to endogenous stimulus
LOC_Os02g48350	1377.88	4219.22	3.06211	3.15857e-06	1.97709e-05	diacylglycerol O-acyltransferase, putative, expressed	42.4551	38.7992	84.1639	108.766	GO:0005575,GO:0008150,GO:0008152,GO:0016740	cellular_component|biological_process|metabolic process|transferase activity
LOC_Os02g48710	30.4064	162.498	5.34422	0.000257003	0.00116702	expressed protein	3.45004	2.08298	8.87091	14.0373
LOC_Os02g48730	51.2484	859.524	16.7717	4.22044e-46	2.59373e-44	rho GDP-dissociation inhibitor 1, putative, expressed	1.49839	1.49676	20.7488	18.4249	GO:0005515,GO:0005737,GO:0007275,GO:0008152,GO:0009653,GO:0016043,GO:0016049,GO:0030154,GO:0030234	protein binding|cytoplasm|multicellular organismal development|metabolic process|anatomical structure morphogenesis|cellular component organization|cell growth|cell differentiation|enzyme regulator activity
LOC_Os02g48940	0	35.8134	#DIV/0!	0.00013407	0.0006447	expressed protein	1.61695e-14	9.1079e-20	0.502596	1.16589
LOC_Os02g48980	1683.14	5534.66	3.2883	9.10166e-12	1.02406e-10	GPI-anchored protein, putative, expressed	76.3115	77.2102	179.775	212.237	GO:0003674,GO:0005623,GO:0008150,GO:0016020	molecular_function|cell|biological_process|membrane
LOC_Os02g49260	46.6397	432.57	9.27473	8.7374e-21	1.80356e-19	transporter-related, putative, expressed	1.61021	2.26897	14.9021	13.1947	GO:0006464,GO:0006810,GO:0009058,GO:0009987,GO:0016020	protein modification process|transport|biosynthetic process|cellular process|membrane
LOC_Os02g49310	1347.66	4352.93	3.22999	2.57368e-10	2.54304e-09	AGC_PVPK_like_kin82y.7 - ACG kinases include homologs to PKA, PKG and PKC, expressed	30.0073	29.0672	67.3712	80.7548	GO:0005634,GO:0005730,GO:0005737,GO:0006464,GO:0008152,GO:0009987,GO:0016301	nucleus|nucleolus|cytoplasm|protein modification process|metabolic process|cellular process|kinase activity
LOC_Os02g49320	2597.44	6655.96	2.56251	6.73152e-18	1.16871e-16	sucrase-related, putative, expressed	79.4266	71.3209	159.325	141.794	GO:0003674,GO:0005829,GO:0008150	molecular_function|cytosol|biological_process
LOC_Os02g49340	0.964114	141.887	147.168	3.24037e-18	5.74258e-17	nitrate-induced NOI protein, putative, expressed	0.169148	0	8.80499	7.22307	GO:0003674,GO:0005886,GO:0008150	molecular_function|plasma membrane|biological_process
LOC_Os02g50130	1474.24	5809.94	3.94099	6.6416e-17	1.07703e-15	hydrolase, NUDIX family, domain containing protein, expressed	70.0392	64.3379	191.047	220.207	GO:0008150,GO:0008152,GO:0016787	biological_process|metabolic process|hydrolase activity
LOC_Os02g50240	4592.56	9513.86	2.07158	0.00184124	0.00694955	glutamine synthetase, catalytic domain containing protein, expressed	124.576	127.517	173.122	231.677	GO:0003824,GO:0005488,GO:0005515,GO:0005575,GO:0005618,GO:0005829,GO:0005840,GO:0005886,GO:0008152	catalytic activity|binding|protein binding|cellular_component|cell wall|cytosol|ribosome|plasma membrane|metabolic process
LOC_Os02g50320	1435.47	3447.9	2.40193	8.85775e-14	1.17077e-12	ATMAP70 protein, putative, expressed	26.6027	29.2166	56.7886	47.8106	GO:0005515,GO:0005856,GO:0009987,GO:0016043	protein binding|cytoskeleton|cellular process|cellular component organization
LOC_Os02g50600	2140.11	6594.76	3.0815	6.98453e-17	1.13038e-15	glycosyl transferase 8 domain containing protein, putative, expressed	63.1958	57.0101	135.576	152.233	GO:0005794,GO:0005975,GO:0009058,GO:0016740	Golgi apparatus|carbohydrate metabolic process|biosynthetic process|transferase activity
LOC_Os02g50620	3199.61	7247.09	2.26499	3.34373e-14	4.55311e-13	dehydrogenase E1 component domain containing protein, expressed	95.5428	95.9893	170.215	167.455	GO:0003824,GO:0005634,GO:0005739,GO:0005829,GO:0008150,GO:0008152	catalytic activity|nucleus|mitochondrion|cytosol|biological_process|metabolic process
LOC_Os02g50710	16.1381	65.0698	4.03205	0.00455585	0.0156107	expressed protein	1.5051	1.33416	3.45157	5.50735	GO:0003674,GO:0005575,GO:0008150	molecular_function|cellular_component|biological_process
LOC_Os02g50740	21.932	1941.92	88.5427	1.46374e-104	3.99134e-102	WD domain, G-beta repeat domain containing protein, expressed	0.73982	0.666929	46.1807	50.8284	GO:0000166,GO:0005622,GO:0005886,GO:0008150,GO:0009536	nucleotide binding|intracellular|plasma membrane|biological_process|plastid
LOC_Os02g50860	791.954	1929.65	2.43657	3.8554e-08	3.08442e-07	ras-related protein, putative, expressed	32.4886	28.4552	52.9226	62.3736	GO:0000166,GO:0005515,GO:0005886,GO:0006810,GO:0007165	nucleotide binding|protein binding|plasma membrane|transport|signal transduction
LOC_Os02g50930	267.028	1017.8	3.81159	2.29684e-17	3.85967e-16	RING-H2 finger protein, putative, expressed	7.82576	8.91152	25.7987	23.8665	GO:0005488	binding
LOC_Os02g50940	315.194	784.691	2.48955	1.49352e-08	1.2526e-07	NHL repeat-containing protein, putative, expressed	17.3413	15.9973	33.935	30.7716
LOC_Os02g51000	290.09	584.721	2.01565	3.90554e-05	0.000207416	CS domain containing protein, putative, expressed	9.84645	9.11508	13.8639	15.8236	GO:0003674,GO:0008150	molecular_function|biological_process
LOC_Os02g51150	867.13	2575.82	2.97051	9.6347e-19	1.76931e-17	sphingolipid C4-hydroxylase SUR2, putative, expressed	29.0482	25.5066	62.1293	63.9751	GO:0003824,GO:0005783,GO:0005794,GO:0006629,GO:0008152,GO:0009058,GO:0009628,GO:0009791,GO:0009987	catalytic activity|endoplasmic reticulum|Golgi apparatus|lipid metabolic process|metabolic process|biosynthetic process|response to abiotic stimulus|post-embryonic development|cellular process
LOC_Os02g51320	579.76	6699.69	11.556	3.77854e-90	7.29821e-88	helix-loop-helix DNA-binding domain containing protein, expressed	30.0752	23.6243	238.705	244.297	GO:0005634,GO:0009536,GO:0009628	nucleus|plastid|response to abiotic stimulus
LOC_Os02g51500	893.204	2175.78	2.43593	9.90438e-13	1.19742e-11	membrane-anchored ubiquitin-fold protein, putative, expressed	41.5982	40.4933	75.378	80.0968	GO:0003674,GO:0005575	molecular_function|cellular_component
LOC_Os02g51620	3673.12	14425.9	3.92743	6.14188e-18	1.06862e-16	glycosyl hydrolase family 3 protein, putative, expressed	68.4409	60.9304	184.077	210.575	GO:0005575,GO:0005576,GO:0005618,GO:0005975,GO:0008152,GO:0009536,GO:0016787	cellular_component|extracellular region|cell wall|carbohydrate metabolic process|metabolic process|plastid|hydrolase activity
LOC_Os02g51720	0	91.7993	#DIV/0!	1.45358e-13	1.88744e-12	expressed protein	0	0	3.21578	2.09657	GO:0003674,GO:0005886,GO:0008150	molecular_function|plasma membrane|biological_process
LOC_Os02g51740	21.3149	97.3028	4.56502	0.000290656	0.00130848	VQ domain containing protein, putative, expressed	0.801812	0.885548	3.23718	2.74595
LOC_Os02g51750	2482.78	11812.6	4.75781	4.06603e-23	9.67291e-22	annexin, putative, expressed	98.2365	87.0311	321.055	363.759	GO:0000166,GO:0003824,GO:0005488,GO:0005515,GO:0005575,GO:0005576,GO:0005618,GO:0005739,GO:0005773,GO:0005829,GO:0005886,GO:0006950,GO:0008150,GO:0008152,GO:0008289,GO:0009536,GO:0009579,GO:0009628,GO:0009719,GO:0016020	nucleotide binding|catalytic activity|binding|protein binding|cellular_component|extracellular region|cell wall|mitochondrion|vacuole|cytosol|plasma membrane|response to stress|biological_process|metabolic process|lipid binding|plastid|thylakoid|response to abiotic stimulus|response to endogenous stimulus|membrane
LOC_Os02g51760	3446.46	14735.9	4.27567	6.41546e-05	0.000328404	expressed protein	83.3422	85.5001	227.076	331.801	GO:0003674,GO:0005575,GO:0008150	molecular_function|cellular_component|biological_process
LOC_Os02g51860	3786.26	9125.82	2.41025	2.20465e-16	3.45431e-15	dehydration response related protein, putative, expressed	58.4462	64.6318	119.804	111.301	GO:0005794,GO:0005975,GO:0007275,GO:0008152,GO:0009058,GO:0009719,GO:0009987,GO:0016740	Golgi apparatus|carbohydrate metabolic process|multicellular organismal development|metabolic process|biosynthetic process|response to endogenous stimulus|cellular process|transferase activity
LOC_Os02g51890	75.0104	530.982	7.07878	4.9617e-20	9.87743e-19	RNA recognition motif containing protein, putative, expressed	0.595991	1.08521	5.02684	4.23315	GO:0000166,GO:0003676,GO:0003723,GO:0005575,GO:0008150	nucleotide binding|nucleic acid binding|RNA binding|cellular_component|biological_process
LOC_Os02g52160	1422.49	3252.87	2.28675	1.17862e-07	8.84279e-07	LMBR1 integral membrane protein, putative, expressed	23.0593	23.5491	37.9412	44.8007	GO:0003674,GO:0008150,GO:0016020	molecular_function|biological_process|membrane
LOC_Os02g52270	291.607	608.338	2.08616	1.25523e-05	7.2282e-05	heat shock protein DnaJ, putative, expressed	18.707	12.8043	26.9485	24.2619	GO:0005515,GO:0005575,GO:0009987,GO:0019538	protein binding|cellular_component|cellular process|protein metabolic process
LOC_Os02g52314	226.858	779.229	3.43487	3.94585e-08	3.15367e-07	BTB1 - Bric-a-Brac,Tramtrack, Broad Complex BTB domain, expressed	11.292	11.3015	26.7219	33.4871	GO:0003674,GO:0005575,GO:0006950	molecular_function|cellular_component|response to stress
LOC_Os02g52340	139.323	384.599	2.76048	1.23438e-06	8.18436e-06	OsMADS22 - MADS-box family gene with MIKCc type-box, expressed	4.51991	4.30844	9.4172	9.53776	GO:0003676,GO:0003700,GO:0005515,GO:0005634,GO:0006139,GO:0006412,GO:0007275,GO:0009058,GO:0009628,GO:0009908,GO:0030154,GO:0045182	nucleic acid binding|sequence-specific DNA binding transcription factor activity|protein binding|nucleus|nucleobase, nucleoside, nucleotide and nucleic acid metabolic process|translation|multicellular organismal development|biosynthetic process|response to abiotic stimulus|flower development|cell differentiation|translation regulator activity
LOC_Os02g52480	709.188	2253.42	3.17747	1.10637e-19	2.15878e-18	cyclin-dependent kinase inhibitor, putative, expressed	28.0721	27.5204	67.7347	69.691
LOC_Os02g52560	341.974	3034.5	8.87349	1.5825e-60	1.57035e-58	xyloglucan fucosyltransferase, putative, expressed	7.72517	7.66004	55.4342	50.9369	GO:0005975,GO:0008152,GO:0009058,GO:0009987,GO:0016020,GO:0016740	carbohydrate metabolic process|metabolic process|biosynthetic process|cellular process|membrane|transferase activity
LOC_Os02g52670	24.545	264.775	10.7873	6.57442e-16	9.98752e-15	AP2 domain containing protein, expressed	1.62858	0.967184	9.67131	11.9474	GO:0003677,GO:0003700,GO:0005634,GO:0006139,GO:0006950,GO:0008150,GO:0009058,GO:0009607	DNA binding|sequence-specific DNA binding transcription factor activity|nucleus|nucleobase, nucleoside, nucleotide and nucleic acid metabolic process|response to stress|biological_process|biosynthetic process|response to biotic stimulus
LOC_Os02g52780	598.705	2346.95	3.92005	6.13592e-07	4.23897e-06	bZIP transcription factor, putative, expressed	12.8009	14.9104	36.3644	47.8255	GO:0003677,GO:0003700,GO:0005515,GO:0005634,GO:0006139,GO:0006950,GO:0007165,GO:0009058,GO:0009628,GO:0009719,GO:0019725	DNA binding|sequence-specific DNA binding transcription factor activity|protein binding|nucleus|nucleobase, nucleoside, nucleotide and nucleic acid metabolic process|response to stress|signal transduction|biosynthetic process|response to abiotic stimulus|response to endogenous stimulus|cellular homeostasis
LOC_Os02g52910	4.61792	231.369	50.1024	7.08989e-13	8.68151e-12	zinc finger protein, putative, expressed	0.177985	0.057934	4.02091	5.85016	GO:0003674,GO:0005575,GO:0008150	molecular_function|cellular_component|biological_process
LOC_Os02g53110	540.548	1155.75	2.13811	6.81054e-08	5.2857e-07	expressed protein	6.95965	6.84429	10.6213	12.3134	GO:0003674,GO:0008150	molecular_function|biological_process
LOC_Os02g53210	692.162	5718.21	8.26138	1.69592e-47	1.08329e-45	expressed protein	9.4803	9.48029	57.9925	63.7547	GO:0003674,GO:0008150	molecular_function|biological_process
LOC_Os02g53230	117.247	453.619	3.86891	5.71629e-08	4.48364e-07	transcription elongation factor SPT5 homolog 1, putative, expressed	1.9921	1.78209	6.71141	4.7118	GO:0003700,GO:0005198,GO:0005622,GO:0005840,GO:0006139,GO:0006412,GO:0009058	sequence-specific DNA binding transcription factor activity|structural molecule activity|intracellular|ribosome|nucleobase, nucleoside, nucleotide and nucleic acid metabolic process|translation|biosynthetic process
LOC_Os02g53320	109.479	721.661	6.59177	3.80979e-24	9.59067e-23	universal stress protein domain containing protein, putative, expressed	7.53655	4.01194	33.0018	26.2937	GO:0005886,GO:0006950,GO:0016020	plasma membrane|response to stress|membrane
LOC_Os02g53330	787.226	2229.06	2.83153	2.07061e-16	3.25214e-15	1-aminocyclopropane-1-carboxylate deaminase, putative, expressed	16.222	16.67	36.9462	35.5819	GO:0003824,GO:0005488,GO:0005739,GO:0005829,GO:0008150,GO:0008152,GO:0009058,GO:0009536,GO:0009987,GO:0016787	catalytic activity|binding|mitochondrion|cytosol|biological_process|metabolic process|biosynthetic process|plastid|cellular process|hydrolase activity
LOC_Os02g53360	76.6807	184.19	2.40204	0.00158541	0.00608096	expressed protein	5.1308	3.72763	9.10831	7.43314	GO:0003674,GO:0008150	molecular_function|biological_process
LOC_Os02g53380	37.5206	911.58	24.2955	2.522e-35	1.03985e-33	expressed protein	0.671096	0.641104	11.3001	13.3487	GO:0003674,GO:0005575,GO:0005975,GO:0009058,GO:0009987,GO:0016043	molecular_function|cellular_component|carbohydrate metabolic process|biosynthetic process|cellular process|cellular component organization
LOC_Os02g53410	20.4091	223.361	10.9442	0.000570945	0.00242463	expressed protein	1.66597	1.0582	7.849	14.9081	GO:0003674,GO:0005623,GO:0008150	molecular_function|cell|biological_process
LOC_Os02g53620	28.8927	790.182	27.3489	5.78547e-53	4.45921e-51	nuclear transcription factor Y subunit, putative, expressed	1.46593	1.02168	28.6994	24.0855	GO:0003700,GO:0005654,GO:0006139,GO:0009058	sequence-specific DNA binding transcription factor activity|nucleoplasm|nucleobase, nucleoside, nucleotide and nucleic acid metabolic process|biosynthetic process
LOC_Os02g53790	900.681	1918.11	2.12962	2.4407e-09	2.19873e-08	adenylate kinase, putative, expressed	32.1468	35.8203	53.5262	58.9903	GO:0005829,GO:0006139,GO:0016301	cytosol|nucleobase, nucleoside, nucleotide and nucleic acid metabolic process|kinase activity
LOC_Os02g53810	808.531	2894.37	3.57979	4.42566e-25	1.1666e-23	expressed protein	18.9189	19.1835	51.4701	54.5977	GO:0003824,GO:0005575,GO:0009058,GO:0009987	catalytic activity|cellular_component|biosynthetic process|cellular process
LOC_Os02g53820	4.55037	161.132	35.4107	3.9886e-15	5.78052e-14	endoglucanase, putative, expressed	0.118782	0.0761991	3.28841	2.16862	GO:0003824,GO:0005975,GO:0008152,GO:0016787	catalytic activity|carbohydrate metabolic process|metabolic process|hydrolase activity
LOC_Os02g53860	894.838	4456.08	4.97977	4.53969e-41	2.30891e-39	OsSub22 - Putative Subtilisin homologue, expressed	14.5592	16.7041	60.9145	60.2402	GO:0005515,GO:0005576,GO:0005618,GO:0005773,GO:0008152,GO:0016020,GO:0016787,GO:0019538	protein binding|extracellular region|cell wall|vacuole|metabolic process|membrane|hydrolase activity|protein metabolic process
LOC_Os02g54540	4.48282	143.529	32.0175	3.51256e-14	4.77699e-13	SCP-like extracellular protein, expressed	0.482401	0.420001	10.9498	10.4541	GO:0003674,GO:0005576,GO:0005623,GO:0008150	molecular_function|extracellular region|cell|biological_process
LOC_Os02g54590	4.34772	55.5204	12.77	0.00645378	0.0212997	serine threonine kinase, putative, expressed	0.0574053	0.0984047	1.08374	0.425781	GO:0000166,GO:0006464,GO:0006950,GO:0008152,GO:0009987,GO:0016301	nucleotide binding|protein modification process|response to stress|metabolic process|cellular process|kinase activity
LOC_Os02g54650	251.652	735.715	2.92355	2.3139e-10	2.29333e-09	diacylglycerol kinase, putative, expressed	5.46456	6.3994	14.3163	12.7001	GO:0005886,GO:0006464,GO:0007165,GO:0007275,GO:0008152,GO:0009987,GO:0016301	plasma membrane|protein modification process|signal transduction|multicellular organismal development|metabolic process|cellular process|kinase activity
LOC_Os02g54860	554.844	1395.98	2.51598	2.24759e-11	2.44821e-10	ankyrin repeat-rich protein, putative, expressed	11.6661	11.9534	23.1332	23.142	GO:0003824,GO:0005488,GO:0005515,GO:0006464,GO:0009058,GO:0009653,GO:0009719,GO:0009791,GO:0009987	catalytic activity|binding|protein binding|protein modification process|biosynthetic process|anatomical structure morphogenesis|response to endogenous stimulus|post-embryonic development|cellular process
LOC_Os02g54870	472.409	1630.81	3.45211	2.8469e-13	3.60433e-12	expressed protein	19.4926	11.102	39.2312	42.8425	GO:0003700,GO:0006139,GO:0009058	sequence-specific DNA binding transcription factor activity|nucleobase, nucleoside, nucleotide and nucleic acid metabolic process|biosynthetic process
LOC_Os02g55330	551.506	3634.17	6.58954	1.36653e-50	9.78864e-49	OsPOP6 - Putative Prolyl Oligopeptidase homologue, expressed	17.978	20.2984	103.576	92.9945	GO:0006464,GO:0008152,GO:0009058,GO:0016787	protein modification process|metabolic process|biosynthetic process|hydrolase activity
LOC_Os02g55510	2.90154	207.155	71.3947	0.0045227	0.0155118	CXXXC2 - Cysteine-rich protein with paired CXXXC motifs precursor, putative, expressed	0.00210236	0.432549	18.3901	5.08208
LOC_Os02g55560	230.272	787.157	3.41837	1.75909e-13	2.266e-12	protein phosphatase 2C, putative, expressed	6.24426	5.17539	15.4032	14.9802	GO:0003824,GO:0006950,GO:0008152,GO:0009607,GO:0009987,GO:0016787	catalytic activity|response to stress|metabolic process|response to biotic stimulus|cellular process|hydrolase activity
LOC_Os02g55649	10.1232	765.708	75.6389	0.0120518	0.036949	CXXXC8 - Cysteine-rich protein with paired CXXXC motifs precursor, putative, expressed	1.43971	0	70.3093	14.5466
LOC_Os02g55670	4177.81	227919	54.5546	2.50985e-111	7.98451e-109	expressed protein	44.1922	48.1931	2164.79	1768.51	GO:0005515,GO:0005634,GO:0007049,GO:0008152,GO:0009987,GO:0030234	protein binding|nucleus|cell cycle|metabolic process|cellular process|enzyme regulator activity
LOC_Os02g55710	882.795	86957.5	98.5024	2.96559e-65	3.31829e-63	expressed protein	114.783	186.163	13114.3	10050.1
LOC_Os02g55810	0	115.837	#DIV/0!	4.07519e-05	0.000215825	CXXXC9 - Cysteine-rich protein with paired CXXXC motifs precursor, expressed	7.35779e-21	0	9.84422	3.48876
LOC_Os02g55870	180.922	2231.68	12.335	2.00471e-55	1.67657e-53	heparanase-like protein precursor, putative, expressed	4.12656	4.13804	37.6794	41.5342	GO:0005618,GO:0008150,GO:0008152,GO:0016787	cell wall|biological_process|metabolic process|hydrolase activity
LOC_Os02g55880	160.764	377.221	2.34643	3.39045e-05	0.00018215	EF hand family protein, putative, expressed	7.2637	6.39776	13.0166	11.9629	GO:0005488,GO:0005773,GO:0006464,GO:0009058	binding|vacuole|protein modification process|biosynthetic process
LOC_Os02g55910	1031.95	2652.28	2.57017	1.68692e-14	2.35233e-13	monogalactosyldiacylglycerol synthase, putative, expressed	18.6418	22.5923	44.3793	38.2583	GO:0006629,GO:0006950,GO:0007154,GO:0008152,GO:0009058,GO:0009536,GO:0009987,GO:0009991,GO:0016020,GO:0016740	lipid metabolic process|response to stress|cell communication|metabolic process|biosynthetic process|plastid|cellular process|response to extracellular stimulus|membrane|transferase activity
LOC_Os02g55990	27.6584	354.525	12.818	1.71699e-21	3.70198e-20	vesicle-associated membrane protein, putative, expressed	1.40289	1.38597	13.7614	14.1716	GO:0005773,GO:0005886,GO:0006810,GO:0006950,GO:0009628,GO:0009719,GO:0009987,GO:0016020,GO:0016043	vacuole|plasma membrane|transport|response to stress|response to abiotic stimulus|response to endogenous stimulus|cellular process|membrane|cellular component organization
LOC_Os02g56010	34.619	100.809	2.91196	0.00523986	0.0177099	anthocyanidin 3-O-glucosyltransferase, putative, expressed	1.00757	0.790487	2.49422	1.58493	GO:0005829,GO:0008152,GO:0016740	cytosol|metabolic process|transferase activity
LOC_Os02g56170	372.381	745.992	2.00331	5.18549e-05	0.000269783	inositol-1-monophosphatase, putative, expressed	8.16085	7.79051	14.3707	10.5822	GO:0008152,GO:0009987,GO:0016787	metabolic process|cellular process|hydrolase activity
LOC_Os02g56380	44.2786	949.503	21.4439	1.16902e-23	2.88249e-22	OsWAK21 - OsWAK receptor-like cytoplasmic kinase OsWAK-RLCK, expressed	0.812339	0.732776	11.4292	14.1958	GO:0005515,GO:0005886,GO:0006464,GO:0016301	protein binding|plasma membrane|protein modification process|kinase activity
LOC_Os02g56550	658.431	1567.87	2.38123	1.41441e-06	9.30016e-06	ABC transporter, ATP-binding protein, putative, expressed	24.9947	24.8726	41.5452	50.5879	GO:0000166,GO:0006139,GO:0008152,GO:0009056,GO:0016787	nucleotide binding|nucleobase, nucleoside, nucleotide and nucleic acid metabolic process|metabolic process|catabolic process|hydrolase activity
LOC_Os02g56570	104.011	233.938	2.24918	0.000996809	0.00400811	TBC domain containing protein, expressed	2.73191	2.63554	4.17088	5.19063	GO:0005622,GO:0006139,GO:0007165,GO:0009056,GO:0030234	intracellular|nucleobase, nucleoside, nucleotide and nucleic acid metabolic process|signal transduction|catabolic process|enzyme regulator activity
LOC_Os02g56850	2014.96	5732.5	2.84497	3.15934e-16	4.90514e-15	glutathione reductase, putative, expressed	42.1938	46.1371	92.2645	102.997	GO:0000166,GO:0003824,GO:0005488,GO:0005777,GO:0008152,GO:0009987,GO:0019725	nucleotide binding|catalytic activity|binding|peroxisome|metabolic process|cellular process|cellular homeostasis
LOC_Os02g56930	0	107.198	#DIV/0!	9.00883e-16	1.35777e-14	expressed protein	0	0	4.68507	6.13107
LOC_Os02g57120	115.887	238.951	2.06193	0.00343081	0.0121477	HEAT repeat family protein, putative, expressed	1.26452	1.39844	2.48795	1.79567	GO:0005488,GO:0005575,GO:0005856,GO:0005886,GO:0007049,GO:0008152,GO:0016043,GO:0016049	binding|cellular_component|cytoskeleton|plasma membrane|cell cycle|metabolic process|cellular component organization|cell growth
LOC_Os02g57200	1060.1	2133.96	2.01298	1.19392e-08	1.00968e-07	expressed protein	17.3079	16.4571	25.2592	27.5751	GO:0000166,GO:0003676,GO:0003677,GO:0003682,GO:0005488,GO:0005575,GO:0006139,GO:0008152,GO:0009058,GO:0009987,GO:0016043,GO:0016787	nucleotide binding|nucleic acid binding|DNA binding|chromatin binding|binding|cellular_component|nucleobase, nucleoside, nucleotide and nucleic acid metabolic process|metabolic process|biosynthetic process|cellular process|cellular component organization|hydrolase activity
LOC_Os02g57260	1731.36	7943.26	4.58787	1.03688e-22	2.40573e-21	3-ketoacyl-CoA thiolase, peroxisomal precursor, putative, expressed	42.5793	41.2828	140.107	158.788	GO:0005730,GO:0005739,GO:0005773,GO:0005777,GO:0006629,GO:0006950,GO:0007165,GO:0008152,GO:0009056,GO:0009058,GO:0009536,GO:0009719,GO:0009987,GO:0016020,GO:0016043,GO:0016740	nucleolus|mitochondrion|vacuole|peroxisome|lipid metabolic process|response to stress|signal transduction|metabolic process|catabolic process|biosynthetic process|plastid|response to endogenous stimulus|cellular process|membrane|cellular component organization|transferase activity
LOC_Os02g57410	1566.86	7748	4.94493	5.69015e-08	4.46421e-07	OTU-like cysteine protease family protein, putative, expressed	25.7957	24.9553	83.5834	110.966	GO:0008150,GO:0008152,GO:0016787	biological_process|metabolic process|hydrolase activity
LOC_Os02g57480	255.097	1537.97	6.02897	3.81203e-34	1.50117e-32	transferase family protein, putative, expressed	6.6791	5.45796	29.416	27.6458	GO:0005575,GO:0008152,GO:0009058,GO:0009987,GO:0016740,GO:0019748	cellular_component|metabolic process|biosynthetic process|cellular process|transferase activity|secondary metabolic process
LOC_Os02g57600	1187.54	2619.79	2.20606	5.06207e-11	5.33135e-10	expressed protein	23.8089	20.637	42.0907	34.4138	GO:0003674,GO:0008150	molecular_function|biological_process
LOC_Os02g57650	2369.34	5872.87	2.47869	1.67088e-16	2.63453e-15	No apical meristem protein, putative, expressed	44.9711	46.3547	86.4209	89.6436	GO:0003700,GO:0005634,GO:0005737,GO:0006139,GO:0007275,GO:0009058	sequence-specific DNA binding transcription factor activity|nucleus|cytoplasm|nucleobase, nucleoside, nucleotide and nucleic acid metabolic process|multicellular organismal development|biosynthetic process
LOC_Os02g57660	1659.15	3394.89	2.04616	5.97914e-10	5.70556e-09	phosphatidylinositol-4-phosphate 5-kinase, putative, expressed	23.2177	23.809	38.5493	36.3975	GO:0000166,GO:0005515,GO:0005634,GO:0005829,GO:0005975,GO:0006629,GO:0008152,GO:0009987,GO:0016020,GO:0016301	nucleotide binding|protein binding|nucleus|cytosol|carbohydrate metabolic process|lipid metabolic process|metabolic process|cellular process|membrane|kinase activity
LOC_Os02g57700	0	13.3404	#DIV/0!	0.0158936	0.0470472	protein kinase, putative, expressed	0	0	0.176992	0.155747	GO:0000166,GO:0003824,GO:0005622,GO:0006464,GO:0006950,GO:0008152,GO:0009987,GO:0016301	nucleotide binding|catalytic activity|intracellular|protein modification process|response to stress|metabolic process|cellular process|kinase activity
LOC_Os02g57750	998.452	2470.77	2.4746	2.14126e-13	2.73873e-12	protein binding protein, putative, expressed	13.7897	15.8653	29.14	27.9968	GO:0005488,GO:0008150	binding|biological_process
LOC_Os02g57760	454.324	1088.97	2.3969	1.89651e-09	1.72429e-08	O-methyltransferase, putative, expressed	14.0332	13.5624	25.3071	26.1433	GO:0005515,GO:0008150,GO:0008152,GO:0009987,GO:0016740	protein binding|biological_process|metabolic process|cellular process|transferase activity
LOC_Os02g58520	7.86642	79.6256	10.1222	0.00220445	0.00816204	CAMK_CAMK_like.16 - CAMK includes calcium/calmodulin depedent protein kinases, expressed	0.127606	0.239547	2.05417	0.944831	GO:0000166,GO:0005488,GO:0005829,GO:0005886,GO:0006464,GO:0009058,GO:0009719,GO:0016020,GO:0016301	nucleotide binding|binding|cytosol|plasma membrane|protein modification process|biosynthetic process|response to endogenous stimulus|membrane|kinase activity
LOC_Os02g58800	10.7588	96.9992	9.01583	0.0158635	0.0469796	expressed protein	2.46664	2.18534	24.1746	9.10976
LOC_Os03g01260	205.083	963.78	4.69947	0.00796009	0.0256272	expansin precursor, putative, expressed	11.0932	8.2217	24.23	45.8752	GO:0005576,GO:0005623,GO:0009653,GO:0009987,GO:0016043,GO:0016049	extracellular region|cell|anatomical structure morphogenesis|cellular process|cellular component organization|cell growth
LOC_Os03g01350	236.938	1795.04	7.57598	6.39646e-11	6.68897e-10	expressed protein	3.00627	4.60769	19.4513	25.309
LOC_Os03g01360	741.243	2788.52	3.76195	4.76077e-26	1.31362e-24	expressed protein	8.60057	11.6722	28.9497	30.3666
LOC_Os03g01580	417.86	1151.78	2.75639	1.21184e-06	8.0448e-06	expressed protein	4.69572	5.98091	10.2447	12.601	GO:0003674,GO:0005739,GO:0008150	molecular_function|mitochondrion|biological_process
LOC_Os03g01610	4.27096	682.938	159.903	0.00316453	0.0112789	expansin precursor, putative, expressed	0.312777	0.0218656	35.4434	8.24208	GO:0005576,GO:0005623,GO:0009653,GO:0009987,GO:0016043,GO:0016049	extracellular region|cell|anatomical structure morphogenesis|cellular process|cellular component organization|cell growth
LOC_Os03g01650	0.964114	165.673	171.839	0.00644235	0.0212663	expansin precursor, putative, expressed	0.0842125	0.0163568	8.73789	1.86614	GO:0005576,GO:0005623,GO:0009653,GO:0009987,GO:0016043,GO:0016049	extracellular region|cell|anatomical structure morphogenesis|cellular process|cellular component organization|cell growth
LOC_Os03g01670	16.2149	241.31	14.882	7.8225e-17	1.25971e-15	retrotransposon protein, putative, unclassified, expressed	0.321534	0.53626	4.5151	5.41015
LOC_Os03g01820	35.8809	2945.42	82.0886	7.07022e-102	1.80647e-99	fatty acid hydroxylase, putative, expressed	1.0476	1.73027	84.4375	93.3013	GO:0003824,GO:0005783,GO:0006629,GO:0008152,GO:0009058	catalytic activity|endoplasmic reticulum|lipid metabolic process|metabolic process|biosynthetic process
LOC_Os03g01990	599.205	1688	2.81707	1.3467e-14	1.8901e-13	lysM domain containing protein, putative, expressed	15.3406	18.5446	37.5069	36.786	GO:0003674,GO:0009056	molecular_function|catabolic process
LOC_Os03g02170	333.402	771.306	2.31344	2.03684e-07	1.48292e-06	transmembrane and coiled-coil domain-containing protein 4, putative, expressed	6.37538	7.61012	12.4976	12.6858	GO:0003674,GO:0008150	molecular_function|biological_process
LOC_Os03g02240	1950.31	10408.5	5.33685	2.15062e-51	1.57174e-49	AT-GTL1, putative, expressed	28.7522	29.6773	123.232	119.528	GO:0003700,GO:0006139,GO:0009058	sequence-specific DNA binding transcription factor activity|nucleobase, nucleoside, nucleotide and nucleic acid metabolic process|biosynthetic process
LOC_Os03g02400	75.1271	884.326	11.7711	5.33273e-13	6.58203e-12	plastocyanin-like domain containing protein, putative, expressed	2.91634	3.66936	26.0406	34.3156	GO:0003674,GO:0005488,GO:0016020	molecular_function|binding|membrane
LOC_Os03g02410	891.282	2077.28	2.33067	2.77507e-11	2.99961e-10	GHMP kinases ATP-binding protein, putative, expressed	11.248	12.2345	23.5203	19.2026	GO:0000166,GO:0005737,GO:0005975,GO:0006139,GO:0008152,GO:0009058,GO:0009987,GO:0016301,GO:0016740	nucleotide binding|cytoplasm|carbohydrate metabolic process|nucleobase, nucleoside, nucleotide and nucleic acid metabolic process|metabolic process|biosynthetic process|cellular process|kinase activity|transferase activity
LOC_Os03g02460	374.266	10437.6	27.8882	1.03241e-20	2.12282e-19	retinol dehydrogenase, putative, expressed	12.8628	8.29732	272.796	188.615	GO:0003824,GO:0005488,GO:0008152	catalytic activity|binding|metabolic process
LOC_Os03g02514	474.233	2162.79	4.56061	4.0119e-30	1.33932e-28	hydrolase, alpha/beta fold family protein, putative, expressed	13.9196	12.5884	50.2025	44.0716	GO:0005783,GO:0008150,GO:0008152,GO:0016787	endoplasmic reticulum|biological_process|metabolic process|hydrolase activity
LOC_Os03g02530	186.35	1082.97	5.81151	6.30855e-12	7.19277e-11	OsRhmbd7 - Putative Rhomboid homologue, expressed	7.18984	6.30329	26.9933	33.8709	GO:0005575,GO:0005794,GO:0008152,GO:0016787	cellular_component|Golgi apparatus|metabolic process|hydrolase activity
LOC_Os03g02890	64.6385	222.447	3.4414	0.000288608	0.0012996	expressed protein	1.22467	1.47356	4.47579	2.80056
LOC_Os03g02900	136.661	2464.73	18.0353	3.53268e-73	4.81646e-71	B3 DNA binding domain containing protein, expressed	3.09766	3.82386	46.4013	50.6647	GO:0003700,GO:0005575,GO:0006139,GO:0007275,GO:0009058,GO:0009908	sequence-specific DNA binding transcription factor activity|cellular_component|nucleobase, nucleoside, nucleotide and nucleic acid metabolic process|multicellular organismal development|biosynthetic process|flower development
LOC_Os03g02920	611.515	1567.18	2.56278	1.97825e-12	2.31992e-11	peroxidase precursor, putative, expressed	20.8255	17.4965	38.7979	37.6536	GO:0003824,GO:0005515,GO:0005783,GO:0006950,GO:0008152,GO:0009628	catalytic activity|protein binding|endoplasmic reticulum|response to stress|metabolic process|response to abiotic stimulus
LOC_Os03g03034	75.253	324.454	4.31151	1.02721e-09	9.59468e-09	flavonol synthase/flavanone 3-hydroxylase, putative, expressed	1.3635	1.40382	4.35374	4.9128	GO:0003824,GO:0005575,GO:0008152,GO:0009058,GO:0009607,GO:0009987,GO:0019748	catalytic activity|cellular_component|metabolic process|biosynthetic process|response to biotic stimulus|cellular process|secondary metabolic process
LOC_Os03g03070	28.1404	251.489	8.93695	1.19623e-13	1.56581e-12	transcription factor, putative, expressed	1.14036	1.06135	7.06017	8.10667	GO:0003700,GO:0005515,GO:0005634,GO:0006139,GO:0006950,GO:0007275,GO:0009058,GO:0009628	sequence-specific DNA binding transcription factor activity|protein binding|nucleus|nucleobase, nucleoside, nucleotide and nucleic acid metabolic process|response to stress|multicellular organismal development|biosynthetic process|response to abiotic stimulus
LOC_Os03g03100	0.482057	52.838	109.609	2.12632e-07	1.54425e-06	OsMADS50 - MADS-box family gene with MIKCc type-box, expressed	0.0757747	5.61324e-11	2.3136	2.86557	GO:0003677,GO:0003700,GO:0005515,GO:0005634,GO:0006139,GO:0009058	DNA binding|sequence-specific DNA binding transcription factor activity|protein binding|nucleus|nucleobase, nucleoside, nucleotide and nucleic acid metabolic process|biosynthetic process
LOC_Os03g03350	379.059	930.469	2.45468	4.55818e-09	4.01162e-08	polygalacturonase, putative, expressed	12.6993	14.6145	24.8735	27.2435	GO:0005623,GO:0005975,GO:0016787	cell|carbohydrate metabolic process|hydrolase activity
LOC_Os03g03440	113.188	315.671	2.78891	6.48041e-06	3.88191e-05	expressed protein	2.43641	2.46574	5.38426	5.2701
LOC_Os03g03450	891.018	2981.74	3.34644	5.48679e-23	1.29296e-21	anthranilate phosphoribosyltransferase, chloroplast precursor, putative, expressed	21.7854	19.814	59.4703	49.1448	GO:0008152,GO:0009058,GO:0009536,GO:0009987,GO:0016740	metabolic process|biosynthetic process|plastid|cellular process|transferase activity
LOC_Os03g03600	106.218	1233.23	11.6103	1.01667e-47	6.61121e-46	fasciclin-like arabinogalactan protein, putative, expressed	3.37384	3.24654	32.216	27.6378	GO:0005886,GO:0016020	plasma membrane|membrane
LOC_Os03g03700	99.6413	1367.78	13.7271	5.71505e-55	4.76729e-53	MLO domain containing protein, putative, expressed	1.37616	2.35458	19.487	20.4051	GO:0005515,GO:0005575,GO:0005886,GO:0006950,GO:0007275,GO:0008219,GO:0009607	protein binding|cellular_component|plasma membrane|response to stress|multicellular organismal development|cell death|response to biotic stimulus
LOC_Os03g03810	1530.75	49339.1	32.2319	5.54905e-189	5.62691e-186	DEF8 - Defensin and Defensin-like DEFL family, expressed	164.939	97.5475	3363.32	3222.2	GO:0005618,GO:0005886,GO:0006950,GO:0008152,GO:0030234	cell wall|plasma membrane|response to stress|metabolic process|enzyme regulator activity
LOC_Os03g03860	519.024	3986.18	7.68014	9.74707e-59	8.98531e-57	expressed protein	5.48905	7.49695	38.9601	38.6724	GO:0003674,GO:0005575,GO:0008150	molecular_function|cellular_component|biological_process
LOC_Os03g03890	0	17.0859	#DIV/0!	0.00445223	0.0152943	protein kinase family protein, putative, expressed	0	0	0.528743	0.612591	GO:0000166,GO:0006464,GO:0008152,GO:0009536,GO:0009987,GO:0016301	nucleotide binding|protein modification process|metabolic process|plastid|cellular process|kinase activity
LOC_Os03g04110	660.749	4839.04	7.32357	9.10116e-60	8.71161e-58	lysM domain-containing GPI-anchored protein precursor, putative, expressed	17.8089	21.8943	109.352	116.678	GO:0003674,GO:0005575,GO:0005886,GO:0009056,GO:0016020	molecular_function|cellular_component|plasma membrane|catabolic process|membrane
LOC_Os03g04120	40.9717	151.892	3.70725	6.61751e-05	0.000337575	AMP-binding enzyme, putative, expressed	0.927095	0.946295	2.99068	2.46238	GO:0000166,GO:0005777,GO:0008152	nucleotide binding|peroxisome|metabolic process
LOC_Os03g04240	128.218	1030.41	8.0364	2.08089e-34	8.26473e-33	glutathione S-transferase, putative, expressed	6.40609	6.04344	37.0888	40.6851	GO:0005737,GO:0006950,GO:0008152,GO:0009056,GO:0009987,GO:0016740,GO:0019748	cytoplasm|response to stress|metabolic process|catabolic process|cellular process|transferase activity|secondary metabolic process
LOC_Os03g04410	4775.59	9674.83	2.02589	1.75494e-11	1.93234e-10	aconitate hydratase protein, putative, expressed	66.2264	68.4624	101.692	110.418	GO:0000166,GO:0003824,GO:0005488,GO:0005618,GO:0005739,GO:0005773,GO:0005829,GO:0006950,GO:0008150,GO:0008152,GO:0009536,GO:0009628,GO:0009719,GO:0009987,GO:0016020	nucleotide binding|catalytic activity|binding|cell wall|mitochondrion|vacuole|cytosol|response to stress|biological_process|metabolic process|plastid|response to abiotic stimulus|response to endogenous stimulus|cellular process|membrane
LOC_Os03g04500	100.655	647.442	6.43231	1.06897e-21	2.3374e-20	tetratricopeptide repeat domain containing protein, expressed	1.59571	2.04994	8.78	9.46735	GO:0005515,GO:0005886	protein binding|plasma membrane
LOC_Os03g04560	19.0397	130.243	6.84062	6.99869e-07	4.79216e-06	expressed protein	0.256057	0.298054	1.62263	1.31709	GO:0003674,GO:0008150	molecular_function|biological_process
LOC_Os03g04600	966.553	2297.07	2.37655	8.88102e-07	6.00001e-06	expressed protein	13.5922	15.0631	23.9629	28.8935	GO:0003674,GO:0005773,GO:0008150	molecular_function|vacuole|biological_process
LOC_Os03g04650	384.067	1068.39	2.78178	7.56692e-12	8.56731e-11	cytochrome P450 protein, putative, expressed	11.0405	9.25983	24.6676	19.3781	GO:0003674,GO:0003824,GO:0005488,GO:0005623,GO:0008152	molecular_function|catalytic activity|binding|cell|metabolic process
LOC_Os03g04990	859.101	3671.17	4.27327	3.94055e-33	1.47823e-31	expressed protein	11.7253	13.3698	40.9235	42.525	GO:0003674,GO:0005515,GO:0005575,GO:0008150	molecular_function|protein binding|cellular_component|biological_process
LOC_Os03g05110	2023	7483.83	3.69937	5.39754e-32	1.92467e-30	xyloglucan galactosyltransferase KATAMARI1, putative, expressed	36.7211	41.0788	112.836	111.172	GO:0003824,GO:0005794,GO:0005975,GO:0007165,GO:0008152,GO:0009058,GO:0009653,GO:0009987,GO:0016020,GO:0016043,GO:0016049,GO:0016740	catalytic activity|Golgi apparatus|carbohydrate metabolic process|signal transduction|metabolic process|biosynthetic process|anatomical structure morphogenesis|cellular process|membrane|cellular component organization|cell growth|transferase activity
LOC_Os03g05140	6.27594	71.391	11.3753	0.000537629	0.00229546	receptor-like protein kinase 2 precursor, putative, expressed	0.112968	0.0964991	0.611813	1.14895	GO:0000003,GO:0005623,GO:0006464,GO:0008152,GO:0009790,GO:0009791,GO:0009987,GO:0016301	reproduction|cell|protein modification process|metabolic process|embryo development|post-embryonic development|cellular process|kinase activity
LOC_Os03g05630	44.1435	139.492	3.15998	0.00051179	0.00219554	expressed protein	1.61419	1.60408	4.00532	3.98551
LOC_Os03g05730	5321.1	10943	2.05653	8.42373e-12	9.50093e-11	cell division control protein 48 homolog E, putative, expressed	87.2035	93.9535	155.171	135.335	GO:0005515,GO:0005618,GO:0005829,GO:0006139,GO:0009056,GO:0016787	protein binding|cell wall|cytosol|nucleobase, nucleoside, nucleotide and nucleic acid metabolic process|catabolic process|hydrolase activity
LOC_Os03g05780	1268.21	2948.9	2.32524	1.11866e-12	1.34443e-11	4-coumarate--CoA ligase-like 7, putative, expressed	33.8664	30.7199	61.3371	55.6721	GO:0003824,GO:0005777,GO:0006629,GO:0008152,GO:0009058,GO:0009987,GO:0016740	catalytic activity|peroxisome|lipid metabolic process|metabolic process|biosynthetic process|cellular process|transferase activity
LOC_Os03g06190	1338.23	2729.14	2.03937	2.91919e-09	2.61022e-08	3-5 exonuclease family protein, putative, expressed	23.8879	25.0923	42.9608	34.9725	GO:0003676,GO:0004518,GO:0005622,GO:0005829,GO:0006139,GO:0008152	nucleic acid binding|nuclease activity|intracellular|cytosol|nucleobase, nucleoside, nucleotide and nucleic acid metabolic process|metabolic process
LOC_Os03g06330	209.409	546.487	2.60967	1.76415e-07	1.29513e-06	tyrosine protein kinase domain containing protein, putative, expressed	4.71018	4.75533	10.4413	8.84274	GO:0000166,GO:0005575,GO:0005886,GO:0006464,GO:0008152,GO:0009058,GO:0009987,GO:0016301	nucleotide binding|cellular_component|plasma membrane|protein modification process|metabolic process|biosynthetic process|cellular process|kinase activity
LOC_Os03g06440	1086.56	2666.1	2.4537	1.20658e-13	1.57808e-12	RNA helicase SDE3, putative, expressed	13.3882	13.4204	25.5515	25.6348	GO:0005575,GO:0006950,GO:0008152,GO:0009607,GO:0016787	cellular_component|response to stress|metabolic process|response to biotic stimulus|hydrolase activity
LOC_Os03g06490	1745.76	4893.47	2.80306	4.16904e-09	3.67911e-08	expressed protein	22.785	17.8584	40.6307	47.8293
LOC_Os03g06580	58.9705	458.155	7.76923	1.0168e-19	1.9888e-18	MTN26L2 - MtN26 family protein precursor, expressed	2.22197	2.06561	12.2556	13.6343	GO:0008150,GO:0016020	biological_process|membrane
LOC_Os03g06680	2079.33	4805.81	2.31123	9.07841e-14	1.19896e-12	plant-specific domain TIGR01615 family protein, expressed	53.2268	53.7625	104.321	88.5492	GO:0003674,GO:0005575,GO:0008150	molecular_function|cellular_component|biological_process
LOC_Os03g06930	100.384	2643.87	26.3374	8.32972e-102	2.11165e-99	homeodomain protein, putative, expressed	1.49983	2.09132	39.1903	34.366	GO:0003677,GO:0003700,GO:0006139,GO:0009058	DNA binding|sequence-specific DNA binding transcription factor activity|nucleobase, nucleoside, nucleotide and nucleic acid metabolic process|biosynthetic process
LOC_Os03g06940	3523.23	19570.7	5.55477	9.96432e-57	8.66843e-55	beta-galactosidase, putative, expressed	47.8671	52.8162	216.581	218.603	GO:0005515,GO:0005623,GO:0005975,GO:0008152,GO:0009056,GO:0009987,GO:0016787	protein binding|cell|carbohydrate metabolic process|metabolic process|catabolic process|cellular process|hydrolase activity
LOC_Os03g06970	23.5225	89.0523	3.78583	0.00175488	0.00665935	tetratricopeptide repeat domain containing protein, expressed	0.791332	0.896633	2.78681	2.25272	GO:0005488,GO:0006950,GO:0007154,GO:0008150,GO:0009991	binding|response to stress|cell communication|biological_process|response to extracellular stimulus
LOC_Os03g07120	189.332	1649.35	8.71145	5.45075e-47	3.41451e-45	expressed protein	6.8356	4.16605	40.3439	34.269	GO:0003674,GO:0005575,GO:0008150	molecular_function|cellular_component|biological_process
LOC_Os03g07140	10.9798	3635.48	331.106	9.69105e-203	1.20948e-199	male sterility protein, putative, expressed	0.0467754	0.306952	47.2116	43.8154	GO:0003824,GO:0007049,GO:0007275,GO:0008152,GO:0009536,GO:0009653,GO:0009987,GO:0016043	catalytic activity|cell cycle|multicellular organismal development|metabolic process|plastid|anatomical structure morphogenesis|cellular process|cellular component organization
LOC_Os03g07200	73.3431	951.573	12.9743	9.60092e-10	8.99885e-09	expressed protein	1.7294	2.58174	26.7204	16.9822	GO:0003674,GO:0005575,GO:0008150	molecular_function|cellular_component|biological_process
LOC_Os03g07530	3215.16	8597.44	2.67403	8.08659e-20	1.59418e-18	OsFBK12 - F-box domain and kelch repeat containing protein, expressed	55.881	58.2819	124.523	113.365	GO:0003674,GO:0005634,GO:0008150	molecular_function|nucleus|biological_process
LOC_Os03g07540	0	34.7536	#DIV/0!	1.34979e-05	7.73842e-05	bHLH family protein, putative, expressed	0	0	6.10137	3.78127	GO:0005634,GO:0009536,GO:0009628	nucleus|plastid|response to abiotic stimulus
LOC_Os03g07750	1087.77	3479.57	3.1988	2.98502e-06	1.8746e-05	expressed protein	20.7454	21.759	62.8703	43.4751
LOC_Os03g07994	1699.78	3406.35	2.004	1.91277e-09	1.73809e-08	expressed protein	28.2229	33.6961	47.0359	49.4688
LOC_Os03g08000	833.325	1799.17	2.15903	1.3651e-06	8.99749e-06	expressed protein	21.6885	23.0667	34.2595	40.7444	GO:0005488,GO:0005623	binding|cell
LOC_Os03g08170	2.27518	45.4665	19.9837	7.43143e-05	0.000375261	protein kinase APK1B, chloroplast precursor, putative, expressed	0.0826877	0.0474971	0.697268	1.04398	GO:0005575,GO:0006950,GO:0008152,GO:0009607,GO:0009987,GO:0016301	cellular_component|response to stress|metabolic process|response to biotic stimulus|cellular process|kinase activity
LOC_Os03g08250	17.5843	462.434	26.2981	2.76928e-25	7.37166e-24	expressed protein	1.11003	0.800655	17.2152	21.2458	GO:0003674,GO:0005575,GO:0008150	molecular_function|cellular_component|biological_process
LOC_Os03g08360	8061.77	28127.3	3.48897	3.53852e-33	1.33204e-31	3-ketoacyl-CoA synthase 10, putative, expressed	175.536	189.325	498.296	492.483	GO:0003824,GO:0005783,GO:0006629,GO:0006950,GO:0007275,GO:0008152,GO:0009058,GO:0009628,GO:0009987,GO:0016020,GO:0016740,GO:0030154	catalytic activity|endoplasmic reticulum|lipid metabolic process|response to stress|multicellular organismal development|metabolic process|biosynthetic process|response to abiotic stimulus|cellular process|membrane|transferase activity|cell differentiation
LOC_Os03g08430	2701.53	5410.74	2.00284	1.96029e-05	0.00010937	SAC domain containing protein, putative, expressed	30.4301	34.528	46.032	54.9571	GO:0008150,GO:0008152,GO:0009987,GO:0016787	biological_process|metabolic process|cellular process|hydrolase activity
LOC_Os03g08470	1385.93	8460.53	6.10457	4.28561e-10	4.14868e-09	AP2 domain containing protein, expressed	42.2732	35.763	220.35	152.185	GO:0003677,GO:0003700,GO:0005634,GO:0006139,GO:0009058	DNA binding|sequence-specific DNA binding transcription factor activity|nucleus|nucleobase, nucleoside, nucleotide and nucleic acid metabolic process|biosynthetic process
LOC_Os03g08610	33.2987	136.849	4.10973	0.000423234	0.0018454	leucine-rich repeat family protein, putative, expressed	0.967017	0.513315	2.95966	1.79069	GO:0008150	biological_process
LOC_Os03g08740	3241.53	13330	4.11227	2.33221e-39	1.11619e-37	expressed protein	38.5326	41.6428	126.813	129.666	GO:0003674,GO:0005575,GO:0008150	molecular_function|cellular_component|biological_process
LOC_Os03g08960	1220.29	6446.11	5.28245	1.2778e-47	8.25963e-46	homeobox associated leucine zipper, putative, expressed	39.0179	35.799	151.556	155.854	GO:0000003,GO:0003677,GO:0003700,GO:0005634,GO:0006139,GO:0007275,GO:0009058,GO:0009628,GO:0009791,GO:0016043,GO:0016049	reproduction|DNA binding|sequence-specific DNA binding transcription factor activity|nucleus|nucleobase, nucleoside, nucleotide and nucleic acid metabolic process|multicellular organismal development|biosynthetic process|response to abiotic stimulus|post-embryonic development|cellular component organization|cell growth
LOC_Os03g08970	466.511	1378.79	2.95553	1.6209e-14	2.26319e-13	expressed protein	19.0754	17.3834	46.871	37.2416
LOC_Os03g08980	3.03665	166.923	54.9696	1.22681e-13	1.60389e-12	expressed protein	0.0641295	0.110103	4.4999	2.85325	GO:0003674,GO:0008150	molecular_function|biological_process
LOC_Os03g09020	117.603	1145.15	9.73743	1.43041e-34	5.7162e-33	dehydrogenase, putative, expressed	5.36263	5.44008	45.8222	36.1356	GO:0003824,GO:0005488,GO:0005575,GO:0008152	catalytic activity|binding|cellular_component|metabolic process
LOC_Os03g09120	1280.82	3081.84	2.40614	0.000187578	0.000876922	expressed protein	54.4024	37.1945	100.794	71.5112	GO:0003674,GO:0005575,GO:0008150	molecular_function|cellular_component|biological_process
LOC_Os03g09140	19.9946	69.9207	3.49698	0.00701583	0.0229347	ras-related protein, putative, expressed	1.03656	0.639132	2.40556	2.17192	GO:0000166,GO:0005515,GO:0005575,GO:0005623,GO:0005773,GO:0005794,GO:0005829,GO:0005886,GO:0006810,GO:0007165,GO:0009987,GO:0016020	nucleotide binding|protein binding|cellular_component|cell|vacuole|Golgi apparatus|cytosol|plasma membrane|transport|signal transduction|cellular process|membrane
LOC_Os03g10010	4.13586	54.9968	13.2976	6.64732e-05	0.000339043	expressed protein	0.961909	0.414702	8.36056	4.92703
LOC_Os03g10030	685.671	2433.8	3.54951	1.43743e-23	3.52555e-22	membrane associated DUF588 domain containing protein, putative, expressed	31.6831	24.258	83.7498	71.0553	GO:0003674,GO:0005575,GO:0008150	molecular_function|cellular_component|biological_process
LOC_Os03g10140	702.988	2006.19	2.85381	1.07278e-08	9.11993e-08	ZOS3-04 - C2H2 zinc finger protein, expressed	14.6127	14.5554	29.2964	35.326	GO:0000003,GO:0003676,GO:0003700,GO:0005488,GO:0005515,GO:0005634,GO:0006139,GO:0007165,GO:0009058,GO:0009719,GO:0009791	reproduction|nucleic acid binding|sequence-specific DNA binding transcription factor activity|binding|protein binding|nucleus|nucleobase, nucleoside, nucleotide and nucleic acid metabolic process|signal transduction|biosynthetic process|response to endogenous stimulus|post-embryonic development
LOC_Os03g10260	405.419	818.731	2.01947	6.39407e-06	3.83372e-05	expressed protein	17.7668	16.954	30.1914	24.4607	GO:0003674,GO:0005575,GO:0008150	molecular_function|cellular_component|biological_process
LOC_Os03g10370	761.538	1781.72	2.33963	4.99332e-11	5.26066e-10	ADP-ribosylation factor, putative, expressed	33.1696	29.0094	59.3187	54.0246	GO:0000166,GO:0005575,GO:0005634,GO:0005737,GO:0005773,GO:0005829,GO:0005886,GO:0016020	nucleotide binding|cellular_component|nucleus|cytoplasm|vacuole|cytosol|plasma membrane|membrane
LOC_Os03g10500	345.619	697.314	2.01758	2.63761e-05	0.000144233	adenylyl-sulfate kinase, putative, expressed	12.7737	12.1583	22.5551	16.7662	GO:0000003,GO:0000166,GO:0005829,GO:0008152,GO:0009987,GO:0016301,GO:0016740	reproduction|nucleotide binding|cytosol|metabolic process|cellular process|kinase activity|transferase activity
LOC_Os03g10620	1608.29	6024.56	3.74595	1.38598e-31	4.89769e-30	hydrolase, alpha/beta fold family domain containing protein, expressed	33.2051	35.124	96.3356	102.673	GO:0003824,GO:0008152	catalytic activity|metabolic process
LOC_Os03g10810	230.871	1656.04	7.17299	1.36533e-06	8.99749e-06	HLS, putative, expressed	10.2114	7.52064	39.9707	58.4854	GO:0005575,GO:0007165,GO:0008152,GO:0009628,GO:0009653,GO:0009719,GO:0009791,GO:0016043,GO:0016049,GO:0016740	cellular_component|signal transduction|metabolic process|response to abiotic stimulus|anatomical structure morphogenesis|response to endogenous stimulus|post-embryonic development|cellular component organization|cell growth|transferase activity
LOC_Os03g10950	322.526	1161.98	3.60275	1.73511e-06	1.12538e-05	protein phosphatase 2C, putative, expressed	7.77039	10.2153	29.9806	20.6954	GO:0003824,GO:0005623,GO:0005739,GO:0006464,GO:0008152,GO:0009987,GO:0016787	catalytic activity|cell|mitochondrion|protein modification process|metabolic process|cellular process|hydrolase activity
LOC_Os03g11590	869.66	2144.08	2.46542	4.98729e-13	6.17917e-12	integral membrane protein, putative, expressed	20.1558	15.494	36.0254	32.4841	GO:0006810,GO:0016020	transport|membrane
LOC_Os03g11600	6450.54	21069.9	3.26639	1.0274e-29	3.35731e-28	YABBY domain containing protein, putative, expressed	302.155	324.283	797.771	794.672	GO:0003700,GO:0005575,GO:0006139,GO:0007275,GO:0009058,GO:0009908	sequence-specific DNA binding transcription factor activity|cellular_component|nucleobase, nucleoside, nucleotide and nucleic acid metabolic process|multicellular organismal development|biosynthetic process|flower development
LOC_Os03g11614	2097.2	6770.31	3.22826	4.39327e-05	0.000231311	OsMADS1 - MADS-box family gene with MIKCc type-box, expressed	72.4991	86.7486	168.883	229.506	GO:0003677,GO:0003700,GO:0005515,GO:0005634,GO:0006139,GO:0009058,GO:0009908	DNA binding|sequence-specific DNA binding transcription factor activity|protein binding|nucleus|nucleobase, nucleoside, nucleotide and nucleic acid metabolic process|biosynthetic process|flower development
LOC_Os03g11650	48.0675	1111.36	23.1209	3.32951e-13	4.18432e-12	ATMAP70 protein, putative, expressed	1.16334	0.93921	22.9991	14.8305	GO:0005515,GO:0005856,GO:0009987,GO:0016043	protein binding|cytoskeleton|cellular process|cellular component organization
LOC_Os03g11710	39.3996	151.957	3.85681	4.80692e-05	0.000251094	expressed protein	1.3497	2.17941	5.11807	5.44699	GO:0003674,GO:0005575,GO:0008150	molecular_function|cellular_component|biological_process
LOC_Os03g11760	0	20.2433	#DIV/0!	0.00164353	0.00628012	polygalacturonase, putative, expressed	0	0	0.688933	0.369542	GO:0000003,GO:0005623,GO:0005975,GO:0007275,GO:0008152,GO:0009056,GO:0009838,GO:0009908,GO:0009987,GO:0016043,GO:0016787,GO:0030154	reproduction|cell|carbohydrate metabolic process|multicellular organismal development|metabolic process|catabolic process|abscission|flower development|cellular process|cellular component organization|hydrolase activity|cell differentiation
LOC_Os03g11770	201.358	434.377	2.15724	8.62398e-05	0.000430655	expressed protein	6.95779	7.95405	14.0093	11.1231	GO:0003674,GO:0005575,GO:0008150	molecular_function|cellular_component|biological_process
LOC_Os03g11810	18.1523	70.6833	3.8939	0.00495107	0.0168263	expressed protein	1.4267	3.34072	6.91075	7.60816
LOC_Os03g11970	236.432	762.057	3.22316	3.07529e-12	3.56648e-11	tubulin/FtsZ domain containing protein, putative, expressed	7.00159	6.52089	17.139	16.799	GO:0005198,GO:0005575,GO:0005618,GO:0005829,GO:0005856,GO:0005886,GO:0009628,GO:0009987	structural molecule activity|cellular_component|cell wall|cytosol|cytoskeleton|plasma membrane|response to abiotic stimulus|cellular process
LOC_Os03g12110	16.9088	89.6436	5.30159	0.000197035	0.000916773	homocysteine S-methyltransferase protein, putative, expressed	0.319742	0.721964	1.89753	2.43003	GO:0008152,GO:0009058,GO:0009987,GO:0016740	metabolic process|biosynthetic process|cellular process|transferase activity
LOC_Os03g12160	1266.68	2793.54	2.2054	4.14884e-11	4.40241e-10	leucine-rich repeat family protein, putative, expressed	8.19599	9.70923	15.1735	15.5462	GO:0008150	biological_process
LOC_Os03g12230	253.245	1345.6	5.31342	5.52994e-16	8.46021e-15	caleosin related protein, putative, expressed	9.90037	8.51062	43.5542	32.8163	GO:0003824,GO:0005488,GO:0005623,GO:0005773,GO:0006629,GO:0006950,GO:0008150,GO:0008152,GO:0009536,GO:0009607,GO:0009628,GO:0009719,GO:0009987,GO:0016020	catalytic activity|binding|cell|vacuole|lipid metabolic process|response to stress|biological_process|metabolic process|plastid|response to biotic stimulus|response to abiotic stimulus|response to endogenous stimulus|cellular process|membrane
LOC_Os03g12260	57.506	534.633	9.297	7.18223e-25	1.87495e-23	cytochrome P450 protein, putative, expressed	1.70742	1.12163	9.55401	10.8342	GO:0003674,GO:0003824,GO:0005488,GO:0005623,GO:0008152,GO:0019825	molecular_function|catalytic activity|binding|cell|metabolic process|oxygen binding
LOC_Os03g12520	15.5885	187.237	12.0112	1.72681e-12	2.04054e-11	STRUBBELIG-RECEPTOR FAMILY 7 precursor, putative, expressed	0.417732	0.406728	3.91294	3.79649	GO:0000166,GO:0006464,GO:0008152,GO:0009987,GO:0016301	nucleotide binding|protein modification process|metabolic process|cellular process|kinase activity
LOC_Os03g12550	1443.16	3482.97	2.41343	2.96774e-14	4.06673e-13	expressed protein	14.7943	14.8076	26.4351	29.0955	GO:0003674,GO:0005575,GO:0008150	molecular_function|cellular_component|biological_process
LOC_Os03g12670	28098.6	63724.3	2.26788	4.65804e-16	7.16006e-15	expressed protein	529.298	541.641	955.39	935.266
LOC_Os03g12820	114.674	350.528	3.05673	5.51159e-07	3.83378e-06	ATP8, putative, expressed	3.49172	2.4908	8.28667	6.00408	GO:0005515,GO:0005634,GO:0005737,GO:0006950,GO:0007165,GO:0008150,GO:0008152,GO:0008219,GO:0009058,GO:0009607,GO:0009628,GO:0009653,GO:0009719,GO:0009790,GO:0009791,GO:0009987	protein binding|nucleus|cytoplasm|response to stress|signal transduction|biological_process|metabolic process|cell death|biosynthetic process|response to biotic stimulus|response to abiotic stimulus|anatomical structure morphogenesis|response to endogenous stimulus|embryo development|post-embryonic development|cellular process
LOC_Os03g12860	66.3365	161.497	2.43451	0.00225417	0.00833283	homeobox associated leucine zipper, putative, expressed	3.48809	2.50058	5.19412	6.12463	GO:0003677,GO:0003700,GO:0005634,GO:0006139,GO:0009058	DNA binding|sequence-specific DNA binding transcription factor activity|nucleus|nucleobase, nucleoside, nucleotide and nucleic acid metabolic process|biosynthetic process
LOC_Os03g12900	560.423	1214.42	2.16696	5.37096e-05	0.000278718	squalene monooxygenase, putative, expressed	6.28617	7.37689	13.3802	9.76073	GO:0003824,GO:0006629,GO:0006950,GO:0008152,GO:0009058,GO:0009628	catalytic activity|lipid metabolic process|response to stress|metabolic process|biosynthetic process|response to abiotic stimulus
LOC_Os03g12910	1362.67	3921.75	2.87799	7.13087e-20	1.40834e-18	squalene monooxygenase, putative, expressed	30.8184	31.0024	66.1442	72.1181	GO:0003824,GO:0006629,GO:0006950,GO:0008152,GO:0009058,GO:0009628	catalytic activity|lipid metabolic process|response to stress|metabolic process|biosynthetic process|response to abiotic stimulus
LOC_Os03g13080	5.31183	141.186	26.5795	3.27694e-13	4.12145e-12	LYK, putative, expressed	0.127714	0.164201	3.15785	2.68487	GO:0005886,GO:0006464,GO:0008152,GO:0009056,GO:0009987,GO:0016301	plasma membrane|protein modification process|metabolic process|catabolic process|cellular process|kinase activity
LOC_Os03g13100	1002.79	2297.82	2.29142	1.95001e-11	2.13698e-10	ariadne-1, putative, expressed	16.8475	17.6849	30.822	30.7603	GO:0005488	binding
LOC_Os03g13130	1802.76	10151.2	5.63089	5.46302e-54	4.43174e-52	ternary complex factor MIP1, putative, expressed	32.3797	33.2982	149.94	138.208	GO:0003674,GO:0005575,GO:0008150	molecular_function|cellular_component|biological_process
LOC_Os03g13140	0.829013	19.3093	23.2919	0.0131836	0.0399397	non-symbiotic hemoglobin 2, putative, expressed	9.88597e-05	0.0944195	0.672209	0.739389	GO:0005575,GO:0005618,GO:0005829,GO:0005886,GO:0006950,GO:0019825	cellular_component|cell wall|cytosol|plasma membrane|response to stress|oxygen binding
LOC_Os03g13600	230.183	600.475	2.60868	0.000179701	0.000842332	ZOS3-07 - C2H2 zinc finger protein, expressed	6.947	7.52744	12.5164	16.7815	GO:0003676,GO:0003700,GO:0005488,GO:0005622,GO:0006139,GO:0009058	nucleic acid binding|sequence-specific DNA binding transcription factor activity|binding|intracellular|nucleobase, nucleoside, nucleotide and nucleic acid metabolic process|biosynthetic process
LOC_Os03g13820	1041.87	3573.75	3.43012	9.16716e-25	2.38163e-23	protein kinase family protein, putative, expressed	10.9011	11.9945	33.3783	27.8804	GO:0000166,GO:0005575,GO:0006464,GO:0006950,GO:0008152,GO:0009987,GO:0016301	nucleotide binding|cellular_component|protein modification process|response to stress|metabolic process|cellular process|kinase activity
LOC_Os03g13840	4830.58	9873.62	2.04398	4.19868e-09	3.70326e-08	senescence-associated protein, putative, expressed	98.5869	139.432	199.06	180.099	GO:0003674,GO:0005886,GO:0006950,GO:0009628	molecular_function|plasma membrane|response to stress|response to abiotic stimulus
LOC_Os03g14030	224.46	1332.14	5.93485	5.41192e-09	4.72837e-08	thaumatin, putative, expressed	4.82281	3.58179	16.6374	22.003	GO:0003674,GO:0009607,GO:0016020	molecular_function|response to biotic stimulus|membrane
LOC_Os03g14040	527.385	1633.4	3.09716	0.00135749	0.00529417	expressed protein	25.5922	18.5184	42.4579	63.2289	GO:0003824,GO:0006091,GO:0009536,GO:0009579,GO:0015979,GO:0016020,GO:0019538	catalytic activity|generation of precursor metabolites and energy|plastid|thylakoid|photosynthesis|membrane|protein metabolic process
LOC_Os03g14110	27.1763	106.322	3.91231	0.000418204	0.00182613	expressed protein	1.11576	1.12349	2.73446	4.05903
LOC_Os03g14450	3573.64	10899.1	3.04985	1.37482e-25	3.70219e-24	enolase, putative, expressed	94.2239	93.9434	217.763	228.524	GO:0003677,GO:0003824,GO:0005488,GO:0005575,GO:0005576,GO:0005634,GO:0005737,GO:0005739,GO:0005829,GO:0005886,GO:0006950,GO:0008150,GO:0008152,GO:0009536,GO:0009628,GO:0009719,GO:0016020	DNA binding|catalytic activity|binding|cellular_component|extracellular region|nucleus|cytoplasm|mitochondrion|cytosol|plasma membrane|response to stress|biological_process|metabolic process|plastid|response to abiotic stimulus|response to endogenous stimulus|membrane
LOC_Os03g14990	888.93	2690.21	3.02635	3.5792e-19	6.7642e-18	chorismate synthase 2, chloroplast precursor, putative, expressed	26.0277	28.0267	67.5651	59.9607	GO:0000003,GO:0003824,GO:0005730,GO:0008152,GO:0009058,GO:0009536,GO:0009790,GO:0009791,GO:0009987	reproduction|catalytic activity|nucleolus|metabolic process|biosynthetic process|plastid|embryo development|post-embryonic development|cellular process
LOC_Os03g15180	95.2168	358.071	3.76058	2.37659e-05	0.000130953	PH domain containing protein, expressed	1.77097	2.71529	7.9337	5.27033	GO:0006139,GO:0007165,GO:0008289,GO:0009056,GO:0009536,GO:0009579,GO:0016020,GO:0030234	nucleobase, nucleoside, nucleotide and nucleic acid metabolic process|signal transduction|lipid binding|catabolic process|plastid|thylakoid|membrane|enzyme regulator activity
LOC_Os03g15220	8.55113	69.7462	8.15637	8.58085e-05	0.000428633	DUF292 domain containing protein, expressed	0.48754	0.373848	2.63006	2.64962	GO:0005739,GO:0008150	mitochondrion|biological_process
LOC_Os03g15360	35.5432	1353.4	38.0775	4.95835e-82	8.42375e-80	nmrA-like family domain containing protein, expressed	1.01357	2.25135	53.6084	43.6916	GO:0003824,GO:0008150,GO:0008152	catalytic activity|biological_process|metabolic process
LOC_Os03g15370	16.0122	72.784	4.54552	0.00211287	0.00785704	ubiquitin fusion protein, putative, expressed	0.408179	0.974308	3.03233	1.96927	GO:0005198,GO:0005730,GO:0005829,GO:0005840,GO:0006412	structural molecule activity|nucleolus|cytosol|ribosome|translation
LOC_Os03g15380	190.572	422.969	2.21947	5.15294e-05	0.000268219	expressed protein	9.6573	9.29938	18.0951	14.7119	GO:0005622,GO:0006464,GO:0009056,GO:0009987,GO:0019538	intracellular|protein modification process|catabolic process|cellular process|protein metabolic process
LOC_Os03g15410	330.887	820.469	2.4796	1.01015e-08	8.6078e-08	expressed protein	4.39475	4.65464	8.1837	9.25468	GO:0003674,GO:0005623,GO:0008150	molecular_function|cell|biological_process
LOC_Os03g15790	225.188	3323.18	14.7574	6.77029e-85	1.22731e-82	ZOS3-08 - C2H2 zinc finger protein, expressed	4.70368	6.37674	67.6271	59.6534	GO:0003676,GO:0003700,GO:0005488,GO:0006139,GO:0009058,GO:0016020	nucleic acid binding|sequence-specific DNA binding transcription factor activity|binding|nucleobase, nucleoside, nucleotide and nucleic acid metabolic process|biosynthetic process|membrane
LOC_Os03g15910	363.354	1043.64	2.87225	0.0113462	0.0350573	membrane protein, putative, expressed	9.08193	11.3352	29.5912	16.3979	GO:0003674,GO:0008150	molecular_function|biological_process
LOC_Os03g15920	736.398	3492.69	4.74294	0.000520718	0.00222971	expressed protein	19.6969	23.0593	101.531	57.5281	GO:0000003,GO:0003674,GO:0005575,GO:0009790,GO:0009791	reproduction|molecular_function|cellular_component|embryo development|post-embryonic development
LOC_Os03g16010	3182.65	9721.83	3.05464	2.99331e-14	4.0983e-13	BRASSINOSTEROID INSENSITIVE 1-associated receptor kinase 1 precursor, putative, expressed	60.0676	60.3642	133.257	152.482	GO:0000166,GO:0005623,GO:0006464,GO:0007165,GO:0008152,GO:0009653,GO:0009987,GO:0016043,GO:0016049,GO:0016301	nucleotide binding|cell|protein modification process|signal transduction|metabolic process|anatomical structure morphogenesis|cellular process|cellular component organization|cell growth|kinase activity
LOC_Os03g16060	461.785	2066.81	4.47568	1.11987e-16	1.7848e-15	expressed protein	13.1456	13.1316	42.0921	49.1781	GO:0003674,GO:0005575,GO:0008150	molecular_function|cellular_component|biological_process
LOC_Os03g16090	74.3288	237.561	3.19608	6.54451e-06	3.91813e-05	LIM domain-containing protein, putative, expressed	2.2399	1.42057	4.39431	4.72656	GO:0005488,GO:0009536	binding|plastid
LOC_Os03g16150	983.677	2204.68	2.24126	1.00744e-10	1.03813e-09	mannose-1-phosphate guanyltransferase, putative, expressed	22.579	23.4014	43.0668	37.291	GO:0005829,GO:0005975,GO:0006950,GO:0008150,GO:0009058,GO:0009607,GO:0009628,GO:0009719,GO:0009987,GO:0016740	cytosol|carbohydrate metabolic process|response to stress|biological_process|biosynthetic process|response to biotic stimulus|response to abiotic stimulus|response to endogenous stimulus|cellular process|transferase activity
LOC_Os03g16220	922.075	3270.3	3.54668	1.27821e-25	3.44778e-24	oxidoreductase, short chain dehydrogenase/reductase family domain containing protein, expressed	16.5305	17.0084	45.5427	47.0089	GO:0003824,GO:0005488,GO:0005829,GO:0008152	catalytic activity|binding|cytosol|metabolic process
LOC_Os03g16230	646.121	2321.03	3.59225	5.10293e-19	9.55481e-18	oxidoreductase, short chain dehydrogenase/reductase family protein, putative, expressed	21.863	20.4556	66.146	52.5451	GO:0003824,GO:0005488,GO:0005829,GO:0008152	catalytic activity|binding|cytosol|metabolic process
LOC_Os03g16390	121.401	1024.5	8.43893	2.49376e-35	1.03083e-33	avr9/Cf-9 rapidly elicited protein, putative, expressed	3.01601	3.19877	19.5257	21.2838	GO:0003674,GO:0008150	molecular_function|biological_process
LOC_Os03g16410	13.5252	117.087	8.65695	2.95392e-07	2.11547e-06	expressed protein	1.0471	1.82354	8.36506	10.9127
LOC_Os03g16460	960.032	2258.93	2.35297	0.00467808	0.015994	expressed protein	23.8994	23.05	53.326	33.17	GO:0005515,GO:0005634,GO:0005737,GO:0006950,GO:0009628	protein binding|nucleus|cytoplasm|response to stress|response to abiotic stimulus
LOC_Os03g16700	1502.68	5208.81	3.46634	5.67243e-07	3.93553e-06	initiator-binding protein, putative, expressed	21.2484	23.8242	52.9298	68.2222	GO:0003677,GO:0006139,GO:0009058	DNA binding|nucleobase, nucleoside, nucleotide and nucleic acid metabolic process|biosynthetic process
LOC_Os03g16760	58.9705	476.304	8.07699	1.28882e-12	1.5384e-11	protein phosphatase 2C, putative, expressed	1.15369	1.09909	6.19086	7.92856	GO:0003824,GO:0005886,GO:0006464,GO:0007275,GO:0008152,GO:0009058,GO:0009987,GO:0016787	catalytic activity|plasma membrane|protein modification process|multicellular organismal development|metabolic process|biosynthetic process|cellular process|hydrolase activity
LOC_Os03g16860	3622.28	9098.66	2.51186	0.0103187	0.0322448	DnaK family protein, putative, expressed	89.7464	68.7774	120.537	187.467	GO:0000166,GO:0005515,GO:0005618,GO:0005739,GO:0005773,GO:0005829,GO:0005886,GO:0006464,GO:0006950,GO:0008150,GO:0009607,GO:0009628,GO:0009987,GO:0016020,GO:0019538	nucleotide binding|protein binding|cell wall|mitochondrion|vacuole|cytosol|plasma membrane|protein modification process|response to stress|biological_process|response to biotic stimulus|response to abiotic stimulus|cellular process|membrane|protein metabolic process
LOC_Os03g16910	2738.18	6320.56	2.30831	4.28663e-07	3.01532e-06	SLT1 protein, putative, expressed	46.5187	49.987	78.8669	94.0658	GO:0003674,GO:0006950,GO:0009628	molecular_function|response to stress|response to abiotic stimulus
LOC_Os03g16920	5.30263	45.292	8.54142	0.00100416	0.00403618	DnaK family protein, putative, expressed	0.205	0.000139634	0.496215	0.895586	GO:0000166,GO:0005515,GO:0005618,GO:0005739,GO:0005773,GO:0005829,GO:0005886,GO:0006464,GO:0006950,GO:0008150,GO:0009607,GO:0009628,GO:0009987,GO:0016020,GO:0019538	nucleotide binding|protein binding|cell wall|mitochondrion|vacuole|cytosol|plasma membrane|protein modification process|response to stress|biological_process|response to biotic stimulus|response to abiotic stimulus|cellular process|membrane|protein metabolic process
LOC_Os03g16980	4164.84	9736.22	2.33772	1.16958e-10	1.20024e-09	NAD dependent epimerase/dehydratase family domain containing protein, expressed	89.2999	89.4913	151.779	172.888	GO:0003824,GO:0005488,GO:0005886,GO:0006139,GO:0008152,GO:0009987	catalytic activity|binding|plasma membrane|nucleobase, nucleoside, nucleotide and nucleic acid metabolic process|metabolic process|cellular process
LOC_Os03g17000	4185.7	9467.06	2.26176	3.74312e-13	4.68597e-12	NAD dependent epimerase/dehydratase family domain containing protein, expressed	69.3634	81.0331	126.455	137.974	GO:0003824,GO:0005575,GO:0005623,GO:0005829,GO:0006139,GO:0006810,GO:0007165,GO:0009058,GO:0009719,GO:0009987,GO:0019748	catalytic activity|cellular_component|cell|cytosol|nucleobase, nucleoside, nucleotide and nucleic acid metabolic process|transport|signal transduction|biosynthetic process|response to endogenous stimulus|cellular process|secondary metabolic process
LOC_Os03g17030	0	41.8278	#DIV/0!	0.00853366	0.027236	polyadenylate-binding protein, putative, expressed	0	0	1.10035	0.236799	GO:0003723,GO:0006412,GO:0008135	RNA binding|translation|translation factor activity, nucleic acid binding
LOC_Os03g17570	8025.51	19962.7	2.48741	1.90562e-18	3.43531e-17	response regulator receiver domain containing protein, expressed	86.8342	104.76	189.554	181.569	GO:0003677,GO:0004871,GO:0005634,GO:0005739,GO:0006139,GO:0007165,GO:0008150,GO:0009058,GO:0009628	DNA binding|signal transducer activity|nucleus|mitochondrion|nucleobase, nucleoside, nucleotide and nucleic acid metabolic process|signal transduction|biological_process|biosynthetic process|response to abiotic stimulus
LOC_Os03g17700	455.758	1808.66	3.96847	9.63673e-24	2.38704e-22	CGMC_MAPKCGMC_2_ERK.2 - CGMC includes CDA, MAPK, GSK3, and CLKC kinases, expressed	13.2966	14.9388	48.2354	39.2732	GO:0004871,GO:0005515,GO:0006464,GO:0006950,GO:0007165,GO:0007275,GO:0008150,GO:0008152,GO:0009058,GO:0009607,GO:0009628,GO:0009719,GO:0009791,GO:0009908,GO:0009987,GO:0016301,GO:0019748	signal transducer activity|protein binding|protein modification process|response to stress|signal transduction|multicellular organismal development|biological_process|metabolic process|biosynthetic process|response to biotic stimulus|response to abiotic stimulus|response to endogenous stimulus|post-embryonic development|flower development|cellular process|kinase activity|secondary metabolic proce…
LOC_Os03g17760	286.397	603.782	2.1082	1.43428e-05	8.17945e-05	RNA recognition motif containing protein, putative, expressed	8.64072	9.16363	14.8289	14.401	GO:0000166,GO:0003676,GO:0003723,GO:0005575	nucleotide binding|nucleic acid binding|RNA binding|cellular_component
LOC_Os03g17790	11.029	72.9617	6.61547	0.000175698	0.000826025	OsRCI2-5 - Putative low temperature and salt responsive protein, expressed	1.51301	0.613405	6.08639	4.80348	GO:0005623,GO:0006950,GO:0009628,GO:0016020	cell|response to stress|response to abiotic stimulus|membrane
LOC_Os03g17900	905.986	4368.6	4.82193	7.01262e-18	1.21621e-16	hydrolase, alpha/beta fold family protein, putative, expressed	20.0559	20.1346	69.4581	81.0673	GO:0005575,GO:0008150,GO:0008152,GO:0016787	cellular_component|biological_process|metabolic process|hydrolase activity
LOC_Os03g18130	4188.85	10461.8	2.49754	4.33181e-18	7.61033e-17	asparagine synthetase, putative, expressed	76.3629	73.5648	142.71	148.524	GO:0003824,GO:0005575,GO:0005829,GO:0006950,GO:0009058,GO:0009628,GO:0009987	catalytic activity|cellular_component|cytosol|response to stress|biosynthetic process|response to abiotic stimulus|cellular process
LOC_Os03g18140	497.283	2261.17	4.54706	1.57167e-25	4.22879e-24	expressed protein	8.88959	8.32425	28.7058	32.1179	GO:0003674,GO:0005575,GO:0006139,GO:0006950,GO:0009058,GO:0009628	molecular_function|cellular_component|nucleobase, nucleoside, nucleotide and nucleic acid metabolic process|response to stress|biosynthetic process|response to abiotic stimulus
LOC_Os03g18170	65.4307	511.533	7.81793	7.03495e-10	6.66308e-09	STE_MEKK_ste11_MAP3K.13 - STE kinases include homologs to sterile 7, sterile 11 and sterile 20 from yeast, expressed	2.64548	1.57774	10.977	14.6326	GO:0000166,GO:0006464,GO:0008152,GO:0009987,GO:0016301	nucleotide binding|protein modification process|metabolic process|cellular process|kinase activity
LOC_Os03g18300	33.1145	818.712	24.7237	3.94543e-19	7.44456e-18	chloroplast unusual positioning protein, putative, expressed	0.934681	1.21354	24.6269	17.0662	GO:0003674,GO:0008150,GO:0009536	molecular_function|biological_process|plastid
LOC_Os03g18370	575.621	1461.6	2.53917	8.86321e-12	9.98272e-11	MRH1, putative, expressed	14.8125	13.4997	29.7466	26.2969	GO:0000166,GO:0006464,GO:0007165,GO:0007275,GO:0009653,GO:0016301,GO:0030154	nucleotide binding|protein modification process|signal transduction|multicellular organismal development|anatomical structure morphogenesis|kinase activity|cell differentiation
LOC_Os03g18740	193.464	1789.02	9.24729	1.4658e-50	1.04536e-48	oxidoreductase, short chain dehydrogenase/reductase family, putative, expressed	7.40434	6.94133	49.7717	53.4149	GO:0003824,GO:0005488,GO:0005575,GO:0008152	catalytic activity|binding|cellular_component|metabolic process
LOC_Os03g18860	0	34.2236	#DIV/0!	0.00330051	0.0117111	pectinesterase, putative, expressed	0	0	0.997929	0.279695	GO:0005618,GO:0008150,GO:0008152,GO:0016787,GO:0030234	cell wall|biological_process|metabolic process|hydrolase activity|enzyme regulator activity
LOC_Os03g18890	911.052	3163.99	3.4729	1.47166e-24	3.78099e-23	glycosyl transferase 8 domain containing protein, putative, expressed	20.507	23.6525	58.263	61.0428	GO:0005794,GO:0005975,GO:0009058,GO:0016740	Golgi apparatus|carbohydrate metabolic process|biosynthetic process|transferase activity
LOC_Os03g19070	1418.75	3124.59	2.20236	1.29672e-11	1.44249e-10	long cell-linked locus protein, putative, expressed	59.5369	52.915	96.996	95.7984	GO:0003674,GO:0005739,GO:0008150	molecular_function|mitochondrion|biological_process
LOC_Os03g19120	2.27518	256.398	112.694	1.07164e-29	3.49484e-28	MYB family transcription factor, putative, expressed	0.155371	0.0894839	9.26304	9.12554	GO:0003677,GO:0003700,GO:0006139,GO:0009058,GO:0009987,GO:0019748	DNA binding|sequence-specific DNA binding transcription factor activity|nucleobase, nucleoside, nucleotide and nucleic acid metabolic process|biosynthetic process|cellular process|secondary metabolic process
LOC_Os03g19200	997.611	3539.47	3.54795	4.57063e-26	1.26223e-24	DNAJ heat shock N-terminal domain-containing protein, putative, expressed	17.2282	16.374	50.2922	42.6826	GO:0005488,GO:0005515,GO:0005575,GO:0009987,GO:0019538	binding|protein binding|cellular_component|cellular process|protein metabolic process
LOC_Os03g19220	30.6091	158.55	5.17984	0.00825742	0.0264716	expressed protein	3.18611	1.66792	13.3678	6.32915	GO:0003674,GO:0005575,GO:0005886,GO:0008150	molecular_function|cellular_component|plasma membrane|biological_process
LOC_Os03g19250	1116.76	2703.44	2.42078	1.99099e-07	1.45148e-06	AMP-binding enzyme, putative, expressed	29.0034	24.5954	46.0195	54.7094	GO:0000166,GO:0003824,GO:0005777,GO:0005975,GO:0008152,GO:0009987	nucleotide binding|catalytic activity|peroxisome|carbohydrate metabolic process|metabolic process|cellular process
LOC_Os03g19390	382.185	772.606	2.02155	0.00166091	0.00634132	TENA/THI-4 family protein, putative, expressed	19.3581	19.0566	36.0459	24.6582	GO:0003674,GO:0005575	molecular_function|cellular_component
LOC_Os03g19410	1885.75	3939.89	2.0893	1.31587e-10	1.33978e-09	OsPOP7 - Putative Prolyl Oligopeptidase homologue, expressed	26.5649	28.6674	49.6004	40.4733	GO:0009536,GO:0016787,GO:0019538	plastid|hydrolase activity|protein metabolic process
LOC_Os03g19462	470.428	1977.44	4.20348	9.74179e-07	6.55425e-06	expressed protein	11.5939	14.7459	36.7782	49.0348	GO:0005488,GO:0005575,GO:0005886,GO:0008150	binding|cellular_component|plasma membrane|biological_process
LOC_Os03g19500	1276.49	2848.24	2.23131	1.63398e-08	1.36582e-07	ubiquitin-conjugating enzyme, putative, expressed	48.0071	43.7795	73.7989	85.287	GO:0003824,GO:0006464,GO:0009056,GO:0009987,GO:0019538	catalytic activity|protein modification process|catabolic process|cellular process|protein metabolic process
LOC_Os03g19600	1376.52	9395.94	6.82589	0.000178123	0.000835971	retrotransposon protein, putative, unclassified, expressed	30.3826	36.3006	132.947	219.034
LOC_Os03g19610	2.82479	139.244	49.2935	2.47126e-06	1.56743e-05	pectinesterase, putative, expressed	0.150829	0.0324852	5.09872	2.48029	GO:0005618,GO:0008150,GO:0008152,GO:0016787	cell wall|biological_process|metabolic process|hydrolase activity
LOC_Os03g19709	25.4415	181.023	7.11525	1.6815e-06	1.09213e-05	expressed protein	1.88357	1.10512	10.2818	6.36545
LOC_Os03g19820	7.03741	129.665	18.4251	5.90111e-11	6.18691e-10	expressed protein	0.599276	0.889307	9.90284	11.2285
LOC_Os03g19920	629.633	2599.56	4.1287	1.4206e-28	4.41119e-27	expressed protein	12.9858	13.8281	46.548	39.7488	GO:0005515,GO:0005737,GO:0006139,GO:0009058,GO:0016740	protein binding|cytoplasm|nucleobase, nucleoside, nucleotide and nucleic acid metabolic process|biosynthetic process|transferase activity
LOC_Os03g19940	14.345	752.345	52.4465	1.67094e-61	1.72128e-59	expressed protein	1.12736	0.964927	44.093	43.8382	GO:0003674,GO:0005575,GO:0008150	molecular_function|cellular_component|biological_process
LOC_Os03g19970	2754.94	5540.59	2.01115	7.75536e-08	5.95771e-07	CAS1 domain-containing protein 1 precursor, putative, expressed	58.8309	67.2214	92.3701	104.582	GO:0003674,GO:0005575,GO:0008150	molecular_function|cellular_component|biological_process
LOC_Os03g19990	2.68969	68.169	25.3446	3.95266e-07	2.79008e-06	WD40-like Beta Propeller Repeat family protein, expressed	0.059387	0.0513064	0.903914	1.19758	GO:0003674,GO:0005618,GO:0005773,GO:0008150,GO:0016020	molecular_function|cell wall|vacuole|biological_process|membrane
LOC_Os03g20010	289.584	861.486	2.97491	8.00327e-06	4.72265e-05	nifU, putative, expressed	14.3309	8.77746	31.2757	22.4656	GO:0005198,GO:0009058,GO:0009536,GO:0009987,GO:0016043	structural molecule activity|biosynthetic process|plastid|cellular process|cellular component organization
LOC_Os03g20090	69.9227	212.325	3.03657	0.00068953	0.00286817	MYB family transcription factor, putative, expressed	2.29221	1.65494	5.77434	3.6343	GO:0003677,GO:0003700,GO:0006139,GO:0006950,GO:0009058,GO:0009628,GO:0009719	DNA binding|sequence-specific DNA binding transcription factor activity|nucleobase, nucleoside, nucleotide and nucleic acid metabolic process|response to stress|biosynthetic process|response to abiotic stimulus|response to endogenous stimulus
LOC_Os03g20180	945.859	2122.32	2.2438	8.09054e-11	8.39021e-10	ECT protein, putative, expressed	11.6988	11.8306	19.2966	21.7165	GO:0003674,GO:0008150	molecular_function|biological_process
LOC_Os03g20370	4176.63	14871.8	3.56071	7.23138e-07	4.94314e-06	OsCam1-1 - Calmodulin, expressed	215.719	211.648	512.421	667.465	GO:0005488,GO:0005515,GO:0007165,GO:0008150,GO:0009628,GO:0009791	binding|protein binding|signal transduction|biological_process|response to abiotic stimulus|post-embryonic development
LOC_Os03g20420	72.7751	708.124	9.7303	1.97834e-09	1.79594e-08	alpha-N-arabinofuranosidase A, putative, expressed	1.07948	1.20836	10.5619	6.86071	GO:0005576,GO:0005618,GO:0005773,GO:0005975,GO:0008152,GO:0016787	extracellular region|cell wall|vacuole|carbohydrate metabolic process|metabolic process|hydrolase activity
LOC_Os03g20440	101.487	385.346	3.79701	9.05184e-10	8.49402e-09	VQ domain containing protein, putative, expressed	5.62493	3.21381	14.6335	11.6096	GO:0003674,GO:0005575,GO:0008150	molecular_function|cellular_component|biological_process
LOC_Os03g20500	2095.74	7176.34	3.42425	4.66722e-29	1.47609e-27	OsFBX82 - F-box domain containing protein, expressed	66.8397	57.0535	162.739	167.254	GO:0003674,GO:0005575,GO:0006950,GO:0009628	molecular_function|cellular_component|response to stress|response to abiotic stimulus
LOC_Os03g20550	101.447	492.725	4.85698	1.7319e-14	2.41402e-13	WRKY55, expressed	4.423	3.64314	15.6388	14.8592	GO:0003700,GO:0006139,GO:0009058	sequence-specific DNA binding transcription factor activity|nucleobase, nucleoside, nucleotide and nucleic acid metabolic process|biosynthetic process
LOC_Os03g20680	92.1342	477.646	5.18424	1.7995e-14	2.49966e-13	late embryogenesis abundant protein 1, putative, expressed	3.82574	3.06399	12.6357	15.1622	GO:0000003,GO:0009790,GO:0009791	reproduction|embryo development|post-embryonic development
LOC_Os03g20730	72.241	408.026	5.64813	0.00215185	0.00798368	chaperone protein dnaJ, putative, expressed	14.3261	0.123794	41.0674	22.7388	GO:0005515,GO:0005634,GO:0006950,GO:0009987,GO:0019538	protein binding|nucleus|response to stress|cellular process|protein metabolic process
LOC_Os03g20870	12.0023	453.32	37.7695	3.72642e-10	3.63446e-09	zinc finger, C3HC4 type domain containing protein, expressed	0.378893	0.39627	8.76428	13.4855	GO:0005488	binding
LOC_Os03g20890	4.48282	34.4627	7.68773	0.00774405	0.0250061	transposon protein, putative, Mutator sub-class, expressed	0.0955278	0.0826364	0.574799	0.498333
LOC_Os03g21030	594.179	3898.01	6.56034	1.58436e-18	2.86571e-17	no apical meristem protein, putative, expressed	17.0063	15.6773	95.5912	71.9347	GO:0003700,GO:0005575,GO:0006139,GO:0007275,GO:0009058	sequence-specific DNA binding transcription factor activity|cellular_component|nucleobase, nucleoside, nucleotide and nucleic acid metabolic process|multicellular organismal development|biosynthetic process
LOC_Os03g21060	5.65879	126.501	22.3548	2.28044e-11	2.48232e-10	No apical meristem protein, putative, expressed	0.0962004	0.192634	2.77449	2.54048	GO:0003700,GO:0005575,GO:0006139,GO:0007275,GO:0009058	sequence-specific DNA binding transcription factor activity|cellular_component|nucleobase, nucleoside, nucleotide and nucleic acid metabolic process|multicellular organismal development|biosynthetic process
LOC_Os03g21400	80.7767	430.317	5.32725	1.04805e-06	7.01492e-06	cytochrome P450, putative, expressed	2.8715	3.22703	10.5284	14.6303	GO:0003674,GO:0003824,GO:0005488,GO:0005623,GO:0008152,GO:0019825	molecular_function|catalytic activity|binding|cell|metabolic process|oxygen binding
LOC_Os03g21419	37.9627	144.534	3.80725	0.00316023	0.0112688	retrotransposon protein, putative, Ty1-copia subclass, expressed	0.325457	0.826259	1.33345	2.05527
LOC_Os03g21450	27.1855	1516.16	55.771	2.46855e-64	2.70614e-62	bromodomain domain containing protein, expressed	0.636703	0.97464	39.2087	30.8452	GO:0003677,GO:0005575,GO:0008150	DNA binding|cellular_component|biological_process
LOC_Os03g21540	4593.52	19603.1	4.26756	7.00531e-17	1.13318e-15	TKL_IRAK_CrRLK1L-1.8 - The CrRLK1L-1 subfamily has homology to the CrRLK1L homolog, expressed	63.8085	75.8552	214.655	248.286	GO:0005575,GO:0005618,GO:0005886,GO:0006464,GO:0006950,GO:0008152,GO:0009607,GO:0009791,GO:0009856,GO:0009987,GO:0016020,GO:0016301	cellular_component|cell wall|plasma membrane|protein modification process|response to stress|metabolic process|response to biotic stimulus|post-embryonic development|pollination|cellular process|membrane|kinase activity
LOC_Os03g21620	1306.01	3495.48	2.67647	2.65466e-17	4.43341e-16	AGC_AGC_other_RS6K_like.1 - ACG kinases include homologs to PKA, PKG and PKC, expressed	31.1188	24.748	59.0789	57.3466	GO:0005634,GO:0006412,GO:0006464,GO:0006950,GO:0008152,GO:0009628,GO:0009987,GO:0016301	nucleus|translation|protein modification process|response to stress|metabolic process|response to abiotic stimulus|cellular process|kinase activity
LOC_Os03g21820	192.027	2161.64	11.257	5.76033e-43	3.14675e-41	expansin precursor, putative, expressed	7.74005	7.81226	63.9947	71.8432	GO:0005576,GO:0005623,GO:0009653,GO:0009987,GO:0016043,GO:0016049	extracellular region|cell|anatomical structure morphogenesis|cellular process|cellular component organization|cell growth
LOC_Os03g21850	2777.96	12333.3	4.43971	1.32917e-42	7.12895e-41	nucleotidyltransferase, putative, expressed	33.1842	41.3287	126.146	131.161	GO:0003674,GO:0008150	molecular_function|biological_process
LOC_Os03g21870	34.2137	255.158	7.45776	3.39096e-12	3.92276e-11	DUF623 domain containing protein, expressed	1.43199	1.54151	10.047	7.2145	GO:0005515,GO:0005730,GO:0005856,GO:0006139,GO:0006464,GO:0009058,GO:0009653,GO:0016043,GO:0016049	protein binding|nucleolus|cytoskeleton|nucleobase, nucleoside, nucleotide and nucleic acid metabolic process|protein modification process|biosynthetic process|anatomical structure morphogenesis|cellular component organization|cell growth
LOC_Os03g21880	3.72135	154.863	41.6146	5.86653e-05	0.00030274	THION28 - Plant thionin family protein precursor, expressed	0.464106	0.135178	14.6018	6.42819
LOC_Os03g22050	521.554	1715.36	3.28895	0.00441959	0.0151967	CAMK_KIN1/SNF1/Nim1_like.16 - CAMK includes calcium/calmodulin depedent protein kinases, expressed	6.33449	6.90229	21.8865	12.2601	GO:0000166,GO:0006464,GO:0007165,GO:0008152,GO:0009987,GO:0016301	nucleotide binding|protein modification process|signal transduction|metabolic process|cellular process|kinase activity
LOC_Os03g22470	17.0439	3860.06	226.477	1.45679e-10	1.47539e-09	desiccation-related protein PCC13-62 precursor, putative, expressed	0.516429	0.895208	90.5407	161.225	GO:0003674,GO:0005623,GO:0008150	molecular_function|cell|biological_process
LOC_Os03g22510	20.274	541.388	26.7036	8.82314e-35	3.55655e-33	expressed protein	1.30764	0.997537	27.7581	21.03
LOC_Os03g22800	172.595	359.398	2.08233	0.0107803	0.0335292	OsFBT5 - F-box and tubby domain containing protein, expressed	3.03049	2.11002	3.44245	4.83789	GO:0003700,GO:0005575,GO:0006139,GO:0008152,GO:0009058,GO:0016787	sequence-specific DNA binding transcription factor activity|cellular_component|nucleobase, nucleoside, nucleotide and nucleic acid metabolic process|metabolic process|biosynthetic process|hydrolase activity
LOC_Os03g22820	4.20341	68.1722	16.2183	9.36378e-05	0.00046488	expressed protein	0.401703	0.0871732	2.10653	3.77664
LOC_Os03g22830	630.803	1627.69	2.58034	2.98909e-05	0.000161763	zinc finger, C3HC4 type domain containing protein, expressed	21.7278	20.0552	36.4745	47.0817	GO:0005488,GO:0005618	binding|cell wall
LOC_Os03g23920	53.8737	241.84	4.48901	0.000135715	0.000651628	expressed protein	3.27975	0.449319	5.62149	7.39685
LOC_Os03g23960	869.648	2335.93	2.68606	2.81136e-15	4.11297e-14	IQ calmodulin-binding motif family protein, putative, expressed	26.9206	30.3774	58.5339	61.1978	GO:0005515,GO:0008150	protein binding|biological_process
LOC_Os03g24184	831.249	2276.16	2.73824	7.80606e-16	1.18088e-14	TRAF-type zinc finger domain-containing protein 1, putative, expressed	41.1911	35.1905	82.9837	79.8903	GO:0008150	biological_process
LOC_Os03g24220	4327.11	11877.9	2.74499	1.97058e-11	2.15806e-10	villin protein, putative, expressed	58.3064	57.9226	114.869	132.921	GO:0005515,GO:0009987,GO:0016043	protein binding|cellular process|cellular component organization
LOC_Os03g24260	20.7253	102.696	4.95511	0.0137202	0.0413723	retrotransposon protein, putative, unclassified, expressed	1.63802e-05	0.487442	0.6994	1.18591
LOC_Os03g24380	880.858	1929.54	2.19053	5.09299e-10	4.90393e-09	glutathione peroxidase domain containing protein, expressed	41.8716	36.9718	67.5405	66.8641	GO:0003824,GO:0005829,GO:0006464,GO:0006950,GO:0008152,GO:0009058	catalytic activity|cytosol|protein modification process|response to stress|metabolic process|biosynthetic process
LOC_Os03g24510	0.964114	99.7557	103.469	8.56432e-13	1.04006e-11	glycosyl transferase 8 domain containing protein, putative, expressed	0.0449912	0	2.68754	1.6679	GO:0005623,GO:0005975,GO:0009058,GO:0016740	cell|carbohydrate metabolic process|biosynthetic process|transferase activity
LOC_Os03g24600	854.747	1910.21	2.23482	1.89343e-10	1.89513e-09	peptide methionine sulfoxide reductase msrB, putative, expressed	62.271	46.6523	100.09	89.5907	GO:0003824,GO:0006950,GO:0008152,GO:0009536	catalytic activity|response to stress|metabolic process|plastid
LOC_Os03g24730	58.1875	200.519	3.44609	2.26528e-05	0.00012516	expressed protein	0.477269	1.26542	2.36571	2.29826	GO:0005488,GO:0005575,GO:0008150	binding|cellular_component|biological_process
LOC_Os03g24940	624.321	4166.6	6.67381	2.53163e-53	1.97949e-51	proline-rich family protein, putative, expressed	12.9712	13.7879	71.1716	67.8592	GO:0003674,GO:0005575,GO:0008150	molecular_function|cellular_component|biological_process
LOC_Os03g25040	0	23.7529	#DIV/0!	0.000524571	0.00224532	GDSL-like lipase/acylhydrolase, putative, expressed	0	0	0.854877	0.368705	GO:0005623,GO:0005773,GO:0006629,GO:0008152,GO:0016787	cell|vacuole|lipid metabolic process|metabolic process|hydrolase activity
LOC_Os03g25060	2.20763	350.008	158.544	4.74422e-40	2.33604e-38	expressed protein	0.111939	0.195952	22.3438	18.2848
LOC_Os03g25070	2202.6	6565.22	2.98067	5.78454e-23	1.35918e-21	CAMK_CAMK_like.18 - CAMK includes calcium/calmodulin depedent protein kinases, expressed	36.7005	38.769	89.5135	85.6336	GO:0000166,GO:0005488,GO:0005886,GO:0006464,GO:0008152,GO:0009058,GO:0009987,GO:0016020,GO:0016301,GO:0016787	nucleotide binding|binding|plasma membrane|protein modification process|metabolic process|biosynthetic process|cellular process|membrane|kinase activity|hydrolase activity
LOC_Os03g25150	166.604	7678.06	46.0857	8.54562e-79	1.3593e-76	transposon protein, putative, unclassified, expressed	3.66001	4.61192	139.952	156.699
LOC_Os03g25270	530.805	1524.9	2.87281	7.1328e-15	1.01782e-13	pyrrolidone-carboxylate peptidase, putative, expressed	14.5457	11.6507	27.7873	30.6843	GO:0005575,GO:0019538	cellular_component|protein metabolic process
LOC_Os03g25280	0	165.003	#DIV/0!	2.18628e-23	5.30215e-22	peroxidase precursor, putative, expressed	0	0	5.17469	5.12619	GO:0003824,GO:0005488,GO:0005623,GO:0006950,GO:0008152	catalytic activity|binding|cell|response to stress|metabolic process
LOC_Os03g25300	0	150.958	#DIV/0!	1.5538e-21	3.35903e-20	peroxidase precursor, putative, expressed	0	0	4.76389	4.30873	GO:0003824,GO:0005488,GO:0005623,GO:0006950,GO:0008152	catalytic activity|binding|cell|response to stress|metabolic process
LOC_Os03g25350	3.3836	47.6317	14.0772	0.000205683	0.000952777	LTPL36 - Protease inhibitor/seed storage/LTP family protein precursor, expressed	0.103014	0.450884	2.4602	3.74909	GO:0005623,GO:0006810,GO:0008289	cell|transport|lipid binding
LOC_Os03g25420	221.209	450.067	2.03458	0.000183107	0.00085738	expressed protein	3.4989	3.62785	5.93388	5.38347	GO:0003674,GO:0005575,GO:0008150	molecular_function|cellular_component|biological_process
LOC_Os03g25760	175.002	725.85	4.14767	2.50787e-05	0.000137795	calmodulin-binding protein, putative, expressed	3.95183	4.33056	16.4133	10.4487	GO:0005515,GO:0005575,GO:0008150	protein binding|cellular_component|biological_process
LOC_Os03g26044	470.496	1635.9	3.47697	5.2592e-06	3.18863e-05	CSLA5 - cellulose synthase-like family A; mannan synthase, expressed	6.39952	8.10567	23.4611	15.9821	GO:0008150,GO:0008152,GO:0009607,GO:0016740	biological_process|metabolic process|response to biotic stimulus|transferase activity
LOC_Os03g26060	0	37.3324	#DIV/0!	5.16749e-06	3.13596e-05	expressed protein	0	0	2.07349	2.82857
LOC_Os03g26130	2.62214	71.7337	27.3569	1.74503e-07	1.28197e-06	MYB family transcription factor, putative, expressed	0.098519	0.166098	3.27154	2.75266	GO:0003677,GO:0003700,GO:0006139,GO:0008150,GO:0009058,GO:0009719	DNA binding|sequence-specific DNA binding transcription factor activity|nucleobase, nucleoside, nucleotide and nucleic acid metabolic process|biological_process|biosynthetic process|response to endogenous stimulus
LOC_Os03g26820	7243.47	19772.4	2.72969	4.554e-09	4.00902e-08	LTPL52 - Protease inhibitor/seed storage/LTP family protein precursor, expressed	433.619	354.719	767.019	903.682	GO:0005886,GO:0006810,GO:0008289,GO:0016020	plasma membrane|transport|lipid binding|membrane
LOC_Os03g26830	0	17.435	#DIV/0!	0.00417446	0.0144486	expressed protein	0	0	2.23493	1.2752
LOC_Os03g26840	0.829013	25.2782	30.4919	0.00248688	0.00909258	OsFBX93 - F-box domain containing protein, expressed	0	0.134491	1.4991	1.98256
LOC_Os03g26910	275.355	4467.54	16.2246	1.83736e-38	8.52938e-37	uncharacterized glycosyl hydrolase Rv2006/MT2062, putative, expressed	6.63129	9.46094	94.175	108.626	GO:0003824,GO:0005575,GO:0005975,GO:0008152,GO:0009058,GO:0009987,GO:0016787	catalytic activity|cellular_component|carbohydrate metabolic process|metabolic process|biosynthetic process|cellular process|hydrolase activity
LOC_Os03g26990	0.964114	201.812	209.324	8.92573e-26	2.42775e-24	VQ domain containing protein, putative, expressed	0.0732907	0	5.13346	5.95443	GO:0003674,GO:0005575,GO:0008150	molecular_function|cellular_component|biological_process
LOC_Os03g27110	21.6342	826.867	38.2203	8.71465e-19	1.60671e-17	hydrolase protein, putative, expressed	1.38524	0.251752	20.4854	27.3843	GO:0003824,GO:0005886,GO:0008152,GO:0016787	catalytic activity|plasma membrane|metabolic process|hydrolase activity
LOC_Os03g27120	3.30685	36.8638	11.1477	0.00164629	0.00628995	ICE-like protease p20 domain containing protein, putative, expressed	0.174115	0.0374854	0.81671	1.03133	GO:0008152,GO:0008219,GO:0016787,GO:0019538	metabolic process|cell death|hydrolase activity|protein metabolic process
LOC_Os03g27190	8.61868	53.0125	6.15089	0.00191091	0.0071809	ICE-like protease p20 domain containing protein, putative, expressed	0.399809	0.231386	1.43903	1.58254	GO:0008152,GO:0008219,GO:0016787,GO:0019538	metabolic process|cell death|hydrolase activity|protein metabolic process
LOC_Os03g27230	1151.56	4255.77	3.69565	0.00061235	0.0025792	phospho-2-dehydro-3-deoxyheptonate aldolase, chloroplast precursor, putative, expressed	25.5653	28.419	97.993	58.3612	GO:0008152,GO:0009058,GO:0009987,GO:0016020,GO:0016740	metabolic process|biosynthetic process|cellular process|membrane|transferase activity
LOC_Os03g27760	965.488	3819.27	3.95579	1.23899e-30	4.24988e-29	nodulation protein-related, putative, expressed	28.8629	28.0977	90.6612	84.8843	GO:0003674,GO:0005575,GO:0008150	molecular_function|cellular_component|biological_process
LOC_Os03g27800	184.652	669.55	3.62601	5.15357e-13	6.37303e-12	paramyosin, putative, expressed	3.0882	3.2309	9.01656	8.8374	GO:0005515,GO:0005829,GO:0005886,GO:0009987,GO:0016043	protein binding|cytosol|plasma membrane|cellular process|cellular component organization
LOC_Os03g27990	273.093	722.235	2.64465	1.29795e-06	8.59011e-06	STRUBBELIG-RECEPTOR FAMILY 7 precursor, putative, expressed	4.58675	5.05164	8.84318	10.9375	GO:0000166,GO:0005634,GO:0005829,GO:0005886,GO:0006464,GO:0007165,GO:0016301	nucleotide binding|nucleus|cytosol|plasma membrane|protein modification process|signal transduction|kinase activity
LOC_Os03g28080	209.341	690.753	3.29965	1.85016e-06	1.19594e-05	ring-H2 zinc finger protein, putative, expressed	7.9786	8.12549	24.6055	17.041	GO:0005488	binding
LOC_Os03g28090	0.482057	175.648	364.373	1.8927e-23	4.61083e-22	pectinesterase, putative, expressed	0.0256653	0	3.26131	2.78941	GO:0005618,GO:0008150,GO:0008152,GO:0016787,GO:0030234	cell wall|biological_process|metabolic process|hydrolase activity|enzyme regulator activity
LOC_Os03g28140	480.346	1030.85	2.14605	3.02565e-07	2.16493e-06	1-phosphatidylinositol-4-phosphate 5-kinase/ zinc ion binding protein, putative, expressed	3.54368	5.19331	7.62873	6.98146	GO:0005488,GO:0005739,GO:0005768,GO:0006629,GO:0007165,GO:0007275,GO:0008289,GO:0009987,GO:0016043,GO:0016301	binding|mitochondrion|endosome|lipid metabolic process|signal transduction|multicellular organismal development|lipid binding|cellular process|cellular component organization|kinase activity
LOC_Os03g28160	68.8327	11059.7	160.675	1.84276e-227	2.84741e-224	jacalin-like lectin domain containing protein, expressed	3.72054	3.4421	486.696	410.796	GO:0003674,GO:0005575,GO:0008150	molecular_function|cellular_component|biological_process
LOC_Os03g28170	25.7117	4995.63	194.294	2.77267e-51	2.01727e-49	expressed protein	2.14866	0.933882	273.755	200.526
LOC_Os03g29240	1301.38	3082.49	2.36863	4.5344e-13	5.63959e-12	PDI, putative, expressed	28.291	33.4076	58.8453	55.0162	GO:0003674,GO:0003824,GO:0005829,GO:0007275,GO:0008150,GO:0008152,GO:0009605,GO:0009653,GO:0009856,GO:0016043,GO:0016049,GO:0030154	molecular_function|catalytic activity|cytosol|multicellular organismal development|biological_process|metabolic process|response to external stimulus|anatomical structure morphogenesis|pollination|cellular component organization|cell growth|cell differentiation
LOC_Os03g29250	49.5628	420.694	8.4881	7.55694e-20	1.49067e-18	SPX domain-containing protein, putative, expressed	3.33524	1.4941	16.8101	15.1618	GO:0003674,GO:0005575,GO:0006950,GO:0007154,GO:0009991	molecular_function|cellular_component|response to stress|cell communication|response to extracellular stimulus
LOC_Os03g29340	130.723	640.914	4.90283	4.88097e-17	8.00403e-16	domain of unknown function domain containing protein, expressed	1.56943	1.84026	7.3886	5.6928	GO:0008150	biological_process
LOC_Os03g29350	1574.26	11332.4	7.19858	1.65824e-68	2.06162e-66	von Willebrand factor type A domain containing protein, expressed	24.2122	28.139	142.588	150.507	GO:0003674,GO:0005886,GO:0008150,GO:0016020	molecular_function|plasma membrane|biological_process|membrane
LOC_Os03g29540	744.23	1885.38	2.53332	0.000241574	0.00110391	ATP-dependent protease, putative, expressed	8.99009	8.88479	21.1912	14.2388	GO:0006139,GO:0009056,GO:0009536,GO:0016787,GO:0019538	nucleobase, nucleoside, nucleotide and nucleic acid metabolic process|catabolic process|plastid|hydrolase activity|protein metabolic process
LOC_Os03g29680	1162.01	3211.81	2.76402	9.96221e-18	1.71311e-16	EARLY flowering protein, putative, expressed	42.9877	42.5104	88.6512	95.0521	GO:0003674,GO:0005575,GO:0008150	molecular_function|cellular_component|biological_process
LOC_Os03g29760	440.495	1381.71	3.13672	2.78687e-13	3.53109e-12	nuclear transcription factor Y subunit, putative, expressed	9.60615	12.4961	30.2046	23.9261	GO:0003700,GO:0005634,GO:0005654,GO:0006139,GO:0009058,GO:0009536	sequence-specific DNA binding transcription factor activity|nucleus|nucleoplasm|nucleobase, nucleoside, nucleotide and nucleic acid metabolic process|biosynthetic process|plastid
LOC_Os03g29770	1741.03	7634.88	4.38526	1.57288e-05	8.92906e-05	EF hand family protein, expressed	79.4738	100.11	376.505	240.243	GO:0005488,GO:0005829,GO:0008150	binding|cytosol|biological_process
LOC_Os03g29920	18.9046	222.346	11.7615	3.94865e-14	5.34319e-13	proline-rich protein, putative, expressed	0.493738	0.691888	5.34238	5.50822	GO:0005488,GO:0005575,GO:0006810	binding|cellular_component|transport
LOC_Os03g29930	356.918	1323.07	3.70693	0.00392289	0.0136846	expressed protein	16.6622	15.1971	60.0354	32.6272
LOC_Os03g29950	121.266	932.319	7.68819	1.18999e-06	7.91755e-06	glucose-6-phosphate 1-dehydrogenase, chloroplast precursor, putative, expressed	2.89286	3.15017	22.5615	13.8061	GO:0003824,GO:0005515,GO:0005975,GO:0006139,GO:0008152,GO:0009056,GO:0009536,GO:0009987	catalytic activity|protein binding|carbohydrate metabolic process|nucleobase, nucleoside, nucleotide and nucleic acid metabolic process|metabolic process|catabolic process|plastid|cellular process
LOC_Os03g30240	101.032	296.374	2.93346	9.47296e-06	5.53553e-05	expressed protein	11.9727	9.86859	21.6727	27.9933	GO:0005829,GO:0008152,GO:0016740	cytosol|metabolic process|transferase activity
LOC_Os03g30250	10.6237	241.84	22.7642	5.66952e-16	8.66559e-15	COBRA-like protein precursor, putative, expressed	0.181496	0.228401	3.13943	4.12132	GO:0005773,GO:0005886,GO:0009987,GO:0016020	vacuole|plasma membrane|cellular process|membrane
LOC_Os03g30470	0	146.76	#DIV/0!	1.7315e-09	1.58136e-08	CHIT4 - Chitinase family protein precursor, expressed	1.80681e-84	5.32525e-63	3.71883	6.67753	GO:0005773,GO:0005829,GO:0006950,GO:0007165,GO:0008150,GO:0008152,GO:0009607,GO:0009719,GO:0016020,GO:0016787	vacuole|cytosol|response to stress|signal transduction|biological_process|metabolic process|response to biotic stimulus|response to endogenous stimulus|membrane|hydrolase activity
LOC_Os03g30519	681.253	3369.92	4.94666	7.22756e-19	1.34016e-17	expressed protein	10.8926	13.7916	53.6636	41.6885
LOC_Os03g30530	1561.29	7102.78	4.54931	2.51513e-21	5.36224e-20	expressed protein	21.7615	23.8393	75.3827	85.7823	GO:0003674,GO:0005575,GO:0008150	molecular_function|cellular_component|biological_process
LOC_Os03g30950	3103.34	77249.2	24.8923	3.13472e-119	1.09375e-116	acyl-desaturase, chloroplast precursor, putative, expressed	86.3946	106.337	1802.37	1927.83	GO:0003824,GO:0006629,GO:0006950,GO:0007165,GO:0008152,GO:0009058,GO:0009536,GO:0009607,GO:0009719,GO:0009987	catalytic activity|lipid metabolic process|response to stress|signal transduction|metabolic process|biosynthetic process|plastid|response to biotic stimulus|response to endogenous stimulus|cellular process
LOC_Os03g31180	221.285	1055.64	4.77048	2.11939e-22	4.84995e-21	diacylglycerol kinase 1, putative, expressed	2.88128	3.13327	12.4579	9.96013	GO:0005488,GO:0005575,GO:0006464,GO:0007165,GO:0016301	binding|cellular_component|protein modification process|signal transduction|kinase activity
LOC_Os03g31510	725.664	3635.4	5.00976	1.80969e-39	8.72552e-38	cysteine proteinase inhibitor 8 precursor, putative, expressed	42.9475	41.4994	165.406	163.808	GO:0005618,GO:0008150,GO:0008152,GO:0030234	cell wall|biological_process|metabolic process|enzyme regulator activity
LOC_Os03g31550	4120.23	8544.31	2.07375	0.000135433	0.000650578	aldehyde oxidase, putative, expressed	43.9383	43.2885	62.2259	78.0982	GO:0003824,GO:0005829,GO:0006139,GO:0006950,GO:0008152,GO:0009056,GO:0009628,GO:0009987	catalytic activity|cytosol|nucleobase, nucleoside, nucleotide and nucleic acid metabolic process|response to stress|metabolic process|catabolic process|response to abiotic stimulus|cellular process
LOC_Os03g31630	6.28515	791.367	125.911	5.88432e-13	7.24906e-12	OsSub29 - Putative Subtilisin homologue, expressed	0.0272738	0.235573	10.0025	15.6616	GO:0005515,GO:0005576,GO:0005618,GO:0005773,GO:0008152,GO:0016020,GO:0016787,GO:0019538	protein binding|extracellular region|cell wall|vacuole|metabolic process|membrane|hydrolase activity|protein metabolic process
LOC_Os03g31740	25.4415	196.716	7.73207	2.03711e-10	2.03079e-09	ZCF37, putative, expressed	2.10859	1.2238	10.2364	9.80263
LOC_Os03g32170	792.835	6984.74	8.80983	6.34381e-75	9.10843e-73	NAD dependent epimerase/dehydratase family protein, putative, expressed	20.4386	21.7771	140.331	148.848	GO:0003824,GO:0005829,GO:0006629,GO:0006950,GO:0007275,GO:0008152	catalytic activity|cytosol|lipid metabolic process|response to stress|multicellular organismal development|metabolic process
LOC_Os03g32180	0	33.8809	#DIV/0!	1.58418e-05	8.99002e-05	polygalacturonase inhibitor 1 precursor, putative, expressed	0	0	1.18572	1.95364	GO:0005618,GO:0006950,GO:0007165,GO:0009536,GO:0009628	cell wall|response to stress|signal transduction|plastid|response to abiotic stimulus
LOC_Os03g32190	0	113.231	#DIV/0!	1.88168e-07	1.37458e-06	transposon protein, putative, unclassified, expressed	0	0	1.31491	2.57016
LOC_Os03g32270	778.241	4108.92	5.27975	6.3509e-43	3.46354e-41	hydrolase, alpha/beta fold family domain containing protein, expressed	29.2916	29.2581	121.958	118.754	GO:0005575,GO:0008152,GO:0009628,GO:0009791,GO:0016787	cellular_component|metabolic process|response to abiotic stimulus|post-embryonic development|hydrolase activity
LOC_Os03g32314	2504.33	6228.6	2.48713	2.44292e-11	2.65384e-10	allene oxide cyclase 4, chloroplast precursor, putative, expressed	48.1959	44.9389	84.0697	95.8527	GO:0003824,GO:0005773,GO:0005886,GO:0006629,GO:0006950,GO:0008152,GO:0009058,GO:0009607,GO:0009628,GO:0009987,GO:0016020	catalytic activity|vacuole|plasma membrane|lipid metabolic process|response to stress|metabolic process|biosynthetic process|response to biotic stimulus|response to abiotic stimulus|cellular process|membrane
LOC_Os03g32490	154.488	375.078	2.42788	0.000671942	0.00280317	DUF1230 domain containing protein, expressed	6.62235	5.84271	9.95244	13.5292	GO:0003674,GO:0008150	molecular_function|biological_process
LOC_Os03g32499	399.354	1506.58	3.77254	2.34815e-05	0.000129562	expressed protein	28.3908	27.5996	68.387	95.2464	GO:0003674,GO:0008150	molecular_function|biological_process
LOC_Os03g33860	0	13.7508	#DIV/0!	0.0135597	0.0409416	retrotransposon protein, putative, Ty3-gypsy subclass, expressed	2.46773e-45	0	0.390103	0.507533
LOC_Os03g34310	1081.33	2375.73	2.19705	1.65142e-10	1.66522e-09	expressed protein	13.6954	17.6207	25.7768	27.6903
LOC_Os03g36080	84.0467	1747.37	20.7905	1.10306e-23	2.72191e-22	expressed protein	4.95348	2.97719	74.5644	53.8157
LOC_Os03g36130	113.756	232.991	2.04817	0.00386114	0.013488	retrotransposon protein, putative, unclassified, expressed	1.20883	1.45182	2.21625	2.03742
LOC_Os03g36439	260.783	668.37	2.56293	3.35426e-08	2.70147e-07	F-box domain containing protein, expressed	20.3971	19.4059	41.9096	37.4937
LOC_Os03g36460	4.69467	96.7115	20.6003	3.35728e-06	2.093e-05	expressed protein	0.19781	0.683628	9.40775	5.08791
LOC_Os03g36470	1.79313	99.1834	55.3131	6.79677e-11	7.08021e-10	retrotransposon protein, putative, unclassified, expressed	0.0482161	0.0276282	1.35681	2.01933
LOC_Os03g36480	1.31107	136.975	104.476	7.31783e-17	1.18255e-15	retrotransposon protein, putative, Ty3-gypsy subclass, expressed	0.0503593	0.069069	4.85232	4.53783
LOC_Os03g36490	3.6538	193.326	52.9108	1.12178e-20	2.30093e-19	retrotransposon protein, putative, Ty3-gypsy subclass, expressed	0.119587	0.0615548	3.85764	4.19031
LOC_Os03g37010	2069.24	6841.97	3.30651	5.52007e-27	1.59218e-25	glycosyltransferase, putative, expressed	33.6913	35.1503	93.7488	83.6793	GO:0008150,GO:0008152,GO:0016740	biological_process|metabolic process|transferase activity
LOC_Os03g37120	84.5748	180.15	2.13007	0.00718376	0.0234159	retrotransposon protein, putative, unclassified, expressed	1.54395	1.83748	3.21789	2.40944
LOC_Os03g37780	54.5061	146.043	2.67939	0.00211682	0.00786902	expressed protein	2.15224	3.15193	5.86048	5.21025
LOC_Os03g37960	6.4878	92.3906	14.2407	1.82103e-07	1.33297e-06	acyl CoA binding protein, putative, expressed	0.399408	0.941156	7.70195	7.82735
LOC_Os03g38250	160.945	906.442	5.63199	7.20412e-24	1.79269e-22	disease resistance RPP13-like protein 1, putative, expressed	1.90514	2.36776	10.2092	8.55264	GO:0005515,GO:0006950	protein binding|response to stress
LOC_Os03g38390	0	35.568	#DIV/0!	0.0133551	0.0403765	GDSL-like lipase/acylhydrolase, putative, expressed	0	0	1.58773	0.331448	GO:0005623,GO:0006629,GO:0008152,GO:0016787	cell|lipid metabolic process|metabolic process|hydrolase activity
LOC_Os03g38640	158.363	463.814	2.9288	5.42263e-08	4.26464e-07	expressed protein	6.22285	6.07451	14.9519	13.1082
LOC_Os03g39110	47.2477	631.513	13.366	1.27482e-33	4.91292e-32	expressed protein	1.48941	1.48897	16.0926	15.0948	GO:0006139,GO:0009056,GO:0009536,GO:0016787,GO:0019538	nucleobase, nucleoside, nucleotide and nucleic acid metabolic process|catabolic process|plastid|hydrolase activity|protein metabolic process
LOC_Os03g39432	99.7304	378.717	3.79741	0.00324672	0.0115405	CPuORF31 - conserved peptide uORF-containing transcript, expressed	2.45069	2.23787	5.17698	8.59895	GO:0003700,GO:0005634,GO:0006139,GO:0009058	sequence-specific DNA binding transcription factor activity|nucleus|nucleobase, nucleoside, nucleotide and nucleic acid metabolic process|biosynthetic process
LOC_Os03g39980	5.86144	77.5281	13.2268	2.06755e-06	1.32746e-05	expressed protein	0.378774	0.274008	3.60641	3.56277
LOC_Os03g40270	8397.44	17632.8	2.09978	5.32957e-13	6.58064e-12	alpha-1,4-glucan-protein synthase, putative, expressed	262.675	272.618	430.38	443.922	GO:0003824,GO:0005515,GO:0005618,GO:0005794,GO:0005829,GO:0005840,GO:0005975,GO:0006139,GO:0006950,GO:0007275,GO:0008150,GO:0008152,GO:0009628,GO:0009987,GO:0016020	catalytic activity|protein binding|cell wall|Golgi apparatus|cytosol|ribosome|carbohydrate metabolic process|nucleobase, nucleoside, nucleotide and nucleic acid metabolic process|response to stress|multicellular organismal development|biological_process|metabolic process|response to abiotic stimulus|cellular process|membrane
LOC_Os03g40390	20.8328	153.004	7.34438	3.8522e-08	3.08261e-07	expressed protein	0.51975	0.597979	3.50658	2.88325
LOC_Os03g40490	2.68969	35.3998	13.1613	0.00160545	0.00614765	expressed protein	0.501477	0.452785	4.67454	4.8213
LOC_Os03g40540	561.184	10103.3	18.0036	6.60381e-124	2.55104e-121	cytochrome P450, putative, expressed	12.7345	15.0482	197.046	192.288	GO:0003824,GO:0006629,GO:0008152,GO:0009058,GO:0019825	catalytic activity|lipid metabolic process|metabolic process|biosynthetic process|oxygen binding
LOC_Os03g41170	152.916	502.023	3.28299	1.10422e-09	1.02785e-08	expressed protein	4.90961	4.87627	13.2967	11.7266
LOC_Os03g41390	24.8244	161.193	6.49335	6.27033e-08	4.88866e-07	ZOS3-15 - C2H2 zinc finger protein, expressed	1.16784	0.865628	5.9172	4.4272	GO:0003676,GO:0003700,GO:0005488,GO:0005622,GO:0006139,GO:0009058	nucleic acid binding|sequence-specific DNA binding transcription factor activity|binding|intracellular|nucleobase, nucleoside, nucleotide and nucleic acid metabolic process|biosynthetic process
LOC_Os03g41460	206.372	729.682	3.53576	3.08355e-13	3.88877e-12	CAMK_CAMK_like.20 - CAMK includes calcium/calmodulin depedent protein kinases, expressed	5.87362	5.87669	17.6888	14.7518	GO:0005515,GO:0005634,GO:0005737,GO:0005829,GO:0005975,GO:0006464,GO:0006629,GO:0006950,GO:0007165,GO:0007275,GO:0008152,GO:0009058,GO:0009607,GO:0009628,GO:0009719,GO:0009987,GO:0016301,GO:0040007	protein binding|nucleus|cytoplasm|cytosol|carbohydrate metabolic process|protein modification process|lipid metabolic process|response to stress|signal transduction|multicellular organismal development|metabolic process|biosynthetic process|response to biotic stimulus|response to abiotic stimulus|response to endogenous stimulus|cellular process|kinase activity|growth
LOC_Os03g42070	272.303	1815.18	6.666	9.08619e-40	4.40714e-38	cyclin, putative, expressed	6.34277	6.09302	34.6389	30.0162	GO:0005634,GO:0006464,GO:0007049,GO:0016301	nucleus|protein modification process|cell cycle|kinase activity
LOC_Os03g42464	459.713	1649.41	3.58791	4.85058e-15	6.9954e-14	expressed protein	3.76496	6.66007	14.0717	15.0338
LOC_Os03g42630	1.72558	88.7519	51.4332	8.01996e-05	0.00040291	No apical meristem protein, putative, expressed	0.0525211	0.0898329	3.57883	1.5494	GO:0003700,GO:0005575,GO:0006139,GO:0007275,GO:0009058	sequence-specific DNA binding transcription factor activity|cellular_component|nucleobase, nucleoside, nucleotide and nucleic acid metabolic process|multicellular organismal development|biosynthetic process
LOC_Os03g42790	19.9455	111.525	5.59152	2.37545e-05	0.000130912	zinc finger protein-related, putative, expressed	0.322903	0.682361	2.05637	2.26215	GO:0005488	binding
LOC_Os03g43010	5.59123	1512.11	270.442	1.57672e-13	2.04243e-12	expressed protein	0.0709562	0.213909	38.3758	21.0965	GO:0000166,GO:0008150	nucleotide binding|biological_process
LOC_Os03g43410	105.831	2198.04	20.7693	1.77272e-14	2.46774e-13	OsIAA12 - Auxin-responsive Aux/IAA gene family member, expressed	4.11067	5.46875	65.5493	88.7215	GO:0003700,GO:0005634,GO:0005737,GO:0006139,GO:0009058,GO:0009719	sequence-specific DNA binding transcription factor activity|nucleus|cytoplasm|nucleobase, nucleoside, nucleotide and nucleic acid metabolic process|biosynthetic process|response to endogenous stimulus
LOC_Os03g43760	923.534	2099.82	2.27368	4.80687e-11	5.07081e-10	protein kinase domain containing protein, expressed	24.7674	23.5007	42.3782	43.0144	GO:0000166,GO:0005515,GO:0005886,GO:0006464,GO:0008152,GO:0009987,GO:0016301	nucleotide binding|protein binding|plasma membrane|protein modification process|metabolic process|cellular process|kinase activity
LOC_Os03g43840	661.108	1732.08	2.61997	3.14697e-13	3.96259e-12	LSD1 zinc finger domain containing protein, expressed	22.086	24.4865	46.3197	48.5621	GO:0003700,GO:0006139,GO:0006950,GO:0007165,GO:0008152,GO:0008219,GO:0009058,GO:0009607,GO:0009653,GO:0009719,GO:0009987	sequence-specific DNA binding transcription factor activity|nucleobase, nucleoside, nucleotide and nucleic acid metabolic process|response to stress|signal transduction|metabolic process|cell death|biosynthetic process|response to biotic stimulus|anatomical structure morphogenesis|response to endogenous stimulus|cellular process
LOC_Os03g43990	325.75	705.742	2.16651	2.65453e-06	1.67876e-05	BTBN8 - Bric-a-Brac, Tramtrack, Broad Complex BTB domain with non-phototropic hypocotyl 3 NPH3 and coiled-coil domains, expressed	5.59575	5.23181	10.3914	7.92933
LOC_Os03g44150	1588.99	3328.06	2.09445	1.61515e-10	1.63068e-09	aminotransferase, putative, expressed	41.5877	42.207	66.8336	69.6772	GO:0005488,GO:0005739,GO:0006950,GO:0008152,GO:0009056,GO:0009058,GO:0009628,GO:0009987,GO:0016740	binding|mitochondrion|response to stress|metabolic process|catabolic process|biosynthetic process|response to abiotic stimulus|cellular process|transferase activity
LOC_Os03g44380	97.4828	249.56	2.56004	0.000151699	0.000720927	9-cis-epoxycarotenoid dioxygenase 1, chloroplast precursor, putative, expressed	1.55202	2.05535	3.26562	3.92704	GO:0003824,GO:0006629,GO:0006950,GO:0008152,GO:0009058,GO:0009536,GO:0009579,GO:0009628,GO:0009987,GO:0016020	catalytic activity|lipid metabolic process|response to stress|metabolic process|biosynthetic process|plastid|thylakoid|response to abiotic stimulus|cellular process|membrane
LOC_Os03g44580	1517.11	3329.15	2.19441	1.83752e-11	2.01924e-10	DNA binding protein, putative, expressed	29.4638	31.4234	55.1272	49.0261	GO:0003674,GO:0008150	molecular_function|biological_process
LOC_Os03g44670	946.574	2510.62	2.65233	7.77304e-11	8.06869e-10	expressed protein	15.1824	14.481	28.3084	32.775	GO:0003674,GO:0008150	molecular_function|biological_process
LOC_Os03g44750	0	49.3252	#DIV/0!	1.0657e-07	8.03835e-07	pollen preferential protein, putative, expressed	0	0	2.93241	2.79167	GO:0003674,GO:0008150	molecular_function|biological_process
LOC_Os03g45194	814.325	15932.3	19.5651	3.09847e-21	6.57569e-20	oxidoreductase, short chain dehydrogenase/reductase family domain containing protein, expressed	21.4223	21.7307	289.633	365.604	GO:0003824,GO:0008152,GO:0009056,GO:0009536,GO:0009987,GO:0019538	catalytic activity|metabolic process|catabolic process|plastid|cellular process|protein metabolic process
LOC_Os03g45260	663.193	1357.21	2.04648	1.0948e-07	8.25207e-07	vesicle transport v-SNARE protein, putative, expressed	25.3209	25.3487	37.4106	43.1169	GO:0005515,GO:0006810,GO:0009987,GO:0016020,GO:0016043	protein binding|transport|cellular process|membrane|cellular component organization
LOC_Os03g45280	5184.08	21821.7	4.20937	0.000160384	0.000759087	dehydrin, putative, expressed	254.613	301.547	727.748	1084.47
LOC_Os03g45720	262.963	825.132	3.13782	2.01065e-12	2.35707e-11	glyoxalase family protein, putative, expressed	19.5231	16.2768	44.1079	43.3404	GO:0003824,GO:0005975	catalytic activity|carbohydrate metabolic process
LOC_Os03g45920	91.1025	1227.9	13.4782	2.08843e-38	9.64582e-37	tubulin/FtsZ domain containing protein, putative, expressed	2.66261	2.24026	23.9536	27.3673	GO:0000166,GO:0005198,GO:0005515,GO:0005575,GO:0005618,GO:0005730,GO:0005856,GO:0005886,GO:0006139,GO:0006950,GO:0008150,GO:0009056,GO:0009628,GO:0016787	nucleotide binding|structural molecule activity|protein binding|cellular_component|cell wall|nucleolus|cytoskeleton|plasma membrane|nucleobase, nucleoside, nucleotide and nucleic acid metabolic process|response to stress|biological_process|catabolic process|response to abiotic stimulus|hydrolase activity
LOC_Os03g45930	311.666	727.901	2.33551	1.65145e-07	1.21735e-06	expressed protein	10.4893	9.27124	16.8954	18.9706
LOC_Os03g45980	13.7279	88.4642	6.44414	6.09102e-05	0.000313627	expressed protein	0.394838	0.47795	2.65331	1.71741
LOC_Os03g46052	0	21.5909	#DIV/0!	0.00100044	0.0040217	expressed protein	2.92542e-86	0	1.38431	1.32267
LOC_Os03g46060	74.7494	19846.3	265.504	1.00563e-203	1.30526e-200	thaumatin family domain containing protein, expressed	2.4984	6.11875	854.062	920.268	GO:0005623,GO:0006950,GO:0009607,GO:0009628	cell|response to stress|response to biotic stimulus|response to abiotic stimulus
LOC_Os03g46070	2.20763	105.624	47.845	1.92689e-05	0.000107543	thaumatin, putative, expressed	0.0865693	0.149694	2.95415	5.74303	GO:0005623,GO:0006950,GO:0009607,GO:0009628	cell|response to stress|response to biotic stimulus|response to abiotic stimulus
LOC_Os03g46300	7.24006	96.7337	13.3609	0.0166364	0.0489493	expressed protein	1.25248	0.755053	5.44036	15.0922	GO:0003674,GO:0008150	molecular_function|biological_process
LOC_Os03g46390	629.937	1608.33	2.55316	0.000478852	0.00206488	ras-related protein, putative, expressed	27.7581	23.7485	43.0518	58.8234	GO:0000166,GO:0005515,GO:0005768,GO:0005886,GO:0006810,GO:0007165	nucleotide binding|protein binding|endosome|plasma membrane|transport|signal transduction
LOC_Os03g46424	88.3329	261.663	2.96223	1.80747e-05	0.000101437	expressed protein	11.9183	23.2103	41.7133	39.5015
LOC_Os03g46440	646.072	6471.12	10.0161	6.54297e-39	3.08146e-37	BTBA4 - Bric-a-Brac,Tramtrack, Broad Complex BTB domain with Ankyrin repeat region, expressed	5.03129	7.35515	45.4342	51.0244	GO:0005515,GO:0006950,GO:0009607	protein binding|response to stress|response to biotic stimulus
LOC_Os03g47010	8.55113	75.6632	8.84833	0.00228487	0.00843192	glycosyl hydrolase family 10 protein, putative, expressed	0.186059	0.136968	0.7596	1.48319	GO:0005575,GO:0005975,GO:0008152,GO:0016787	cellular_component|carbohydrate metabolic process|metabolic process|hydrolase activity
LOC_Os03g47034	0	16.7337	#DIV/0!	0.00516164	0.0174706	expressed protein	0	0	1.32933	0.971255
LOC_Os03g47190	27.1671	125.806	4.63082	2.57695e-05	0.000141273	expressed protein	0.910315	0.58413	2.30052	3.06589
LOC_Os03g47270	126.366	3676.09	29.0907	1.10684e-120	3.99064e-118	GCRP4 - Glycine and cysteine rich family protein precursor, expressed	6.82319	7.17659	164.148	153.028	GO:0003674,GO:0005623,GO:0008150	molecular_function|cell|biological_process
LOC_Os03g47740	3591.63	16035.5	4.46468	1.81416e-24	4.63159e-23	homeodomain protein, putative, expressed	53.1435	50.2085	168.886	189.638	GO:0003677,GO:0003700,GO:0006139,GO:0009058	DNA binding|sequence-specific DNA binding transcription factor activity|nucleobase, nucleoside, nucleotide and nucleic acid metabolic process|biosynthetic process
LOC_Os03g47810	1.44617	34.3463	23.7498	0.000412902	0.00180569	nodulin family protein, putative, expressed	0.0674473	8.71735e-51	0.702551	0.672547	GO:0003674,GO:0005575,GO:0006950,GO:0009607	molecular_function|cellular_component|response to stress|response to biotic stimulus
LOC_Os03g47960	87.7373	177.41	2.02205	0.0104065	0.0324848	expressed protein	2.77418	2.81811	4.26565	4.51885	GO:0003824,GO:0005622,GO:0006464,GO:0009056	catalytic activity|intracellular|protein modification process|catabolic process
LOC_Os03g48060	196.783	461.601	2.34573	5.5507e-06	3.35472e-05	class I glutamine amidotransferase, putative, expressed	10.3727	6.54789	15.4233	15.4614	GO:0003824,GO:0005829,GO:0005975,GO:0008152,GO:0009987,GO:0016787,GO:0019748	catalytic activity|cytosol|carbohydrate metabolic process|metabolic process|cellular process|hydrolase activity|secondary metabolic process
LOC_Os03g48235	280.13	1933.48	6.90207	4.56261e-42	2.40344e-40	expressed protein	13.4671	14.9622	75.119	77.6362
LOC_Os03g48560	45.387	842.313	18.5585	1.90707e-47	1.21576e-45	N-acetylglucosaminyltransferase, putative, expressed	1.51359	1.57037	24.5306	20.1847	GO:0005975,GO:0008152,GO:0009058,GO:0016020,GO:0016740	carbohydrate metabolic process|metabolic process|biosynthetic process|membrane|transferase activity
LOC_Os03g48610	59.2991	159.445	2.68882	0.000947	0.00382299	galactosyltransferase family protein, putative, expressed	1.90249	1.26349	3.33401	3.29489	GO:0005975,GO:0006464,GO:0008152,GO:0009058,GO:0016740	carbohydrate metabolic process|protein modification process|metabolic process|biosynthetic process|transferase activity
LOC_Os03g48626	791.828	12506.3	15.7942	1.78305e-52	1.34242e-50	expressed protein	28.9266	25.8471	316.852	355.226	GO:0005773,GO:0008150	vacuole|biological_process
LOC_Os03g49270	0	16.556	#DIV/0!	0.0119738	0.0367412	THION36 - Plant thionin family protein precursor, expressed	0	0	1.56647	0.443668
LOC_Os03g49350	884.125	15763.8	17.8298	2.4572e-131	1.10741e-128	lipozygenase protein, putative, expressed	20.0449	18.3473	259.271	272.945	GO:0003824,GO:0005488,GO:0007275,GO:0008152,GO:0009536,GO:0009791	catalytic activity|binding|multicellular organismal development|metabolic process|plastid|post-embryonic development
LOC_Os03g49360	0.896563	26.6808	29.7589	0.00173229	0.00658288	expressed protein	0.029112	0.025153	0.655078	0.554199
LOC_Os03g49480	425.647	860.27	2.02109	0.000279193	0.00125932	elongation of fatty acids protein 2, putative, expressed	16.9928	13.976	21.6161	26.9365	GO:0003674,GO:0008150,GO:0016020	molecular_function|biological_process|membrane
LOC_Os03g49600	10001.9	44548.8	4.45405	8.40674e-47	5.25608e-45	Os3bglu7 - beta-glucosidase, exo-beta-glucanse, expressed	227.971	179.244	745.276	668.169	GO:0005618,GO:0005829,GO:0005840,GO:0005975,GO:0008152,GO:0016787	cell wall|cytosol|ribosome|carbohydrate metabolic process|metabolic process|hydrolase activity
LOC_Os03g49830	141.648	685.299	4.83805	0.0108787	0.0337899	expressed protein	3.99733	3.15397	8.98658	17.6948	GO:0003674,GO:0008150,GO:0009536	molecular_function|biological_process|plastid
LOC_Os03g50070	793.422	2164.47	2.72802	1.50096e-15	2.22941e-14	DUF1295 domain containing protein, putative, expressed	27.0781	21.9018	52.3233	51.6621	GO:0003824,GO:0005575,GO:0005773,GO:0005886,GO:0006629,GO:0008152,GO:0016020	catalytic activity|cellular_component|vacuole|plasma membrane|lipid metabolic process|metabolic process|membrane
LOC_Os03g50100	1595.45	4244.28	2.66023	1.85778e-17	3.14302e-16	expressed protein	21.7172	24.1653	49.78	45.3391	GO:0003674,GO:0005623,GO:0008150	molecular_function|cell|biological_process
LOC_Os03g50210	266.365	825.731	3.1	1.03324e-05	6.0042e-05	DUF292 domain containing protein, expressed	9.07214	8.45982	25.2747	17.2429	GO:0006950	response to stress
LOC_Os03g50880	89.9449	372.952	4.14645	2.9375e-10	2.88846e-09	class I glutamine amidotransferase, putative, expressed	3.66658	3.73824	12.214	11.7003	GO:0003824,GO:0008152,GO:0009058,GO:0009607,GO:0009987	catalytic activity|metabolic process|biosynthetic process|response to biotic stimulus|cellular process
LOC_Os03g51010	230.362	530.128	2.30129	1.04518e-05	6.07037e-05	hydrolase, alpha/beta fold family domain containing protein, expressed	7.52687	4.74807	10.2436	11.6861	GO:0008152,GO:0016787	metabolic process|hydrolase activity
LOC_Os03g51040	0	20.8282	#DIV/0!	0.00135843	0.00529625	STRUBBELIG-RECEPTOR FAMILY 6 precursor, putative, expressed	0	0	0.992668	0.506132	GO:0000166,GO:0006464,GO:0008152,GO:0009987,GO:0016301	nucleotide binding|protein modification process|metabolic process|cellular process|kinase activity
LOC_Os03g51080	342.131	12414.9	36.2869	5.90811e-25	1.54982e-23	glutamate decarboxylase, putative, expressed	5.56924	9.97795	192.478	245.101	GO:0003824,GO:0005515,GO:0005829,GO:0008150,GO:0008152	catalytic activity|protein binding|cytosol|biological_process|metabolic process
LOC_Os03g51150	335.726	1042.5	3.10521	1.24734e-13	1.63008e-12	expressed protein	7.12343	7.84599	18.5238	17.6488	GO:0003674,GO:0005575,GO:0008150	molecular_function|cellular_component|biological_process
LOC_Os03g51200	51.0274	305.953	5.99586	2.86986e-12	3.33454e-11	Core histone H2A/H2B/H3/H4 domain containing protein, putative, expressed	4.72774	3.32982	20.1156	17.8257	GO:0003677,GO:0005634,GO:0005730,GO:0006259,GO:0016043	DNA binding|nucleus|nucleolus|DNA metabolic process|cellular component organization
LOC_Os03g51580	1480.07	3105.39	2.09813	2.94475e-10	2.8947e-09	helix-loop-helix DNA-binding domain containing protein, expressed	36.3344	36.7191	64.2671	55.2457	GO:0003677,GO:0003700,GO:0005634,GO:0006139,GO:0009058	DNA binding|sequence-specific DNA binding transcription factor activity|nucleus|nucleobase, nucleoside, nucleotide and nucleic acid metabolic process|biosynthetic process
LOC_Os03g51610	354.545	3633.06	10.2471	1.08173e-70	1.40968e-68	Inositol 1, 3, 4-trisphosphate 5/6-kinase, putative, expressed	6.42422	6.75566	55.2659	49.9004	GO:0000166,GO:0003824,GO:0005488,GO:0005634,GO:0005737,GO:0006950,GO:0008152,GO:0009987,GO:0016301	nucleotide binding|catalytic activity|binding|nucleus|cytoplasm|response to stress|metabolic process|cellular process|kinase activity
LOC_Os03g52010	24.6309	644.404	26.1624	5.8277e-45	3.42578e-43	lecithin cholesterol acyltransferase, putative, expressed	0.460956	0.664501	10.8225	12.2959	GO:0005773,GO:0006629,GO:0016020,GO:0016740	vacuole|lipid metabolic process|membrane|transferase activity
LOC_Os03g52239	94.9498	578.868	6.09658	9.89714e-20	1.93933e-18	homeobox domain containing protein, expressed	1.52988	1.04135	5.75434	6.46741	GO:0003677,GO:0003700,GO:0005634,GO:0006139,GO:0006464,GO:0007275,GO:0009058,GO:0009653	DNA binding|sequence-specific DNA binding transcription factor activity|nucleus|nucleobase, nucleoside, nucleotide and nucleic acid metabolic process|protein modification process|multicellular organismal development|biosynthetic process|anatomical structure morphogenesis
LOC_Os03g52300	100.716	538.091	5.34265	1.70141e-11	1.87467e-10	SCP-like extracellular protein, expressed	7.64784	3.68618	21.1815	25.694	GO:0003674,GO:0005576,GO:0005623,GO:0008150	molecular_function|extracellular region|cell|biological_process
LOC_Os03g52370	12.8988	206.954	16.0444	2.4324e-15	3.57546e-14	PIII4 - Proteinase inhibitor II family protein precursor, expressed	0.999617	1.08052	13.5513	12.404
LOC_Os03g52380	171.947	1619.56	9.41895	9.88632e-49	6.60085e-47	PIII5 - Proteinase inhibitor II family protein precursor, expressed	14.654	13.8525	103.091	106.004
LOC_Os03g52390	726.259	6860.34	9.44613	3.66862e-78	5.64185e-76	PIII1 - Proteinase inhibitor II family protein precursor, expressed	70.1332	73.1787	573.424	482.462	GO:0005623,GO:0006950,GO:0008152,GO:0030234	cell|response to stress|metabolic process|enzyme regulator activity
[truncated: 2,134 more rows]
