# Supplementary material for: Identification and analysis of the stigma and embryo sac-preferential/specific genes in rice pistils
Source: BMC Plant Biol. 2017 Mar 7;17:60. doi: 10.1186/s12870-017-1004-8 (PMC5341191; doi:10.1186/s12870-017-1004-8)
Supplement: Additional file 7: Table S5. — The secretion-related genes. (XLS 40 kb) [file 12870_2017_1004_MOESM7_ESM.xls]

## Sheet: Sheet1
Supplemental Table 5. The secretion-related genes
Term	Hit-number in SP	SP-number	Hit-number	Total number	P-value	Gene list1	Gene list2
Secretion-related genes	102	3531	647	55801	1.22516e-17	LOC_Os07g07910, LOC_Os11g06700, LOC_Os01g59360, LOC_Os12g03970, LOC_Os05g51090, LOC_Os01g57940, LOC_Os07g26480, LOC_Os12g30150, LOC_Os06g48980, LOC_Os11g01140, LOC_Os12g12860, LOC_Os01g55440, LOC_Os02g33110, LOC_Os01g66860, LOC_Os08g34700, LOC_Os12g01140, LOC_Os04g23890, LOC_Os01g10890, LOC_Os06g03800, LOC_Os08g41820, LOC_Os10g25550, LOC_Os02g55990, LOC_Os02g20850, LOC_Os04g01320, LOC_Os06g40370,…	LOC_Os01g02290, LOC_Os01g02360, LOC_Os01g02390, LOC_Os01g02400, LOC_Os01g02420, LOC_Os01g02440, LOC_Os01g02460, LOC_Os01g02580, LOC_Os01g02600, LOC_Os01g02690, LOC_Os01g02750, LOC_Os01g02790, LOC_Os01g02810, LOC_Os01g02840, LOC_Os01g03820, LOC_Os01g04409, LOC_Os01g04490, LOC_Os01g04550, LOC_Os01g04570, LOC_Os01g05980, LOC_Os01g07640, LOC_Os01g08450, LOC_Os01g10680, LOC_Os01g10710, LOC_Os01g10870,…
Rab-GTPase	11	3531	40	55801	2.24076e-05	LOC_Os02g20850, LOC_Os05g01490, LOC_Os09g35860, LOC_Os03g09140, LOC_Os03g62600, LOC_Os05g48980, LOC_Os07g31370, LOC_Os03g46390, LOC_Os01g62950, LOC_Os02g37420, LOC_Os11g37640, LOC_Os07g44040, LOC_Os02g50860, LOC_Os03g10370, LOC_Os05g01480, LOC_Os05g44050	LOC_Os01g08450, LOC_Os01g12730, LOC_Os01g37800, LOC_Os01g47730, LOC_Os01g51700, LOC_Os01g54590, LOC_Os01g62950, LOC_Os02g37420, LOC_Os02g43690, LOC_Os03g05280, LOC_Os03g05740, LOC_Os03g09140, LOC_Os03g46390, LOC_Os03g60530, LOC_Os03g60870, LOC_Os03g62600, LOC_Os04g39440, LOC_Os05g01480, LOC_Os05g20050, LOC_Os05g27530, LOC_Os05g38630, LOC_Os05g44050, LOC_Os05g44070, LOC_Os05g46000, LOC_Os05g48980,…
SNARE complex	5	3531	28	55801	0.0221511	LOC_Os02g55990, LOC_Os03g45260, LOC_Os06g07780, LOC_Os07g07000, LOC_Os08g01880	LOC_Os02g55990, LOC_Os03g45260, LOC_Os06g07780, LOC_Os07g07000, LOC_Os08g01880, LOC_Os01g13350, LOC_Os01g15110, LOC_Os01g64650, LOC_Os01g73300, LOC_Os02g11890, LOC_Os02g47440, LOC_Os03g06960, LOC_Os03g52650, LOC_Os03g57310, LOC_Os03g57760, LOC_Os03g58840, LOC_Os06g02570, LOC_Os06g07200, LOC_Os06g09850, LOC_Os06g39050, LOC_Os07g09600, LOC_Os07g14540, LOC_Os07g34510, LOC_Os08g21570, LOC_Os08g44430,…
Exocyst subunits	7	3531	55	55801	0.0357304	LOC_Os11g06700, LOC_Os08g41820, LOC_Os01g67820, LOC_Os11g05880, LOC_Os01g67810, LOC_Os09g17810, LOC_Os09g26820	LOC_Os01g24950, LOC_Os01g28600, LOC_Os01g55799, LOC_Os01g61180, LOC_Os01g61190, LOC_Os01g67810, LOC_Os01g67820, LOC_Os01g69230, LOC_Os02g05620, LOC_Os02g30230, LOC_Os02g36619, LOC_Os02g51430, LOC_Os03g06760, LOC_Os03g33520, LOC_Os03g42750, LOC_Os03g52770, LOC_Os03g58970, LOC_Os04g02070, LOC_Os04g31330, LOC_Os04g34450, LOC_Os04g58870, LOC_Os04g58880, LOC_Os05g30660, LOC_Os05g30680, LOC_Os05g39610,…
Annotation:
Term	The name of gene category
Hit-number in SP	The number of the stigma-preferential genes within the pistil in the category
SP-number	The number of the stigma-preferential genes within the pistil
Hit-number	The total gene number in the category
Total number	The total gene number in rice
Gene list1	The name of the stigma-preferential genes within the pistil in the category
Gene list2	The gene name in the category
