# Supplementary material for: Identification and analysis of the stigma and embryo sac-preferential/specific genes in rice pistils
Source: BMC Plant Biol. 2017 Mar 7;17:60. doi: 10.1186/s12870-017-1004-8 (PMC5341191; doi:10.1186/s12870-017-1004-8)
Supplement: Additional file 8: Table S6. — The KEGG analysis of stigma-preferential genes within pistil. (XLS 40 kb) [file 12870_2017_1004_MOESM8_ESM.xls]

## Sheet: Sheet1
Supplemental Table 6. The KEGG analysis of stigma-preferential genes within the pistil
ID	Term	ListHits	ListTotal	PopHits	PopTotal	P-value	FDR	Enrichment_score	GeneID
path:osa00232	Caffeine metabolism	2	504	2	3720	0	0	7.38095	LOC_Os01g64520, LOC_Os03g31550
path:osa01040	Biosynthesis of unsaturated fatty acids	16	504	39	3720	3.83145e-06	0.000201151	3.02808	LOC_Os01g05670, LOC_Os01g06600, LOC_Os01g65830, LOC_Os02g57260, LOC_Os03g30950, LOC_Os03g53690, LOC_Os04g40730, LOC_Os05g07090, LOC_Os06g01390, LOC_Os06g24704, LOC_Os08g09950, LOC_Os08g10010, LOC_Os10g31950, LOC_Os11g01340, LOC_Os11g39220, LOC_Os12g01370
path:osa00592	alpha-Linolenic acid metabolism	16	504	40	3720	5.8405e-06	0.000204417	2.95238	LOC_Os01g06600, LOC_Os01g24680, LOC_Os01g27230, LOC_Os02g57260, LOC_Os03g32314, LOC_Os03g59620, LOC_Os05g07090, LOC_Os06g01390, LOC_Os06g11240, LOC_Os06g11290, LOC_Os06g24704, LOC_Os08g35740, LOC_Os10g31950, LOC_Os11g10510, LOC_Os11g39220, LOC_Os12g37350
path:osa04075	Plant hormone signal transduction	45	504	186	3720	1.84731e-05	0.000484919	1.78571	LOC_Os01g09800, LOC_Os01g13030, LOC_Os01g55940, LOC_Os01g57610, LOC_Os01g63420, LOC_Os01g64970, LOC_Os01g67770, LOC_Os01g72020, LOC_Os02g13330, LOC_Os02g14130, LOC_Os02g35140, LOC_Os02g52780, LOC_Os03g41460, LOC_Os03g43410, LOC_Os03g46440, LOC_Os03g53150, LOC_Os03g58350, LOC_Os04g36070, LOC_Os04g56690, LOC_Os04g57720, LOC_Os04g59450, LOC_Os05g08570, LOC_Os05g33730, LOC_Os05g48590, LOC_Os06g08440,…
path:osa00941	Flavonoid biosynthesis	9	504	18	3720	3.01634e-05	0.000568599	3.69048	LOC_Os02g39850, LOC_Os03g15360, LOC_Os03g60509, LOC_Os04g53850, LOC_Os05g25640, LOC_Os05g41440, LOC_Os06g06980, LOC_Os10g17260, LOC_Os11g32650
path:osa00071	Fatty acid degradation	15	504	41	3720	3.99116e-05	0.000568599	2.70035	LOC_Os01g06600, LOC_Os01g24680, LOC_Os01g46750, LOC_Os02g57260, LOC_Os03g09020, LOC_Os04g45720, LOC_Os05g04170, LOC_Os05g07090, LOC_Os06g01390, LOC_Os06g15990, LOC_Os06g24704, LOC_Os10g31950, LOC_Os11g08300, LOC_Os11g10510, LOC_Os11g39220
path:osa00400	Phenylalanine, tyrosine and tryptophan biosynthesis	15	504	41	3720	3.99116e-05	0.000568599	2.70035	LOC_Os01g65090, LOC_Os03g03450, LOC_Os03g14990, LOC_Os03g27230, LOC_Os03g50880, LOC_Os04g33390, LOC_Os04g54800, LOC_Os06g04280, LOC_Os06g35540, LOC_Os07g42960, LOC_Os08g04180, LOC_Os09g08130, LOC_Os09g36800, LOC_Os09g39230, LOC_Os10g41480
path:osa01200	Carbon metabolism	50	504	220	3720	4.33219e-05	0.000568599	1.67749	LOC_Os01g02050, LOC_Os01g02880, LOC_Os01g14580, LOC_Os01g16960, LOC_Os01g52500, LOC_Os01g53930, LOC_Os01g54860, LOC_Os01g60190, LOC_Os01g62420, LOC_Os01g70170, LOC_Os01g74650, LOC_Os02g10070, LOC_Os02g13840, LOC_Os02g14770, LOC_Os02g32490, LOC_Os02g38840, LOC_Os02g50620, LOC_Os03g04410, LOC_Os03g09020, LOC_Os03g14450, LOC_Os03g29950, LOC_Os03g53650, LOC_Os03g56280, LOC_Os03g56460, LOC_Os03g60090,…
path:osa04626	Plant-pathogen interaction	29	504	111	3720	0.000100386	0.00117117	1.92836	LOC_Os01g25820, LOC_Os01g59360, LOC_Os01g59530, LOC_Os01g72100, LOC_Os02g30900, LOC_Os02g58520, LOC_Os03g04110, LOC_Os03g20370, LOC_Os03g59390, LOC_Os04g41540, LOC_Os04g55410, LOC_Os05g04520, LOC_Os05g31620, LOC_Os05g41270, LOC_Os05g42250, LOC_Os05g45210, LOC_Os06g40720, LOC_Os07g33110, LOC_Os07g48340, LOC_Os08g42750, LOC_Os08g44390, LOC_Os09g26660, LOC_Os09g33910, LOC_Os10g39420, LOC_Os11g04170,…
path:osa00040	Pentose and glucuronate interconversions	14	504	41	3720	0.000165065	0.00173318	2.52033	LOC_Os01g36620, LOC_Os01g57854, LOC_Os02g02560, LOC_Os02g12300, LOC_Os03g18860, LOC_Os04g05050, LOC_Os04g45720, LOC_Os06g05209, LOC_Os06g05260, LOC_Os06g15990, LOC_Os07g41650, LOC_Os07g47830, LOC_Os11g08300, LOC_Os12g37660
path:osa00480	Glutathione metabolism	21	504	75	3720	0.000240654	0.00229715	2.06667	LOC_Os01g05810, LOC_Os01g05820, LOC_Os01g14580, LOC_Os01g27360, LOC_Os01g70770, LOC_Os02g38840, LOC_Os02g56850, LOC_Os03g24380, LOC_Os03g29950, LOC_Os03g57200, LOC_Os04g35520, LOC_Os04g38450, LOC_Os04g46960, LOC_Os05g03820, LOC_Os06g02144, LOC_Os07g49400, LOC_Os08g44860, LOC_Os10g38489, LOC_Os10g38540, LOC_Os10g38580, LOC_Os10g38700
path:osa01212	Fatty acid metabolism	20	504	71	3720	0.000292853	0.00256247	2.07914	LOC_Os01g05670, LOC_Os01g06600, LOC_Os01g24680, LOC_Os01g46750, LOC_Os01g65830, LOC_Os02g57260, LOC_Os03g30950, LOC_Os03g53690, LOC_Os04g40730, LOC_Os05g04170, LOC_Os05g07090, LOC_Os06g01390, LOC_Os06g24704, LOC_Os07g42420, LOC_Os08g09950, LOC_Os08g10010, LOC_Os10g31950, LOC_Os11g01340, LOC_Os11g39220, LOC_Os12g01370
path:osa04145	Phagosome	21	504	79	3720	0.000539555	0.00435795	1.96203	LOC_Os01g38510, LOC_Os01g40470, LOC_Os01g46980, LOC_Os01g51380, LOC_Os01g59150, LOC_Os02g07870, LOC_Os02g20850, LOC_Os02g50860, LOC_Os02g57854, LOC_Os03g14690, LOC_Os03g45920, LOC_Os04g05080, LOC_Os04g51270, LOC_Os05g01560, LOC_Os05g44050, LOC_Os06g37180, LOC_Os06g45120, LOC_Os06g46000, LOC_Os07g14270, LOC_Os07g36465, LOC_Os08g34950
path:osa00620	Pyruvate metabolism	20	504	76	3720	0.000804235	0.00594334	1.94236	LOC_Os01g02050, LOC_Os01g16960, LOC_Os01g52500, LOC_Os02g14770, LOC_Os02g32490, LOC_Os02g50620, LOC_Os03g56280, LOC_Os04g45720, LOC_Os05g09440, LOC_Os06g13720, LOC_Os06g15990, LOC_Os07g31380, LOC_Os08g09250, LOC_Os08g27840, LOC_Os09g14670, LOC_Os10g35960, LOC_Os11g05110, LOC_Os11g08300, LOC_Os11g10980, LOC_Os12g43630
path:osa00945	Stilbenoid, diarylheptanoid and gingerol biosynthesis	7	504	17	3720	0.000849048	0.00594334	3.03922	LOC_Os02g39850, LOC_Os03g55240, LOC_Os04g33370, LOC_Os05g25640, LOC_Os05g41440, LOC_Os06g06980, LOC_Os06g46680
path:osa00760	Nicotinate and nicotinamide metabolism	6	504	14	3720	0.00116603	0.00720192	3.16327	LOC_Os01g51280, LOC_Os01g72690, LOC_Os02g04170, LOC_Os07g10460, LOC_Os08g44370, LOC_Os09g39440
path:osa00903	Limonene and pinene degradation	6	504	14	3720	0.00116603	0.00720192	3.16327	LOC_Os03g55240, LOC_Os04g33370, LOC_Os04g45720, LOC_Os06g15990, LOC_Os06g46680, LOC_Os11g08300
path:osa00053	Ascorbate and aldarate metabolism	11	504	37	3720	0.00248441	0.0144924	2.19434	LOC_Os04g35520, LOC_Os04g45720, LOC_Os06g15990, LOC_Os06g36560, LOC_Os07g49400, LOC_Os08g44340, LOC_Os09g39380, LOC_Os10g28200, LOC_Os11g08300, LOC_Os11g37890, LOC_Os12g08810
path:osa00940	Phenylpropanoid biosynthesis	27	504	123	3720	0.0031762	0.0167866	1.62021	LOC_Os01g73170, LOC_Os02g09490, LOC_Os02g39850, LOC_Os02g41630, LOC_Os02g41650, LOC_Os02g41680, LOC_Os02g46970, LOC_Os03g02920, LOC_Os03g05780, LOC_Os03g49600, LOC_Os03g55420, LOC_Os04g43760, LOC_Os04g43800, LOC_Os04g59150, LOC_Os05g25640, LOC_Os05g35290, LOC_Os05g41440, LOC_Os06g06980, LOC_Os06g44620, LOC_Os06g46799, LOC_Os06g48030, LOC_Os07g49360, LOC_Os08g34790, LOC_Os09g31430, LOC_Os10g11810,…
path:osa00360	Phenylalanine metabolism	22	504	95	3720	0.00319744	0.0167866	1.70927	LOC_Os01g65090, LOC_Os01g73170, LOC_Os02g41630, LOC_Os02g41650, LOC_Os02g41680, LOC_Os02g46970, LOC_Os03g02920, LOC_Os03g05780, LOC_Os03g55420, LOC_Os04g43760, LOC_Os04g43800, LOC_Os04g59150, LOC_Os05g25640, LOC_Os05g35290, LOC_Os06g06980, LOC_Os06g35540, LOC_Os06g44620, LOC_Os06g46799, LOC_Os06g48030, LOC_Os07g49360, LOC_Os08g34790, LOC_Os10g39170
path:osa00380	Tryptophan metabolism	7	504	21	3720	0.00432581	0.0216291	2.46032	LOC_Os02g02400, LOC_Os04g32020, LOC_Os04g45720, LOC_Os06g15990, LOC_Os06g51150, LOC_Os07g25540, LOC_Os11g08300
path:osa00010	Glycolysis / Gluconeogenesis	26	504	121	3720	0.00500665	0.0232365	1.58599	LOC_Os01g02880, LOC_Os01g06660, LOC_Os01g16960, LOC_Os01g53930, LOC_Os01g60190, LOC_Os01g62420, LOC_Os02g08030, LOC_Os02g32490, LOC_Os02g50620, LOC_Os03g09020, LOC_Os03g14450, LOC_Os03g56460, LOC_Os04g45720, LOC_Os05g09500, LOC_Os05g44760, LOC_Os06g13720, LOC_Os06g15990, LOC_Os06g45590, LOC_Os07g26540, LOC_Os08g03290, LOC_Os08g34210, LOC_Os10g26570, LOC_Os11g05110, LOC_Os11g08300, LOC_Os11g10510,…
path:osa00561	Glycerolipid metabolism	12	504	45	3720	0.00517573	0.0232365	1.96825	LOC_Os01g44069, LOC_Os02g48350, LOC_Os02g55910, LOC_Os03g59620, LOC_Os04g45720, LOC_Os04g55410, LOC_Os05g10810, LOC_Os06g15990, LOC_Os07g48160, LOC_Os09g25580, LOC_Os10g35110, LOC_Os11g08300
path:osa04146	Peroxisome	19	504	82	3720	0.00531119	0.0232365	1.71022	LOC_Os01g06600, LOC_Os01g14580, LOC_Os01g46750, LOC_Os02g02400, LOC_Os02g57260, LOC_Os03g07140, LOC_Os03g31550, LOC_Os05g01090, LOC_Os05g04170, LOC_Os05g07090, LOC_Os06g01390, LOC_Os06g24704, LOC_Os06g51150, LOC_Os07g41810, LOC_Os07g46990, LOC_Os08g44770, LOC_Os10g31950, LOC_Os11g39220, LOC_Os12g04020
path:osa00590	Arachidonic acid metabolism	4	504	10	3720	0.00627319	0.0263474	2.95238	LOC_Os01g05810, LOC_Os03g24380, LOC_Os03g59620, LOC_Os04g46960
path:osa00909	Sesquiterpenoid and triterpenoid biosynthesis	3	504	7	3720	0.00830836	0.0324973	3.16327	LOC_Os03g12900, LOC_Os03g12910, LOC_Os03g59040
path:osa00520	Amino sugar and nucleotide sugar metabolism	23	504	108	3720	0.00835644	0.0324973	1.57187	LOC_Os01g53930, LOC_Os02g02560, LOC_Os02g04840, LOC_Os02g39330, LOC_Os03g02410, LOC_Os03g16150, LOC_Os03g16980, LOC_Os03g17000, LOC_Os03g56460, LOC_Os05g09500, LOC_Os05g34320, LOC_Os05g44760, LOC_Os06g48940, LOC_Os07g26540, LOC_Os08g10600, LOC_Os09g32670, LOC_Os10g28200, LOC_Os11g03730, LOC_Os11g37890, LOC_Os11g37980, LOC_Os11g38810, LOC_Os12g03470, LOC_Os12g03720
path:osa00410	beta-Alanine metabolism	9	504	33	3720	0.00953105	0.0357414	2.01299	LOC_Os01g54860, LOC_Os03g51080, LOC_Os04g37460, LOC_Os04g45720, LOC_Os04g53190, LOC_Os04g57560, LOC_Os06g15990, LOC_Os07g09060, LOC_Os11g08300
path:osa00710	Carbon fixation in photosynthetic organisms	16	504	72	3720	0.0136189	0.0487415	1.64021	LOC_Os01g02050, LOC_Os01g02880, LOC_Os01g52500, LOC_Os01g62420, LOC_Os02g14770, LOC_Os03g56280, LOC_Os05g09440, LOC_Os06g35540, LOC_Os06g45590, LOC_Os07g08030, LOC_Os07g31380, LOC_Os08g03290, LOC_Os08g27840, LOC_Os09g14670, LOC_Os10g35960, LOC_Os12g43630
path:osa00430	Taurine and hypotaurine metabolism	5	504	16	3720	0.014459	0.0487415	2.30655	LOC_Os01g05810, LOC_Os01g05820, LOC_Os03g51080, LOC_Os04g37460, LOC_Os04g38450
path:osa00603	Glycosphingolipid biosynthesis - globo series	3	504	8	3720	0.0148546	0.0487415	2.76786	LOC_Os05g34320, LOC_Os07g48160, LOC_Os10g35110
path:osa00750	Vitamin B6 metabolism	3	504	8	3720	0.0148546	0.0487415	2.76786	LOC_Os02g03740, LOC_Os10g01080, LOC_Os11g48080
Annotation:
ID	The name of pathway
Term	Description of pathway
List Hits	The number of differential expressed genes in the pathway
List Total	The total number of differential expressed genes that annotated in KEGG
Pop Hits	The total number in the pathway
Pop Total	The total number of genes that annotated in KEGG
FDR	False discovery rate
Genes ID	The name of differential expressed genes in the pathway
