# Supplementary material for: Identification and analysis of the stigma and embryo sac-preferential/specific genes in rice pistils
Source: BMC Plant Biol. 2017 Mar 7;17:60. doi: 10.1186/s12870-017-1004-8 (PMC5341191; doi:10.1186/s12870-017-1004-8)
Supplement: Additional file 9: Table S7. — The KEGG analysis of ovary-preferential genes within the pistil. (XLS 34 kb) [file 12870_2017_1004_MOESM9_ESM.xls]

## Sheet: Sheet1
Supplemental Table 7. The KEGG analysis of ovary-preferential genes within the pistil
ID	Term	ListHits	ListTotal	PopHits	PopTotal	P-value	FDR	Enrichment_score	Gene ID
path:osa00195	Photosynthesis	28	528	42	3720	5.41676e-16	5.79593e-14	4.69697	LOC_Os01g31690, LOC_Os01g56680, LOC_Os01g64960, LOC_Os01g71190, LOC_Os02g01340, LOC_Os02g36850, LOC_Os03g21560, LOC_Os03g45710, LOC_Os03g48040, LOC_Os03g56670, LOC_Os04g33630, LOC_Os04g33830, LOC_Os05g48630, LOC_Os06g01210, LOC_Os06g01850, LOC_Os07g01480, LOC_Os07g04840, LOC_Os07g05360, LOC_Os07g05480, LOC_Os07g25430, LOC_Os07g32880, LOC_Os07g36080, LOC_Os08g01380, LOC_Os08g02630, LOC_Os08g44680,…
path:osa03030	DNA replication	29	528	48	3720	1.04193e-14	5.57434e-13	4.25663	LOC_Os01g10690, LOC_Os01g64820, LOC_Os02g07240, LOC_Os02g30800, LOC_Os02g53500, LOC_Os02g55410, LOC_Os02g56130, LOC_Os02g58220, LOC_Os03g03650, LOC_Os03g11540, LOC_Os03g57870, LOC_Os04g48060, LOC_Os04g49860, LOC_Os05g02040, LOC_Os05g06840, LOC_Os05g14590, LOC_Os05g39850, LOC_Os06g01370, LOC_Os07g22400, LOC_Os08g06620, LOC_Os08g36330, LOC_Os09g39490, LOC_Os10g42400, LOC_Os11g05570, LOC_Os11g08330,…
path:osa03010	Ribosome	80	528	271	3720	2.82568e-12	1.00782e-10	2.07984	LOC_Os01g01060, LOC_Os01g04730, LOC_Os01g09510, LOC_Os01g16890, LOC_Os01g22490, LOC_Os01g24690, LOC_Os01g25610, LOC_Os01g33050, LOC_Os01g48770, LOC_Os01g54870, LOC_Os01g59990, LOC_Os01g61814, LOC_Os01g62350, LOC_Os01g73160, LOC_Os02g01560, LOC_Os02g02130, LOC_Os02g14059, LOC_Os02g18380, LOC_Os02g18550, LOC_Os02g21660, LOC_Os02g27760, LOC_Os02g30050, LOC_Os02g40880, LOC_Os02g43600, LOC_Os03g04750,…
path:osa00196	Photosynthesis - antenna proteins	13	528	15	3720	1.51461e-11	4.05158e-10	6.10606	LOC_Os01g41710, LOC_Os02g10390, LOC_Os02g52650, LOC_Os03g39610, LOC_Os04g38410, LOC_Os06g21590, LOC_Os07g37240, LOC_Os07g37550, LOC_Os07g38960, LOC_Os08g33820, LOC_Os09g17740, LOC_Os09g26810, LOC_Os11g13890
path:osa03430	Mismatch repair	19	528	37	3720	1.18497e-08	2.53583e-07	3.61794	LOC_Os01g10690, LOC_Os01g56940, LOC_Os02g37920, LOC_Os02g53500, LOC_Os02g56130, LOC_Os02g58220, LOC_Os03g03650, LOC_Os03g11540, LOC_Os03g57870, LOC_Os04g48060, LOC_Os05g02040, LOC_Os05g19270, LOC_Os06g01370, LOC_Os08g06620, LOC_Os09g24220, LOC_Os09g37930, LOC_Os10g42400, LOC_Os11g08330, LOC_Os12g07720
path:osa03440	Homologous recombination	17	528	47	3720	3.40914e-05	0.000607964	2.54836	LOC_Os01g10690, LOC_Os01g67510, LOC_Os01g71960, LOC_Os02g29464, LOC_Os02g48100, LOC_Os02g52510, LOC_Os02g58220, LOC_Os03g03650, LOC_Os03g06920, LOC_Os03g11540, LOC_Os04g55500, LOC_Os05g02040, LOC_Os06g01370, LOC_Os08g06620, LOC_Os11g08330, LOC_Os11g40150, LOC_Os11g44910
path:osa00240	Pyrimidine metabolism	30	528	109	3720	6.58721e-05	0.000883198	1.93912	LOC_Os01g08790, LOC_Os01g10690, LOC_Os01g46570, LOC_Os01g55974, LOC_Os01g64820, LOC_Os02g30800, LOC_Os02g40460, LOC_Os03g03650, LOC_Os03g44660, LOC_Os03g46640, LOC_Os04g41040, LOC_Os05g06840, LOC_Os06g03720, LOC_Os06g07210, LOC_Os06g14620, LOC_Os06g40950, LOC_Os07g07310, LOC_Os07g22400, LOC_Os07g44630, LOC_Os07g46410, LOC_Os08g06620, LOC_Os08g15030, LOC_Os08g36330, LOC_Os09g39490, LOC_Os10g41410,…
path:osa00230	Purine metabolism	34	528	129	3720	6.60335e-05	0.000883198	1.85694	LOC_Os01g08790, LOC_Os01g10690, LOC_Os01g64820, LOC_Os02g30800, LOC_Os02g40460, LOC_Os03g03650, LOC_Os03g44660, LOC_Os03g49220, LOC_Os03g56800, LOC_Os03g61600, LOC_Os04g41040, LOC_Os04g43750, LOC_Os05g06840, LOC_Os05g18790, LOC_Os05g35580, LOC_Os06g03720, LOC_Os06g03910, LOC_Os06g07210, LOC_Os06g14620, LOC_Os06g40950, LOC_Os06g45480, LOC_Os07g07310, LOC_Os07g08340, LOC_Os07g22400, LOC_Os08g06620,…
path:osa00630	Glyoxylate and dicarboxylate metabolism	18	528	55	3720	0.000108215	0.00128655	2.30579	LOC_Os01g48990, LOC_Os02g01150, LOC_Os02g05830, LOC_Os03g03910, LOC_Os03g12290, LOC_Os03g52840, LOC_Os03g57220, LOC_Os04g41340, LOC_Os04g53210, LOC_Os04g56400, LOC_Os06g29220, LOC_Os07g05820, LOC_Os07g43700, LOC_Os08g39300, LOC_Os10g37180, LOC_Os12g17600, LOC_Os12g19381, LOC_Os12g19470
path:osa03420	Nucleotide excision repair	19	528	63	3720	0.000268151	0.00286922	2.12482	LOC_Os01g04870, LOC_Os01g10690, LOC_Os02g30800, LOC_Os02g53500, LOC_Os02g56130, LOC_Os02g58220, LOC_Os03g03650, LOC_Os03g11540, LOC_Os03g57870, LOC_Os04g48060, LOC_Os05g02040, LOC_Os05g06840, LOC_Os06g01370, LOC_Os08g06620, LOC_Os08g36330, LOC_Os09g39490, LOC_Os10g42400, LOC_Os11g08330, LOC_Os12g07720
path:osa03410	Base excision repair	14	528	43	3720	0.000509018	0.00495135	2.29387	LOC_Os01g10690, LOC_Os01g24940, LOC_Os01g58680, LOC_Os02g30800, LOC_Os02g56130, LOC_Os03g03650, LOC_Os04g57730, LOC_Os05g06840, LOC_Os06g13020, LOC_Os07g23110, LOC_Os08g06620, LOC_Os08g36330, LOC_Os09g39490, LOC_Os11g08330
path:osa03008	Ribosome biogenesis in eukaryotes	22	528	81	3720	0.000589758	0.00525868	1.91358	LOC_Os02g01350, LOC_Os02g28074, LOC_Os02g33850, LOC_Os02g40514, LOC_Os02g57590, LOC_Os03g18840, LOC_Os03g22730, LOC_Os03g22740, LOC_Os03g22880, LOC_Os03g22890, LOC_Os03g25450, LOC_Os03g58720, LOC_Os04g50660, LOC_Os04g55700, LOC_Os06g09570, LOC_Os06g16290, LOC_Os06g39875, LOC_Os07g44190, LOC_Os10g03540, LOC_Os11g37080, LOC_Os12g04010, LOC_Os12g20410
path:osa00710	Carbon fixation in photosynthetic organisms	19	528	72	3720	0.00178338	0.0146786	1.85922	LOC_Os01g64660, LOC_Os02g05830, LOC_Os02g47020, LOC_Os03g03720, LOC_Os03g15050, LOC_Os03g16050, LOC_Os03g31750, LOC_Os04g16680, LOC_Os04g19740, LOC_Os04g24140, LOC_Os04g38600, LOC_Os05g36270, LOC_Os06g45370, LOC_Os07g43700, LOC_Os10g25140, LOC_Os11g07020, LOC_Os12g17600, LOC_Os12g19381, LOC_Os12g19470
path:osa03450	Non-homologous end-joining	3	528	6	3720	0.00474815	0.0362894	3.52273	LOC_Os02g29464, LOC_Os03g53000, LOC_Os06g13020
Annotation:
ID	The name of pathway
Term	Description of pathway
List Hits	The number of differential expressed genes in the pathway
List Total	The total number of differential expressed genes that annotated in KEGG
Pop Hits	The total number in the pathway
Pop Total	The total number of genes that annotated in KEGG
FDR	False discovery rate
Genes ID	The name of differential expressed genes in the pathway
