# Supplementary material for: Identification and analysis of the stigma and embryo sac-preferential/specific genes in rice pistils
Source: BMC Plant Biol. 2017 Mar 7;17:60. doi: 10.1186/s12870-017-1004-8 (PMC5341191; doi:10.1186/s12870-017-1004-8)
Supplement: Additional file 10: Table S8. — The stigma-specific genes within the pistil. (XLS 326 kb) [file 12870_2017_1004_MOESM10_ESM.xls]

## Sheet: Sheet1
Supplemental Table 8. The stigma-specific genes within the pistil
Gene-ID(RGAP)	The results of differential expression analysis using the DESeq R package										Gene_product	The FPKM values in different samples using eXpress
	BaseMean-HY ovary	BaseMean-HY stigma	Foldchange (HY ovary/HY stigma)	P-value (HY ovary vs HY stigma)	FDR (HY ovary vs HY stigma)	BaseMean-HY pistil	BaseMean-dst ovary	Foldchange (HY pistil/dst ovary)	P-value (HY pistil vs dst ovary)	FDR (HY pistil vs dst ovary)		HY ovary-1	HY ovary-2	HY stigma-1	HY stigma-2	HY pistil-1	HY pistil-2	dst ovary-1	dst ovary-2
LOC_Os01g18744	3.6538	3833.68	1049.23	5.93433e-55	4.93751e-53	192.263	8.40568	22.873	3.4972e-17	2.28906e-14	transferase family protein, putative, expressed	0.130099	0.0743316	104.435	74.8726	5.78145	4.40716	0.274336	0.140326
LOC_Os01g23440	10.8939	50.6727	4.6515	0.00708912	0.0231493	28.1025	1.03395	27.1797	0.00126982	0.040623	expressed protein	0.302324	0.180236	0.776767	0.95512	0.581204	0.516796	0.0280381	0.0245411
LOC_Os01g53370	0.482057	1784.56	3701.98	1.32748e-155	9.16499e-153	131.023	1.51741	86.3463	0.000133816	0.00671685	anthocyanidin 5,3-O-glucosyltransferase, putative, expressed	0.0263494	2.74526e-59	33.9342	35.1881	4.07139	1.69922	0.0258616	0.0449631
LOC_Os01g69200	13.6603	2385.08	174.599	7.77633e-155	5.25696e-152	193.522	5.65322	34.2321	2.75625e-12	8.35221e-10	regulatory protein, putative, expressed	0.341578	0.456439	58.5328	51.7539	6.07783	4.09926	0.14337	0.158786
LOC_Os02g02380	5.44693	261.863	48.0753	5.40516e-07	3.76135e-06	42.4197	0.966917	43.8711	2.24655e-05	0.00156765	suppressor of phythchrome A, putative, expressed	0.273526	0.158715	5.94211	10.5772	1.99432	1.06496	0	0.0702271
LOC_Os02g18930	0	1487	#DIV/0!	3.50178e-140	1.83273e-137	104.943	0.483459	217.066	2.60912e-14	1.08087e-11	calcineurin B, putative, expressed	2.73834e-56	1.49405e-23	92.9954	86.0595	7.00877	7.36244	4.74788e-57	0.0831451
LOC_Os02g21810	0	1114.03	#DIV/0!	6.65823e-96	1.43081e-93	75.8595	0.483459	156.91	2.11127e-10	5.08055e-08	cytochrome P450 51, putative, expressed	0	0	21.0988	23.8381	2.09194	1.39272	0	0.024351
LOC_Os02g31940	0.414506	1795.19	4330.91	2.30502e-24	5.86173e-23	212.414	4.82037	44.0659	8.9706e-15	4.38181e-12	potassium transporter, putative, expressed	4.44541e-27	0.0175327	19.8715	29.4779	3.9415	2.73127	0.114348	0.0352521
LOC_Os03g07140	10.9798	3635.48	331.106	9.69105e-203	1.20948e-199	232.977	4.26988	54.5628	3.74115e-25	4.08122e-22	male sterility protein, putative, expressed	0.0467754	0.306952	47.2116	43.8154	3.72142	2.91074	0.0929205	0.0268549
LOC_Os03g25060	2.20763	350.008	158.544	4.74422e-40	2.33604e-38	31.2006	0	#DIV/0!	4.47815e-05	0.00271904	expressed protein	0.111939	0.195952	22.3438	18.2848	2.65639	1.42325	0	0
LOC_Os03g43010	5.59123	1512.11	270.442	1.57672e-13	2.04243e-12	73.1967	1.03395	70.7931	1.49543e-05	0.00110978	expressed protein	0.0709562	0.213909	38.3758	21.0965	2.17998	1.07059	0.0336468	0.029588
LOC_Os03g63240	9.04239	898.653	99.3822	6.05914e-39	2.85775e-37	111.477	15.6576	7.11972	7.35369e-05	0.00409293	disease resistance protein, putative, expressed	0.112445	0.298136	13.919	17.0218	2.72653	1.66562	0.20272	0.380652
LOC_Os04g10360	1.24352	3504.73	2818.4	2.01997e-106	5.74964e-104	217.157	0.550493	394.478	9.49641e-08	1.38745e-05	OsSub40 - Putative Subtilisin homologue, expressed	0	0.0473996	62.8311	49.1198	5.26576	2.58995	0.025001	0
LOC_Os04g43840	3.3836	2933.07	866.85	1.56501e-69	1.976e-67	190.351	2.20197	86.4456	1.05026e-22	9.82057e-20	possible lysine decarboxylase domain containing protein, expressed	0.0365028	0.255836	117.248	87.8219	8.63018	6.49058	0.151747	0
LOC_Os04g47080	1.24352	12031.7	9675.53	2.22442e-177	2.12294e-174	1009.28	2.55136	395.586	2.276e-06	0.000222338	anthocyanin regulatory Lc protein, putative, expressed	0	0.0496077	175.307	195.116	25.129	10.238	0.0371999	0.0488397
LOC_Os04g56690	0.829013	511.811	617.374	2.72166e-60	2.68435e-58	53.7723	2.0679	26.0033	5.28114e-06	0.000460895	OsSAUR23 - Auxin-responsive SAUR gene family member, expressed	0	0.0592835	16.4067	18.1128	2.16341	1.97511	0.0657167	0.0571166
LOC_Os05g02730	0	320.338	#DIV/0!	5.00304e-40	2.45975e-38	34.2262	0	#DIV/0!	0.000311985	0.0134523	homeobox domain containing protein, expressed	0	0	16.6936	12.1922	2.47903	1.03231	0	0
LOC_Os06g11700	0.964114	439.194	455.542	6.71808e-05	0.000342382	40.2414	0	#DIV/0!	2.24424e-06	0.000221227	phosphate-induced protein 1 conserved region domain containing protein, expressed	0.0655097	0	6.87366	19.5027	1.51803	1.29504	0	0
LOC_Os06g47740	8.06907	576.639	71.4628	7.67389e-54	6.19428e-52	41.4273	3.71938	11.1382	0.000752674	0.0268039	phytosulfokine receptor precursor, putative, expressed	0.138615	0.1205	6.81932	7.13791	0.728359	0.402297	0.0806273	0.0282493
LOC_Os07g14840	0.964114	37.271	38.6583	8.31279e-05	0.000416718	32.8468	0	#DIV/0!	2.51061e-05	0.00171534	expressed protein	0.130905	3.30768e-91	2.8339	2.37978	2.44531	2.79332	2.2836e-89	9.66945e-92
LOC_Os07g28160	0	888.581	#DIV/0!	1.31251e-05	7.53533e-05	109.457	1.58444	69.0821	2.24506e-13	8.07408e-11	cytochrome P450 51, putative, expressed	0	0	11.0088	34.5635	3.37681	3.11405	0.0593879	0.0261953
LOC_Os07g35510	0.896563	1247.22	1391.12	5.36041e-121	1.95438e-118	75.8353	15.6962	4.83145	0.000478517	0.0187775	glucan endo-1,3-beta-glucosidase precursor, putative, expressed	0.0202083	0.0174917	21.03	19.2338	1.65688	1.1329	0.489139	0.0713816
LOC_Os07g38800	3.03665	1040.36	342.6	3.04407e-100	7.37142e-98	109.795	24.6808	4.44862	9.03762e-05	0.00486471	lectin-like receptor kinase, putative, expressed	0.041723	0.0719166	14.4856	15.8788	2.12357	1.52815	0.387626	0.408086
LOC_Os08g04560	12.8313	24941.6	1943.81	0	0	1804.96	38.7925	46.5286	1.93565e-06	0.000195083	decarboxylase, putative, expressed	0.280748	0.329666	446.846	460.604	49.524	25.1887	1.01089	0.575747
LOC_Os08g43654	0	337.769	#DIV/0!	1.12065e-27	3.33002e-26	25.3671	0	#DIV/0!	0.000306949	0.0132953	MATE efflux family protein, putative, expressed	0	0	8.08329	5.46575	0.75584	0.392188	0	0
LOC_Os08g43690	1.79313	511.838	285.444	2.24612e-39	1.07658e-37	27.8481	0.550493	50.5876	0.0007269	0.0261133	transporter, monovalent cation:proton antiporter-2 family, putative, expressed	0.0306742	0.0260097	9.37527	6.8003	0.686712	0.300404	0.0266994	0
LOC_Os09g16980	6.4878	3699.6	570.24	1.55056e-35	6.46712e-34	284.521	10.823	26.2886	6.45446e-05	0.00368648	OsWAK86 - OsWAK pseudogene, expressed	0.09715	0.233181	89.7407	60.3621	8.77044	4.29087	0.244506	0.236935
LOC_Os10g02380	4.76222	4607.41	967.491	3.6943e-44	2.09941e-42	325.647	22.6657	14.3674	2.77303e-21	2.38823e-18	oxidoreductase, aldo/keto reductase family protein, putative, expressed	0.108403	0.280651	125.006	162.332	13.0029	10.225	1.08444	0.500379
LOC_Os10g19925	0	315.419	#DIV/0!	5.97567e-27	1.72054e-25	26.8799	0	#DIV/0!	0.000336138	0.0143613	expressed protein	0	0	58.7048	39.5805	6.59068	2.80069	0	0
LOC_Os10g38700	3.93321	1732.6	440.505	4.9876e-142	2.74309e-139	144.578	1.03395	139.83	1.06646e-05	0.000838992	glutathione S-transferase, putative, expressed	0.10748	0.231151	58.639	59.2573	7.70378	3.47971	0.0505561	0.0449471
LOC_Os11g07911	0	6654.56	#DIV/0!	2.32098e-92	4.67786e-90	536.666	11.8427	45.3162	2.97152e-05	0.00196067	expressed protein	0	0	333.656	397.783	45.9326	21.3127	1.18966	0.262097
LOC_Os11g15210	0	619.701	#DIV/0!	6.13347e-74	8.6158e-72	71.1635	0	#DIV/0!	5.33796e-08	8.24035e-06	anthocyanin regulatory Lc protein, putative, expressed	0	5.3085e-39	17.251	17.5217	2.94904	1.61118	0	6.36527e-47
LOC_Os11g32650	12.5519	43227	3443.87	0	0	3149.98	5.03569	625.53	8.63248e-06	0.000704527	chalcone synthase, putative, expressed	0.365673	0.317039	1002.88	850.993	112.946	40.2199	0.0692457	0.152121
LOC_Os11g34100	3.03665	266.478	87.754	1.47895e-14	2.07303e-13	45.7121	4.00174	11.4231	0.000418831	0.0169783	expressed protein	0.18326	0.324363	14.3511	20.805	2.67248	4.23514	0.17174	0.447389
LOC_Os11g37210	0	286.96	#DIV/0!	2.30704e-16	3.6095e-15	21.9179	0	#DIV/0!	0.000955391	0.0322416	MTN26L5 - MtN26 family protein precursor, expressed	0	0	9.36107	14.3026	1.31819	0.780741	0	0
LOC_Os12g12720	0.829013	5291.68	6383.11	9.06807e-244	1.54868e-240	352.914	0.550493	641.086	2.10022e-21	1.85767e-18	jasmonate-induced protein, putative, expressed	0	0.0925945	213.23	178.842	17.6029	12.0919	0.0552147	0
LOC_Os12g22284	6.96985	2444.22	350.685	2.99659e-169	2.62801e-166	146.478	17.1079	8.56201	9.10137e-06	0.000739108	white-brown complex homolog protein 11, putative, expressed	0.0770289	0.166086	33.186	33.8469	2.80139	1.76521	0.17313	0.351439
LOC_Os01g01290	4.48282	46.2228	10.3111	0.000672005	0.00280317	3.94542	5.10272	0.773199	0.904391	1	histone-like transcription factor and archaeal histone, putative, expressed	0.140463	0.121657	1.28096	1.02823	0.202582	0.0325434	0.110548	0.159757
LOC_Os01g02050	30.7626	1014.67	32.9841	1.07082e-47	6.94938e-46	97.0026	23.0151	4.21474	0.00640532	0.137011	phosphoenolpyruvate carboxylase, putative, expressed	0.444513	0.43937	12.6746	9.84385	1.57952	0.863462	0.348024	0.209671
LOC_Os01g02760	11.8088	59.9736	5.07871	0.00344131	0.0121814	9.70635	54.5313	0.177996	0.00190485	0.0557105	receptor-like kinase, putative, expressed	0.0668361	0.471225	1.14586	1.01225	0.215678	0.179648	1.09013	1.11467
LOC_Os01g02900	1.44617	57.692	39.8929	6.03268e-07	4.17209e-06	5.45821	37.9353	0.143882	0.00451466	0.105839	glycosyltransferase, putative, expressed	0.0621469	0	1.09065	1.01508	0.232564	0	0.575019	0.985876
LOC_Os01g03740	20.1481	157.512	7.81772	1.34016e-08	1.12894e-07	42.1537	26.6146	1.58386	0.377078	1	nuclease PA3, putative, expressed	0.235178	0.38831	1.9918	1.84219	0.616708	0.55076	0.334101	0.390244
LOC_Os01g04380	1.44617	217.879	150.659	0.00571985	0.0191554	17.0284	20.1956	0.843176	0.831061	1	hsp20/alpha crystallin family protein, putative, expressed	0.189014	1.28201e-11	3.784	15.7905	1.06346	0.707774	1.12248	0.943979
LOC_Os01g05100	6.20839	60.6685	9.77202	0.0130904	0.0396982	20.6953	17.8595	1.15878	0.908855	1	expressed protein	0.155998	0.173045	1.87321	0.709199	0.857721	0.141805	0.373666	0.486973
LOC_Os01g05820	1.44617	161.245	111.498	1.82814e-10	1.83373e-09	9.82727	12.5557	0.782694	0.783054	1	gamma-glutamyltranspeptidase 1 precursor, putative, expressed	0.0820602	0.00814757	4.75456	2.66505	0.417948	0.108223	0.208965	0.448372
LOC_Os01g06350	0	63.0823	#DIV/0!	4.74184e-06	2.89552e-05	6.40224	2.0679	3.096	0.535724	1	expressed protein	1.82687e-108	0	2.7362	5.63396	0.858626	0.136007	0.159027	0.143471
LOC_Os01g06960	0	48.8661	#DIV/0!	0.00596648	0.0198734	7.15279	0	#DIV/0!	0.125136	0.820593	POEI34 - Pollen Ole e I allergen and extensin family protein precursor, putative, expressed	0	0	1.19174	4.74939	0.175376	0.778322	0	0
LOC_Os01g06980	0	40.3797	#DIV/0!	0.00359453	0.0126465	3.35248	0	#DIV/0!	0.437269	1	POEI35 - Pollen Ole e I allergen and extensin family protein precursor, putative, expressed	0	0	1.30445	4.53186	0.140555	0.404187	0	0
LOC_Os01g07530	19.7336	118.535	6.00676	0.000256809	0.0011663	22.3899	15.1741	1.47553	0.614436	1	uncharacterized glycosyltransferase, putative, expressed	0.25565	0.402333	2.01111	1.13112	0.420591	0.254368	0.157069	0.279074
LOC_Os01g09730	12.426	75.2433	6.05532	0.000362202	0.00160102	17.8274	22.235	0.801768	0.881249	1	expressed protein	0.140617	0.486085	1.67613	1.29403	0.342637	0.476317	0.877131	0.0993593
LOC_Os01g10470	3.2393	272.308	84.0639	4.63999e-30	1.54424e-28	27.4728	38.7498	0.708979	0.816491	1	RALFL17 - Rapid ALkalinization Factor RALF family protein precursor, expressed	0.260687	0.113613	12.7153	10.9249	2.09039	0.629376	3.50897	0.21575
LOC_Os01g11220	3.79811	124.513	32.783	1.96671e-12	2.30841e-11	31.4066	6.27074	5.00843	0.02682	0.352647	hydrolase, acting on carbon-nitrogen, putative, expressed	0.0370817	0.189963	2.8744	2.91298	0.779144	0.879306	0.208365	0.122827
LOC_Os01g11620	0	42.4804	#DIV/0!	9.73327e-07	6.54987e-06	6.70496	2.00087	3.35102	0.497916	1	GDSL-like lipase/acylhydrolase, putative, expressed	9.18817e-81	6.23268e-76	0.955735	1.0834	0.115319	0.249889	0.0325331	0.0845754
LOC_Os01g12680	1.72558	489.686	283.781	6.39213e-06	3.83327e-05	88.1194	40.5252	2.17443	0.036733	0.426298	C4-dicarboxylate transporter/malic acid transport protein, expressed	0.0191058	0.0327272	3.46932	8.11496	1.49561	0.906621	0.619912	0.457419
LOC_Os01g12740	6.758	82.3303	12.1826	1.50433e-06	9.85543e-06	17.4279	33.1819	0.525223	0.263373	1	cytochrome P450, putative, expressed	0.196767	0.136613	1.32724	1.82887	0.394744	0.376606	0.440136	0.970099
LOC_Os01g13710	6.96985	50.7859	7.28651	0.00157249	0.00603639	3.44922	8.60679	0.400756	0.529392	1	transposon protein, putative, unclassified, expressed	0.110645	0.190406	0.962274	0.69184	0.114254	0.0219268	0.25377	0.0453026
LOC_Os01g13950	0	50.6696	#DIV/0!	7.11335e-08	5.50194e-07	7.22534	3.30296	2.18754	0.583611	1	OsGrx_A1 - glutaredoxin subgroup III, expressed	0	0	3.1754	2.50323	0.401986	0.517452	0.44577	0
LOC_Os01g14010	2.90154	91.867	31.6614	1.71885e-09	1.57157e-08	10.6987	6.06964	1.76267	0.64147	1	ZOS1-05 - C2H2 zinc finger protein, expressed	1.77565e-26	0.130747	1.47216	1.87403	0.259118	0.175044	0.0868223	0.14971
LOC_Os01g14900	0	167.01	#DIV/0!	1.17742e-07	8.83582e-07	17.8032	0	#DIV/0!	0.00363386	0.0912704	glycerol-3-phosphate acyltransferase, putative, expressed	0	0	2.22588	4.5115	0.323398	0.505923	0	0
LOC_Os01g14940	0.829013	98.0496	118.273	0.0023375	0.00860655	6.94681	2.75247	2.52385	0.641187	1	invertase/pectin methylesterase inhibitor family protein, putative, expressed	0	0.152524	11.1566	3.28568	1.13004	0	0.481746	0
LOC_Os01g14960	7.10496	93.7413	13.1938	1.84081e-07	1.34623e-06	12.5143	8.40568	1.48879	0.682432	1	expressed protein	0.262875	0.302892	2.44724	3.59384	0.362496	0.546008	0.400681	0.214972
LOC_Os01g15550	0	15.916	#DIV/0!	0.00652279	0.02151	3.42503	0	#DIV/0!	0.431395	1	expressed protein	0	0	0.614288	0.840776	0.232735	0.0760501	0	0
LOC_Os01g15990	0.964114	508.176	527.091	7.27564e-60	7.02641e-58	40.0721	8.27161	4.84454	0.0134947	0.226759	expressed protein	0.0408569	0	9.31713	9.30548	0.770918	0.902322	0.1817	0.161931
LOC_Os01g16470	2.68969	253.241	94.1525	1.19417e-28	3.72233e-27	33.4514	27.2707	1.22664	0.823665	1	phosphatidylinositol kinase, putative, expressed	0.0775914	0.0661449	4.65162	4.84852	1.18253	0.242448	0.894338	0.251357
LOC_Os01g19190	9.17749	139.269	15.1751	1.91645e-05	0.000107034	17.8999	30.8317	0.580569	0.357814	1	retrotransposon protein, putative, unclassified, expressed	0.0570451	0.104276	0.714853	1.21137	0.14362	0.140547	0.167406	0.302881
LOC_Os01g19200	0	58.0442	#DIV/0!	6.11733e-09	5.31605e-08	16.8833	6.13668	2.75122	0.281441	1	retrotransposon protein, putative, unclassified, expressed	0.00298436	2.32233e-06	0.722484	0.747443	0.212276	0.277256	0.0843221	0.095854
LOC_Os01g19210	12.0698	118.315	9.80254	6.87569e-08	5.33244e-07	24.6291	68.9965	0.356961	0.141552	0.86371	transposon protein, putative, unclassified, expressed	0.257314	0.238375	1.62213	2.03808	0.394681	0.472633	0.659341	1.73907
LOC_Os01g19460	2.55459	225.684	88.3447	1.60908e-25	4.32584e-24	32.1204	17.7925	1.80528	0.34513	1	retrotransposon protein, putative, unclassified, expressed	0.0145979	0.0567819	2.40176	2.71236	0.508116	0.322947	0.184957	0.265147
LOC_Os01g20000	0	29.3696	#DIV/0!	8.20702e-05	0.000411798	0	3.85345	0	0.376357	1	expressed protein	0	0	6.32175	2.86128	0	0	1.37903	0
LOC_Os01g20970	0.829013	106.542	128.517	2.81136e-12	3.26975e-11	14.2205	11.0099	1.29162	0.813432	1	invertase/pectin methylesterase inhibitor family protein, putative, expressed	0	0.116956	8.73202	5.27844	1.5907	0.526868	1.58658	0
LOC_Os01g23580	2.68969	37.3355	13.881	0.0135433	0.0409033	3.92123	1.03395	3.79247	0.633369	1	inorganic H+ pyrophosphatase, putative, expressed	0.0581404	0.0522544	0.291256	0.751285	0.102785	0.0329898	0.0190482	0.0168376
LOC_Os01g23750	0	50.5564	#DIV/0!	6.69943e-08	5.20072e-07	1.91225	0	#DIV/0!	0.685518	1	OsMADS92 - MADS-box family gene with M-beta type-box, expressed	0	0	1.3624	1.80067	0.0464675	0.0897179	0	0
LOC_Os01g23810	1.24352	28.846	23.1971	0.00187814	0.00707011	9.23433	4.40395	2.09683	0.538912	1	expressed protein	0	0.145055	1.35048	1.24893	0.540756	0.385748	0.452948	0
LOC_Os01g23880	5.23508	559.582	106.891	4.11274e-40	2.03437e-38	35.4362	44.4701	0.796855	0.875762	1	expressed protein	0.392647	0.0425992	20.7807	15.3508	2.17728	0.412511	2.85842	0.333922
LOC_Os01g25460	3.17175	346.837	109.352	3.65671e-21	7.72002e-20	37.5178	37.5148	1.00008	0.985916	1	uncharacterized protein At4g06744 precursor, putative, expressed	0.115833	0.065581	8.75879	5.84467	1.59723	0.18339	1.59303	0.159263
LOC_Os01g25630	2.34273	51.5517	22.0049	1.51499e-05	8.61548e-05	5.36147	0.550493	9.73939	0.36093	1	NB-ARC domain containing protein, expressed	0.0645235	0.0111095	0.513247	0.735057	0.0965744	0.0467415	0.013266	0
LOC_Os01g27230	13.863	67.2869	4.85372	0.00177435	0.006723	26.2144	16.3949	1.59893	0.457956	1	12-oxophytodienoate reductase, putative, expressed	0.25726	0.238303	1.0179	0.850298	0.470924	0.364508	0.357412	0.147221
LOC_Os01g27890	2.68969	217.198	80.7521	1.57099e-24	4.02661e-23	27.497	16.8784	1.62912	0.56157	1	cytochrome P450, putative, expressed	0.0763587	0.0654079	4.44174	4.71586	1.05126	0.269734	0.55582	0.246675
LOC_Os01g28810	0	31.6543	#DIV/0!	3.58214e-05	0.000191336	1.93643	0	#DIV/0!	0.682871	1	expressed protein	0	0	1.16246	1.02674	0.095999	0.0923529	0	0
LOC_Os01g33300	0.414506	69.798	168.388	1.05406e-07	7.96533e-07	8.31449	6.47185	1.28472	0.844222	1	polygalacturonase, putative, expressed	0	0.025187	2.41734	1.263	0.349204	0.14612	0.311797	0.0497539
LOC_Os01g34450	3.17175	32.8824	10.3673	0.0043605	0.0150222	18.1301	7.23766	2.50496	0.298301	1	expressed protein	0.20942	0.137593	1.42861	1.10875	0.336427	1.24642	0.341326	0.292098
LOC_Os01g37360	0	36.1625	#DIV/0!	7.53113e-06	4.46515e-05	8.71395	2.90075	3.00403	0.470578	1	retrotransposon protein, putative, Ty3-gypsy subclass, expressed	0.000432478	0.00140269	0.537269	0.786728	0.186047	0.18221	0.00230637	0.113434
LOC_Os01g37600	0.414506	43.883	105.868	3.67694e-06	2.27697e-05	7.84247	5.92136	1.32444	0.836054	1	agenet domain containing protein, expressed	0	0.0155195	0.688924	0.60375	0.193484	0.062504	0.159584	0.0310175
LOC_Os01g37650	9.9973	110.291	11.0321	7.12792e-08	5.51094e-07	10.2025	10.4878	0.972801	0.986302	1	esterase, putative, expressed	0.468994	0.286882	3.69801	2.88338	0.412984	0.282769	0.194515	0.517926
LOC_Os01g39740	19.2423	65.183	3.38748	0.0112475	0.0347855	41.67	32.2678	1.29138	0.604093	1	retrotransposon protein, putative, unclassified, expressed	0.477793	0.430662	1.15319	1.23845	0.510593	1.22071	0.599843	0.697237
LOC_Os01g41360	0	112.466	#DIV/0!	2.35658e-16	3.68191e-15	10.2025	3.71938	2.74308	0.417274	1	expressed protein	0	0	2.41753	3.43262	0.36548	0.255974	0.145609	0.063465
LOC_Os01g41480	0	17.6677	#DIV/0!	0.00714193	0.0232983	0	0	#DIV/0!			retrotransposon protein, putative, Ty3-gypsy subclass, expressed	4.78561e-34	3.398e-23	0.77015	0.232826	8.23897e-22	1.35638e-05	0.00202517	2.14719e-06
LOC_Os01g42330	17.3817	92.0415	5.29532	0.000135954	0.000652601	27.6304	23.9962	1.15145	0.844989	1	retrotransposon protein, putative, unclassified, expressed	0.224409	0.231162	0.861773	1.01764	0.349591	0.297581	0.240523	0.312603
LOC_Os01g42860	0.964114	123.66	128.263	0.0145114	0.0434552	11.9213	12.6613	0.941552	1	1	inhibitor I family protein, putative, expressed	0.159127	0	3.23616	16.0289	0.460801	1.74703	2.20444	0
LOC_Os01g43460	12.5427	65.1185	5.19175	0.00131877	0.00515947	15.5398	47.1454	0.329615	0.040987	0.453476	C4-dicarboxylate transporter/malic acid transport protein, expressed	0.380856	0.108794	1.28408	0.756658	0.313993	0.243732	0.899298	0.73644
LOC_Os01g44130	8.41603	122.594	14.5667	0.000252357	0.00114816	20.998	24.4655	0.858273	0.832123	1	aspartic proteinase oryzasin-1 precursor, putative, expressed	0.223128	0.259809	1.91928	3.63173	0.755283	0.343754	0.732001	0.514901
LOC_Os01g44430	18.4133	278.837	15.1432	0.000328353	0.00146477	30.5835	32.7899	0.93271	0.954183	1	retrotransposon protein, putative, unclassified, expressed	0.212588	0.173031	3.19284	1.479	0.328202	0.248948	0.429919	0.178823
LOC_Os01g45450	4.41527	52.838	11.9671	0.0001457	0.00069445	6.85007	6.83545	1.00214	1	1	AAA family ATPase, putative, expressed	0.131496	0.150898	1.17453	1.45685	0.276985	0.100952	0.0393241	0.350486
LOC_Os01g45760	4.96487	162.305	32.6906	8.20742e-16	1.23986e-14	20.5744	2.00087	10.2827	0.042687	0.464279	YUC4, putative, expressed	0.18769	0.130354	4.38394	3.25958	0.820354	0.283645	0.0364898	0.0640605
LOC_Os01g45830	15.4534	122.232	7.90969	3.69571e-07	2.61553e-06	27.7755	85.5742	0.324578	0.0261269	0.346878	sulfate transporter, putative, expressed	0.364134	0.486968	2.60408	2.67842	0.884153	0.489225	2.70382	1.44515
LOC_Os01g46030	7.45191	141.596	19.0013	7.44206e-12	8.43477e-11	17.5488	9.65495	1.8176	0.500289	1	receptor-like protein kinase, putative, expressed	0.170115	0.292767	3.74955	3.32377	0.63546	0.343705	0.199637	0.318032
LOC_Os01g46850	0	43.644	#DIV/0!	0.000127487	0.000615781	2.95302	0.550493	5.36431	0.656801	1	expressed protein	0	0	3.2564	1.24506	0.312703	0.07515	0.086721	0
LOC_Os01g47570	5.72634	54.8837	9.58443	0.000286592	0.00129126	19.9331	39.6924	0.502189	0.216866	1	expressed protein	0.375087	0.493096	3.16377	2.94755	1.51239	1.00857	3.05084	1.93829
LOC_Os01g48000	0.414506	29.6118	71.4387	0.0129489	0.0393317	2.95302	17.8453	0.165479	0.082739	0.667768	S-locus-like receptor protein kinase, putative, expressed	0	0.0162944	0.188986	0.622645	0.0795794	0.0155141	0.360477	0.189957
LOC_Os01g48040	2.27518	33.9391	14.9171	0.0013789	0.0053682	5.78511	19.6309	0.294695	0.181081	0.946265	S-locus-like receptor protein kinase, putative, expressed	0.048138	0.0275986	0.372974	0.587421	0.0764017	0.102448	0.451572	0.172565
LOC_Os01g48410	11.511	607.243	52.7532	5.72407e-53	4.42239e-51	49.8744	78.3468	0.636586	0.725566	1	ATROPGEF7/ROPGEF7, putative, expressed	0.351222	0.142411	9.67172	10.3718	1.69109	0.175582	2.49888	0.386508
LOC_Os01g49020	0	35.2835	#DIV/0!	1.04069e-05	6.04537e-05	7.22534	1.93383	3.73628	0.45704	1	expressed protein	0	0	1.80045	2.08551	0.405532	0.51297	0	0.251521
LOC_Os01g49024	0	28.3774	#DIV/0!	0.000106856	0.000524329	0.968216	0.550493	1.75882	1	1	phosphatidylserine synthase, putative, expressed	3.52358e-109	2.29164e-112	1.10304	0.871371	0.0490622	0.0467474	0.0539704	5.04482e-11
LOC_Os01g49280	6.34349	45.8187	7.22295	0.00210638	0.00783739	13.5792	25.0972	0.541065	0.370563	1	zinc finger family protein, putative, expressed	0.234079	0.143453	0.784794	1.40251	0.401224	0.326132	0.612003	0.708226
LOC_Os01g50750	8.28092	70.2761	8.4865	7.33491e-05	0.000371079	32.3506	17.5101	1.84753	0.309098	1	zinc finger, C3HC4 type domain containing protein, expressed	0.198065	0.339948	1.46208	1.98849	0.81751	0.983214	0.49262	0.465223
LOC_Os01g51140	0.896563	99.5357	111.019	1.76839e-09	1.61232e-08	8.33867	2.13494	3.90581	0.373495	1	helix-loop-helix DNA-binding domain containing protein, expressed	0.0294684	0.0252644	1.28134	2.0631	0.249763	0.0725743	0.0562443	0.0246751
LOC_Os01g51270	0	357.269	#DIV/0!	1.28989e-46	8.0337e-45	25.5247	2.20197	11.5917	0.00801301	0.159612	THION44 - Plant thionin family protein precursor, putative, expressed	0	0	48.9477	44.9148	3.09384	4.5172	0.589904	0
LOC_Os01g51980	0	76.4132	#DIV/0!	1.81424e-11	1.99493e-10	5.40984	0	#DIV/0!	0.227864	1	alliin lyase precursor, putative, expressed	0.00558981	5.03528e-22	1.83837	1.36468	0.222677	0.0446091	2.12898e-44	5.6241e-24
LOC_Os01g51990	0.964114	78.168	81.0775	4.90409e-10	4.72484e-09	6.37805	1.65148	3.86202	0.455631	1	AN1-like zinc finger domain containing protein, expressed	0.13388	0	6.14239	4.41692	0.770686	0.214226	0.246878	0
LOC_Os01g53390	5.24428	133.582	25.4719	2.03338e-12	2.38286e-11	11.2675	5.65322	1.99311	0.554181	1	glucosyltransferase, putative, expressed	0.0867209	0.174142	2.71009	2.57925	0.388443	0.125068	0.112137	0.123085
LOC_Os01g55440	4.27096	138.09	32.3322	5.42854e-14	7.28799e-13	11.7637	13.9776	0.841608	0.909854	1	CAMK_KIN1/SNF1/Nim1_like.1 - CAMK includes calcium/calmodulin depedent protein kinases, expressed	0.208571	0.0299913	2.93163	3.18018	0.452171	0.138191	0.574518	0.113145
LOC_Os01g55660	21.8061	94.6785	4.34183	0.0010677	0.00426357	23.9027	43.5743	0.548551	0.233564	1	retrotransposon protein, putative, Ty1-copia subclass, expressed	0.189421	0.334702	0.685509	1.07241	0.333546	0.168475	0.420939	0.480407
LOC_Os01g57560	8.56033	74.5452	8.70822	4.51984e-05	0.000237321	17.3312	1.51741	11.4215	0.0388629	0.440244	serine/threonine-protein kinase receptor precursor, putative, expressed	0.0693806	0.240026	1.00529	1.10535	0.228794	0.338641	0.0169748	0.0297462
LOC_Os01g57940	5.51448	320.053	58.0386	2.75049e-32	9.99446e-31	37.7721	46.471	0.812811	0.873477	1	tyrosine protein kinase domain containing protein, putative, expressed	0.212188	0.0908821	7.68483	6.65755	1.49581	0.424445	2.01524	0.309712
LOC_Os01g59360	6.19919	563.004	90.819	1.25988e-55	1.06463e-53	45.9532	55.614	0.826287	0.914047	1	CAMK_CAMK_like.10 - CAMK includes calcium/calmodulin depedent protein kinases, expressed	0.28117	0.0187469	10.2529	10.6061	1.76725	0.163332	2.14989	0.168286
LOC_Os01g60080	0.482057	248.214	514.905	0.00480002	0.0163729	12.3325	10.4594	1.17908	0.902146	1	monocopper oxidase, putative, expressed	0.0214165	4.48639e-93	6.7063	1.242	0.391225	0.0519701	0.372143	4.13862e-100
LOC_Os01g60930	1.44617	122.002	84.3623	4.54962e-15	6.57304e-14	8.2903	0.483459	17.1479	0.167816	0.918344	expressed protein	0.0814837	0	2.29767	3.03624	0.278754	0.133663	0	0.0344351
LOC_Os01g62200	0.896563	36.6861	40.9185	9.90445e-05	0.000489476	3.32829	0	#DIV/0!	0.439259	1	domain of unknown function DUF966 domain containing protein, expressed	0.0284141	0.024428	0.708311	0.61457	0.024175	0.117202	0	0
LOC_Os01g62430	2.27518	37.8528	16.6372	0.00104855	0.00419483	2.43263	0.550493	4.41901	0.737289	1	C2 domain containing protein, putative, expressed	0.160425	0.0926064	2.14674	0.978701	0.142241	0.0922935	0.0530993	0
LOC_Os01g62770	14.2775	76.245	5.34023	0.000457817	0.0019834	18.3961	22.5316	0.816458	0.801649	1	expressed protein	0.210558	0.2088	0.69991	1.00534	0.240742	0.231538	0.359932	0.207106
LOC_Os01g62970	9.51524	71.2101	7.48379	0.000108158	0.000530476	13.1314	83.5307	0.157204	0.124228	0.818061	expressed protein	0.371183	0.219205	1.61483	1.79267	0.42138	0.290924	3.58636	0.901027
LOC_Os01g63190	6.96985	38.3827	5.50696	0.0143448	0.0430278	5.83348	22.7998	0.255857	0.109713	0.771297	laccase precursor protein, putative, expressed	0.112929	0.216745	0.79119	0.662143	0.143363	0.0924554	0.703285	0.260645
LOC_Os01g63430	0.414506	19.9492	48.1277	0.0151123	0.0450676	0.496201	0	#DIV/0!	1	1	expressed protein	0	0.0902308	1.7939	0.524316	0.0971904	0	0	0
LOC_Os01g65760	0	140.329	#DIV/0!	1.37635e-05	7.88092e-05	18.4687	2.6184	7.05342	0.0605213	0.562628	retrotransposon protein, putative, unclassified, expressed	0	0	1.65047	4.01012	0.501658	0.356711	0.0767409	0.0439069
LOC_Os01g66860	4.82977	128.951	26.6991	7.22999e-10	6.83385e-09	13.7243	13.8436	0.991385	1	1	serine/threonine protein kinase, putative, expressed	0.0832784	0.12667	2.61747	1.59814	0.375706	0.126471	0.371536	0.126445
LOC_Os01g68130	3.58625	31.832	8.87613	0.00713827	0.0232887	6.85007	4.13581	1.65628	0.758863	1	expressed protein	0.106764	0.0914899	0.576313	0.795494	0.240605	0.0876178	0.0991828	0.0883938
LOC_Os01g68900	4.20341	83.4293	19.848	6.47701e-05	0.000331189	9.35526	9.30557	1.00534	1	1	zinc finger, C3HC4 type family protein, expressed	0.221465	0.0473225	3.01064	1.47147	0.472131	0.0849928	0.291869	0.260877
LOC_Os01g69020	6.26674	336.552	53.7044	0.0167597	0.0492605	26.3111	11.5604	2.27598	0.265951	1	retrotransposon protein, putative, unclassified, expressed	0.451785	0	15.8971	3.37635	1.07331	0.615857	0.736039	0
LOC_Os01g70120	0.829013	108.064	130.353	7.4385e-14	9.90853e-13	5.36147	16.7301	0.320468	0.385854	1	expressed protein	6.11799e-22	0.039317	3.1801	2.04877	0.190188	0.112573	0.757526	0.139199
LOC_Os01g71040	0	105.841	#DIV/0!	1.81501e-15	2.68194e-14	6.37805	13.9106	0.458503	0.456399	1	expressed protein	0	0	2.64805	1.69857	0.229644	0.0554805	0.502218	0.12884
LOC_Os01g71360	0	21.5327	#DIV/0!	0.00101127	0.00405922	25.4763	41.224	0.617998	0.361196	1	expressed protein	2.6623e-60	1.35281e-62	2.72667	2.88763	2.75519	4.7363	6.06333	5.85582
LOC_Os01g73024	4.48282	238.372	53.1746	1.32032e-24	3.4055e-23	20.526	4.20284	4.88384	0.0849555	0.676234	expressed protein	0.380315	0.327328	16.6115	14.3398	2.09767	0.88483	0.379411	0.220015
LOC_Os02g01270	0.896563	289.743	323.171	3.9021e-36	1.67486e-34	18.1176	1.58444	11.4346	0.0329965	0.401292	START domain containing protein, expressed	0.0160587	0.013954	4.14442	3.4622	0.39739	0.142222	0.0325098	0.0141264
LOC_Os02g01310	4.96487	242.27	48.7968	1.43636e-05	8.18986e-05	23.2372	7.37173	3.1522	0.143766	0.868945	invertase/pectin methylesterase inhibitor family protein, putative, expressed	0.251201	0.159311	10.8357	4.90434	0.881956	0.820833	0.351116	0.155951
LOC_Os02g02340	11.7904	120.49	10.2193	0.00606925	0.0201722	43.182	72.6488	0.594393	0.430619	1	glycerol-3-phosphate acyltransferase, putative, expressed	0.38256	0.245598	1.53899	3.44643	1.59619	0.443071	0.9853	2.40374
LOC_Os02g02560	3.17175	246.704	77.7818	0.00187142	0.00705046	9.7789	16.1126	0.606911	0.636954	1	UTP--glucose-1-phosphate uridylyltransferase, putative, expressed	0.0973124	0.0628441	8.35048	2.50921	0.338686	0.151686	0.639542	0.150528
LOC_Os02g03480	0	55.1714	#DIV/0!	7.03129e-08	5.44271e-07	3.92123	4.82037	0.813472	0.966667	1	THION24 - Plant thionin family protein precursor, expressed	0	0	2.54974	1.31184	0.250873	0.0801542	0.281314	0.0832675
LOC_Os02g03490	4.13586	189.904	45.9164	0.000387673	0.00170317	39.0439	9.15728	4.2637	0.221358	1	major ampullate spidroin 3, putative, expressed	0.272186	0.116935	10.7867	4.1497	0.614522	2.83216	0.67393	0.11933
LOC_Os02g03500	0	17.1409	#DIV/0!	0.0137261	0.0413848	0	0	#DIV/0!			expressed protein	0	0	4.35187	1.08885	0	0	0	0
LOC_Os02g03520	0	200.481	#DIV/0!	0.00112383	0.00445919	9.85146	9.35838	1.05269	0.971662	1	THION25 - Plant thionin family protein precursor, expressed	0	0	23.5048	5.29368	1.34016	0.254434	1.47718	0
LOC_Os02g03660	0.964114	73.4948	76.2304	1.63161e-09	1.49391e-08	7.39464	0	#DIV/0!	0.127973	0.828939	OsFBDUF12 - F-box and DUF domain containing protein, expressed	0.0748817	0	1.90607	2.70738	0.471979	0.0576475	0	0
LOC_Os02g04030	2.82479	222.146	78.6417	4.20194e-07	2.95639e-06	18.2143	16.6631	1.09309	0.931731	1	phosphatidylinositol transfer, putative, expressed	0.107699	0.018308	4.82742	2.34032	0.562601	0.106416	0.486313	0.106994
LOC_Os02g04380	5.79389	88.8746	15.3394	1.75767e-07	1.29067e-06	16.4113	25.4994	0.643596	0.525335	1	expressed protein	0.131998	0.136338	1.8145	1.24603	0.280847	0.360207	0.566487	0.40412
LOC_Os02g04570	6.9023	481.055	69.6948	4.34306e-13	5.41198e-12	61.7724	24.8819	2.48262	0.0441465	0.472305	expressed protein	0.0930755	0.238285	7.03851	10.5196	1.15818	1.42395	0.56522	0.448803
LOC_Os02g08110	5.03242	91.5792	18.1978	8.56274e-05	0.000427926	28.2234	46.8102	0.602933	0.293173	1	membrane associated DUF588 domain containing protein, putative, expressed	0.359713	0.209558	2.82016	5.16668	1.75131	1.08611	2.29014	2.3167
LOC_Os02g08470	2.75724	75.0688	27.2261	7.13121e-08	5.51217e-07	19.2434	15.5763	1.23543	0.777761	1	expressed protein	0.180806	0.0788975	3.00092	2.54622	0.632099	1.0159	0.707274	0.5575
LOC_Os02g09260	3.58625	133.685	37.2771	1.39455e-05	7.9739e-05	8.19356	133.012	0.0616001	0.00555148	0.123407	cytochrome P450 71A1, putative, expressed	0.110452	0.0959912	4.26041	2.02625	0.194667	0.250458	4.98695	1.92894
LOC_Os02g09410	1.79313	31.0112	17.2945	0.00184233	0.00695055	3.42503	2.6184	1.30807	0.955548	1	cytochrome P450, putative, expressed	0.0603761	0.0514175	0.779819	0.765353	0.138006	0.0448614	0.104022	0.0466518
LOC_Os02g09450	10.3443	241.569	23.3529	8.01084e-05	0.000402577	18.989	16.3807	1.15923	0.848872	1	glycerophosphoryl diester phosphodiesterase family protein, putative, expressed	0.21451	0.164371	4.80736	2.22597	0.396361	0.236785	0.500192	0.0366777
LOC_Os02g09540	1.92823	47.27	24.5147	0.0117834	0.0362392	0.992401	3.85345	0.257536	0.644083	1	expressed protein	0.274678	0	4.35589	1.33125	0.116196	0	0.514945	0
LOC_Os02g10300	4.96487	476.491	95.9724	0.00505972	0.017156	23.4307	24.0206	0.975441	0.99655	1	polygalacturonase, putative, expressed	0.158973	0.10146	15.6748	3.82234	0.725382	0.355914	1.00753	0.0659794
LOC_Os02g10530	7.99232	246.099	30.792	1.67586e-22	3.84854e-21	26.2261	37.0313	0.708213	0.828938	1	expressed protein	0.482382	0.102104	7.15822	6.80482	1.58358	0.0948589	2.15743	0.196641
LOC_Os02g10670	6.4878	89.469	13.7904	3.18059e-07	2.26828e-06	35.8724	9.30557	3.85494	0.0387581	0.43997	expressed protein	0.161913	0.375823	2.38232	3.32767	1.40823	1.20017	0.365872	0.32103
LOC_Os02g10830	6.14084	35.2835	5.74571	0.0160732	0.0474707	14.0029	4.82037	2.90493	0.295294	1	serine acetyltransferase protein, putative, expressed	0.280702	0.428528	1.41252	1.64578	0.614719	0.729284	0.348216	0.105873
LOC_Os02g12300	7.86642	139.069	17.6789	2.36434e-05	0.000130366	11.6911	7.37173	1.58594	0.66106	1	pectate lyase precursor, putative, expressed	0.164602	0.256742	3.8122	1.96775	0.335007	0.189028	0.219583	0.110241
LOC_Os02g13330	0	47.8031	#DIV/0!	1.78827e-07	1.31136e-06	10.1058	2.41729	4.18063	0.317933	1	bet v I allergen family protein, putative, expressed	0	0	3.17049	2.72743	0.586796	0.85505	0	0.302451
LOC_Os02g16210	0	14.2744	#DIV/0!	0.0150883	0.045004	0	0	#DIV/0!			transposon protein, putative, unclassified, expressed	4.97177e-07	1.03877e-22	0.699906	0.201095	3.37565e-19	1.21195e-26	5.62722e-13	6.60977e-27
LOC_Os02g16540	21.3149	140.953	6.6129	3.41627e-07	2.42942e-06	46.0265	38.7539	1.18766	0.737324	1	WRKY39, expressed	0.4342	0.49232	2.50734	2.28381	0.936301	0.843364	0.631662	0.83588
LOC_Os02g17240	6.34349	337.01	53.1268	4.43049e-22	9.87398e-21	33.8751	42.6033	0.795128	0.887956	1	ATROPGEF7/ROPGEF7, putative, expressed	0.146929	0.0904075	6.12983	4.23352	0.931289	0.253709	1.38072	0.086148
LOC_Os02g18990	0	48.8629	#DIV/0!	4.12479e-05	0.00021806	3.42503	0	#DIV/0!	0.431395	1	GDSL-like lipase/acylhydrolase, putative, expressed	0	0	0.990689	2.18932	0.172274	0.0839432	0	0
LOC_Os02g21300	3.5187	77.6476	22.0671	1.37231e-07	1.02133e-06	20.3809	7.37173	2.76474	0.218131	1	transposon protein, putative, unclassified, expressed	0.105553	0.136149	1.77151	2.16789	0.645975	0.510969	0.295473	0.131722
LOC_Os02g21330	0.964114	247.841	257.066	8.03761e-22	1.77182e-20	18.5896	2.0679	8.98958	0.0435973	0.469246	expressed protein	0.073824	0	11.2059	7.43576	1.12156	0.427412	0.0696149	0.061805
LOC_Os02g21890	0.829013	23.6366	28.5117	0.00427415	0.0147592	2.40845	2.55136	0.943985	1	1	expressed protein	0	0.0575394	1.0038	0.509007	0.0580897	0.110355	0.0639571	0.113083
LOC_Os02g22360	0	19.0152	#DIV/0!	0.00243213	0.00891653	1.46442	0	#DIV/0!	0.785634	1	retrotransposon, putative, centromere-specific	0	0	1.42053	0.964056	0.161461	0.0771243	0	0
LOC_Os02g24430	9.03318	200.865	22.2364	6.18097e-17	1.00585e-15	20.998	33.7954	0.621328	0.730746	1	expressed protein	0.241703	0.175723	3.85903	3.15797	0.560872	0.255124	1.21687	0.0979519
LOC_Os02g26290	4.33851	259.867	59.8977	0.00266956	0.00968956	14.3173	12.5943	1.1368	0.920888	1	fasciclin-like arabinogalactan protein 8 precursor, putative, expressed	0.390666	0	14.7199	4.37439	1.04479	0.107962	0.996688	0.0546735
LOC_Os02g26320	3.85646	97.8814	25.3812	1.8309e-06	1.18419e-05	11.2675	3.85345	2.924	0.353358	1	fasciclin-like arabinogalactan precursor protein, putative, expressed	0.335473	0	4.27429	2.28791	0.645155	0.2109	0.305092	0
LOC_Os02g27790	11.8672	269.019	22.6691	1.8527e-10	1.85779e-09	31.0313	15.0258	2.0652	0.248486	1	splicing factor 3B subunit 1, putative, expressed	0.137359	0.193869	3.56469	2.20544	0.409507	0.344515	0.196579	0.160956
LOC_Os02g27800	1.24352	166.742	134.089	5.19782e-08	4.09279e-07	23.2372	7.72112	3.00956	0.164853	0.914275	expressed protein	0	0.175407	13.2816	6.68248	1.57448	1.53685	0.539228	0.48802
LOC_Os02g30100	0	48.6175	#DIV/0!	1.4151e-05	8.08566e-05	3.40085	5.98839	0.567907	0.780557	1	cytochrome P450, putative, expressed	0	5.48673e-50	1.37323	0.594628	0.0940243	0.0587784	0.25179	0.030307
LOC_Os02g30610	4.00076	171.909	42.9692	9.04461e-18	1.55862e-16	30.0147	4.61927	6.49772	0.0173568	0.266331	expressed protein	0.145276	0.167443	4.96909	5.2131	1.0266	0.983519	0.139606	0.163604
LOC_Os02g30690	0	37.2097	#DIV/0!	6.21984e-06	3.73547e-05	3.4734	0	#DIV/0!	0.427556	1	steroleosin, putative, expressed	0	0	2.00666	0.968428	0.298023	0	0	0
LOC_Os02g32740	3.2393	180.781	55.8086	1.6474e-05	9.31785e-05	15.2371	13.3601	1.14049	0.894928	1	SNARE domain containing protein, putative, expressed	0.19441	0.0682103	8.23569	3.6618	0.930966	0.20177	0.762708	0.200823
LOC_Os02g33670	4.41527	129.187	29.2591	1.57395e-12	1.8633e-11	26.0693	5.10272	5.1089	0.0461496	0.48374	expressed protein	0.123523	0.17788	4.14081	2.7882	0.719928	0.882444	0.12319	0.175192
LOC_Os02g35300	23.9278	221.516	9.25767	1.51429e-12	1.79595e-11	44.3803	49.1848	0.902318	0.893046	1	transposon protein, putative, unclassified, expressed	0.47088	0.334399	3.32435	2.44751	0.857024	0.454402	1.0076	0.412675
LOC_Os02g35490	31.9385	421.211	13.1882	1.16292e-24	3.00202e-23	61.6873	38.0409	1.6216	0.24396	1	MLO domain containing protein, putative, expressed	0.417814	0.477215	5.19525	4.04461	0.889788	0.654926	0.55583	0.375452
LOC_Os02g35660	4.06831	32.5333	7.99677	0.00839764	0.0268627	11.667	8.20458	1.42201	0.755679	1	PTF1, putative, expressed	0.110169	0.0706563	0.556454	0.652004	0.299665	0.204234	0.155014	0.181395
LOC_Os02g35760	8.20417	85.0096	10.3617	0.000177755	0.000834727	13.7243	8.53975	1.60711	0.611339	1	STRUBBELIG-RECEPTOR FAMILY 7 precursor, putative, expressed	0.285087	0.147014	2.30328	1.184	0.481129	0.147245	0.294156	0.0780593
LOC_Os02g36950	0.414506	155.49	375.121	0.0129725	0.039396	8.26612	5.50493	1.50158	0.733663	1	uncharacterized Cys-rich domain containing protein, putative, expressed	3.12809e-21	0.0509693	10.133	1.6077	0.417048	0.294488	0.460294	8.33823e-26
LOC_Os02g37654	0.482057	432.758	897.731	2.07506e-53	1.63431e-51	39.2123	2.6184	14.9757	0.0265848	0.350791	lecithin:cholesterol acyltransferase, putative, expressed	0.0293302	5.56575e-05	10.3505	10.9608	1.66631	0.536367	0.0977426	0.0609806
LOC_Os02g39280	3.03665	416.18	137.052	2.12582e-45	1.27036e-43	24.3747	1.58444	15.3837	0.00679544	0.142707	C2 domain containing protein, putative, expressed	0.0628758	0.135923	11.4801	8.9587	0.870795	0.470235	0.0633958	0.0276853
LOC_Os02g39590	2.20763	55.5236	25.1507	6.40656e-06	3.84051e-05	11.6186	4.75333	2.4443	0.425328	1	GDSL-like lipase/acylhydrolase, putative, expressed	0.06013	0.103754	2.21095	1.34035	0.42688	0.413961	0.216003	0.095993
LOC_Os02g40550	0	22.6412	#DIV/0!	0.000759254	0.00313033	1.4886	0.550493	2.70412	0.912413	1	Lung seven transmembrane receptor domain containing protein, putative, expressed	0	0	0.745214	0.31647	0.0860463	0	0.0326135	0
LOC_Os02g41780	2.20763	52.1917	23.6415	1.42361e-05	8.12573e-05	4.34488	5.51915	0.787238	0.905244	1	transporter-related, putative, expressed	0.0627816	0.0709815	1.27305	1.13144	0.113543	0.135459	0.093196	0.19061
LOC_Os02g44080	0	18.3721	#DIV/0!	0.00297491	0.0106831	0.992401	0	#DIV/0!	0.895956	1	aquaporin protein, putative, expressed	5.4018e-81	7.8633e-81	0.724755	0.56371	0.0694299	7.74683e-79	2.12357e-10	1.49894e-78
LOC_Os02g44108	7.65456	56.9294	7.43731	0.00062568	0.0026275	11.7879	9.30557	1.26676	0.844828	1	expansin precursor, putative, expressed	0.316515	0.235587	1.80865	1.33477	0.579772	0.150357	0.303752	0.267068
LOC_Os02g44120	0	22.1726	#DIV/0!	0.0022695	0.00838566	2.40845	1.10099	2.18754	0.845599	1	ZOS2-13 - C2H2 zinc finger protein, expressed	0	0	0.559957	0.181679	0.0351071	0.0516634	0.0397013	0
LOC_Os02g44700	0	70.2698	#DIV/0!	1.28941e-10	1.31407e-09	3.89705	1.10099	3.5396	0.63155	1	zinc finger, C3HC4 type domain containing protein, expressed	0	0	6.65731	5.06122	0.482945	0.308632	0.178638	0
LOC_Os02g46180	0.964114	69.8012	72.3993	5.88887e-09	5.12575e-08	6.94681	10.2583	0.677191	0.811791	1	DUF581 domain containing protein, expressed	0.0713097	0	2.99307	2.14764	0.597999	0	0.741792	0.118668
LOC_Os02g46270	0.829013	230.762	278.357	3.80112e-29	1.21043e-27	18.9407	0	#DIV/0!	0.00254341	0.070151	expressed protein	0.0240181	0.147463	19.327	14.7451	1.83844	1.32806	0	0
LOC_Os02g46275	0.482057	24.3992	50.6148	0.00142158	0.00551317	3.37666	0	#DIV/0!	0.435296	1	expressed protein	0.115136	0	1.74689	1.66596	0.196835	0.284622	0	0
LOC_Os02g47060	0	208.359	#DIV/0!	6.57271e-29	2.06665e-27	20.998	1.65148	12.7147	0.0159466	0.252607	WRKY66, expressed	0	0	5.03475	4.82649	0.779695	0.35312	0.0940008	0
LOC_Os02g48060	10.1416	693.929	68.424	3.51509e-16	5.44185e-15	68.1863	20.1956	3.3763	0.00803779	0.160008	helix-loop-helix DNA-binding domain containing protein, expressed	0.317155	0.412482	15.748	22.426	2.7015	1.59659	0.697541	0.567882
LOC_Os02g48940	0	35.8134	#DIV/0!	0.00013407	0.0006447	6.32968	0	#DIV/0!	0.167298	0.917631	expressed protein	1.61695e-14	9.1079e-20	0.502596	1.16589	0.213124	0.127971	0.000181044	2.22353e-23
LOC_Os02g49340	0.964114	141.887	147.168	3.24037e-18	5.74258e-17	14.7409	19.2673	0.765075	0.893865	1	nitrate-induced NOI protein, putative, expressed	0.169148	0	8.80499	7.22307	1.54974	0.378762	2.42217	0
LOC_Os02g51720	0	91.7993	#DIV/0!	1.45358e-13	1.88744e-12	8.83487	3.58531	2.46418	0.523563	1	expressed protein	0	0	3.21578	2.09657	0.450514	0.119938	0.0910788	0.120605
LOC_Os02g52910	4.61792	231.369	50.1024	7.08989e-13	8.68151e-12	23.4549	4.90162	4.78512	0.076785	0.639288	zinc finger protein, putative, expressed	0.177985	0.057934	4.02091	5.85016	0.804978	0.344002	0.0344669	0.216407
LOC_Os02g53820	4.55037	161.132	35.4107	3.9886e-15	5.78052e-14	14.1963	15.4138	0.921014	1	1	endoglucanase, putative, expressed	0.118782	0.0761991	3.28841	2.16862	0.393913	0.142946	0.583768	0
LOC_Os02g54540	4.48282	143.529	32.0175	3.51256e-14	4.77699e-13	31.7452	15.294	2.07567	0.233408	1	SCP-like extracellular protein, expressed	0.482401	0.420001	10.9498	10.4541	3.69745	1.67846	1.75619	0.773068
LOC_Os02g54590	4.34772	55.5204	12.77	0.00645378	0.0212997	6.82588	17.4959	0.390141	0.309909	1	serine threonine kinase, putative, expressed	0.0574053	0.0984047	1.08374	0.425781	0.141615	0.0771688	0.376532	0.141649
LOC_Os02g55510	2.90154	207.155	71.3947	0.0045227	0.0155118	15.6849	12.7426	1.23091	0.806046	1	CXXXC2 - Cysteine-rich protein with paired CXXXC motifs precursor, putative, expressed	0.00210236	0.432549	18.3901	5.08208	1.48633	0.469023	1.18969	0.411352
LOC_Os02g55810	0	115.837	#DIV/0!	4.07519e-05	0.000215825	19.848	0.550493	36.055	0.250212	1	CXXXC9 - Cysteine-rich protein with paired CXXXC motifs precursor, expressed	7.35779e-21	0	9.84422	3.48876	2.54934	2.87183e-09	0.0649829	0
LOC_Os02g56930	0	107.198	#DIV/0!	9.00883e-16	1.35777e-14	14.62	5.50493	2.6558	0.307909	1	expressed protein	0	0	4.68507	6.13107	1.07635	0.624708	0.605504	0
LOC_Os02g58520	7.86642	79.6256	10.1222	0.00220445	0.00816204	14.1238	9.70777	1.45489	0.663214	1	CAMK_CAMK_like.16 - CAMK includes calcium/calmodulin depedent protein kinases, expressed	0.127606	0.239547	2.05417	0.944831	0.376666	0.22616	0.354213	0.0626756
LOC_Os02g58530	7.10496	458.996	64.6023	9.99482e-18	1.71781e-16	40.0721	22.881	1.75133	0.284618	1	transporter family protein, putative, expressed	0.177528	0.181443	11.0309	7.17293	0.824911	0.97904	0.592147	0.421081
LOC_Os03g01610	4.27096	682.938	159.903	0.00316453	0.0112789	21.5184	15.8973	1.35359	0.741783	1	expansin precursor, putative, expressed	0.312777	0.0218656	35.4434	8.24208	1.10106	0.45631	1.09487	0.0375987
LOC_Os03g01650	0.964114	165.673	171.839	0.00644235	0.0212663	33.4514	8.19036	4.08424	0.262084	1	expansin precursor, putative, expressed	0.0842125	0.0163568	8.73789	1.86614	1.96524	0.412267	0.532034	0.0378831
LOC_Os03g03100	0.482057	52.838	109.609	2.12632e-07	1.54425e-06	16.4839	8.12333	2.0292	0.401624	1	OsMADS50 - MADS-box family gene with MIKCc type-box, expressed	0.0757747	5.61324e-11	2.3136	2.86557	0.971791	0.84599	0.801938	0.127037
LOC_Os03g03890	0	17.0859	#DIV/0!	0.00445223	0.0152943	3.40085	0	#DIV/0!	0.433338	1	protein kinase family protein, putative, expressed	0	0	0.528743	0.612591	0.149583	0.0958479	0	0
LOC_Os03g04560	19.0397	130.243	6.84062	6.99869e-07	4.79216e-06	15.5882	17.697	0.880837	0.93293	1	expressed protein	0.256057	0.298054	1.62263	1.31709	0.256329	0.147275	0.35483	0.0858812
LOC_Os03g05140	6.27594	71.391	11.3753	0.000537629	0.00229546	21.3733	15.5093	1.3781	0.66482	1	receptor-like protein kinase 2 precursor, putative, expressed	0.112968	0.0964991	0.611813	1.14895	0.351022	0.252609	0.224824	0.199235
LOC_Os03g07540	0	34.7536	#DIV/0!	1.34979e-05	7.73842e-05	2.481	0	#DIV/0!	0.583107	1	bHLH family protein, putative, expressed	0	0	6.10137	3.78127	0.791444	3.71196e-115	0	0
LOC_Os03g08170	2.27518	45.4665	19.9837	7.43143e-05	0.000375261	7.2979	7.3047	0.999069	1	1	protein kinase APK1B, chloroplast precursor, putative, expressed	0.0826877	0.0474971	0.697268	1.04398	0.189776	0.115547	0.185377	0.116188
LOC_Os03g08980	3.03665	166.923	54.9696	1.22681e-13	1.60389e-12	11.6911	3.16889	3.68935	0.283206	1	expressed protein	0.0641295	0.110103	4.4999	2.85325	0.373517	0.20765	0.120651	0.0528979
LOC_Os03g11760	0	20.2433	#DIV/0!	0.00164353	0.00628012	0.472016	0	#DIV/0!	1	1	polygalacturonase, putative, expressed	0	0	0.688933	0.369542	0	0.028735	0	0
LOC_Os03g12520	15.5885	187.237	12.0112	1.72681e-12	2.04054e-11	31.2248	32.0911	0.973004	1	1	STRUBBELIG-RECEPTOR FAMILY 7 precursor, putative, expressed	0.417732	0.406728	3.91294	3.79649	0.974044	0.491777	1.15267	0.312716
LOC_Os03g13080	5.31183	141.186	26.5795	3.27694e-13	4.12145e-12	14.4507	25.2983	0.571212	0.420441	1	LYK, putative, expressed	0.127714	0.164201	3.15785	2.68487	0.284918	0.403125	0.61477	0.544273
LOC_Os03g13140	0.829013	19.3093	23.2919	0.0131836	0.0399397	2.481	3.85345	0.643839	0.899481	1	non-symbiotic hemoglobin 2, putative, expressed	9.88597e-05	0.0944195	0.672209	0.739389	0.192308	6.4807e-06	0.319915	0
LOC_Os03g15220	8.55113	69.7462	8.15637	8.58085e-05	0.000428633	16.4113	10.1242	1.621	0.55208	1	DUF292 domain containing protein, expressed	0.48754	0.373848	2.63006	2.64962	0.648651	0.759613	0.672665	0.211085
LOC_Os03g16920	5.30263	45.292	8.54142	0.00100416	0.00403618	4.93782	56.652	0.0871605	6.14488e-05	0.00355307	DnaK family protein, putative, expressed	0.205	0.000139634	0.496215	0.895586	0.163163	0.0194607	1.13691	0.842791
LOC_Os03g17030	0	41.8278	#DIV/0!	0.00853366	0.027236	1.9848	3.30296	0.600916	0.89709	1	polyadenylate-binding protein, putative, expressed	0	0	1.10035	0.236799	0.0623962	0	0.114017	0
LOC_Os03g18860	0	34.2236	#DIV/0!	0.00330051	0.0117111	1.96062	2.20197	0.890391	1	1	pectinesterase, putative, expressed	0	0	0.997929	0.279695	0.0630602	0.0204051	0.0953337	0
LOC_Os03g19120	2.27518	256.398	112.694	1.07164e-29	3.49484e-28	25.9359	1.58444	16.369	0.0118347	0.207881	MYB family transcription factor, putative, expressed	0.155371	0.0894839	9.26304	9.12554	1.53867	0.57254	0.0950866	0.0419176
LOC_Os03g19610	2.82479	139.244	49.2935	2.47126e-06	1.56743e-05	10.396	9.70777	1.0709	0.973678	1	pectinesterase, putative, expressed	0.150829	0.0324852	5.09872	2.48029	0.601713	0.0310678	0.504545	0.095696
LOC_Os03g19990	2.68969	68.169	25.3446	3.95266e-07	2.79008e-06	10.6987	4.55223	2.35022	0.49114	1	WD40-like Beta Propeller Repeat family protein, expressed	0.059387	0.0513064	0.903914	1.19758	0.220153	0.147486	0.0565189	0.0998478
LOC_Os03g20870	12.0023	453.32	37.7695	3.72642e-10	3.63446e-09	70.498	55.2443	1.27611	0.558131	1	zinc finger, C3HC4 type domain containing protein, expressed	0.378893	0.39627	8.76428	13.4855	2.36873	1.59348	1.14491	1.87254
LOC_Os03g20890	4.48282	34.4627	7.68773	0.00774405	0.0250061	9.23433	1.03395	8.93111	0.191544	0.968733	transposon protein, putative, Mutator sub-class, expressed	0.0955278	0.0826364	0.574799	0.498333	0.184568	0.135913	0.0167961	0.01451
LOC_Os03g20949	27.032	564.778	20.8929	1.91027e-18	3.44177e-17	66.9037	108.843	0.614679	0.366652	1	phospholipid-transporting ATPase, putative, expressed	0.327329	0.245902	4.09248	5.27399	0.683095	0.584311	1.41757	0.610218
LOC_Os03g21060	5.65879	126.501	22.3548	2.28044e-11	2.48232e-10	13.1314	38.2948	0.342902	0.198071	0.97839	No apical meristem protein, putative, expressed	0.0962004	0.192634	2.77449	2.54048	0.381436	0.240629	1.3478	0.460907
LOC_Os03g21880	3.72135	154.863	41.6146	5.86653e-05	0.00030274	22.0872	21.3352	1.03525	0.959332	1	THION28 - Plant thionin family protein precursor, expressed	0.464106	0.135178	14.6018	6.42819	2.62054	0.7617	3.08389	0.13024
LOC_Os03g22820	4.20341	68.1722	16.2183	9.36378e-05	0.00046488	16.9801	20.4109	0.831912	0.80032	1	expressed protein	0.401703	0.0871732	2.10653	3.77664	0.947656	0.743341	0.856473	1.09923
LOC_Os03g24260	20.7253	102.696	4.95511	0.0137202	0.0413723	59.8126	57.9196	1.03268	1	1	retrotransposon protein, putative, unclassified, expressed	1.63802e-05	0.487442	0.6994	1.18591	0.140444	1.12008	0.151816	1.04016
LOC_Os03g24510	0.964114	99.7557	103.469	8.56432e-13	1.04006e-11	9.80309	5.85432	1.6745	0.663075	1	glycosyl transferase 8 domain containing protein, putative, expressed	0.0449912	0	2.68754	1.6679	0.364579	0.106501	0.204483	0.0734364
LOC_Os03g25040	0	23.7529	#DIV/0!	0.000524571	0.00224532	1.9848	2.75247	0.7211	0.977199	1	GDSL-like lipase/acylhydrolase, putative, expressed	0	0	0.854877	0.368705	0.105779	0	0.157251	0
LOC_Os03g25280	0	165.003	#DIV/0!	2.18628e-23	5.30215e-22	15.9635	0.550493	28.9985	0.0186596	0.278973	peroxidase precursor, putative, expressed	0	0	5.17469	5.12619	0.573962	0.580189	0.0547526	1.41014e-07
LOC_Os03g25300	0	150.958	#DIV/0!	1.5538e-21	3.35903e-20	22.535	2.00087	11.2626	0.0379429	0.434843	peroxidase precursor, putative, expressed	0	0	4.76389	4.30873	1.13705	0.396911	0.0440114	0.0823714
LOC_Os03g25350	3.3836	47.6317	14.0772	0.000205683	0.000952777	0.968216	3.23592	0.299209	0.722347	1	LTPL36 - Protease inhibitor/seed storage/LTP family protein precursor, expressed	0.103014	0.450884	2.4602	3.74909	0.0924054	0.0899737	0.410548	0.0906315
LOC_Os03g26060	0	37.3324	#DIV/0!	5.16749e-06	3.13596e-05	1.44023	0	#DIV/0!	0.788274	1	expressed protein	0	0	2.07349	2.82857	0.0796931	0.155521	0	0
LOC_Os03g26130	2.62214	71.7337	27.3569	1.74503e-07	1.28197e-06	13.5067	7.10359	1.90138	0.53193	1	MYB family transcription factor, putative, expressed	0.098519	0.166098	3.27154	2.75266	0.556052	0.733949	0.252159	0.388101
LOC_Os03g26830	0	17.435	#DIV/0!	0.00417446	0.0144486	0.496201	0	#DIV/0!	1	1	expressed protein	0	0	2.23493	1.2752	0.155506	0	0	0
LOC_Os03g26840	0.829013	25.2782	30.4919	0.00248688	0.00909258	1.93643	0	#DIV/0!	0.682871	1	OsFBX93 - F-box domain containing protein, expressed	0	0.134491	1.4991	1.98256	0.130282	0.126708	0	0
LOC_Os03g26990	0.964114	201.812	209.324	8.92573e-26	2.42775e-24	14.1963	3.16889	4.47991	0.181756	0.947214	VQ domain containing protein, putative, expressed	0.0732907	0	5.13346	5.95443	0.639294	0.229254	0.130568	0.0587519
LOC_Os03g27120	3.30685	36.8638	11.1477	0.00164629	0.00628995	8.68976	137.991	0.0629734	0.0651644	0.585085	ICE-like protease p20 domain containing protein, putative, expressed	0.174115	0.0374854	0.81671	1.03133	0.218303	0.282806	6.37219	1.40966
LOC_Os03g27190	8.61868	53.0125	6.15089	0.00191091	0.0071809	12.6594	85.3447	0.148332	0.0312848	0.390338	ICE-like protease p20 domain containing protein, putative, expressed	0.399809	0.231386	1.43903	1.58254	0.501468	0.299386	3.96278	1.50159
LOC_Os03g28090	0.482057	175.648	364.373	1.8927e-23	4.61083e-22	19.2309	27.1225	0.70904	0.811776	1	pectinesterase, putative, expressed	0.0256653	0	3.26131	2.78941	0.66071	0.100356	0.942232	0.10354
LOC_Os03g30250	10.6237	241.84	22.7642	5.66952e-16	8.66559e-15	35.618	18.8407	1.89049	0.358021	1	COBRA-like protein precursor, putative, expressed	0.181496	0.228401	3.13943	4.12132	0.810826	0.412638	0.135288	0.502483
LOC_Os03g30470	0	146.76	#DIV/0!	1.7315e-09	1.58136e-08	9.25852	2.20197	4.20465	0.309641	1	CHIT4 - Chitinase family protein precursor, expressed	1.80681e-84	5.32525e-63	3.71883	6.67753	0.490442	0.272048	0.159261	3.12888e-10
LOC_Os03g31630	6.28515	791.367	125.911	5.88432e-13	7.24906e-12	30.9104	11.924	2.59229	0.145337	0.872	OsSub29 - Putative Subtilisin homologue, expressed	0.0272738	0.235573	10.0025	15.6616	0.526267	0.6124	0.247384	0.197971
LOC_Os03g32180	0	33.8809	#DIV/0!	1.58418e-05	8.99002e-05	0	0	#DIV/0!			polygalacturonase inhibitor 1 precursor, putative, expressed	0	0	1.18572	1.95364	2.23765e-09	6.2238e-12	0.00298685	0
LOC_Os03g32190	0	113.231	#DIV/0!	1.88168e-07	1.37458e-06	14.8018	2.20197	6.72205	0.095367	0.721172	transposon protein, putative, unclassified, expressed	0	0	1.31491	2.57016	0.141067	0.449108	0.0771438	0
LOC_Os03g33860	0	13.7508	#DIV/0!	0.0135597	0.0409416	0.992401	0	#DIV/0!	0.895956	1	retrotransposon protein, putative, Ty3-gypsy subclass, expressed	2.46773e-45	0	0.390103	0.507533	0.0648375	0	6.19069e-30	1.68238e-101
LOC_Os03g36470	1.79313	99.1834	55.3131	6.79677e-11	7.08021e-10	9.70635	0.550493	17.6321	0.112014	0.779873	retrotransposon protein, putative, unclassified, expressed	0.0482161	0.0276282	1.35681	2.01933	0.205587	0.170428	0.0191407	0.00767827
LOC_Os03g36480	1.31107	136.975	104.476	7.31783e-17	1.18255e-15	17.9966	2.75247	6.53837	0.0661513	0.590425	retrotransposon protein, putative, Ty3-gypsy subclass, expressed	0.0503593	0.069069	4.85232	4.53783	0.839383	0.537558	0.214903	4.20544e-07
LOC_Os03g36490	3.6538	193.326	52.9108	1.12178e-20	2.30093e-19	12.7803	8.48693	1.50588	0.727998	1	retrotransposon protein, putative, Ty3-gypsy subclass, expressed	0.119587	0.0615548	3.85764	4.19031	0.50016	0.101684	0.0931426	0.301459
LOC_Os03g38390	0	35.568	#DIV/0!	0.0133551	0.0403765	0.944031	1.10099	0.857442	1	1	GDSL-like lipase/acylhydrolase, putative, expressed	0	0	1.58773	0.331448	0	0.0656019	0.0748929	0
LOC_Os03g39980	5.86144	77.5281	13.2268	2.06755e-06	1.32746e-05	12.611	5.78729	2.17909	0.457531	1	expressed protein	0.378774	0.274008	3.60641	3.56277	0.740634	0.608472	0.37735	0.218076
LOC_Os03g42630	1.72558	88.7519	51.4332	8.01996e-05	0.00040291	7.27371	0.550493	13.2131	0.217464	1	No apical meristem protein, putative, expressed	0.0525211	0.0898329	3.57883	1.5494	0.260522	0.211537	0.0486536	0
LOC_Os03g44750	0	49.3252	#DIV/0!	1.0657e-07	8.03835e-07	6.94681	2.75247	2.52385	0.641187	1	pollen preferential protein, putative, expressed	0	0	2.93241	2.79167	0.904991	0	0.344734	0
LOC_Os03g45980	13.7279	88.4642	6.44414	6.09102e-05	0.000313627	22.6926	5.16976	4.38949	0.0835588	0.671239	expressed protein	0.394838	0.47795	2.65331	1.71741	0.567341	0.690666	0.164452	0.142047
LOC_Os03g46052	0	21.5909	#DIV/0!	0.00100044	0.0040217	6.77751	10.4878	0.646228	0.684706	1	expressed protein	2.92542e-86	0	1.38431	1.32267	0.46847	0.447898	0.390056	1.09753
LOC_Os03g46070	2.20763	105.624	47.845	1.92689e-05	0.000107543	10.1058	109.288	0.0924694	3.48185e-06	0.000322806	thaumatin, putative, expressed	0.0865693	0.149694	2.95415	5.74303	0.361177	0.561611	6.29792	3.8313
LOC_Os03g47010	8.55113	75.6632	8.84833	0.00228487	0.00843192	10.5778	17.6442	0.599507	0.554337	1	glycosyl hydrolase family 10 protein, putative, expressed	0.186059	0.136968	0.7596	1.48319	0.127537	0.22515	0.340147	0.258527
LOC_Os03g47034	0	16.7337	#DIV/0!	0.00516164	0.0174706	0.944031	1.93383	0.488166	0.894689	1	expressed protein	0	0	1.32933	0.971255	0	0.155742	0	0.322926
LOC_Os03g47810	1.44617	34.3463	23.7498	0.000412902	0.00180569	9.80309	0	#DIV/0!	0.0535002	0.523898	nodulin family protein, putative, expressed	0.0674473	8.71735e-51	0.702551	0.672547	0.335226	0.0995376	2.42928e-51	8.05189e-51
LOC_Os03g49270	0	16.556	#DIV/0!	0.0119738	0.0367412	1.93643	0.966917	2.00269	0.929854	1	THION36 - Plant thionin family protein precursor, expressed	0	0	1.56647	0.443668	0.126129	0.120233	0	0.122373
LOC_Os03g49360	0.896563	26.6808	29.7589	0.00173229	0.00658288	2.40845	3.10186	0.776454	0.973948	1	expressed protein	0.029112	0.025153	0.655078	0.554199	0.0518875	0.0754094	0.0863398	0.0756988
LOC_Os03g51040	0	20.8282	#DIV/0!	0.00135843	0.00529625	1.44023	0.483459	2.97902	0.91654	1	STRUBBELIG-RECEPTOR FAMILY 6 precursor, putative, expressed	0	0	0.992668	0.506132	0.0456754	0.0887199	0	0.0456493
LOC_Os03g52870	0.896563	77.1081	86.0041	0.000286786	0.00129195	5.88185	8.80789	0.667793	0.843462	1	WD-40 repeat family protein, putative, expressed	0.0296083	0.0255981	1.98293	0.751061	0.173692	0.0483306	0.336935	0
LOC_Os03g55010	3.86566	31.0726	8.03811	0.0109612	0.0340146	10.6504	9.09025	1.17163	0.877918	1	UDP-glucoronosyl and UDP-glucosyl transferase domain containing protein, expressed	0.0459917	0.170063	0.523421	0.9655	0.310658	0.284919	0.374153	0.107104
LOC_Os03g58140	0	49.3833	#DIV/0!	1.05455e-07	7.96716e-07	1.9848	2.6184	0.758022	0.977045	1	transmembrane BAX inhibitor motif-containing protein, putative, expressed	1.2493e-21	7.86793e-24	1.25443	1.15502	0.0971111	1.74673e-19	0.0891518	0.0460466
LOC_Os03g61510	0	76.5232	#DIV/0!	3.26345e-05	0.000175644	5.90604	2.0679	2.85605	0.583977	1	pectinesterase inhibitor domain containing protein, expressed	0	0	4.72299	1.80883	0.484704	0.0785826	0.090084	0.0810445
LOC_Os03g62210	2.41029	81.025	33.6164	0.0112928	0.0349039	9.92401	1.10099	9.01375	0.396623	1	subtilisin N-terminal Region family protein, expressed	0.352918	0	7.86106	2.18296	1.3559	0	0.169026	0
LOC_Os03g62410	5.31183	50.2592	9.46174	0.000569689	0.00242046	4.39325	9.22431	0.476268	0.60506	1	phospholipase D, putative, expressed	0.0933598	0.111981	0.836547	0.588114	0.0961489	0.0470544	0.26736	0.0315929
LOC_Os03g63390	1.65803	50.6727	30.5621	9.99806e-06	5.82036e-05	10.8197	7.57284	1.42875	0.749524	1	plastocyanin-like domain containing protein, putative, expressed	0	0.220384	2.27828	2.76469	0.99171	0.210446	0.736202	0.107577
LOC_Os03g64290	22.6935	85.4231	3.76421	0.00227009	0.00838617	38.1357	31.5548	1.20855	0.684967	1	myosin, putative, expressed	0.24267	0.253214	0.855645	0.623009	0.342276	0.413479	0.401703	0.201332
LOC_Os04g01400	10.1508	45.7542	4.50745	0.0167219	0.0491793	17.6697	7.98926	2.21169	0.395924	1	retrotransposon protein, putative, Ty3-gypsy subclass, expressed	0.0412441	0.241401	0.566959	0.421088	0.337478	0.0951356	0.146605	0.0466805
LOC_Os04g02370	5.51448	98.5985	17.8799	4.92752e-08	3.88778e-07	9.25852	0	#DIV/0!	0.0636155	0.579606	transposon protein, putative, unclassified, expressed	0.0851103	0.0353845	0.648961	0.980306	0.110375	0.0608781	1.35837e-17	9.03094e-16
LOC_Os04g09700	1.24352	33.1764	26.6795	0.000577623	0.00244946	0.992401	0	#DIV/0!	0.895956	1	retrotransposon protein, putative, Ty3-gypsy subclass, expressed	4.10769e-61	0.0667081	0.65722	0.687276	0.0439007	6.26567e-69	1.10471e-26	5.22409e-33
LOC_Os04g10270	2.90154	89.0004	30.6735	3.59254e-09	3.19382e-08	5.93022	15.6291	0.379434	0.463736	1	retrotransposon protein, putative, unclassified, expressed	0.00507121	0.112428	1.10481	1.48133	0.188206	0.0162134	0.430615	0.0833973
LOC_Os04g11130	0	42.5291	#DIV/0!	0.0157457	0.0466732	2.481	0	#DIV/0!	0.583107	1	DEF9 - Defensin and Defensin-like DEFL family, expressed	0	0	12.8874	2.3235	0.9232	0	0	0
LOC_Os04g12000	0	66.6565	#DIV/0!	0.00297309	0.0106778	10.602	0.550493	19.2591	0.0864401	0.681676	retrotransposon protein, putative, unclassified, expressed	0	8.66558e-14	0.24663	0.9154	0.0882968	0.127734	0.00649137	1.7639e-05
LOC_Os04g25160	1.24352	153.334	123.307	0.00168547	0.00642678	22.0872	3.23592	6.82562	0.110861	0.775741	pollen allergen, putative, expressed	0.00267173	0.159037	13.4414	3.96592	2.16668	0.593577	0.376814	0.0801579
LOC_Os04g28780	1.92823	502.534	260.619	4.11884e-36	1.76322e-34	28.3201	4.82037	5.87509	0.0244271	0.332165	serine/threonine-protein kinase receptor precursor, putative, expressed	0.0652308	0	8.58581	6.15438	0.640253	0.306224	0.122152	0.0355979
LOC_Os04g28830	0	109.357	#DIV/0!	5.32624e-16	8.15241e-15	7.20116	2.90075	2.48252	0.592536	1	RALFL34 - Rapid ALkalinization Factor RALF family protein precursor, putative, expressed	0	0	10.8379	9.70983	0.549742	1.04296	0	0.559847
LOC_Os04g28840	0	108.138	#DIV/0!	9.2231e-10	8.64972e-09	12.5868	0	#DIV/0!	0.0208757	0.301234	RALFL35 - Rapid ALkalinization Factor RALF family protein precursor, putative, expressed	0	0	11.1847	18.8666	2.09483	2.00734	0	0
LOC_Os04g29090	0	149.995	#DIV/0!	0.00321575	0.0114417	11.1224	9.15728	1.2146	0.837529	1	FAD-binding and arabino-lactone oxidase domains containing protein, putative, expressed	5.2818e-63	1.81678e-44	1.00987	4.7196	0.232812	0.253437	0.338408	0.0580577
LOC_Os04g31840	0	20.0688	#DIV/0!	0.00169713	0.00646742	2.9772	1.65148	1.80275	0.860812	1	expressed protein	0	0	3.26271	2.41661	0.992118	0	0.565559	0
LOC_Os04g32190	2.27518	31.6512	13.9115	0.00278444	0.0100638	4.88945	11.4405	0.427381	0.460182	1	expressed protein	0.0856418	0.0367137	1.01949	0.44908	0.176365	0.0686955	0.353612	0.244999
LOC_Os04g32210	3.45115	42.8263	12.4093	0.00073465	0.00303793	5.83348	7.37173	0.791331	0.905264	1	expressed protein	0.0770483	0.198394	1.88061	0.913574	0.246213	0.178725	0.341884	0.182642
LOC_Os04g36750	2.34273	30.8399	13.164	0.0152648	0.0454638	3.94542	25.1256	0.157028	0.192551	0.969414	hsp20/alpha crystallin family protein, putative, expressed	0.213434	0.0625759	0.7057	1.80137	0.29943	0.0571626	0.337185	1.93606
LOC_Os04g37460	0.482057	40.1344	83.2564	9.45425e-05	0.000468869	0	0	#DIV/0!			glutamate decarboxylase, putative, expressed	0.0333613	7.13905e-49	1.12429	0.49188	2.28966e-22	1.07212e-28	0.00312808	1.71412e-33
LOC_Os04g37510	1.24352	47.0436	37.831	1.2473e-05	7.18763e-05	11.546	3.30296	3.49567	0.283391	1	DUF623 domain containing protein, expressed	0	0.327172	4.21231	4.228	0.874445	1.40994	0.670243	0
LOC_Os04g37700	0.829013	171.603	206.996	6.19907e-14	8.30527e-13	13.7001	12.4745	1.09826	0.947086	1	expressed protein	0	0.0687749	8.28189	4.98709	0.852217	0.321057	0.595558	0.458803
LOC_Os04g38220	4.55037	180.034	39.5647	3.65881e-18	6.45945e-17	17.1252	13.5084	1.26774	0.78595	1	transporter family protein, putative, expressed	0.144396	0.082044	4.18559	3.21407	0.583684	0.222624	0.349926	0.271614
LOC_Os04g38560	10.4794	553.061	52.7763	2.03713e-08	1.68329e-07	46.1833	43.2208	1.06854	0.93072	1	pectinesterase, putative, expressed	0.31881	0.182137	13.8253	7.34218	1.59826	0.381553	1.74346	0.0872831
LOC_Os04g40640	0	40.4284	#DIV/0!	2.1221e-06	1.36114e-05	7.20116	1.65148	4.36043	0.379011	1	expressed protein	0	0	2.64911	1.52844	0.312742	0.52539	0.174573	0
LOC_Os04g40770	0	56.1731	#DIV/0!	1.0892e-08	9.25223e-08	2.43263	0.550493	4.41901	0.737289	1	OsFBX144 - F-box domain containing protein, expressed	0	1.20306e-11	0.916683	1.13292	0.0631802	0.0405366	0.0258565	0
LOC_Os04g41250	8.88888	499.304	56.1718	2.429e-19	4.62823e-18	46.7037	91.0751	0.512804	0.607808	1	armadillo/beta-catenin repeat family protein, putative, expressed	0.248654	0.0532505	5.56928	7.50074	1.13421	0.257701	2.37907	0.294859
LOC_Os04g42960	1.44617	49.9038	34.5075	0.00154579	0.00594588	2.9772	2.75247	1.08165	1	1	Lung seven transmembrane receptor domain containing protein, putative, expressed	0.07977	0	1.70625	0.638291	0.163853	0	0.147515	0
LOC_Os04g43800	25.7977	7373.83	285.833	3.10898e-259	6.72556e-256	568.459	41.679	13.639	0.00646054	0.13788	phenylalanine ammonia-lyase, putative, expressed	0.462533	0.490206	110.71	104.062	13.5162	5.29053	0.931297	0.41797
LOC_Os04g44354	17.8545	91.1657	5.10603	0.00014727	0.000701212	30.4142	104.439	0.291214	0.0485119	0.49692	UDP-glucoronosyl and UDP-glucosyl transferase domain containing protein, expressed	0.218613	0.104302	0.547871	0.740134	0.223921	0.267608	1.12972	0.512441
LOC_Os04g45100	3.6538	41.1942	11.2743	0.00090241	0.00366395	4.39325	6.352	0.691633	0.79636	1	expressed protein	0.402508	0.231402	2.33292	3.14794	0.421915	0.211318	0.121669	0.861774
LOC_Os04g46490	0	15.971	#DIV/0!	0.0102333	0.0320028	2.43263	0	#DIV/0!	0.587952	1	aquaporin protein, putative, expressed	0	0	0.821151	0.255582	0.125399	0.0597435	0	0
LOC_Os04g46910	0.414506	22.7576	54.9028	0.00755273	0.0244565	2.36008	1.10099	2.1436	0.847128	1	actin-depolymerizing factor, putative, expressed	4.91361e-112	0.0645255	1.7194	0.536378	7.51338e-107	0.253143	0.144412	0
LOC_Os04g47110	0	58.0442	#DIV/0!	6.11733e-09	5.31605e-08	5.38565	2.13494	2.52263	0.634437	1	expressed protein	0	0	1.93922	2.03671	0.311476	0.10174	0.117477	0.0524711
LOC_Os04g47150	0.482057	141.228	292.97	3.80375e-05	0.000202419	10.7713	8.80789	1.22292	0.854475	1	OsSub43 - Putative Subtilisin homologue, expressed	0.0206003	0	2.77901	1.04236	0.237189	0.0825481	0.26867	0
LOC_Os04g47330	4.28016	37.5651	8.77655	0.00406446	0.0141162	2.38426	7.08938	0.336315	0.554707	1	rho-GTPase-activating protein-related, putative, expressed	0.0789893	0.342953	1.52916	1.63928	0.0671788	0.193904	0.608298	0.0660515
LOC_Os04g47500	0.414506	17.4931	42.2023	0.011913	0.0365823	1.9848	0.483459	4.10542	0.823701	1	transposon protein, putative, Pong sub-class, expressed	0	0.030149	0.720543	0.333833	0.132588	3.5643e-11	0	0.0296953
LOC_Os04g47890	7.65456	64.7144	8.45436	0.000128997	0.000622207	10.13	6.68717	1.51484	0.729174	1	MYB family transcription factor, putative, expressed	0.314993	0.223869	1.77341	1.82997	0.285047	0.354086	0.199995	0.222804
LOC_Os04g48170	0.482057	54.3019	112.646	1.31339e-07	9.8244e-07	3.42503	0	#DIV/0!	0.431395	1	cytochrome P450, putative, expressed	0.0218464	0	0.783353	1.12589	0.0958089	0.0374227	0	0
LOC_Os04g48210	0.896563	45.2274	50.4453	8.44662e-06	4.96619e-05	6.3055	2.68543	2.34804	0.608632	1	cytochrome P450, putative, expressed	0.0239314	0.020653	0.999044	0.717277	0.150061	0.12452	0.0947309	0.0205577
LOC_Os04g48470	2.07253	55.5818	26.8183	6.46798e-06	3.87517e-05	5.45821	0.966917	5.64496	0.518842	1	expressed protein	0	0.379272	5.1075	2.96719	0.847981	0	0	0.121874
LOC_Os04g49650	3.6538	190.262	52.0724	1.60113e-07	1.18268e-06	22.8619	7.7069	2.96642	0.151431	0.885253	DUF581 domain containing protein, expressed	0.190554	0.0819975	7.27305	3.77626	0.914809	0.605427	0.5131	0
LOC_Os04g49720	1.24352	41.0133	32.9817	7.34537e-05	0.000371551	7.2979	4.26988	1.70916	0.70976	1	pectinesterase inhibitor domain containing protein, putative, expressed	0	0.208631	3.06339	1.74379	0.605899	0.393643	0.454844	0.101245
LOC_Os04g50950	0	45.9901	#DIV/0!	3.16532e-07	2.25839e-06	1.93643	3.10186	0.624282	0.898949	1	peptide transporter PTR2, putative, expressed	2.8728e-43	1.37439e-60	0.801111	0.763207	0.0437131	0.0416335	0.0726246	0.0634414
LOC_Os04g52550	27.3114	293.841	10.7589	5.64207e-17	9.20461e-16	55.6962	73.2095	0.760779	0.450969	1	PAZ domain-containing protein, putative, expressed	0.398268	0.354177	3.39566	2.97006	0.947434	0.42643	0.900023	0.855184
LOC_Os04g53850	3.5187	514.031	146.085	1.3907e-54	1.14535e-52	44.1143	20.7847	2.12244	0.19665	0.976688	leucoanthocyanidin reductase, putative, expressed	0.110937	0.145773	13.9635	14.789	1.50547	1.3041	1.25776	0.0633031
LOC_Os04g54400	10.4026	233.359	22.4328	3.60484e-09	3.203e-08	22.4383	4.13581	5.42537	0.0595878	0.557408	BTBN12 - Bric-a-Brac, Tramtrack, Broad Complex BTB domain with non-phototropic hypocotyl 3 NPH3 and coiled-coil domains, expressed	0.370549	0.0450463	2.93212	4.4157	0.541691	0.272861	0.0720011	0.064481
LOC_Os04g54850	0.964114	118.471	122.88	8.56615e-05	0.00042803	6.40224	3.78642	1.69084	0.741996	1	pectinesterase, putative, expressed	0.0316298	0	2.05977	0.800216	0.141814	0.0251547	0.0879235	0.0128872
LOC_Os04g54860	2.14008	27.6148	12.9036	0.0072556	0.0236199	5.40984	0	#DIV/0!	0.227864	1	glutaredoxin, putative, expressed	0.0234466	0.060974	0.567302	0.273785	0.160101	0.0394896	3.92554e-13	4.15494e-12
LOC_Os04g55110	8.82133	209.882	23.7925	3.46556e-18	6.13163e-17	17.6697	26.7873	0.659632	0.684578	1	expressed protein	0.326027	0.0934897	3.951	3.89094	0.588697	0.158943	0.907728	0.230179
LOC_Os04g55200	4.96487	47.3376	9.53451	0.000688737	0.00286524	12.1148	3.58531	3.37901	0.307192	1	coatomer subunit epsilon, putative, expressed	0.396615	0.290011	2.13365	2.65389	0.731836	0.651907	0.201482	0.235448
LOC_Os04g56500	39.2093	431.442	11.0036	5.45033e-05	0.000282701	95.1029	79.6529	1.19397	0.55256	1	expressed protein	0.46954	0.116284	1.84512	3.14977	0.700501	0.559778	0.662926	0.377494
LOC_Os04g57350	12.0606	535.248	44.3798	4.19812e-46	2.58491e-44	54.8489	65.9007	0.832296	0.859407	1	EH domain-containing protein 1, putative, expressed	0.441765	0.137855	11.5063	9.07792	1.76211	0.624081	2.266	0.558847
LOC_Os04g57580	0	83.2124	#DIV/0!	1.72317e-06	1.1183e-05	8.93161	0	#DIV/0!	0.257202	1	retrotransposon protein, putative, unclassified, expressed	1.61074e-17	0.00282063	2.52617	5.1315	0.95303	0.0217621	1.2635e-15	0.000127905
LOC_Os04g57750	4.06831	46.2196	11.3609	0.000506888	0.00217566	7.32208	5.37086	1.3633	0.827596	1	plastocyanin-like domain containing protein, putative, expressed	0.318185	0.180587	3.00743	1.45903	0.53212	0.257565	0.496083	0.0894751
LOC_Os04g58400	6.55535	103.863	15.844	1.24437e-08	1.05125e-07	17.573	8.00348	2.19567	0.394968	1	tRNA synthetase, putative, expressed	0.196312	0.382613	3.04579	4.0319	0.925466	0.442712	0.151303	0.441484
LOC_Os04g58790	0	37.6782	#DIV/0!	5.26261e-06	3.19011e-05	5.8093	0	#DIV/0!	0.197645	0.977939	expressed protein	0	0	7.82767	4.19658	1.05361	1.03437	0	0
LOC_Os04g58920	0.829013	21.9431	26.469	0.00628278	0.0207903	0.472016	0	#DIV/0!	1	1	U-box domain-containing protein, putative, expressed	0	0.0382846	0.396801	0.58563	0	0.0350852	0	0
LOC_Os04g59430	13.863	89.34	6.44451	0.000185677	0.000868535	9.70635	25.9971	0.373363	0.16941	0.92251	auxin response factor, putative, expressed	0.330255	0.309371	2.09334	1.17482	0.23139	0.173594	0.455506	0.60566
LOC_Os05g02350	3.5187	476.068	135.297	1.66184e-33	6.34411e-32	37.3852	8.27161	4.51969	0.0217016	0.309064	endonuclease/exonuclease/phosphatase family domain containing protein, expressed	0.0806625	0.139563	10.5614	13.2064	1.21155	0.925025	0.257887	0.203817
LOC_Os05g05030	0.829013	71.5718	86.3338	0.00750692	0.0243276	32.3022	10.1912	3.16961	0.0736849	0.627011	expressed protein	0	0.0938039	1.5335	5.2594	1.49476	2.02643	0.889499	0.193315
LOC_Os05g05650	2.75724	44.6975	16.211	0.00215933	0.00800868	4.36907	2.75247	1.58733	0.824843	1	C2 domain containing protein, putative, expressed	0.0986415	0.0414611	1.34595	0.550884	0.128166	0.0815969	0.14198	0
LOC_Os05g07880	0.482057	101.087	209.7	0.0113892	0.0351703	4.91364	5.50493	0.892588	1	1	phospholipase D, putative, expressed	0.0206335	0	2.27906	0.430574	0.115789	0.0323423	0.168015	5.11489e-120
LOC_Os05g09050	0.482057	106.723	221.391	1.49226e-14	2.09077e-13	19.8605	1.03395	19.2084	0.0123824	0.214299	MLO domain containing protein, putative, expressed	0.052775	0	4.05006	3.46072	0.811072	0.742472	0.0502659	0.0440737
LOC_Os05g09060	0	47.6285	#DIV/0!	1.8457e-07	1.34951e-06	2.90465	1.03395	2.80927	0.771603	1	collagen alpha-2, putative, expressed	0	0	1.4889	1.46817	0.0884601	0.0852671	0.0479692	0.0431262
LOC_Os05g09480	11.0382	139.431	12.6317	5.47938e-10	5.25259e-09	23.3339	25.0302	0.932232	0.915322	1	OsIAA16 - Auxin-responsive Aux/IAA gene family member, expressed	0.354257	0.43933	4.13469	3.58573	0.855724	0.601026	0.675648	0.849724
LOC_Os05g10330	0	62.6074	#DIV/0!	1.42369e-09	1.31168e-08	7.69736	0	#DIV/0!	0.105302	0.756743	HAD superfamily phosphatase, putative, expressed	0	0	2.66963	2.56537	0.301065	0.433531	5.98378e-65	0
LOC_Os05g10370	5.51448	217.134	39.3752	2.13655e-21	4.57616e-20	41.0887	7.92222	5.18651	0.00910934	0.174646	acid phosphatase, putative, expressed	0.349343	0.151403	7.87679	6.97959	1.51775	1.67841	0.406906	0.195632
LOC_Os05g10690	2.75724	625.741	226.944	7.08176e-58	6.36554e-56	53.5663	14.6906	3.64629	0.0154014	0.24703	Myb transcription factor, putative, expressed	0.0498354	0.0287502	6.61921	7.71648	0.875969	0.519093	0.138138	0.238577
LOC_Os05g10800	5.16753	118.677	22.9659	0.00223848	0.0082786	13.3974	15.8302	0.846318	0.94751	1	expressed protein	0.315101	0.0546149	1.87855	4.52333	0.822177	0	0.917625	0.050846
LOC_Os05g10840	4.00076	62.5492	15.6343	1.03156e-05	5.99663e-05	8.7865	10.0572	0.873656	0.948824	1	calmodulin-binding protein, putative, expressed	0.0799987	0.0870711	1.12571	1.12648	0.233977	0.12321	0.298013	0.122038
LOC_Os05g11330	2.41029	168.442	69.8847	1.48471e-10	1.50179e-09	12.8528	12.1109	1.06127	0.964692	1	RALFL19 - Rapid ALkalinization Factor RALF family protein precursor, expressed	0.235313	0	8.98498	5.19316	1.11043	0.0976388	1.11709	0
LOC_Os05g11720	1.65803	51.6067	31.1254	8.18106e-06	4.82317e-05	5.8093	5.23679	1.10932	0.982601	1	zinc finger, C3HC4 type domain containing protein, expressed	0	0.196838	2.38701	2.15402	0.291639	0.279362	0.321067	0.187952
LOC_Os05g15600	1.31107	35.7489	27.267	0.00029878	0.00134207	7.81828	3.65235	2.14062	0.604563	1	expressed protein	0.0612917	0.106265	1.76998	1.23674	0.500126	0.246197	0.225019	0.148407
LOC_Os05g16420	0	86.4988	#DIV/0!	0.0123844	0.0378294	11.6428	0	#DIV/0!	0.0286647	0.368342	SHR5-receptor-like kinase, putative, expressed	0	0	2.14262	13.1345	1.29395	1.11327	0	0
LOC_Os05g19120	0	75.1883	#DIV/0!	2.43783e-11	2.6492e-10	4.29651	0	#DIV/0!	0.321605	1	hypothetical protein	0	0	7.71257	8.05867	0.272681	0.800706	0	0
LOC_Os05g20150	2.41029	249.955	103.703	6.82781e-29	2.14478e-27	27.0976	33.1108	0.818389	0.900258	1	TKL_IRAK_CrRLK1L-1.11 - The CrRLK1L-1 subfamily has homology to the CrRLK1L homolog, expressed	0.0806469	0	3.38754	2.72235	0.645499	0.104073	0.817249	0.0928881
LOC_Os05g20570	4.75302	683.853	143.878	0.0146098	0.0437176	40.7009	8.80789	4.62096	0.143291	0.868099	invertase/pectin methylesterase inhibitor family protein, putative, expressed	0.402822	0.0580498	43.7135	7.07442	2.57859	0.801314	0.735308	0
LOC_Os05g23240	0	28.3161	#DIV/0!	0.000223607	0.00102774	0.968216	0	#DIV/0!	0.898106	1	CAX-interacting protein 4, putative, expressed	3.03854e-27	4.7536e-79	1.78947	0.691713	0.0428437	0.0626007	2.06039e-72	5.38712e-74
LOC_Os05g24250	0.414506	45.1143	108.839	2.36099e-06	1.5016e-05	4.3207	1.51741	2.84741	0.669799	1	retrotransposon protein, putative, Ty3-gypsy subclass, expressed	0.00481875	0.00936624	0.554304	0.704386	0.0471907	0.0898855	0.0150301	0.0250678
LOC_Os05g26026	3.58625	34.8699	9.72321	0.00415009	0.0143736	7.24953	3.03482	2.38878	0.588674	1	expressed protein	0.176442	0.179139	1.82623	0.977798	0.337239	0.327522	0.0948003	0.167544
LOC_Os05g26049	3.58625	34.8699	9.72321	0.00415009	0.0143736	7.24953	3.03482	2.38878	0.588674	1	expressed protein	0.176442	0.179139	1.82623	0.977798	0.337239	0.327522	0.0948003	0.167544
LOC_Os05g27580	4.55037	81.9135	18.0015	1.78776e-07	1.31136e-06	6.32968	13.0107	0.486497	0.590036	1	wound-induced protein WI12, putative, expressed	0.350257	0.20267	4.70862	3.6617	0.486368	0.277804	1.3101	0.190717
LOC_Os05g27680	0	17.5513	#DIV/0!	0.00408647	0.0141832	0.992401	0	#DIV/0!	0.895956	1	expressed protein	8.03036e-42	4.17998e-56	1.61784	0.691759	0.153044	0.000622346	4.80561e-38	0.00164737
LOC_Os05g29150	0	30.0741	#DIV/0!	6.1191e-05	0.000314923	0	0	#DIV/0!			expressed protein	0	0	2.47618	1.97872	0	0	0	0
LOC_Os05g29740	1.92823	90.1545	46.7551	0.000582408	0.00246814	5.85767	8.80789	0.665048	0.838275	1	invertase/pectin methylesterase inhibitor family protein, putative, expressed	0.210071	0	5.19283	1.96681	0.349096	0.166424	0.77383	0
LOC_Os05g29930	2.20763	44.5843	20.1955	0.000104729	0.000514669	3.37666	4.20284	0.803424	0.968812	1	late embryogenesis abundant protein, putative, expressed	0.115492	0.20633	3.09502	2.41173	0.204938	0.296635	0.346054	0.202798
LOC_Os05g30740	3.86566	159.083	41.1529	1.11112e-12	1.33586e-11	14.5716	18.276	0.797311	0.764445	1	C2 domain containing protein, putative, expressed	0.133111	0.348179	8.64051	5.45757	0.86009	0.622571	0.721336	1.08734
LOC_Os05g30940	9.51524	545.462	57.3251	4.68902e-39	2.21799e-37	64.6395	76.4271	0.845766	0.901997	1	vacuolar calcium binding protein, putative, expressed	0.477851	0.319194	16.2643	19.448	4.26659	0.544505	4.67615	0.931287
LOC_Os05g32200	1.86068	152.771	82.1052	3.9757e-18	6.99987e-17	10.2751	15.6433	0.656835	0.64188	1	expressed protein	0.16076	0.069213	7.49108	6.52212	0.777941	0.318759	0.94555	0.644957
LOC_Os05g34530	0	19.8361	#DIV/0!	0.00177178	0.00671541	2.481	2.41729	1.02636	1	1	auxin-inducible protein, putative, expressed	0	0	2.25077	2.6726	0.675357	0	0	0.691019
LOC_Os05g35830	0	116.092	#DIV/0!	5.70045e-17	9.29517e-16	10.6746	0	#DIV/0!	0.0395535	0.444681	expressed protein	0	0	6.68513	8.4788	0.888777	0.724869	0	0
LOC_Os05g38770	4.00076	262.076	65.5067	8.54115e-28	2.55204e-26	32.9552	40.2673	0.818412	0.901003	1	protein kinase APK1B, chloroplast precursor, putative, expressed	0.0841862	0.0960844	4.96384	5.1894	1.20436	0.248448	1.58899	0.137087
LOC_Os05g38940	0	58.3415	#DIV/0!	2.94273e-07	2.10792e-06	2.90465	0	#DIV/0!	0.506481	1	expressed protein	0	0	6.53075	11.8677	0.541169	0.551347	0	0
LOC_Os05g39540	12.2817	82.7312	6.73614	8.3467e-05	0.000418095	31.9395	36.8871	0.865871	0.832698	1	metal cation transporter, putative, expressed	0.22137	0.344239	1.78938	1.22809	0.26927	1.05225	0.697898	0.795433
LOC_Os05g39830	0.964114	160.097	166.056	9.36668e-15	1.32725e-13	15.5398	0	#DIV/0!	0.00786458	0.157614	expressed protein	0.0676527	0	4.64853	6.75747	0.734471	0.548577	0	0
LOC_Os05g40310	0.482057	49.9651	103.65	5.98615e-07	4.14168e-06	4.41744	3.23592	1.36512	0.898102	1	expressed protein	0.0280154	0	1.37489	0.802171	0.16024	0.0448368	0.128742	0.0229216
LOC_Os05g41270	16.003	94.4913	5.90458	6.15197e-05	0.000316364	13.1556	38.4959	0.341739	0.273502	1	CAMK_CAMK_like.4 - CAMK includes calcium/calmodulin depedent protein kinases, expressed	0.379893	0.409015	2.20784	1.50644	0.38282	0.207333	1.32457	0.353413
LOC_Os05g41830	5.10918	41.8987	8.20067	0.00578963	0.0193558	7.20116	12.5415	0.574187	0.611451	1	retrotransposon protein, putative, Ty1-copia subclass, expressed	0.0260883	0.101563	0.27166	0.544975	0.0502525	0.107811	0.176431	0.110032
LOC_Os05g42000	6.27594	1052.52	167.708	1.31487e-49	9.03943e-48	65.0273	23.9962	2.7099	0.135548	0.849091	peroxidase precursor, putative, expressed	0.150943	0.130267	22.1327	16.5239	1.90475	0.797454	0.423384	0.556789
LOC_Os05g43930	0	32.2975	#DIV/0!	2.93379e-05	0.000159142	1.9848	4.6863	0.423533	0.692264	1	O-methyltransferase, putative, expressed	0	0	1.02745	0.807438	0.116299	0	0.17333	0.113772
LOC_Os05g44420	0.964114	32.8242	34.046	0.000299967	0.00134703	1.9848	7.23766	0.274232	0.433981	1	expressed protein	0.0594576	0	1.11914	0.917692	0.147572	0	0.276136	0.244333
LOC_Os05g47870	18.616	266.278	14.3037	4.55829e-18	7.99093e-17	41.851	55.7664	0.75047	0.500937	1	expressed protein	0.368145	0.227926	3.75595	2.95153	0.732073	0.455839	0.815583	0.743723
LOC_Os05g48260	4.48282	224.016	49.9722	0.00305605	0.0109437	42.1537	24.6808	1.70796	0.304597	1	wax synthase, putative, expressed	0.127907	0.110062	2.14188	6.31125	0.968791	0.86349	0.510169	0.534064
LOC_Os05g48520	0	50.6019	#DIV/0!	0.0146201	0.0437445	0.496201	0	#DIV/0!	1	1	glyoxal oxidase-related, putative, expressed	7.47597e-26	4.71505e-26	1.24716	0.22435	0.020556	4.67877e-27	5.6699e-26	2.16949e-27
LOC_Os05g48700	0	196.024	#DIV/0!	2.03041e-21	4.36035e-20	14.5958	4.33691	3.36548	0.235248	1	gibberellin 2-beta-dioxygenase, putative, expressed	0	0	3.73165	5.0911	0.453077	0.302278	0.194271	0.0345969
LOC_Os05g50500	1.92823	61.7866	32.0432	4.97734e-07	3.48081e-06	9.63379	2.41729	3.98536	0.346609	1	secretory protein, putative, expressed	0.143115	0	2.149	1.72235	0.283992	0.389569	0	0.172169
LOC_Os05g51230	1.79313	155.322	86.6206	0.00430554	0.0148565	8.83487	7.7069	1.14636	0.915694	1	phosphatidylinositol 3- and 4-kinase family protein, putative, expressed	0.0453981	0.0387872	4.04948	1.09338	0.264871	0.0740605	0.277302	0
LOC_Os05g51900	0.964114	99.394	103.094	0.00452991	0.0155316	16.2053	3.85345	4.2054	0.223196	1	expressed protein	0.176956	0	10.418	2.77268	1.93588	0.471308	0.529814	0
LOC_Os06g01550	1.24352	24.341	19.5743	0.00608953	0.0202272	24.7016	16.1268	1.53171	0.523938	1	transposon protein, putative, unclassified	2.23174e-07	0.237394	1.86983	1.98106	2.31533	2.11296	1.61581	1.16953
LOC_Os06g01950	1.92823	283.722	147.141	1.32242e-33	5.08425e-32	16.1086	0.550493	29.2621	0.0182113	0.274476	phosphoglycerate mutase, putative, expressed	0.132904	0	7.10148	6.82443	0.615609	0.285911	0.0411212	0
LOC_Os06g03500	15.3859	294.503	19.1411	3.00838e-14	4.11721e-13	35.4004	19.9945	1.77051	0.324267	1	NBS-LRR disease resistance protein, putative, expressed	0.209754	0.304218	3.2068	4.28669	0.560578	0.47407	0.261547	0.29975
LOC_Os06g03610	19.0305	1435.1	75.4104	4.39875e-102	1.13282e-99	107.616	59.7641	1.80069	0.42711	1	TKL_IRAK_CrRLK1L-1.13 - The CrRLK1L-1 subfamily has homology to the CrRLK1L homolog, expressed	0.379319	0.236672	19.2355	17.183	2.2294	0.877117	1.4266	0.27275
LOC_Os06g03630	0	104.971	#DIV/0!	1.94812e-15	2.8747e-14	6.75333	0.966917	6.98439	0.341669	1	expressed protein	0	0	7.73246	8.32642	0.494315	0.64238	0	0.167363
LOC_Os06g05209	0.896563	438.681	489.292	2.07503e-29	6.67981e-28	46.6312	44.4559	1.04893	0.941614	1	pectate lyase precursor, putative, expressed	0.0373091	0.0318184	8.80442	11.492	1.94314	0.53077	2.26204	0.0611211
LOC_Os06g05284	7.78967	233.234	29.9414	3.00574e-21	6.38306e-20	48.1931	49.912	0.965562	0.958112	1	transferase family protein, putative, expressed	0.246535	0.120044	3.73492	4.34562	0.800488	1.10101	0.958607	0.968892
LOC_Os06g05380	3.03665	106.607	35.1068	3.92374e-11	4.17174e-10	13.676	4.55223	3.00423	0.319667	1	WRKY73, expressed	0.0661414	0.139747	2.75448	2.43896	0.515243	0.241861	0.0915395	0.16313
LOC_Os06g05470	5.37938	48.9116	9.09242	0.000781557	0.0032147	1.93643	9.90888	0.195424	0.487388	1	expressed protein	0.361363	0.312669	3.08306	1.65677	0.109533	0.105375	1.08468	0
LOC_Os06g08120	5.58203	88.9973	15.9435	8.83376e-08	6.74145e-07	24.7983	7.72112	3.21175	0.133123	0.84465	plant protein of unknown function domain containing protein, expressed	0.251138	0.071626	1.88829	1.99043	0.748767	0.507261	0.182473	0.196345
LOC_Os06g09620	0.829013	30.4263	36.7018	0.000592358	0.00250507	3.37666	1.03395	3.26579	0.701514	1	expressed protein	0	0.0451569	0.516299	0.530226	0.0653983	0.0846186	0.0242605	0.0214418
LOC_Os06g09970	1.65803	25.0423	15.1037	0.0084635	0.0270387	3.4734	0	#DIV/0!	0.427556	1	expressed protein	0	0.387954	2.79076	2.28941	0.75728	0	0	0
LOC_Os06g10350	1.44617	222.521	153.869	2.46829e-27	7.18972e-26	19.6062	1.45038	13.518	0.0444366	0.474117	MYB family transcription factor, putative, expressed	0.115588	1.4583e-31	7.03901	7.02558	1.05079	0.344583	0	0.0865914
LOC_Os06g10420	5.79389	51.1382	8.82623	0.000627095	0.0026331	4.88945	15.0929	0.323958	0.268272	1	nitrilase, putative, expressed	0.334844	0.343807	2.48246	2.11023	0.361658	0.147728	0.857479	0.645776
LOC_Os06g10790	0	52.1853	#DIV/0!	0.000131211	0.000631793	4.3207	0.483459	8.93706	0.469163	1	lectin-like receptor kinase, putative, expressed	0	0	1.25935	0.473974	0.0514867	0.0995035	0	0.0255712
LOC_Os06g10800	0	39.3167	#DIV/0!	3.05741e-06	1.9171e-05	4.8169	0.966917	4.98171	0.52271	1	zinc finger family protein, putative, expressed	0	0	1.97074	1.09396	0.164601	0.234526	0	0.0834411
LOC_Os06g10970	0.896563	20.9446	23.361	0.00902345	0.0286303	3.89705	3.16889	1.22978	0.96215	1	xyloglucan fucosyltransferase, putative, expressed	0.0273666	0.0237	0.567141	0.234804	0.116096	0.0670555	0.104008	0.0456601
LOC_Os06g12290	0	17.7872	#DIV/0!	0.00360024	0.0126639	0.944031	0	#DIV/0!	0.900281	1	glutathione S-transferase GSTU6, putative, expressed	0	0	0.94519	0.790763	0	0.105398	0	0
LOC_Os06g13180	9.03318	112.517	12.456	1.92059e-08	1.59227e-07	24.4839	16.8784	1.45061	0.553141	1	metalloendoproteinase 1 precursor, putative, expressed	0.365329	0.261501	3.02836	2.87125	0.498097	0.965332	0.68068	0.301141
LOC_Os06g15640	29.5958	103.388	3.49334	0.00140783	0.00546771	54.6688	61.1799	0.893574	0.888883	1	retrotransposon protein, putative, unclassified, expressed	0.31763	0.402303	1.05748	0.900257	0.173955	1.00134	0.467683	0.818567
LOC_Os06g17220	2.07253	54.706	26.3957	7.79109e-06	4.60833e-05	4.96201	2.41729	2.05271	0.776809	1	UDP-glycosyltransferase, putative, expressed	0	0.295527	3.40284	2.42612	0.569524	0	0	0.291639
LOC_Os06g17360	2.68969	46.4618	17.274	0.000100923	0.000497696	4.79271	0	#DIV/0!	0.274071	1	retrotransposon protein, putative, Ty3-gypsy subclass	0.153802	0.118154	1.36746	2.2538	0.111596	0.31551	5.84539e-11	1.98867e-13
LOC_Os06g18740	0.414506	117.782	284.15	5.27597e-16	8.08309e-15	9.04085	6.53888	1.38263	0.770569	1	retrotransposon protein, putative, Ty3-gypsy subclass, expressed	0.000185296	0.0167314	2.10089	1.81247	0.0584109	0.293131	0.220947	0.00922108
LOC_Os06g20150	0	33.351	#DIV/0!	2.05412e-05	0.00011431	2.38426	0	#DIV/0!	0.592881	1	peroxidase precursor, putative, expressed	0	0	1.09761	0.932691	0.0475258	0.139303	0	0
LOC_Os06g22919	40.4805	1072.29	26.4892	3.23154e-64	3.53064e-62	149.747	142.216	1.05295	0.84873	1	DEFL9 - Defensin and Defensin-like DEFL family, expressed	0.492682	0.387782	8.93119	9.25123	1.53258	1.35588	1.36509	1.32449
LOC_Os06g22925	0	14.4521	#DIV/0!	0.0109626	0.0340146	0	0	#DIV/0!			expressed protein	0	0	2.56364	2.1425	0	0	0	0
LOC_Os06g22980	0.482057	58.9687	122.327	0.0100683	0.0315507	2.95302	3.85345	0.766331	0.971579	1	CSLD5 - cellulose synthase-like family D, expressed	0.0168927	0	1.02645	0.240743	0.0548813	0.0132313	0.092924	5.35483e-72
LOC_Os06g27850	0.964114	596.261	618.455	6.75616e-30	2.22795e-28	60.0294	15.294	3.92504	0.00568105	0.125286	peroxidase precursor, putative, expressed	0.0491303	0	12.8243	16.9648	1.7412	1.67268	0.586529	0.280769
LOC_Os06g29040	0	26.8585	#DIV/0!	0.000166531	0.000786458	2.481	1.45038	1.71059	0.939949	1	retrotransposon protein, putative, unclassified	2.81747e-50	6.29913e-54	1.33449	1.98559	0.356791	9.54521e-13	4.95984e-16	0.170141
LOC_Os06g29110	0.896563	52.6053	58.6743	8.39202e-07	5.69811e-06	1.91225	6.53888	0.292443	0.519835	1	MLO domain containing protein, putative, expressed	0.0335946	0.0247413	0.888125	1.30632	0.0251968	0.0730844	0.285374	0.0246197
LOC_Os06g30090	0.829013	211.242	254.811	1.73816e-12	2.0532e-11	25.9359	9.52089	2.7241	0.209705	0.997097	helix-loop-helix DNA-binding domain containing protein, expressed	0	0.0774782	7.16518	11.2006	1.85412	0.701408	0.245316	0.648109
LOC_Os06g33120	0.482057	21.9431	45.5197	0.00288242	0.0103901	2.95302	1.58444	1.86376	0.862782	1	transposon protein, putative, unclassified, expressed	0.0649393	0.000935735	0.984615	1.41549	0.31251	0.0527109	0.137409	0.0590501
LOC_Os06g35590	4.27096	260.568	61.0092	0.00320597	0.0114119	18.5896	23.0537	0.806361	0.911727	1	reticuline oxidase-like protein precursor, putative, expressed	0.166103	0.0237605	7.29752	2.11369	0.531056	0.202111	0.893593	0.0230831
LOC_Os06g36000	0.829013	46.4587	56.041	5.58544e-06	3.37445e-05	7.72155	4.61927	1.6716	0.726526	1	AP2 domain containing protein, expressed	1.25071e-88	0.0864093	1.53155	1.59067	0.249392	0.31491	0.181893	0.163379
LOC_Os06g36240	5.37938	311.958	57.9914	2.59307e-09	2.32953e-08	20.6711	30.9759	0.667329	0.775042	1	POEI21 - Pollen Ole e I allergen and extensin family protein precursor, expressed	0.301048	0.258614	16.0633	8.85705	1.54365	0.303951	2.51086	0.248884
LOC_Os06g39060	2.82479	183.249	64.8719	1.75948e-20	3.58403e-19	15.7333	24.437	0.643831	0.751606	1	glucan endo-1,3-beta-glucosidase precursor, putative, expressed	0.130274	0.0279979	4.67711	3.27782	0.639651	0.130053	1.06573	0.106559
LOC_Os06g40890	3.2393	204.123	63.0146	2.61355e-05	0.000143135	16.7015	7.08938	2.35585	0.429251	1	polygalacturonase, putative, expressed	0.15622	0.0668815	7.36618	3.16115	0.769054	0.18934	0.361685	0.0319922
LOC_Os06g42210	0	26.9135	#DIV/0!	0.00017892	0.000839351	0.944031	0	#DIV/0!	0.900281	1	expressed protein	1.2942e-23	3.04684e-06	1.69758	1.04095	0.00232429	0.13531	1.80188e-06	4.00949e-12
LOC_Os06g43000	0.964114	42.5355	44.1187	1.86301e-05	0.000104391	3.94542	3.85345	1.02387	1	1	nitrate-induced NOI protein, expressed	0.0553831	0	1.44001	0.944173	0.227872	0.044367	0.25415	0
LOC_Os06g43060	4.48282	97.2351	21.6906	0.000498379	0.00214254	23.2614	13.9776	1.66418	0.440473	1	expressed protein	0.378342	0.333276	8.70368	3.73536	1.77158	1.55995	1.63888	0.320241
LOC_Os06g45160	0	97.4614	#DIV/0!	0.0035917	0.0126407	3.4734	5.50493	0.630962	0.855942	1	pollen allergen, putative, expressed	0	0	9.21653	1.9867	0.440983	0	0.684233	0
LOC_Os06g45180	2.62214	254.538	97.0726	0.00571629	0.0191462	25.282	2.20197	11.4815	0.311487	1	pollen allergen, putative, expressed	0.112969	0.212563	23.6633	5.79311	3.22669	0.0469646	0.294977	1.93084e-79
LOC_Os06g45200	0	26.8521	#DIV/0!	0.00741321	0.02406	0.992401	0	#DIV/0!	0.895956	1	group 3 pollen allergen, putative, expressed	0.00161702	1.69547e-73	3.20501	0.811669	0.155164	4.68264e-86	8.24461e-90	0
LOC_Os06g45240	2.20763	77.1145	34.9308	1.9301e-08	1.59933e-07	8.93161	8.60679	1.03774	1	1	inactive receptor kinase At2g26730 precursor, putative, expressed	0.0371291	0.0630725	1.69714	1.19384	0.37032	0	0.291296	0.0584425
LOC_Os06g45380	9.8622	44.9979	4.56266	0.0124506	0.0380066	18.8923	44.206	0.42737	0.10541	0.757191	vacuolar-sorting receptor precursor, putative, expressed	0.186098	0.147695	0.494547	0.677761	0.301867	0.26509	0.517345	0.779519
LOC_Os06g46560	5.16753	204.614	39.5961	1.70868e-20	3.48272e-19	14.3656	33.8096	0.424898	0.472981	1	myb-like DNA-binding domain containing protein, expressed	0.233195	0.0332835	4.22209	3.94979	0.633498	0.0309823	1.23502	0.282771
LOC_Os06g47110	3.03665	288.218	94.9132	9.27088e-32	3.29497e-30	25.0886	33.8624	0.740897	0.850731	1	COBRA-like protein precursor, putative, expressed	0.0413837	0.0894732	5.02919	3.831	0.722942	0.150655	1.10029	0.0681783
LOC_Os06g47820	9.24504	90.8716	9.82923	2.32226e-06	1.47987e-05	7.81828	7.85519	0.995302	1	1	protein kinase domain containing protein, expressed	0.232162	0.332019	2.00351	2.45697	0.31646	0.122648	0.282423	0.156966
LOC_Os06g48580	18.048	64.3622	3.56617	0.00701722	0.0229353	32.459	13.3073	2.43919	0.395019	1	retrotransposon protein, putative, unclassified, expressed	0.393464	0.0426362	0.629843	0.573112	0.564777	0.121203	0.125249	0.146745
LOC_Os06g48810	0.414506	33.0019	79.6174	0.000100105	0.000494191	8.21775	6.7542	1.21669	0.899228	1	OsHKT2;1 - Na+ transporter, expressed	0	0.0240097	0.599155	0.752737	0.182811	0.201436	0.169387	0.123373
LOC_Os06g48980	6.96985	319.171	45.793	3.2798e-30	1.09831e-28	36.6588	34.7623	1.05456	0.928992	1	protein kinase APK1B, chloroplast precursor, putative, expressed	0.149297	0.300073	9.1151	7.17058	1.49108	0.626995	1.80024	0.204015
LOC_Os06g49210	7.45191	77.8835	10.4515	8.31804e-06	4.8977e-05	24.7258	11.1724	2.21312	0.282675	1	retrotransposon protein, putative, unclassified, expressed	0.0683455	0.111035	0.598437	0.854636	0.28981	0.242407	0.0868002	0.14092
LOC_Os06g49880	4.68547	386.17	82.4186	2.79934e-40	1.38893e-38	27.4728	33.2733	0.825671	0.810501	1	B-box zinc finger family protein, putative, expressed	0.273896	0.0578877	11.2572	9.75292	1.30324	0.373596	1.41161	0.6117
LOC_Os06g51000	2.62214	215.973	82.3653	2.01122e-24	5.12665e-23	13.5792	1.10099	12.3337	0.0644101	0.582934	carrier, putative, expressed	0.123351	0.207099	8.73076	10.4471	0.728558	0.632839	0.102796	0
LOC_Os07g01260	0	65.1703	#DIV/0!	0.0025968	0.00944872	2.481	3.85345	0.643839	0.899481	1	la domain containing protein, expressed	0	0	2.41773	0.599384	0.116677	0	0.194178	0
LOC_Os07g02470	2.07253	38.5541	18.6024	0.00597084	0.0198858	4.34488	1.45038	2.99569	0.671224	1	expressed protein	0	0.157814	1.55184	0.585713	0.118993	0.151916	0	0.0774735
LOC_Os07g02920	0	65.2348	#DIV/0!	4.5979e-09	4.04388e-08	0.968216	1.03395	0.936423	1	1	DUF538 domain containing protein, putative, expressed	2.3205e-20	2.09429e-09	4.89762	2.65143	0.035747	0.0682076	0.0774032	0.0453134
LOC_Os07g04820	8.21337	52.8898	6.43947	0.00225491	0.00833386	5.21636	9.99013	0.522151	0.620901	1	protein kinase, putative, expressed	0.137845	0.358283	1.66346	0.874197	0.0342512	0.257975	0.359193	0.18207
LOC_Os07g05250	0	24.8064	#DIV/0!	0.000366404	0.00161783	0	0	#DIV/0!			expressed protein	0	0	3.48182	1.70485	0	0	0	0
LOC_Os07g05420	1.79313	525.139	292.862	3.23323e-59	3.04102e-57	50.3347	15.2411	3.30256	0.0803312	0.655284	anthocyanidin 3-O-glucosyltransferase, putative, expressed	0.0541052	0.0461608	12.7592	11.9059	1.86556	0.818359	0.332725	0.471555
LOC_Os07g05830	0	58.9201	#DIV/0!	4.82506e-09	4.23043e-08	5.21636	0.550493	9.47579	0.367599	1	zinc-finger protein, putative, expressed	0	0	3.09208	2.65682	0.077753	0.538689	0.0864504	0
LOC_Os07g06800	4.48282	111.005	24.7623	3.50254e-07	2.48695e-06	20.6953	0.966917	21.4034	0.124535	0.818572	3-oxo-5-alpha-steroid 4-dehydrogenase, putative, expressed	0.266211	0.228922	3.87273	6.31962	1.90059	0.304731	0	0.106486
LOC_Os07g13580	8.20417	104.558	12.7445	4.79574e-08	3.78814e-07	19.5336	21.6988	0.900218	0.923263	1	glucan endo-1,3-beta-glucosidase precursor, putative, expressed	0.319114	0.169194	2.69946	2.23123	0.72386	0.339467	0.823218	0.323732
LOC_Os07g13800	0	98.6472	#DIV/0!	1.59914e-14	2.23433e-13	7.37045	4.55223	1.61909	0.771928	1	cytokinin-N-glucosyltransferase, putative, expressed	0	0	2.92521	2.25885	0.347251	0.0833253	0.0965384	0.169022
LOC_Os07g15530	0	110.795	#DIV/0!	0.0137282	0.0413848	0	3.30296	0	0.448779	1	expressed protein	0	0	33.7504	4.46221	0	0	1.20765	0
LOC_Os07g17310	0.964114	50.6632	52.549	0.00417913	0.0144587	3.4734	2.75247	1.26192	0.954135	1	B12D protein, putative, expressed	0.143751	0	5.17957	1.62942	0.525111	0	0.427363	0
LOC_Os07g18070	0.964114	42.3609	43.9377	1.91198e-05	0.000106844	4.96201	8.2574	0.600916	0.816646	1	expressed protein	0.175204	0	3.17178	2.42438	0.772246	0	1.20759	0
LOC_Os07g18600	0.829013	23.0548	27.8099	0.00462064	0.0158076	3.87287	1.45038	2.67025	0.732018	1	OsFBL37 - F-box domain and LRR containing protein, expressed	0	0.0629559	0.713614	1.01984	0.177684	0.17548	0	0.12057
LOC_Os07g19274	9.65954	116.612	12.0722	1.89474e-08	1.57244e-07	26.2386	5.8015	4.52272	0.0685144	0.600904	retrotransposon protein, putative, Ty3-gypsy subclass	0.225675	0.341835	2.81344	2.49029	0.800742	0.553367	0.00535265	0.293472
LOC_Os07g23120	2.62214	38.0887	14.5258	0.000908896	0.00368614	6.68077	4.55223	1.46758	0.822495	1	expressed protein	0.0644295	0.164954	1.60404	1.0133	0.105878	0.424852	0.119178	0.212908
LOC_Os07g24170	0	55.3554	#DIV/0!	1.36756e-08	1.15024e-07	0	0	#DIV/0!			expressed protein	0	6.07308e-41	2.44701	3.61663	0.021519	0.00144691	0	0
LOC_Os07g24830	0	402.483	#DIV/0!	6.0445e-10	5.76368e-09	33.5607	13.6283	2.46258	0.128502	0.83028	thionin-like peptide, putative, expressed	0	0	15.9704	30.6705	2.71649	1.79855	1.65532	0.111077
LOC_Os07g26110	3.6538	27.9702	7.65508	0.015953	0.04718	0.992401	4.40395	0.225344	0.575113	1	membrane associated DUF588 domain containing protein, putative, expressed	0.178807	0.101461	0.668299	0.956631	0.0528679	0	0.294499	0
LOC_Os07g26480	6.19919	335.846	54.1758	2.29494e-33	8.70754e-32	33.4756	59.3334	0.564195	0.687337	1	P21-Rho-binding domain containing protein, putative, expressed	0.398304	0.0344386	10.0811	7.94475	1.71293	0.306616	3.26162	0.274419
LOC_Os07g26595	0	47.5767	#DIV/0!	0.000545433	0.00232603	3.89705	1.10099	3.5396	0.63155	1	expressed protein	2.71712e-38	7.00264e-18	0.239744	0.643501	0.0472743	0.0303141	0.0183815	1.12607e-31
LOC_Os07g27750	0	15.8547	#DIV/0!	0.00716881	0.0233743	3.4734	1.65148	2.10321	0.789501	1	expressed protein	0	0	0.61206	0.250752	0.220735	0	0.083542	0
LOC_Os07g28300	2.14008	37.4424	17.4958	0.0074271	0.0240954	3.37666	2.13494	1.58162	0.877588	1	leucine rich repeat protein, putative, expressed	0.0165287	0.0569873	0.740295	0.272909	0.0466583	0.0594295	0.0508688	0.0146302
LOC_Os07g29750	7.03741	94.2067	13.3866	1.77572e-07	1.30333e-06	18.3477	25.0444	0.732609	0.612492	1	glycosyl hydrolases family 16, putative, expressed	0.172498	0.25728	2.004	2.41228	0.443982	0.532961	0.369457	0.93785
LOC_Os07g30090	1.72558	89.3337	51.7703	0.0030412	0.0109007	4.93782	5.4379	0.908039	1	1	actin-depolymerizing factor, putative, expressed	0.0743917	0.128337	6.10984	1.96736	0.465583	0.065149	0.508319	0.064808
LOC_Os07g32680	6.82555	70.2179	10.2875	2.03296e-05	0.00011321	9.63379	131.777	0.0731067	0.00512932	0.116153	retrotransposon protein, putative, unclassified, expressed	0.307248	0.187349	1.57065	2.21607	0.23618	0.343417	5.69234	2.29302
LOC_Os07g33120	0.896563	56.6967	63.2378	2.78507e-07	2.00073e-06	7.91502	2.55136	3.10227	0.519658	1	expressed protein	0.0160454	0.0136396	0.764614	0.645779	0.211029	0.0129455	0.0296672	0.0396041
LOC_Os07g33860	1.86068	25.5659	13.7401	0.0167536	0.0492559	12.3208	4.55223	2.70654	0.501986	1	60S ribosomal protein L44, putative, expressed	0.237873	0.07926	2.50499	0.89044	0.171511	1.67808	0.229334	0.452399
LOC_Os07g34050	0	15.971	#DIV/0!	0.0102333	0.0320028	6.32968	0	#DIV/0!	0.167298	0.917631	harpin-induced protein 1 domain containing protein, expressed	0	0	1.69329	0.457645	0.576201	0.36686	0	0
LOC_Os07g34130	1.86068	265.034	142.439	1.16596e-09	1.08159e-08	21.0464	13.6283	1.54432	0.626529	1	TBC domain containing protein, expressed	0.0720475	0.020717	6.42539	3.3801	0.646277	0.238448	0.521962	0.0429266
LOC_Os07g35350	0	24.1665	#DIV/0!	0.00041224	0.00180319	2.45682	4.8874	0.502684	0.764387	1	glucan endo-1,3-beta-glucosidase precursor, putative, expressed	0	0	0.381343	0.502471	0.0815293	0.019532	0.180815	0.0196951
LOC_Os07g35380	2.27518	76.2418	33.5102	2.14872e-08	1.77099e-07	7.69736	19.511	0.394514	0.272486	1	TKL_IRAK_DUF26-lc.16 - DUF26 kinases have homology to DUF26 containing loci, expressed	0.0729968	0.0422472	1.25704	1.3501	0.111776	0.192116	0.368175	0.385219
LOC_Os07g35480	1.31107	110.245	84.0882	1.81797e-07	1.33103e-06	21.4459	173.523	0.123591	0.0131597	0.222687	glucan endo-1,3-beta-glucosidase precursor, putative, expressed	0.0206506	0.0358238	1.36386	2.39104	0.549267	0.291878	4.72845	1.93895
LOC_Os07g35940	4.41527	196.134	44.4218	4.98996e-20	9.9276e-19	10.1542	12.0722	0.841117	0.862426	1	beta-amylase, putative, expressed	0.121453	0.170013	4.97772	5.34421	0.293348	0.305161	0.212942	0.486471
LOC_Os07g36320	1.79313	50.2687	28.0341	0.0065822	0.0216772	32.9677	22.7855	1.44687	0.550393	1	OsFBX244 - F-box domain containing protein, expressed	0.0818601	0.0698751	1.01627	2.7914	1.5442	1.31056	1.75771	0.200638
LOC_Os07g38570	3.58625	98.0041	27.3277	8.63399e-10	8.12306e-09	11.6186	3.16889	3.66646	0.284426	1	expressed protein	0.291969	0.249057	5.90162	4.66497	0.723892	0.705003	0.271772	0.119998
LOC_Os07g38650	0.964114	67.8718	70.3981	1.00715e-08	8.58443e-08	3.8245	2.75247	1.38948	0.888607	1	ubiquitin-like protein SMT3, putative, expressed	0.335537	0	8.60121	7.1414	0.279329	0.812327	0.644124	0
LOC_Os07g38810	9.44769	810.555	85.7939	1.29208e-71	1.71129e-69	88.7849	25.3653	3.50024	0.0228167	0.317619	lectin receptor-type protein kinase, putative, expressed	0.213717	0.166206	13.4961	12.369	2.13525	1.0834	0.497245	0.417677
LOC_Os07g40780	14.0656	91.3889	6.49733	3.68805e-05	0.000196637	19.5578	12.8238	1.52511	0.604126	1	ZOS7-11 - C2H2 zinc finger protein, expressed	0.455663	0.293213	2.33924	1.42677	0.650713	0.272854	0.274525	0.303206
LOC_Os07g41240	6.27594	1160.38	184.894	1.30244e-46	8.09633e-45	110.316	58.9982	1.86981	0.262072	1	cytochrome P450, putative, expressed	0.180163	0.153687	20.7309	25.2287	2.92168	2.06266	2.29996	0.327561
LOC_Os07g42834	3.78891	32.2943	8.52338	0.0155002	0.0460549	9.68216	9.85606	0.982356	1	1	retrotransposon protein, putative, unclassified, expressed	0.162463	0.0281623	0.918249	0.369111	0.215796	0.20914	0.240761	0.186052
LOC_Os07g45260	9.24504	66.3465	7.17645	0.000316153	0.00141463	20.8771	10.2583	2.03515	0.33712	1	glycosyl transferase 8 domain containing protein, putative, expressed	0.196926	0.270126	1.74255	0.958475	0.550395	0.411388	0.40244	0.0647465
LOC_Os07g46320	3.5187	99.1189	28.1692	6.06311e-10	5.77803e-09	17.9483	1.03395	17.3589	0.0207546	0.300148	uncharacterized UPF0114 domain containing protein, expressed	0.115443	0.199772	3.54787	3.47527	0.778296	0.642801	0.0577898	0.0501141
LOC_Os07g46330	5.44693	346.743	63.6585	3.95301e-35	1.61551e-33	36.5137	6.13668	5.95008	0.0109724	0.197412	uncharacterized UPF0114 domain containing protein, expressed	0.254682	0.147088	9.52992	9.89549	1.46105	0.868421	0.164796	0.216959
LOC_Os07g46930	0	83.0961	#DIV/0!	7.00723e-06	4.17283e-05	3.8245	2.00087	1.91142	0.815154	1	sex determination protein tasselseed-2, putative, expressed	2.79243e-05	1.28872e-13	1.6746	3.63921	0.069395	0.198393	0.0415708	0.111841
LOC_Os07g46940	0.829013	482.787	582.364	2.53176e-57	2.25696e-55	34.3112	3.71938	9.22497	0.00365559	0.0916755	sex determination protein tasselseed-2, putative, expressed	0.000810582	0.0588998	14.8297	16.0407	1.20006	1.31365	0.192007	0.0567199
LOC_Os07g47120	0	99.1062	#DIV/0!	7.96651e-06	4.70266e-05	4.4658	3.30296	1.35206	0.897646	1	beta-amylase, putative, expressed	0	0	2.49579	0.996238	0.174555	0	0.130861	0
LOC_Os07g48390	5.99654	66.7633	11.1336	2.14366e-05	0.000118987	10.2267	27.1651	0.376466	0.163288	0.91018	proline-rich protein, putative, expressed	0.365057	0.139815	1.92898	2.19139	0.459094	0.279873	0.868516	0.998657
LOC_Os07g49100	7.09575	444.692	62.6702	2.91917e-43	1.61095e-41	36.4286	66.1018	0.551099	0.589718	1	pectinesterase, putative, expressed	0.324049	0.0464891	8.50483	8.75931	1.35944	0.258563	2.37864	0.510931
LOC_Os08g01690	1.37862	88.5382	64.2223	9.40314e-05	0.000466548	17.9966	1.58444	11.3583	0.0334932	0.404544	retrotransposon protein, putative, unclassified, expressed	0.061163	0.0262965	1.19587	2.6043	0.530608	0.348404	0.0581863	0.0261178
LOC_Os08g02030	5.38858	321.704	59.7011	4.94298e-32	1.76841e-30	32.6166	57.6575	0.565696	0.349137	1	transferase family protein, putative, expressed	0	0.33199	7.1001	7.99753	1.08522	0.652563	2.14014	0.874023
LOC_Os08g03410	9.10994	893.543	98.0844	2.08518e-10	2.07655e-09	35.3036	55.9634	0.630834	0.710506	1	glutelin, putative, expressed	0.152216	0.324281	13.7933	22.8592	0.805538	0.842876	2.32925	0.241788
LOC_Os08g07500	3.85646	346.951	89.9662	4.12908e-15	5.97878e-14	37.9414	32.4791	1.16818	0.885701	1	DUF617 domain containing protein, expressed	0.263424	0	11.3344	7.00049	1.93928	0.304936	1.89659	0
LOC_Os08g07720	1.79313	117.662	65.6186	8.21885e-14	1.09077e-12	10.7229	9.3726	1.14407	0.924387	1	transferase family protein, putative, expressed	0.0708237	0.0606693	3.3774	2.5503	0.381214	0.207868	0.305556	0.220002
LOC_Os08g09900	14.8946	65.4094	4.39148	0.0108842	0.0338038	22.6201	4.82037	4.6926	0.0682964	0.600359	WRKY118, expressed	0.25391	0.181119	0.998581	0.485874	0.227062	0.351657	0.0929024	0.0266657
LOC_Os08g12160	5.30263	485.626	91.5822	0.00135846	0.00529625	31.4666	18.0322	1.74502	0.606312	1	expressed protein	0.455339	0	25.3507	7.46843	1.95956	0.444409	1.26663	0.0558012
LOC_Os08g12230	0	96.8152	#DIV/0!	0.0120064	0.0368307	0	3.85345	0	0.376357	1	expressed protein	9.83205e-24	0	2.89997	0.426316	0	1.72742e-26	0.141702	0
LOC_Os08g12600	0	33.2865	#DIV/0!	0.0155196	0.0461043	0.992401	7.57284	0.131047	0.281251	1	expressed protein	3.64308e-66	0	2.08962	0.402251	0.0644452	8.23878e-104	0.572282	0.0629013
LOC_Os08g13270	3.03665	308.063	101.449	4.91275e-34	1.92761e-32	16.5564	3.71938	4.45139	0.141769	0.86371	expressed protein	0.0541896	0.0916712	5.55002	5.35151	0.427832	0.250154	0.104482	0.0458505
LOC_Os08g14320	2.27518	42.7713	18.7991	0.000161829	0.000765593	7.27371	4.06877	1.78769	0.71308	1	zinc finger, C3HC4 type domain containing protein, expressed	0.104257	0.0600553	1.35968	1.20909	0.26582	0.221901	0.107994	0.158428
LOC_Os08g14800	0	48.6207	#DIV/0!	1.42277e-07	1.05502e-06	1.4886	0	#DIV/0!	0.783019	1	disease resistance protein RPM1, putative, expressed	0	0	2.74419	1.90232	0.156262	0	0	0
LOC_Os08g14810	0	146.211	#DIV/0!	2.96824e-17	4.9393e-16	6.8017	0.483459	14.0688	0.24936	1	NB-ARC domain containing protein, expressed	0	0	3.67374	2.31619	0.19473	0.124744	0	0.0205039
LOC_Os08g15300	1.24352	88.1765	70.9088	9.58964e-11	9.8911e-10	4.76853	1.58444	3.00959	0.61152	1	retrotransposon protein, putative, Ty3-gypsy subclass, expressed	7.18598e-12	0.0345753	0.992687	0.926838	0.0253242	0.0949981	0.0258892	0.0124696
LOC_Os08g16790	10.6237	232.174	21.8544	6.52849e-19	1.2147e-17	22.2932	5.78729	3.85209	0.106849	0.762489	DUF593 domain containing protein, expressed	0.338119	0.41226	6.35091	6.11705	0.72957	0.623619	0.237389	0.122897
LOC_Os08g17500	0.964114	23.6397	24.5196	0.00387302	0.0135237	1.41605	4.06877	0.348028	0.679571	1	cinnamoyl-CoA reductase, putative, expressed	0.0623506	0	0.544742	0.723259	0	0.0981679	0.114339	0.152589
LOC_Os08g21879	19.3099	73.5562	3.80925	0.0164012	0.048339	55.0549	37.8256	1.45549	0.375744	1	expressed protein	0.336139	0.272958	0.629687	1.18208	0.993982	0.558723	0.68548	0.35952
LOC_Os08g23130	0.896563	44.7589	49.9227	9.81328e-06	5.72132e-05	4.36907	6.53888	0.668167	0.846761	1	oligopeptide transporter, putative, expressed	0.0198814	0.0170767	0.759562	0.499514	0.0840415	0.064735	0.188597	0.0166432
LOC_Os08g24480	0	38.7931	#DIV/0!	3.36297e-06	2.09533e-05	2.45682	0	#DIV/0!	0.585519	1	HAT family dimerisation domain containing protein, identical, putative, expressed	0	0	0.920199	0.892501	0.098715	0.0316947	0	0
LOC_Os08g26980	0	15.2116	#DIV/0!	0.00877025	0.0278951	1.93643	1.65148	1.17254	1	1	expressed protein	1.64515e-59	2.5128e-60	1.98307	0.984582	0.242855	0.179786	0.422572	0.0525092
LOC_Os08g27720	9.92975	254.876	25.668	1.08059e-21	2.359e-20	44.5379	45.0917	0.98772	0.987533	1	pirin, putative, expressed	0.412101	0.3035	7.21887	6.95302	1.42549	1.386	1.28991	1.49366
LOC_Os08g31200	2.14008	44.8139	20.9402	0.00498151	0.0169244	18.4445	0.483459	38.1511	0.00917595	0.175331	cytokinin-O-glucosyltransferase 2, putative, expressed	0.0348745	0.119306	1.72524	0.640721	0.621436	0.480998	3.15213e-12	0.0386366
LOC_Os08g33860	0	95.1217	#DIV/0!	0.00322175	0.0114617	5.93022	1.10099	5.38628	0.413424	1	zinc finger, C3HC4 type, putative, expressed	0	7.00914e-118	4.18223	0.911138	0.340107	0.0327158	0.0738592	0
LOC_Os08g34020	16.6877	109.066	6.5357	5.92544e-06	3.57056e-05	29.918	31.502	0.949716	0.954458	1	exostosin family domain containing protein, expressed	0.434474	0.301001	1.8825	1.86201	0.515915	0.640973	0.62434	0.577937
LOC_Os08g34670	0	52.2012	#DIV/0!	0.00288859	0.0104089	10.8922	3.85345	2.82662	0.553067	1	retrotransposon protein, putative, Ty3-gypsy subclass, expressed	8.57229e-37	1.72264e-18	0.450028	1.57189	0.471279	0.0243738	0.157415	5.84276e-12
LOC_Os08g35440	0.964114	28.4324	29.4907	0.00802952	0.02582	0.496201	0.550493	0.901375	1	1	Ser/Thr protein phosphatase family protein, putative, expressed	0.0543116	0	1.25737	0.422224	0.044907	0	0.0500439	0
LOC_Os08g38250	0	138.31	#DIV/0!	3.42055e-11	3.65952e-10	15.1646	13.6283	1.11273	0.904741	1	skin secretory protein xP2 precursor, putative, expressed	0	0	11.5834	6.35728	1.61079	0.635362	1.7958	0.167663
LOC_Os08g38280	1.86068	122.465	65.8172	1.89587e-14	2.6279e-13	9.33107	14.3128	0.651938	0.819288	1	mucin-associated surface protein, putative, expressed	0.0929932	0.0269947	3.06172	2.93586	0.404126	0.105453	0.796482	0
LOC_Os08g38690	2.55459	39.7853	15.5741	0.000611102	0.00257461	9.85146	4.00174	2.46179	0.506644	1	retrotransposon protein, putative, SINE subclass, expressed	0.0258094	0.11203	1.08929	0.68805	0.430569	0.0638743	0.0547697	0.141225
LOC_Os08g39460	11.6553	246.804	21.1752	8.70872e-20	1.7137e-18	26.4804	40.3485	0.656293	0.696984	1	AGC_PVPK_like_CDK8.2 - ACG kinases include homologs to PKA, PKG and PKC, expressed	0.366475	0.312608	5.52935	5.60471	1.03229	0.320707	1.70696	0.335473
LOC_Os08g39530	0	35.7457	#DIV/0!	0.000363706	0.00160679	0	0	#DIV/0!			expressed protein	0	0	9.52825	3.4603	0	0	0	0
LOC_Os08g40990	2.68969	95.4866	35.501	3.30082e-10	3.2359e-09	12.3083	13.092	0.940138	0.97895	1	receptor-like protein kinase 1, putative, expressed	0.0481987	0.0412748	1.6674	1.19512	0.344707	0.0565037	0.282308	0.154627
LOC_Os08g41080	0	14.0999	#DIV/0!	0.0127151	0.0387119	3.87287	3.30296	1.17254	0.961451	1	expressed protein	8.28409e-33	5.91961e-31	0.898785	0.431918	0.192512	0.187101	0.322048	2.09636e-38
LOC_Os08g41600	0	95.6611	#DIV/0!	4.29111e-14	5.78489e-13	7.08024	0	#DIV/0!	0.27862	1	peptide transporter, putative, expressed	0	3.91592e-103	12.1949	8.07928	4.86794e-110	1.74226	2.16034e-108	0
LOC_Os08g41730	5.37938	560.798	104.25	2.9198e-17	4.86119e-16	42.4439	8.75507	4.84792	0.011551	0.2039	peptidase, T1 family, putative, expressed	0.278881	0.24185	24.2933	15.2625	2.26587	1.12302	0.33395	0.344967
LOC_Os08g41740	0	22.6412	#DIV/0!	0.000759254	0.00313033	3.35248	0	#DIV/0!	0.437269	1	cystathionin beta synthase protein, putative, expressed	0	0	0.981286	0.417063	0.0553972	0.162815	0	0
LOC_Os08g41820	4.28016	72.0764	16.8396	0.0072659	0.023648	5.85767	3.65235	1.60381	0.796693	1	exo70 exocyst complex subunit domain containing protein, expressed	0.0318801	0.136849	1.81885	0.66436	0.153817	0.0743344	0.0858367	0.0508411
LOC_Os08g41980	0	24.1052	#DIV/0!	0.000452627	0.00196354	8.9683	0	#DIV/0!	0.250522	1	expressed protein	5.15067e-64	1.5495e-62	5.24091	3.13924	3.21481e-56	3.64595	3.29772e-12	2.12673e-63
LOC_Os08g42080	8.41603	117.43	13.9531	4.68869e-09	4.11755e-08	18.9165	11.2252	1.68518	0.490184	1	ACR5, putative, expressed	0.207313	0.237027	2.69881	2.20099	0.494231	0.393313	0.4212	0.114654
LOC_Os08g42890	0	20.8896	#DIV/0!	0.00123672	0.00486311	4.8169	0	#DIV/0!	0.272768	1	pectinesterase inhibitor domain containing protein, expressed	0	0	1.12668	1.42	0.262203	0.377609	0	0
LOC_Os08g43500	3.58625	91.0948	25.4011	1.19984e-06	7.97005e-06	9.2827	1.51741	6.11746	0.252697	1	armadillo/beta-catenin repeat family protein, putative, expressed	0.0713823	0.0601729	1.8025	0.989349	0.227843	0.0936839	0.0214365	0.0384009
LOC_Os08g43570	6.758	153.861	22.7672	0.0126069	0.0384224	11.1949	8.05629	1.38959	0.744126	1	beta-galactosidase precursor, putative, expressed	0.1252	0.0942775	3.18239	0.950958	0.210068	0.128627	0.19328	0.0389904
LOC_Os08g43600	4.20341	40.8452	9.71714	0.00174182	0.00661519	9.25852	9.30557	0.994944	1	1	bZIP transcription factor domain containing protein, expressed	0.421226	0.121035	1.27778	2.4756	0.604573	0.346952	0.540809	0.467852
LOC_Os08g43700	1.44617	260.251	179.958	1.08212e-31	3.83339e-30	13.1072	2.20197	5.95248	0.141135	0.863167	OsSAUR36 - Auxin-responsive SAUR gene family member, expressed	0.188264	0	16.5773	12.8021	0.939197	0.738131	0.2801	0
LOC_Os08g44790	5.03242	221.868	44.0877	2.68301e-22	6.08818e-21	22.1114	21.6846	1.01968	0.974761	1	expansin precursor, putative, expressed	0.303127	0.132833	8.91374	6.81311	1.44059	0.336756	1.51837	0.172584
LOC_Os08g44830	0.482057	57.5788	119.444	4.72836e-08	3.73765e-07	8.24193	2.00087	4.11918	0.379238	1	ZOS8-14 - C2H2 zinc finger protein, expressed	0.0414585	0	1.10985	1.58855	0.243382	0.202331	0.0395708	0.0691199
LOC_Os09g01134	0	39.1972	#DIV/0!	0.000541016	0.00230932	2.9772	2.68543	1.10865	1	1	expressed protein	0	0	3.49008	1.2388	0.392964	0	0.321216	0.0934125
LOC_Os09g03140	0	35.3998	#DIV/0!	1.0187e-05	5.92525e-05	2.95302	2.20197	1.34108	0.946615	1	cytokinin-O-glucosyltransferase 2, putative, expressed	0	0	0.843257	0.888494	0.129935	0.0314939	0.110193	0
LOC_Os09g03890	2.20763	39.6076	17.9412	0.00212015	0.00787974	2.481	3.30296	0.751145	0.974269	1	octicosapeptide/Phox/Bem1p, putative, expressed	0.0233367	0.0405225	0.645437	0.271912	0.0671621	0	0.0853219	0
LOC_Os09g09460	1.31107	51.3064	39.1332	0.00985369	0.0309678	1.93643	2.20197	0.879408	1	1	harpin-induced protein 1 domain containing protein, expressed	0.0556969	0.0974602	3.0605	0.874819	0.0927642	0.090439	0.209327	0
LOC_Os09g10740	0	13.4567	#DIV/0!	0.0155571	0.046186	0.992401	1.10099	0.901375	1	1	mitochondrial import inner membrane translocase subunit Tim17, putative, expressed	0	0	1.41366	0.845928	0.157367	0	0.17008	0
LOC_Os09g10860	0	15.5056	#DIV/0!	0.00764398	0.0247199	5.38565	3.30296	1.63055	0.780158	1	expressed protein	0	0	2.02063	1.99129	1.18237	0.375576	0.887234	0
LOC_Os09g11400	2.41029	31.2408	12.9614	0.0158538	0.0469551	1.9848	1.58444	1.25268	1	1	transposon protein, putative, CACTA, En/Spm sub-class, expressed	0.0801556	0.00020342	0.672153	0.231828	0.0690119	0.00257833	0.0418085	0.00925932
LOC_Os09g12510	0.964114	82.033	85.0864	1.4304e-10	1.45047e-09	7.89084	10.3253	0.764224	0.886046	1	expressed protein	0.0961511	0	3.03734	2.86927	0.574808	0.080267	0.74144	0.0822444
LOC_Os09g12620	1.92823	54.2987	28.1599	3.74757e-06	2.31761e-05	3.92123	11.0099	0.356157	0.608201	1	GPI-anchored protein, putative, expressed	0.239375	0	2.53396	2.44516	0.295545	0.0954048	1.0995	0
LOC_Os09g12630	1.79313	150.079	83.697	8.62541e-18	1.48876e-16	19.6787	23.202	0.848149	0.916395	1	expressed protein	0.137992	0.117679	7.31889	6.23352	1.65949	0.318344	1.99257	0.334827
LOC_Os09g14390	0	29.3146	#DIV/0!	7.63565e-05	0.000385093	1.88806	2.0679	0.913032	1	1	transposon protein, putative, CACTA, En/Spm sub-class, expressed	4.21035e-28	0	0.699411	0.739387	2.33923e-19	0.109958	0.0579322	0.0572378
LOC_Os09g20480	10.8263	83.9042	7.75003	2.35294e-05	0.000129782	17.4279	13.6425	1.27747	0.754952	1	transporter, putative, expressed	0.312967	0.221677	1.77023	1.53771	0.399859	0.38011	0.383722	0.217181
LOC_Os09g20880	7.30761	128.657	17.6059	8.58007e-07	5.81606e-06	18.045	23.1776	0.778555	0.68766	1	serine/threonine-protein kinase, putative, expressed	0.230721	0.111059	2.9752	1.67663	0.479996	0.242958	0.301763	0.608207
LOC_Os09g22520	0.829013	19.6615	23.7168	0.0116381	0.0358501	3.77613	3.10186	1.21738	0.963366	1	expressed protein	0	0.0819764	0.529261	0.920775	0	0.322189	0.124649	0.109416
LOC_Os09g23399	5.24428	37.6814	7.18524	0.00681559	0.0223438	5.40984	5.30383	1.01999	1	1	expressed protein	0.105609	0.176181	0.786341	0.753776	0.216254	0.0471164	0.162734	0.0718184
LOC_Os09g23620	1.65803	40.787	24.5997	0.000673548	0.00280817	11.5944	2.90075	3.99704	0.289427	1	MYB family transcription factor, putative, expressed	0	0.115812	0.720066	1.49819	0.35023	0.378666	3.4891e-36	0.190695
LOC_Os09g23899	0	131.039	#DIV/0!	0.00495946	0.016853	13.8452	1.58444	8.73823	0.300178	1	pollen allergen Cyn d 23, putative, expressed	0.00145931	0.000146799	10.7919	1.9333	1.38563	0.10422	0.143805	0.0382171
LOC_Os09g23908	0	331.523	#DIV/0!	0.000505506	0.00217059	13.8936	22.7185	0.611555	0.738872	1	pollen allergen Cyn d 23, putative, expressed	9.89411e-20	0.000478995	32.8674	7.5342	1.88267	3.09865e-11	2.64308	0.358427
LOC_Os09g24020	0	141.454	#DIV/0!	0.00164035	0.00626874	20.8404	12.6613	1.64599	0.760078	1	pollen allergen Cyn d 23, putative, expressed	1.44697e-19	2.05422e-08	11.1399	2.54273	2.24913	0.000729286	1.35763	1.33362e-14
LOC_Os09g24038	0	20.8896	#DIV/0!	0.00123672	0.00486311	5.36147	0	#DIV/0!	0.230045	1	pollen allergen Cyn d 23, putative, expressed	1.54519e-19	2.25509e-08	0.884981	1.13149	0.373779	0.229095	2.34092e-07	2.77245e-12
LOC_Os09g24140	1.44617	85.1227	58.8608	0.000666868	0.00278497	23.2005	1.65148	14.0483	0.184475	0.952709	pollen allergen Cyn d 23, putative, expressed	0.1497	3.13752e-10	6.04553	2.21984	2.24453	0.240578	0.203976	1.65389e-05
LOC_Os09g26360	3.78891	191.604	50.5697	3.02832e-05	0.000163695	16.1086	13.2118	1.21925	0.831699	1	pectinesterase, putative, expressed	0.143296	0.0187754	4.36826	1.90664	0.397937	0.190151	0.474732	3.63732e-27
LOC_Os09g26610	1.79313	79.286	44.2166	3.46212e-09	3.08294e-08	7.2979	8.95618	0.814845	0.904872	1	OsSAUR38 - Auxin-responsive SAUR gene family member, expressed	0.120096	0.104828	3.44825	4.21057	0.497531	0.290311	0.67108	0.298384
LOC_Os09g27010	12.0698	143.342	11.876	1.37993e-05	7.89723e-05	19.5094	44.6184	0.437251	0.437149	1	tyrosine protein kinase domain containing protein, putative, expressed	0.354916	0.331217	4.04791	2.21577	0.630384	0.327608	1.80288	0.375846
LOC_Os09g28150	0	16.1487	#DIV/0!	0.00624753	0.0206969	1.46442	0	#DIV/0!	0.785634	1	bifunctional monodehydroascorbate reductase and carbonic anhydrasenectarin-3 precursor, putative, expressed	0	0	0.788388	0.61156	0.0987212	0.0488012	0	0
LOC_Os09g28210	8.89808	121.766	13.6846	2.43461e-09	2.19446e-08	20.3809	28.3189	0.719693	0.618695	1	bHelix-loop-helix transcription factor, putative, expressed	0.353154	0.35341	3.36599	4.02417	0.805085	0.631894	1.23164	0.703873
LOC_Os09g28230	10.8263	240.033	22.1712	3.2684e-07	2.32886e-06	31.5275	11.3064	2.78846	0.122643	0.813154	gibberellin receptor GID1L2, putative, expressed	0.455739	0.312977	5.03315	8.20533	1.08425	0.907334	0.349431	0.343552
LOC_Os09g29239	3.6538	1201.5	328.836	4.93805e-96	1.06823e-93	126.993	151.048	0.840745	0.627122	1	purine permease, putative, expressed	0.0664866	0.0381912	12.9084	14.4382	2.01771	1.28375	2.38085	1.46614
LOC_Os09g29850	1.24352	20.5373	16.5155	0.0163403	0.0481806	2.88046	11.2536	0.255959	0.373032	1	expressed protein	5.77147e-07	0.128801	0.810584	0.696702	0.0623742	0.14681	0.069235	0.816722
LOC_Os09g29990	0.964114	28.6683	29.7354	0.00102472	0.00410557	2.9772	1.10099	2.70412	0.766328	1	skin secretory protein xP2 precursor, putative, expressed	0.095108	0	1.61462	0.904966	0.290415	0	0.0826055	0
LOC_Os09g30040	0	43.1786	#DIV/0!	8.57403e-07	5.81318e-06	1.4886	4.40395	0.338015	0.66861	1	expressed protein	0	0	3.43662	2.10654	0.192875	0	0.643587	0
LOC_Os09g30190	6.42025	102.215	15.9207	2.28102e-08	1.87575e-07	10.7229	9.78902	1.0954	0.969404	1	receptor-like protein kinase 2 precursor, putative, expressed	0.0393134	0.132716	1.25594	0.88292	0.168969	0.0906281	0.122164	0.109943
LOC_Os09g30980	0	28.7878	#DIV/0!	9.12968e-05	0.000453952	0.472016	0	#DIV/0!	1	1	UDP-glucoronosyl and UDP-glucosyl transferase domain containing protein, expressed	3.35173e-38	0	0.617407	0.628691	8.8392e-114	0.0273448	5.61686e-40	1.38716e-118
LOC_Os09g31430	13.4485	117.488	8.73616	2.41044e-07	1.74124e-06	21.3249	1.58444	13.4589	0.0145365	0.236685	Os9bglu30 - beta-glucosidase, similar to Os4bglu12 exoglucanase, expressed	0.396199	0.323873	2.7411	2.19166	0.542674	0.464696	0.0464583	0.0203463
LOC_Os09g35600	7.78967	52.893	6.79015	0.00130185	0.00509943	11.7395	10.4736	1.12087	0.932369	1	MATE domain containing protein, expressed	0.318164	0.162604	1.39805	1.11404	0.447518	0.191349	0.365872	0.201303
LOC_Os09g36680	0.482057	198.994	412.802	2.24938e-26	6.30858e-25	24.7258	13.939	1.77385	0.442125	1	ribonuclease T2 family domain containing protein, expressed	0.0509413	0	7.71363	6.57916	1.09737	0.909895	0.262367	0.865448
LOC_Os09g36840	1.37862	25.2782	18.3359	0.00458023	0.0156843	7.32208	0.966917	7.57261	0.303349	1	expressed protein	0.139258	0.0592038	1.3586	1.82582	0.747137	0.318476	3.68836e-15	0.111748
LOC_Os09g36910	9.31259	123.867	13.301	2.72089e-09	2.43963e-08	21.0222	10.0572	2.09027	0.337574	1	bZIP transcription factor domain containing protein, expressed	0.334217	0.388671	3.85561	3.38106	0.971714	0.420554	0.483466	0.186881
LOC_Os09g37080	0	154.526	#DIV/0!	5.4839e-22	1.21632e-20	10.2751	3.30296	3.11088	0.36081	1	expressed protein	0	0	5.127	4.35762	0.520314	0.20078	0.232034	0
LOC_Os09g37300	0.414506	186.998	451.135	7.37013e-25	1.92246e-23	16.036	7.17063	2.23635	0.393366	1	transporter, monovalent cation:proton antiporter-2 family, putative, expressed	0	0.0203842	2.84699	2.30557	0.299483	0.200698	0.10675	0.115128
LOC_Os09g37369	0	20.7732	#DIV/0!	0.0012638	0.00496175	2.85628	1.10099	2.59429	0.770889	1	OsSAUR41 - Auxin-responsive SAUR gene family member, expressed	0	0	1.02296	1.66192	0.0565579	0.367172	0.142028	0
LOC_Os09g37540	0	211.272	#DIV/0!	4.85535e-18	8.49333e-17	19.4127	2.96779	6.54114	0.0662224	0.590425	uncharacterized protein PA4923, putative, expressed	0	0	8.23529	5.10548	0.773168	0.602466	0.0576581	0.151807
LOC_Os09g39250	0	125.79	#DIV/0!	2.18169e-12	2.55204e-11	10.6262	0	#DIV/0!	0.0399494	0.447709	expressed protein	0	0	2.22043	1.26544	0.157204	0.170986	0	0
LOC_Os09g39530	0.896563	57.5206	64.1568	1.93623e-07	1.41252e-06	8.66558	2.75247	3.1483	0.403566	1	Cupin domain containing protein, expressed	0.063307	0.0549389	1.70905	2.53301	0.277008	0.42821	0.247458	0
LOC_Os09g39750	0.414506	19.3643	46.7165	0.0130742	0.0396639	1.46442	0.550493	2.66019	0.913266	1	domain of unknown function DUF966 domain containing protein, expressed	0	0.0264436	0.684227	0.211426	0.0530265	0.0259725	0.028968	0
LOC_Os09g39930	11.1733	211.064	18.8901	1.25529e-09	1.16251e-08	26.0568	56.3941	0.462048	0.479449	1	tyrosine protein kinase domain containing protein, putative, expressed	0.311368	0.294543	3.70231	5.39261	1.05328	0.222367	2.23322	0.48036
LOC_Os10g01080	3.93321	56.9325	14.4748	3.8604e-05	0.000205254	18.4687	14.5424	1.26999	0.766484	1	SOR/SNZ family protein, putative, expressed	0.109536	0.186104	1.6681	1.74231	0.758893	0.517172	0.5458	0.426316
LOC_Os10g02250	0.414506	30.2518	72.9826	0.000233281	0.00106857	1.96062	1.65148	1.18719	1	1	OsWAK95 - OsWAK receptor-like protein kinase, expressed	0	0.0158737	0.428515	0.542204	0.049515	0.0160034	0.054776	0
LOC_Os10g02260	12.3492	78.9306	6.39154	0.000151778	0.00072109	20.2842	4.20284	4.8263	0.0864338	0.681676	peptide transporter PTR2, putative, expressed	0.173645	0.218943	1.07054	0.911572	0.26778	0.31518	0.0811164	0.0420514
LOC_Os10g02340	0.829013	100.874	121.679	5.3805e-13	6.63847e-12	5.88185	0.966917	6.0831	0.420295	1	peptide transporter PTR2, putative, expressed	0	0.0431585	2.39662	2.27391	0.239328	0.076868	0	0.039636
LOC_Os10g02500	23.455	137.333	5.8552	1.43607e-06	9.44067e-06	33.1253	56.0203	0.59131	0.262132	1	serine/threonine-protein kinase BRI1-like 2 precursor, putative, expressed	0.263674	0.321959	1.14469	1.53009	0.253517	0.483317	0.767919	0.453235
LOC_Os10g04429	0	217.596	#DIV/0!	5.59256e-30	1.85555e-28	16.1086	0.550493	29.2621	0.0182113	0.274476	transferase family protein, putative, expressed	0	0	5.4941	4.07091	0.545843	0.265917	0.0342366	0
LOC_Os10g04540	0	14.6266	#DIV/0!	0.0106163	0.0330761	0.944031	0	#DIV/0!	0.900281	1	expressed protein	0	0	0.513813	0.263118	0	0.0673943	0	0
LOC_Os10g06680	7.85722	45.347	5.77138	0.00491162	0.016708	14.0029	3.10186	4.51435	0.18507	0.954782	expressed protein	0.414527	0.151651	1.19256	1.22455	0.384654	0.462598	0.108191	0.0969304
LOC_Os10g09760	0	13.6344	#DIV/0!	0.0138565	0.0417405	0.944031	0	#DIV/0!	0.900281	1	expressed protein	0	0	0.422605	0.759329	0	0.0924206	0	0
LOC_Os10g10700	6.06409	111.69	18.4183	1.12674e-07	8.48103e-07	10.8439	6.82124	1.58972	0.686588	1	invertase/pectin methylesterase inhibitor family protein, putative, expressed	0.388714	0.109828	4.42408	2.60401	0.654519	0.105875	0.30845	0.164332
LOC_Os10g11750	0.414506	29.0174	70.0046	0.00507134	0.0171936	1.9848	0.483459	4.10542	0.823701	1	LTPL89 - Protease inhibitor/seed storage/LTP family protein precursor, expressed	0	0.084402	2.38726	0.783066	0.251426	0	0	0.0826756
LOC_Os10g11860	13.6603	77.5249	5.67519	0.000362126	0.0016009	13.5792	6.62013	2.0512	0.488155	1	MATE efflux family protein, putative, expressed	0.33144	0.443831	1.9802	1.46988	0.361228	0.314928	0.145394	0.190742
LOC_Os10g13430	15.8587	61.6702	3.88872	0.00717229	0.0233833	25.6698	29.0177	0.884627	0.857927	1	transposon protein, putative, CACTA, En/Spm sub-class, expressed	0.223773	0.14459	0.588803	0.513302	0.274695	0.254129	0.318871	0.262564
LOC_Os10g17260	7.51946	7569.57	1006.66	6.34101e-106	1.78921e-103	611.181	22.814	26.7897	0.00437021	0.103416	cytochrome P450, putative, expressed	0.184142	0.212313	175.484	136.252	21.1056	7.4059	0.584891	0.463361
LOC_Os10g17660	2.34273	265.299	113.244	0.00728213	0.0236866	16.8224	11.4933	1.46367	0.789406	1	profilin domain containing protein, expressed	0.231206	0.0561765	19.367	4.26402	1.57508	0.109205	1.05088	0.0551379
LOC_Os10g17680	5.17673	203.82	39.3723	0.0104525	0.0326064	14.7167	7.63987	1.92631	0.517044	1	profilin domain containing protein, expressed	0.155463	0.404567	14.0382	3.78148	1.12881	0.337289	0.69897	0.0563807
LOC_Os10g20160	17.0347	65.3607	3.83692	0.00586221	0.0195703	32.5924	43.0238	0.757545	0.558661	1	serine/threonine-protein kinase receptor precursor, putative, expressed	0.302978	0.262563	0.729833	0.990328	0.591971	0.387448	0.587439	0.675805
LOC_Os10g20350	2.41029	67.1642	27.8657	8.90962e-05	0.000443826	3.94542	11.2394	0.351035	0.370944	1	MATE efflux family protein, putative, expressed	0.107155	8.01301e-20	1.77392	0.823026	0.157654	0.0302055	0.207348	0.27235
LOC_Os10g24750	0	22.2953	#DIV/0!	0.000745433	0.00307821	0	0.483459	0	0.994487	1	retrotransposon protein, putative, Ty3-gypsy subclass, expressed	0	0.00402865	0.509837	1.06301	1.03215e-07	2.25187e-28	2.21642e-16	0.0261125
LOC_Os10g24760	0	88.8809	#DIV/0!	3.05811e-13	3.85969e-12	9.82727	0	#DIV/0!	0.0532372	0.522584	retrotransposon protein, putative, Ty3-gypsy subclass, expressed	0.000127805	0.00387388	1.93223	2.14036	0.410095	0.0963814	0.00302885	3.47585e-06
LOC_Os10g25550	1.44617	23.8724	16.5073	0.00679766	0.0223008	3.37666	7.02234	0.480846	0.67183	1	tyrosine protein kinase domain containing protein, putative, expressed	0.110161	0	0.66776	0.581889	0.0958712	0.124198	0.353632	0.0621207
LOC_Os10g25565	0	21.0028	#DIV/0!	0.00137776	0.00536439	2.481	2.20197	1.12672	1	1	myosin-Va, putative, expressed	0	0	0.537856	0.20212	0.098218	0	0.0801282	0
LOC_Os10g26110	0.829013	249.431	300.877	2.02049e-31	7.08788e-30	14.5474	0	#DIV/0!	0.010907	0.196668	decarboxylase, putative, expressed	0	0.0493634	6.66946	5.79712	0.450178	0.388823	0	0
LOC_Os10g26470	1.44617	50.7214	35.0729	0.00916218	0.0290166	0.496201	2.55136	0.194485	0.701333	1	sucrose transporter, putativ, expressed	0.0749564	6.01995e-44	1.59966	0.482051	0.0320624	7.81258e-09	0.0592403	0.0626644
LOC_Os10g26600	5.71713	434.026	75.9167	0.00237856	0.00874484	20.6469	16.9983	1.21465	0.856232	1	soluble inorganic pyrophosphatase, putative, expressed	0.447331	0.0433453	22.7791	6.50043	1.28715	0.273141	1.24699	0.0449802
LOC_Os10g27480	15.7236	644.391	40.9823	1.01982e-51	7.52094e-50	62.9816	96.3261	0.653837	0.705038	1	expressed protein	0.320043	0.260652	9.31479	9.26471	1.72664	0.346295	2.60026	0.510429
LOC_Os10g32590	2.89234	95.7838	33.1164	2.65406e-10	2.62166e-09	9.37944	22.8526	0.410433	0.563992	1	universal stress protein domain containing protein, putative, expressed	0.283058	0	3.94148	3.89074	0.773319	0.0757453	1.91038	0.154384
LOC_Os10g33810	2.34273	36.7506	15.687	0.0154393	0.0458991	5.78511	4.20284	1.37648	0.861544	1	myb-related protein Myb4, putative, expressed	0.156977	0.0444794	0.557814	1.52015	0.167248	0.206895	0.188299	0.0841187
LOC_Os10g34409	6.41105	427.707	66.7141	5.29274e-42	2.78353e-40	45.4695	18.8935	2.40662	0.175654	0.935407	transposon protein, putative, CACTA, En/Spm sub-class, expressed	0.475	0.246847	21.005	16.6434	3.18483	1.32948	0.810247	1.03681
LOC_Os10g34700	9.10074	65.2444	7.16913	0.000242224	0.00110657	36.5262	41.5734	0.878595	0.806007	1	expressed protein	0.328687	0.17841	1.1429	1.64515	0.664705	1.13737	0.967867	1.03093
LOC_Os10g36660	1.44617	71.7919	49.6427	1.09377e-08	9.28618e-08	3.35248	2.75247	1.21799	0.955068	1	expressed protein	0.160291	0	3.8048	3.12549	0.125519	0.238285	0.279947	0
LOC_Os10g37400	0.829013	689.749	832.012	4.23247e-22	9.45864e-21	50.2622	4.82037	10.427	0.00165739	0.0501307	DUF538 domain containing protein, putative, expressed	0	0.167211	55.5727	34.7141	4.94865	2.44822	0.538325	0.163337
LOC_Os10g38110	9.31259	156.875	16.8455	1.73999e-12	2.05462e-11	14.1238	102.674	0.137559	0.368116	1	cytochrome P450, putative, expressed	0.153328	0.179981	1.92306	2.3876	0.271724	0.164289	3.11201	0.0660801
LOC_Os10g38160	5.24428	33.8809	6.46055	0.0131772	0.0399239	11.4126	1.58444	7.20291	0.419869	1	glutathione S-transferase, putative, expressed	0.212841	0.355881	1.05593	1.78771	1.09607	0.00525222	0.0996943	0.0586568
LOC_Os10g38540	0.482057	28.3742	58.8608	0.00198971	0.00744772	0.992401	0.550493	1.80275	1	1	glutathione S-transferase, putative, expressed	0.0413717	1.28457e-44	1.34242	0.490484	0.073936	2.64139e-28	0.0405066	7.19681e-28
LOC_Os10g39190	8.41603	518.621	61.623	5.11181e-24	1.28186e-22	48.8703	21.9953	2.22185	0.184372	0.952709	B3 DNA binding domain containing protein, expressed	0.386319	0.491945	25.3459	17.523	3.17156	1.39129	0.921721	1.12267
LOC_Os10g39210	0	20.476	#DIV/0!	0.00305097	0.0109285	2.88046	0.966917	2.97902	0.775128	1	heavy metal-associated domain containing protein, expressed	0	0	2.1998	0.716176	0.148686	0.290718	0	0.153352
LOC_Os10g41060	18.6252	86.9547	4.66867	0.00085871	0.00350054	30.184	41.6932	0.723954	0.531034	1	expressed protein	0.324649	0.372832	0.953948	1.54842	0.613125	0.381796	0.812406	0.539847
LOC_Os11g02120	0	45.4115	#DIV/0!	0.000612602	0.00257992	8.12101	0	#DIV/0!	0.0908139	0.70283	transposon protein, putative, CACTA, En/Spm sub-class, expressed	1.08488e-14	3.67556e-18	2.4209	6.43512	0.449847	1.32907	4.67608e-11	1.92178e-26
LOC_Os11g03300	5.51448	145.823	26.4436	1.48563e-06	9.74078e-06	29.24	375.887	0.0777892	0.00876232	0.170009	NAC domain transcription factor, putative, expressed	0.212037	0.0932644	2.36177	4.0099	0.943835	0.517733	13.4099	5.09219
LOC_Os11g04170	10.8355	85.2454	7.86723	2.69854e-05	0.000147316	11.3159	7.02234	1.61141	0.670767	1	CAMK_CAMK_like.42 - CAMK includes calcium/calmodulin depedent protein kinases, expressed	0.163357	0.376715	2.11564	1.28048	0.422147	0.0800249	0.280034	0.049166
LOC_Os11g04350	0	44.5325	#DIV/0!	4.26468e-05	0.000225199	6.25713	0	#DIV/0!	0.169754	0.923267	cell death associated protein, putative, expressed	0	7.31478e-29	0.770563	1.64915	0.168907	0.244574	0	0
LOC_Os11g04970	0	13.3404	#DIV/0!	0.0158936	0.0470472	2.9772	0	#DIV/0!	0.499926	1	expressed protein	0	0	2.59571	2.23191	1.21486	0	0	0
LOC_Os11g05410	8.14582	51.1995	6.28537	0.00265344	0.00963858	11.546	19.2957	0.598374	0.535437	1	Ser/Thr protein phosphatase family protein, putative, expressed	0.132467	0.379285	1.09565	1.34662	0.254584	0.399692	0.622587	0.409245
LOC_Os11g05440	0	33.296	#DIV/0!	1.91336e-05	0.000106899	5.38565	3.10186	1.73627	0.783384	1	expressed protein	0	0	1.91106	3.34605	0.701933	0.277385	0.320358	0.283566
LOC_Os11g05490	3.85646	33.1733	8.60201	0.0058307	0.0194711	11.1949	8.82211	1.26897	0.839071	1	expressed protein	0.496019	0	2.07941	1.12059	0.729224	0.447264	0.503861	0.434901
LOC_Os11g05530	4.55037	35.9848	7.9081	0.00556312	0.018691	11.7395	16.462	0.713129	0.718287	1	expressed protein	0.250481	0.144577	1.29239	1.28895	0.683363	0.264513	0.985307	0.337402
LOC_Os11g05970	0	31.3021	#DIV/0!	4.14706e-05	0.000219166	2.481	0.966917	2.56589	0.847546	1	pyridine nucleotide-disulphide oxidoreductase family protein, putative, expressed	0	0	1.04624	0.714645	0.153091	0	0	0.0514037
LOC_Os11g06700	0	60.2581	#DIV/0!	0.000318625	0.00142451	3.44922	6.68717	0.515797	0.675145	1	exo70 exocyst complex subunit, putative, expressed	0	2.82188e-47	1.54837	0.521775	0.111989	0.0218218	0.125684	0.124741
LOC_Os11g07680	0.829013	86.5285	104.375	3.53504e-05	0.000189307	14.0029	7.03656	1.99002	0.50266	1	dirigent, putative, expressed	1.65465e-95	0.111019	6.49472	2.76753	0.801947	0.921199	0.239442	0.556254
LOC_Os11g08680	0	41.8892	#DIV/0!	6.06311e-05	0.000312338	1.41605	0	#DIV/0!	0.790941	1	expressed protein	2.55477e-18	0	1.95097	0.812084	7.28972e-05	0.0911509	9.59937e-08	0
LOC_Os11g08760	0	13.3404	#DIV/0!	0.0158936	0.0470472	0.472016	0	#DIV/0!	1	1	pectinesterase family protein, expressed	4.05832e-41	6.60282e-41	0.575692	0.51985	1.13805e-11	0.0468048	1.23941e-12	2.77785e-39
LOC_Os11g08930	1.44617	155.377	107.44	0.00995434	0.0312568	11.4126	11.0099	1.03658	0.983951	1	expressed protein	0.101278	0	8.05375	1.70836	0.785183	1.6245e-14	0.777254	0
LOC_Os11g09030	0	20.7701	#DIV/0!	0.001373	0.00534717	3.35248	0.966917	3.46718	0.705357	1	expressed protein	0	0	1.08175	0.640138	0.0792977	0.229299	0	0.0768574
LOC_Os11g09040	8.21337	64.249	7.82249	0.000235939	0.00107948	11.1708	8.68804	1.28576	0.840009	1	expressed protein	0.177277	0.459726	1.73503	2.35364	0.449952	0.338597	0.281748	0.344175
LOC_Os11g13620	1.65803	125.218	75.5223	8.30668e-15	1.18117e-13	23.7818	2.00087	11.8857	0.0128106	0.219274	expressed protein	0	0.118183	3.25354	3.7273	0.849772	0.656761	0.0465237	0.0810633
LOC_Os11g13630	0	28.1447	#DIV/0!	0.000111536	0.000545231	0	0	#DIV/0!			gibberellin receptor GID1L2, putative, expressed	1.07003e-27	2.70952e-25	0.952665	1.03217	1.31248e-13	6.0789e-21	9.28648e-28	1.12528e-28
LOC_Os11g13650	0.964114	109.648	113.729	4.17137e-14	5.63049e-13	14.6925	11.4263	1.28585	0.789879	1	cellulose synthase, putative, expressed	0.146741	3.64642e-65	6.84101	5.56007	1.37389	0.515605	1.29028	0.116959
LOC_Os11g14880	0	29.8413	#DIV/0!	6.38658e-05	0.000327235	4.29651	1.10099	3.90242	0.57449	1	LTPL32 - Protease inhibitor/seed storage/LTP family protein precursor, expressed	0	0	2.02011	2.17985	0.14945	0.569664	0.164385	0
LOC_Os11g17970	3.45115	105.03	30.4332	1.29404e-10	1.31838e-09	17.4763	1.03395	16.9024	0.0235679	0.324761	POT family protein, expressed	0.0533825	0.114953	1.79692	1.89492	0.395022	0.312292	0.0257832	0.0223911
LOC_Os11g18140	0	87.9501	#DIV/0!	1.75181e-09	1.59945e-08	8.61721	0	#DIV/0!	0.0771524	0.640692	ZmEBE-1 protein, putative, expressed	0	0	1.86671	3.14672	0.146567	0.387708	0	0
LOC_Os11g23220	0.414506	30.604	73.8324	0.000203423	0.000943253	3.37666	4.26988	0.790811	0.96889	1	myosin, putative, expressed	0	0.0283689	0.652799	1.08977	0.0850672	0.109866	0.22032	0.0552747
LOC_Os11g24550	8.89808	156.103	17.5435	1.56749e-12	1.85633e-11	17.4037	14.0589	1.23791	0.792116	1	MBTB61 - Bric-a-Brac, Tramtrack, Broad Complex BTB domain with Meprin and TRAF Homology MATH domain, expressed	0.289276	0.291412	4.43309	3.35397	0.483029	0.502809	0.449258	0.316539
LOC_Os11g24840	2.68969	25.4496	9.46189	0.0169714	0.049815	4.36907	14.9588	0.292074	0.236239	1	ankyrin repeat family protein, putative, expressed	0.132404	0.114843	1.14242	0.502143	0.168168	0.120159	0.552239	0.519111
LOC_Os11g25720	4.68547	121.295	25.8874	9.47173e-12	1.06349e-10	8.33867	5.92136	1.40824	0.789818	1	cytokinin-N-glucosyltransferase 1, putative, expressed	0.384023	0.0824599	5.02528	4.904	0.584153	0.15836	0.463866	0.0821129
LOC_Os11g26920	0	20.5342	#DIV/0!	0.00710732	0.0231994	3.84868	1.65148	2.33044	0.726544	1	transposon protein, putative, Mariner sub-class, expressed	0	7.36663e-36	0.836351	0.246226	0.0780732	0.150197	0.0867551	0
LOC_Os11g27264	0	52.3662	#DIV/0!	4.11254e-08	3.28043e-07	6.75333	1.51741	4.45056	0.420989	1	OsSCP60 - Putative Serine Carboxypeptidase homologue, expressed	3.50997e-41	2.50972e-56	1.07282	0.831805	0.115419	0.155254	0.0253266	0.0437062
LOC_Os11g28610	0	88.3351	#DIV/0!	0.00464463	0.0158858	7.91502	2.20197	3.59451	0.48543	1	transporter family protein, putative, expressed	0	0	2.22169	0.45708	0.253615	0.0226871	0.0780763	0
LOC_Os11g29150	8.00152	112.285	14.0329	8.3951e-09	7.20669e-08	19.4127	7.17063	2.70725	0.251388	1	expressed protein	0.214979	0.2358	2.38091	2.42894	0.522834	0.413028	0.158012	0.190814
LOC_Os11g29920	9.51524	60.8494	6.39494	0.000790935	0.00324915	8.16938	101.595	0.0804109	4.91207e-08	7.65512e-06	NB-ARC domain containing protein, expressed	0.128256	0.0786769	0.6016	0.427622	0.0593722	0.0982953	1.0587	0.850106
LOC_Os11g30350	0.482057	24.8678	51.5868	0.00121805	0.00479492	0.992401	4.95444	0.200305	0.535828	1	PB1 domain containing protein, expressed	0.0560611	0	1.04331	1.09543	0.100458	0	0.500908	0
LOC_Os11g30500	7.03741	220.769	31.3708	2.70891e-20	5.46651e-19	33.1128	13.3073	2.48832	0.154167	0.892836	HVA22, putative, expressed	0.322097	0.442659	8.96584	10.0223	2.0584	1.19619	0.581712	0.674983
LOC_Os11g31070	0	39.084	#DIV/0!	3.18932e-06	1.9948e-05	1.4886	2.0679	0.71986	0.980333	1	hypothetical protein	0	0	3.45906	2.48646	0.257816	0	0.141198	0.123634
LOC_Os11g31400	2.89234	282.391	97.6339	5.83012e-21	1.21504e-19	31.1155	48.874	0.636647	0.75157	1	expressed protein	0.399202	0	12.1407	16.2685	3.25422	0.339606	4.98077	0.520191
LOC_Os11g32210	2.14008	60.1544	28.1085	1.5433e-06	1.00924e-05	4.29651	15.7774	0.27232	0.214789	1	jacalin-like lectin domain containing protein, expressed	0.0117047	0.0403839	0.427439	0.681683	0.0220824	0.0741604	0.215883	0.11467
LOC_Os11g34680	4.34772	177.51	40.8284	8.76299e-09	7.50859e-08	12.611	2.00087	6.30276	0.159255	0.902503	RNA recognition motif containing protein, putative, expressed	0.12427	0.265603	8.5736	4.84292	0.594436	0.476262	0.0604137	0.105813
LOC_Os11g35080	2.75724	30.9499	11.2249	0.0048551	0.01654	13.2281	7.92222	1.66975	0.601679	1	expressed protein	0.140708	0.0607387	1.23302	0.656735	0.660336	0.214727	0.370889	0.167697
LOC_Os11g35710	0	30.019	#DIV/0!	5.69846e-05	0.00029463	0.944031	0	#DIV/0!	0.900281	1	cycloartenol synthase, putative, expressed	1.38393e-25	1.93415e-05	0.321985	0.557524	4.95523e-06	0.0330133	4.01442e-27	2.63933e-28
LOC_Os11g35740	12.9848	56.2926	4.33527	0.0164548	0.048452	25.2345	9.85606	2.5603	0.354543	1	retrotransposon protein, putative, Ty1-copia subclass, expressed	0.0355061	0.375739	0.507794	0.843898	0.117999	0.569238	0.141877	0.111254
LOC_Os11g35850	4.27096	264.995	62.0457	4.64124e-28	1.41412e-26	24.6049	9.78902	2.51352	0.213358	1	expressed protein	0.116629	0.0142848	3.43628	2.98621	0.300333	0.384649	0.134315	0.135162
LOC_Os11g36090	5.86144	43.3563	7.39687	0.00293811	0.0105662	33.3188	15.2411	2.18611	0.209592	0.996705	receptor kinase, putative, expressed	0.100951	0.0745211	0.539374	0.452973	0.396616	0.465297	0.14825	0.232237
LOC_Os11g37920	4.97408	245.582	49.3724	1.56963e-24	4.02632e-23	52.7073	11.2252	4.69545	0.00427962	0.102233	DJ-1 family protein, putative, expressed	0	0.297137	5.32528	6.53162	1.40888	1.49281	0.475733	0.139898
LOC_Os11g39010	0	16.2651	#DIV/0!	0.00611512	0.0203018	0.992401	0	#DIV/0!	0.895956	1	expressed protein	0	0	1.25918	0.744242	0.141795	0	0	0
LOC_Os11g39100	1.24352	24.4606	19.6704	0.00555317	0.0186614	3.44922	0.483459	7.13447	0.58835	1	expressed protein	0	0.171325	0.988088	2.07818	0.423906	0.0825512	0	0.0835524
LOC_Os11g40550	6.83475	139.9	20.4689	6.25623e-12	7.13562e-11	19.6062	16.5148	1.18719	0.863899	1	receptor kinase, putative, expressed	0.059068	0.201465	2.22864	1.98872	0.502671	0.161451	0.564372	2.76811e-08
LOC_Os11g43630	1.44617	105.366	72.8586	0.000137052	0.000657384	9.30689	7.63987	1.2182	0.858033	1	retrotransposon protein, putative, unclassified, expressed	0.16754	0	7.09533	2.79147	0.745614	0.233285	0.759526	0.0468233
LOC_Os11g43640	0.414506	277.069	668.432	7.09984e-05	0.000360367	5.85767	15.6962	0.373191	0.468923	1	retrotransposon protein, putative, unclassified, expressed	0	0.0141415	5.76718	1.86922	0.118628	0.0654886	0.41423	0.0535694
LOC_Os11g43700	9.10074	50.0846	5.50336	0.00409647	0.0142091	15.5156	30.7504	0.504567	0.271761	1	RGH1A, putative, expressed	0.16669	0.0885066	0.599111	0.482433	0.204597	0.173647	0.353097	0.395663
LOC_Os11g45220	1.92823	174.702	90.6022	1.87488e-10	1.87772e-09	12.3566	7.57284	1.63171	0.722815	1	IWS1 homolog A, putative, expressed	0.10755	0	5.50558	3.10486	0.622228	0.0659614	0.349273	0.0441408
LOC_Os11g45620	1.37862	81.3867	59.0349	7.09735e-10	6.72022e-09	3.42503	0.550493	6.22176	0.585811	1	rust-resistance protein Lr21, putative, expressed	0.0304434	0.0133028	1.25356	0.963073	0.0701733	0.0269447	0.0152585	0
LOC_Os11g45720	3.78891	341.664	90.1749	4.81662e-05	0.00025156	26.1051	14.3128	1.8239	0.623887	1	pectinesterase, putative, expressed	0.170654	0.0249404	10.4461	4.0834	1.07343	0.189173	0.68194	0
LOC_Os11g45730	0.414506	233.596	563.554	0.000709695	0.00294261	9.23433	4.95444	1.86385	0.594185	1	pectinesterase, putative, expressed	0.00205075	0.0249854	8.09932	2.14007	0.264682	0.189025	0.23968	0
LOC_Os12g01900	9.92975	290.855	29.2913	3.91072e-25	1.03422e-23	27.3519	17.5772	1.5561	0.499767	1	retrotransposon protein, putative, unclassified, expressed	0.135645	0.0939195	2.78359	2.33222	0.375101	0.170975	0.179396	0.1592
LOC_Os12g01955	0	169.502	#DIV/0!	6.71378e-24	1.67324e-22	19.0132	2.0679	9.19445	0.0392868	0.442891	expressed protein	0	0	5.21668	3.94243	0.758262	0.415603	0.0584749	0.0512235
LOC_Os12g02350	0.964114	36.9219	38.2962	8.74952e-05	0.000436387	10.5778	8.35286	1.26637	0.8821	1	RING-H2 finger protein, putative, expressed	0.0857166	0	1.37498	1.64434	0.367808	0.631827	0.0822962	0.652949
LOC_Os12g03970	0.964114	63.2442	65.5982	2.42475e-05	0.000133516	15.5398	5.31804	2.9221	0.310466	1	CAMK_CAMK_like.44 - CAMK includes calcium/calmodulin depedent protein kinases, expressed	0.0516286	0.00241647	1.8271	0.819945	0.428631	0.312764	0.0014732	0.248112
LOC_Os12g04320	0	256.993	#DIV/0!	1.14279e-33	4.41458e-32	10.1542	13.3073	0.763053	0.78477	1	sulfotransferase domain containing protein, expressed	0	0	6.99383	8.74744	0.339227	0.367763	0.423017	0.49497
LOC_Os12g04340	0.482057	22.9966	47.7052	0.00208147	0.0077527	6.3055	4.55223	1.38514	0.871685	1	sulfotransferase domain containing protein, expressed	0.0436725	0	0.559863	0.879376	0.268253	0.221932	0.126914	0.222386
LOC_Os12g04700	1.79313	207.135	115.516	1.01238e-24	2.62386e-23	21.0222	10.4878	2.00444	0.402459	1	phosphatidylinositol-4-phosphate 5-kinase, putative, expressed	0.0341068	0.021748	2.47158	2.6815	0.420121	0.169134	0.0754295	0.209695
LOC_Os12g05310	40.6432	145.684	3.58448	0.000531389	0.00227271	49.7785	142.939	0.348249	0.000775057	0.0273427	retrotransposon protein, putative, unclassified, expressed	0.200332	0.348015	0.949503	0.596182	0.283024	0.314533	0.970141	0.713349
LOC_Os12g06440	5.09998	44.4711	8.71987	0.00122845	0.00483235	20.3567	27.2179	0.747916	0.668597	1	expressed protein	0.146373	0.0544525	0.571166	0.782999	0.376915	0.325744	0.588138	0.339083
LOC_Os12g12860	11.7229	428.841	36.5815	8.18395e-37	3.60327e-35	42.2621	59.4675	0.710676	0.816529	1	CAMK_CAMK_like.46 - CAMK includes calcium/calmodulin depedent protein kinases, expressed	0.272456	0.202263	6.42294	7.19016	1.23811	0.287045	1.98012	0.133706
LOC_Os12g15530	0	487.753	#DIV/0!	1.32957e-07	9.92254e-07	32.9677	7.02234	4.69469	0.024968	0.337238	retrotransposon protein, putative, unclassified, expressed	0	0	4.03044	9.20144	0.562261	0.48056	0.178617	0.0284863
LOC_Os12g17800	0	63.0791	#DIV/0!	1.11566e-09	1.0376e-08	8.61721	0.966917	8.91204	0.219915	1	retrotransposon protein, putative, Ty3-gypsy subclass, expressed	1.70952e-18	0.00116892	0.80476	1.14192	0.0852506	0.211499	7.10578e-10	0.0256191
LOC_Os12g18960	18.8954	73.3076	3.87966	0.0161534	0.0476771	29.4459	57.4991	0.512112	0.137934	0.854396	integral membrane protein DUF6 containing protein, expressed	0.38762	0.314779	1.448	0.688809	0.440719	0.522968	0.894254	0.960332
LOC_Os12g24390	6.96985	44.762	6.42223	0.00450245	0.0154505	11.4977	13.9919	0.82174	0.862995	1	retrotransposon protein, putative, unclassified, expressed	0.164687	0.282728	1.0592	1.12354	0.200355	0.438954	0.410519	0.337397
LOC_Os12g24580	1.79313	29.9577	16.707	0.00242545	0.00889603	8.64139	2.0679	4.17882	0.346409	1	Lg106, putative, expressed	0.304716	0.270086	4.19579	3.84461	0.855181	1.67691	0.321569	0.277533
LOC_Os12g25170	1.31107	52.1917	39.8085	2.95562e-06	1.85758e-05	3.92123	2.13494	1.8367	0.810304	1	NB-ARC domain containing disease resistance protein, putative, expressed	0.0274273	0.0475457	1.20938	1.08177	0.153926	0.0497384	0.0844854	0.0242305
LOC_Os12g25660	1.79313	46.8691	26.1382	2.77556e-05	0.000151241	3.87287	3.03482	1.27614	0.963172	1	cytochrome P450, putative, expressed	0.0547044	0.0471312	0.912812	1.06861	0.088337	0.0848446	0.0495349	0.0888339
LOC_Os12g28260	5.31183	46.4523	8.74507	0.0128504	0.0390652	16.2053	14.4753	1.11951	0.925509	1	cyclic nucleotide-gated ion channel, putative, expressed	0.0747236	0.0967946	0.840298	0.330873	0.367422	0.0913249	0.208541	0.19013
LOC_Os12g30150	0.482057	24.396	50.6082	0.00246531	0.00902796	3.44922	1.58444	2.17693	0.791954	1	CAMK_CAMK_like.47 - CAMK includes calcium/calmodulin depedent protein kinases, expressed	0.0295807	2.50935e-92	0.696242	0.254278	0.123775	0.0243237	0.055443	0.02451
LOC_Os12g32680	21.5175	93.5573	4.34796	0.000498307	0.00214252	30.4867	26.1982	1.1637	0.808681	1	NB-ARC domain containing protein, expressed	0.316799	0.273478	1.11085	0.880109	0.370361	0.365702	0.303596	0.324312
LOC_Os12g32760	14.5569	622.579	42.7687	0.000177418	0.000833506	151.272	75.4886	2.0039	0.0316921	0.392313	transporter family protein, putative, expressed	0.315314	0.401253	7.33874	16.4201	3.16104	3.47949	2.42796	0.827017
LOC_Os12g32940	12.1466	1355.57	111.601	6.14515e-105	1.70431e-102	107.303	41.612	2.57865	0.00558027	0.123646	transporter family protein, putative, expressed	0.203639	0.439862	30.7018	25.8516	2.42259	2.65057	1.31159	0.629935
LOC_Os12g35690	4.68547	226.063	48.2477	2.95663e-05	0.000160167	28.8889	22.7185	1.2716	0.770431	1	RALFL5 - Rapid ALkalinization Factor RALF family protein precursor, expressed	0.349772	0.0748237	10.776	4.7332	1.63429	0.570743	1.48699	0.220605
LOC_Os12g35710	2.20763	354.991	160.801	1.11301e-40	5.62555e-39	21.2641	36.8302	0.577354	0.692309	1	uncharacterized protein At4g06744 precursor, putative, expressed	0.0379436	0.0645373	7.04378	6.90884	0.883008	0.0590912	1.4355	0.184434
LOC_Os12g36210	2.68969	93.2822	34.6814	0.00890738	0.0282952	23.2497	22.3975	1.03805	0.957065	1	inhibitor I family protein, putative, expressed	0.238301	0.201476	3.04339	9.50769	0.408648	3.21905	2.04041	1.40804
LOC_Os12g36660	0.964114	162.602	168.654	7.58667e-21	1.57002e-19	11.0498	0	#DIV/0!	0.0344374	0.412229	MATE domain containing protein, expressed	0.0600803	0	5.08008	4.61669	0.252656	0.479649	0	0
LOC_Os12g36700	0	52.0172	#DIV/0!	4.37969e-08	3.47984e-07	4.96201	0	#DIV/0!	0.334513	1	expressed protein	0	0	5.76407	5.84245	1.31979	0	0	0
LOC_Os12g37350	0.482057	25.6273	53.1623	0.000996789	0.00400811	11.0015	0	#DIV/0!	0.0347844	0.414563	lipozygenase protein, putative, expressed	0.0345465	1.99193e-11	0.829046	0.631482	0.178098	0.533023	1.30395e-17	2.78967e-25
LOC_Os12g37490	0	247.851	#DIV/0!	9.36768e-34	3.63603e-32	26.081	0.966917	26.9733	0.0769234	0.639439	acetyltransferase, GNAT family, putative, expressed	0	0	9.62025	8.29802	1.79475	0.341933	0	0.0702281
LOC_Os12g37660	4.68547	222.146	47.4117	2.16025e-06	1.38447e-05	28.3927	20.3682	1.39397	0.730531	1	pectinesterase, putative, expressed	0.233104	0.0576286	6.7732	3.29616	1.06815	0.388064	1.03108	0
LOC_Os12g37830	15.1648	92.7396	6.11544	4.03589e-05	0.000213918	22.8619	24.1303	0.947437	0.94515	1	transposon protein, putative, unclassified, expressed	0.406947	0.175578	1.45148	1.27268	0.455905	0.30375	0.38719	0.405077
LOC_Os12g38100	1.44617	41.4301	28.6481	5.33445e-05	0.000277045	22.3657	8.27161	2.70391	0.211081	0.999048	membrane associated DUF588 domain containing protein, putative, expressed	0.206019	0	1.57578	2.92957	1.65865	1.10536	0.55754	0.496277
LOC_Os12g38370	0	56.574	#DIV/0!	1.66928e-05	9.42518e-05	4.34488	2.20197	1.97318	0.747878	1	RALFL41 - Rapid ALkalinization Factor RALF family protein precursor, expressed	1.05029e-24	6.10926e-32	4.18097	1.77206	0.208623	0.29964	0.281122	5.32511e-29
LOC_Os12g39400	0.829013	158.391	191.06	2.49875e-20	5.05815e-19	6.75333	11.0241	0.612598	0.68161	1	ZOS12-09 - C2H2 zinc finger protein, expressed	0	0.051351	3.82393	3.73945	0.153463	0.197266	0.393982	0.195811
LOC_Os12g40080	0.482057	37.5069	77.8059	2.50145e-05	0.000137483	3.42503	1.51741	2.25716	0.794443	1	B3 DNA binding domain containing protein, expressed	0.0327277	0	0.929291	1.0431	0.156911	0.0597472	0.0339567	0.0592885
LOC_Os12g44300	6.34349	209.109	32.9644	2.81079e-17	4.68451e-16	23.685	13.1062	1.80716	0.425957	1	CHX28, putative, expressed	0.132329	0.090751	3.51274	2.38811	0.362238	0.391203	0.143839	0.278149
Annotation:	The 37 genes in red font are down-regulated in dst compared to HY pistil
BaseMean-HY ovary	The nomarlized average expression in HY ovary using the DESeq R package
BaseMean-HY stigma	The nomarlized average expression in HY ovary using the DESeq R package
BaseMean-HY pistil	The nomarlized average expression in HY pistil using the DESeq R package
BaseMean-dst ovary	The nomarlized average expression in dst ovary using the DESeq R package
FDR	False Discovery Rate
