# Supplementary material for: Identification and analysis of the stigma and embryo sac-preferential/specific genes in rice pistils
Source: BMC Plant Biol. 2017 Mar 7;17:60. doi: 10.1186/s12870-017-1004-8 (PMC5341191; doi:10.1186/s12870-017-1004-8)
Supplement: Additional file 11: Table S9. — The ovary-specific genes within the pistil. (XLS 355 kb) [file 12870_2017_1004_MOESM11_ESM.xls]

## Sheet: Sheet1
Supplemental Table 9. The ovary-specific genes within the pistil
Gene-ID	The results of differential expression analysis using the DESeq R package					gene_product	The FPKM values in different samples using eXpress
	BaseMean-HY ovary	BaseMean-HY stigma	Foldchange (ovary/stigma)	P-value	FDR		HY ovary-1	HY ovary-2	HY stigma-1	HY stigma-2
LOC_Os01g01170	283.851	3.86186	73.5012	7.74475e-29	2.42577e-27	expressed protein	5.75864	6.30472	0.0531707	0.0619445
LOC_Os01g01400	75.9069	4.97356	15.2621	3.85824e-05	0.000205172	expressed protein	0.978483	1.7789	0.0758458	0.0793538
LOC_Os01g01890	402.864	9.24582	43.5725	1.06327e-34	4.27534e-33	expressed protein	8.65677	8.19549	0.100991	0.197122
LOC_Os01g03530	48.7522	11.117	4.38537	0.0129339	0.0392972	multicopper oxidase domain containing protein, expressed	1.12976	0.809918	0.181658	0.163034
LOC_Os01g03840	111.201	8.95177	12.4223	3.86071e-08	3.0879e-07	ZOS1-02 - C2H2 zinc finger protein, expressed	5.11632	6.02849	0.426804	0.292508
LOC_Os01g03900	47.5854	2.10704	22.584	7.17785e-05	0.000363928	expressed protein	3.79231	3.15155	0	0.217898
LOC_Os01g04170	141.648	2.10704	67.2258	2.33063e-15	3.43133e-14	expressed protein	7.66087	6.04967	0	0.14363
LOC_Os01g04390	20.5534	0.526761	39.0185	0.00741321	0.02406	expressed protein	1.37704	1.27438	0	0.0757524
LOC_Os01g05480	594.701	18.9571	31.3709	2.07758e-43	1.15635e-41	expressed protein	12.9957	11.246	0.335016	0.26657
LOC_Os01g05640	74.7218	22.6444	3.29979	0.00807952	0.0259628	receptor-like protein kinase 5 precursor, putative, expressed	0.914734	1.3328	0.25405	0.276072
LOC_Os01g06130	113.824	0.584938	194.591	2.15888e-14	2.98354e-13	expressed protein	4.78635	5.63172	0.0455736	0
LOC_Os01g07660	106.633	7.19696	14.8164	2.35058e-08	1.92903e-07	expressed protein	3.14644	3.06502	0.17391	0.154404
LOC_Os01g07790	35.6783	0	#DIV/0!	2.05313e-05	0.000114275	polygalacturonase, putative, expressed	0.887269	1.70232	5.32955e-28	1.14192e-28
LOC_Os01g08150	694.514	2.2234	312.366	7.88538e-70	1.00342e-67	expressed protein	12.1935	12.349	0.0265279	0.0221873
LOC_Os01g08160	64.6601	7.72372	8.37162	0.00641238	0.0211868	MYB family transcription factor, putative, expressed	2.11198	0.962665	0.127186	0.146938
LOC_Os01g08550	401.203	16.7918	23.8927	1.28146e-29	4.16654e-28	aminoacyl-tRNA synthetase, putative, expressed	9.38467	10.8468	0.410966	0.255385
LOC_Os01g08710	103.249	3.86186	26.7356	9.04378e-10	8.48891e-09	WRKY102, expressed	2.58767	2.40383	0.0582425	0.0709455
LOC_Os01g08790	58.074	1.75481	33.0941	2.041e-06	1.31197e-05	histone-like transcription factor and archaeal histone, putative, expressed	4.1567	3.92616	0.217895	0
LOC_Os01g08800	44.8466	1.1117	40.3406	2.39238e-05	0.000131778	cytochrome P450, putative, expressed	1.01984	1.48023	0.0245039	0.0210856
LOC_Os01g08810	53.2442	0.526761	101.078	7.16212e-07	4.8989e-06	cytochrome P450, putative, expressed	1.54561	1.40144	0	0.0286612
LOC_Os01g08820	293.21	4.50497	65.0858	1.72681e-24	4.41206e-23	PHD-finger domain containing protein, putative, expressed	6.12772	8.20435	0.110228	0.0661101
LOC_Os01g09100	37.3855	2.63381	14.1945	0.00142067	0.00551097	WRKY10, expressed	1.88007	1.98532	0	0.224504
LOC_Os01g09290	20.6793	0	#DIV/0!	0.00239736	0.00880599	transposon protein, putative, unclassified, expressed	2.49962	1.07388	0	0
LOC_Os01g09470	192.31	0.584938	328.77	1.41171e-16	2.23456e-15	IQ calmodulin-binding motif family protein, expressed	6.24526	4.17263	0.0366767	0
LOC_Os01g09550	179.678	54.3569	3.30552	6.54387e-05	0.000334186	no apical meristem protein, putative, expressed	1.53368	1.52499	0.376428	0.343998
LOC_Os01g09580	470.975	3.45145	136.457	6.97394e-48	4.54412e-46	CAMK_CAMK_like_Aur_like.1 - CAMK includes calcium/calmodulin depedent protein kinases, expressed	14.3521	12.4364	0.122334	0.0264311
LOC_Os01g10110	297.905	9.24582	32.2205	6.20368e-07	4.28069e-06	cytokinin dehydrogenase precursor, putative, expressed	7.34643	4.08934	0.0828769	0.177618
LOC_Os01g10810	33.2404	1.1117	29.9005	0.000579799	0.00245772	rho termination factor, N-terminal domain containing protein, expressed	2.13148	1.75391	0.0557193	0.0493012
LOC_Os01g10850	680.341	2.16522	314.213	1.10945e-68	1.38998e-66	peroxidase precursor, putative, expressed	19.42	21.0345	0.036994	0.0601963
LOC_Os01g10960	60.2417	7.13878	8.43865	0.000278157	0.00125499	peptide-N4-asparagine amidase A, putative, expressed	1.16037	2.07912	0.136853	0.182347
LOC_Os01g12190	20.274	0	#DIV/0!	0.00260808	0.00948548	expressed protein	1.58585	1.17619	0	0
LOC_Os01g12250	137.242	2.69198	50.9817	2.58293e-14	3.55292e-13	expressed protein	4.98873	4.21123	0.0340265	0.115653
LOC_Os01g12460	68.2739	2.16522	31.5321	3.98166e-07	2.80933e-06	expressed protein	3.80484	3.11882	0.0610685	0.105765
LOC_Os01g12560	206.093	6.78655	30.3678	2.35803e-18	4.21806e-17	3-methyl-2-oxobutanoate hydroxymethyltransferase, putative, expressed	7.52893	7.35576	0.269951	0.127261
LOC_Os01g12860	458.749	34.6404	13.2432	9.46483e-26	2.57008e-24	MYB family transcription factor, putative, expressed	6.02896	5.98921	0.310809	0.396006
LOC_Os01g13740	457.321	15.6833	29.1597	1.68774e-34	6.72796e-33	myb-like DNA-binding domain containing protein, expressed	8.51685	8.95149	0.12101	0.329116
LOC_Os01g13780	41.8099	3.27692	12.7589	0.000813156	0.00333284	expressed protein	1.3942	1.94883	0.0842837	0.134312
LOC_Os01g14890	67.2238	0.584938	114.925	1.43389e-08	1.20446e-07	expressed protein	3.17843	1.9204	0.0423866	0
LOC_Os01g15100	133.097	1.75481	75.8466	4.82711e-15	6.96464e-14	expressed protein	14.0236	11.1523	0.225816	0
LOC_Os01g15520	24.0537	1.1117	21.6369	0.0162017	0.0478109	expressed protein	2.67732	0.91494	0.0832719	0.0557086
LOC_Os01g15770	44.7514	4.27227	10.4749	0.00116512	0.00460516	transmembrane protein 136, putative, expressed	2.31431	1.59797	0.0536468	0.258741
LOC_Os01g16460	16.6202	0	#DIV/0!	0.00800977	0.0257693	expressed protein	1.15342	0.915217	0	0
LOC_Os01g16650	755.281	4.33044	174.412	1.00772e-70	1.31853e-68	ubiquitin-conjugating enzyme, putative, expressed	44.3662	40.028	0.0794446	0.246847
LOC_Os01g16850	320.273	53.1839	6.02199	1.47083e-12	1.74633e-11	retrotransposon protein, putative, unclassified, expressed	2.26291	2.475	0.370553	0.240521
LOC_Os01g17160	40.0076	4.79903	8.33661	0.00405584	0.0140908	OsSubt1 - Putative Subtilisin homologue, expressed	0.592852	0.632667	0.0173208	0.101637
LOC_Os01g17402	69.8552	5.50032	12.7002	1.41312e-05	8.0758e-05	cyclin, putative, expressed	2.12289	1.59496	0.0983778	0.123944
LOC_Os01g19170	37.0201	2.10704	17.5697	0.000983555	0.00395874	polygalacturonase, putative, expressed	1.4525	0.734173	0	0.105616
LOC_Os01g19670	19.5033	0	#DIV/0!	0.0100936	0.0316206	expressed protein	3.18863	0.922807	3.84636e-74	2.12803e-70
LOC_Os01g19694	59.164	1.58028	37.4388	1.67882e-06	1.09083e-05	Homeobox domain containing protein, expressed	2.12433	1.50361	0	0.0827372
LOC_Os01g19990	121.672	2.86651	42.4459	1.22585e-12	1.46727e-11	expressed protein	6.58162	6.54957	0.191944	0.0509923
LOC_Os01g21070	176.38	1.16988	150.768	6.8646e-21	1.42605e-19	endoglucanase, putative, expressed	3.98311	4.33557	0.0521356	0
LOC_Os01g21990	264.409	14.4521	18.2956	4.12007e-19	7.75027e-18	CRS2-associated factor 2, chloroplast precursor, putative, expressed	6.86758	5.6665	0.291301	0.245421
LOC_Os01g22336	48.4144	5.44214	8.89621	0.00112728	0.00447124	peroxidase precursor, putative, expressed	2.28349	1.97104	0.113315	0.259723
LOC_Os01g22370	133.394	2.63381	50.647	6.50452e-14	8.69655e-13	peroxidase precursor, putative, expressed	4.81205	4.684	9.83971e-19	0.14472
LOC_Os01g22590	35.1594	0.584938	60.1079	0.000131665	0.0006337	retrotransposon protein, putative, unclassified, expressed	0.916999	0.472033	0.0238344	0
LOC_Os01g22954	126.001	1.1117	113.341	6.02495e-15	8.62389e-14	serine carboxypeptidase, putative, expressed	3.3923	2.89629	0.0216291	0.0192331
LOC_Os01g23870	40.895	6.08526	6.72033	0.00637894	0.0210827	expressed protein	1.31401	1.0696	0.128378	0.137519
LOC_Os01g25189	94.959	7.54919	12.5787	5.02278e-07	3.50796e-06	delta14-sterol reductase, putative, expressed	2.66108	2.04821	0.0601199	0.226176
LOC_Os01g27210	176.7	4.27227	41.3597	4.62605e-17	7.60054e-16	glutathione S-transferase, putative, expressed	9.12559	8.27642	0.0527031	0.258001
LOC_Os01g27630	57.9297	0	#DIV/0!	2.72372e-08	2.21675e-07	glutathione S-transferase, putative, expressed	3.6802	3.01283	0	0
LOC_Os01g29150	198.97	24.341	8.17424	1.88248e-10	1.88475e-09	cytochrome P450 72A1, putative, expressed	4.94858	4.27244	0.422877	0.434628
LOC_Os01g31800	659.742	6.08526	108.416	1.37119e-60	1.36903e-58	Core histone H2A/H2B/H3/H4 domain containing protein, putative, expressed	43.8141	43.6087	0.288743	0.331054
LOC_Os01g31940	61.39	13.2822	4.62197	0.00388527	0.0135606	purine permease, putative, expressed	2.1673	2.27277	0.361599	0.374589
LOC_Os01g32864	72.6616	0.584938	124.221	3.41933e-06	2.12637e-05	retrotransposon protein, putative, unclassified, expressed	5.72066	2.89256	0.0735602	0.00574512
LOC_Os01g33040	672.947	7.19696	93.5045	2.80868e-60	2.76179e-58	kinesin motor domain containing protein, expressed	8.49478	8.98045	0.0695374	0.0688532
LOC_Os01g33410	54.9206	11.9346	4.60178	0.0053823	0.018136	transposon protein, putative, unclassified, expressed	0.919738	1.36467	0.297393	0.106233
LOC_Os01g34890	324.458	30.019	10.8084	8.84587e-18	1.526e-16	GLUCAN SYNTHASE-LIKE protein, putative, expressed	4.38039	4.38998	0.226309	0.397579
LOC_Os01g35230	142.621	4.27227	33.383	1.76197e-13	2.26792e-12	1-aminocyclopropane-1-carboxylate oxidase homolog 1, putative, expressed	5.25455	4.44111	0.0454995	0.176514
LOC_Os01g35590	43.4772	0	#DIV/0!	6.62067e-06	3.95934e-05	expressed protein	2.7472	5.47268	0	0
LOC_Os01g36240	390.284	16.0324	24.3435	6.92505e-29	2.17322e-27	peroxidase precursor, putative, expressed	14.1275	12.2861	0.403658	0.428947
LOC_Os01g36390	2739.17	15.916	172.101	3.60356e-159	2.65754e-156	MCM4 - Putative minichromosome maintenance MCM complex subunit 4, expressed	44.5427	49.9196	0.17463	0.241752
LOC_Os01g36580	166.616	4.97356	33.5005	1.49926e-15	2.22856e-14	auxin-induced protein 5NG4, putative, expressed	6.28397	5.13523	0.123422	0.149828
LOC_Os01g39330	324.562	9.47853	34.2418	1.13066e-27	3.35669e-26	helix-loop-helix DNA-binding domain containing protein, expressed	7.19558	8.28176	0.193806	0.153465
LOC_Os01g39960	515.352	15.2729	33.7429	3.03812e-32	1.09904e-30	lycopene epsilon cyclase, chloroplast precursor, putative, expressed	14.491	11.4296	0.218612	0.378654
LOC_Os01g40170	96.9148	1.69664	57.1217	6.60527e-11	6.894e-10	translation initiation factor, putative, expressed	1.55054	1.66101	0.0263623	0.011539
LOC_Os01g40190	233.284	14.8043	15.7579	1.72331e-08	1.4379e-07	retrotransposon protein, putative, unclassified, expressed	3.37276	5.24218	0.169193	0.255844
LOC_Os01g41140	55.8571	2.33975	23.8731	9.05498e-06	5.30562e-05	THION18 - Plant thionin family protein precursor, expressed	3.40579	2.56184	0.210672	0
LOC_Os01g41270	138.418	17.6127	7.85899	1.144e-07	8.59893e-07	OsFBD3 - F-box and FBD domain containing protein, expressed	2.47357	2.17198	0.210549	0.259106
LOC_Os01g41770	103.24	19.1316	5.3963	5.62767e-05	0.000291108	leucine rich repeat protein, putative, expressed	1.73788	1.44504	0.295819	0.15567
LOC_Os01g42070	395.747	1.05352	375.641	1.18775e-44	6.88238e-43	kinesin motor domain containing protein, putative, expressed	7.06682	7.98785	0	0.0261861
LOC_Os01g42110	14.2775	0	#DIV/0!	0.0163654	0.0482457	nodulin MtN3 family protein, putative, expressed	0.931619	0.885382	0	0
LOC_Os01g42150	197.754	2.2234	88.9421	1.08297e-21	2.36165e-20	MEGL13 - Maternally expressed gene MEG family protein precursor, expressed	20.9502	21.3769	0.192139	0.157344
LOC_Os01g42400	35.4664	2.75016	12.8961	0.00204348	0.00762871	STE_MEK_ste7_MAP2K.3 - STE kinases include homologs to sterile 7, sterile 11 and sterile 20 from yeast, expressed	0.726211	1.15408	0.0380894	0.0563919
LOC_Os01g43280	38.8316	0.526761	73.7177	4.33684e-05	0.000228637	hydroquinone glucosyltransferase, putative, expressed	0.992711	0.940744	0	0.0258815
LOC_Os01g43290	61.4484	1.05352	58.3266	2.88771e-07	2.07125e-06	expressed protein	6.43486	5.48722	2.73529e-48	0.143993
LOC_Os01g43510	162.094	0	#DIV/0!	2.11758e-21	4.53852e-20	expressed protein	5.46124	5.59645	0	0
LOC_Os01g43750	40.0751	0.526761	76.0784	3.01579e-05	0.000163072	cytochrome P450 72A1, putative, expressed	1.10408	1.11265	3.55939e-92	0.0210753
LOC_Os01g43760	159.462	8.1923	19.4649	8.85215e-13	1.07381e-11	cytochrome P450 72A1, putative, expressed	5.73857	5.42568	0.155116	0.289924
LOC_Os01g44330	44.472	7.25513	6.12973	0.0059287	0.0197663	laccase precursor protein, putative, expressed	1.62209	0.991844	0.184032	0.14216
LOC_Os01g44960	1107.3	8.83542	125.325	7.79628e-90	1.49693e-87	hydrolase, alpha/beta fold family domain containing protein, expressed	39.2894	41.2925	0.239977	0.251961
LOC_Os01g44970	291.125	18.5467	15.6969	3.47289e-11	3.71307e-10	polygalacturonase, putative, expressed	7.87555	5.39139	0.421713	0.244833
LOC_Os01g45290	149.628	33.6387	4.44809	8.29096e-06	4.88441e-05	retrotransposon protein, putative, unclassified, expressed	1.35851	1.62826	0.414795	0.11809
LOC_Os01g45570	24.2072	1.69664	14.2678	0.0107774	0.0335233	homeobox associated leucine zipper, putative, expressed	1.11136	0.955335	0.0972005	0.038842
LOC_Os01g46210	40.855	0	#DIV/0!	1.03638e-05	6.02142e-05	GDSL-like lipase/acylhydrolase, putative, expressed	1.15826	2.35901	0	0
LOC_Os01g46260	14.2099	0	#DIV/0!	0.0165996	0.0488473	expressed protein	0.685354	0.736641	0	0
LOC_Os01g46290	447.069	9.88894	45.209	6.84358e-28	2.06191e-26	lipase, putative, expressed	15.2462	11.6477	0.190065	0.270852
LOC_Os01g46800	154.78	5.38397	28.7483	1.05614e-06	7.06758e-06	WRKY15, expressed	11.8819	6.72384	0.0857698	0.382074
LOC_Os01g46870	313.914	2.69198	116.611	3.15532e-33	1.18916e-31	AP2 domain containing protein, expressed	11.5909	9.13895	0.0442621	0.105984
LOC_Os01g47360	46.6796	0	#DIV/0!	8.43151e-07	5.72253e-06	GATA zinc finger domain containing protein, expressed	3.86914	2.48838	0	0
LOC_Os01g47635	27.6584	0.526761	52.5065	0.00102217	0.00409716	expressed protein	1.27591	1.2847	0	0.0455948
LOC_Os01g47710	89.7239	1.16988	76.6952	1.21123e-10	1.24102e-09	homeobox domain containing protein, expressed	2.09309	1.76429	0.0325813	3.0078e-05
LOC_Os01g48800	52.1726	0	#DIV/0!	3.3819e-06	2.10595e-05	purine permease, putative, expressed	0.991352	1.95678	0	0
LOC_Os01g48990	212.409	15.4474	13.7504	3.27328e-14	4.46655e-13	uncharacterized kinase mug58, putative, expressed	7.08564	5.81649	0.3365	0.393335
LOC_Os01g49120	69.9995	17.1441	4.08301	0.00401094	0.0139602	MATE efflux family protein, putative, expressed	1.59173	1.34433	0.267649	0.280409
LOC_Os01g49154	35.7366	3.27692	10.9056	0.00310164	0.0110916	expressed protein	1.09459	1.43559	0.050673	0.117957
LOC_Os01g49160	48.7522	4.79903	10.1588	0.000759308	0.00313033	MYB family transcription factor, putative, expressed	2.01525	1.43178	0.0169505	0.23828
LOC_Os01g49200	1044.3	4.4468	234.842	2.31471e-92	4.67786e-90	microtubule associated protein, putative, expressed	20.0635	20.5262	0.0678278	0.0593532
LOC_Os01g49614	100.771	8.95177	11.2571	3.40873e-07	2.4248e-06	Protein kinase domain containing protein, expressed	1.22263	1.2183	0.103169	0.0674124
LOC_Os01g49720	14.6152	0	#DIV/0!	0.0152512	0.0454286	glutathione S-transferase, putative, expressed	0.957334	0.500704	0	0
LOC_Os01g50110	68.4766	5.67485	12.0667	1.84924e-05	0.000103655	MYB family transcription factor, putative, expressed	3.43311	2.60875	0.293048	0.09382
LOC_Os01g50440	33.9159	1.58028	21.4619	0.00136058	0.00530298	AWPM-19-like membrane family protein, putative, expressed	2.36357	1.0869	0	0.130359
LOC_Os01g50460	19.6568	0.584938	33.605	0.00938631	0.0296685	nodulin MtN3 family protein, putative, expressed	0.839922	0.814981	0.0509918	0.0121151
LOC_Os01g50990	34.8401	1.75481	19.854	0.000762234	0.00314079	FBD domain containing protein, putative, expressed	1.20809	1.59205	0.115021	0
LOC_Os01g51230	132.498	0.584938	226.516	1.27093e-16	2.01665e-15	IQ calmodulin-binding motif domain containing protein, expressed	3.9716	3.8685	0.0282793	0
LOC_Os01g51310	31.1587	3.50963	8.87805	0.00890512	0.0282908	expressed protein	1.82992	0.834567	0.245618	0
LOC_Os01g51620	49.532	3.27692	15.1154	0.000145161	0.000692085	KRR1 small subunit processome component, putative, expressed	1.51045	1.88848	0.0597529	0.117833
LOC_Os01g51740	20.274	0	#DIV/0!	0.00260808	0.00948548	expressed protein	2.33278	1.68539	0	0
LOC_Os01g51780	47.2968	1.58028	29.9293	3.75044e-05	0.000199702	auxin efflux carrier component, putative, expressed	2.58652	1.49858	0	0.0985422
LOC_Os01g51850	116.157	6.72837	17.2638	1.58472e-09	1.45467e-08	expressed protein	6.14995	6.41323	0.340772	0.194836
LOC_Os01g52100	76.1403	5.03173	15.132	2.02991e-06	1.30588e-05	DUF581 domain containing protein, expressed	2.80857	2.46637	0.167299	0.117267
LOC_Os01g52340	58.2183	4.91538	11.8441	9.72313e-05	0.000481027	NB-ARC domain containing protein, expressed	1.49666	1.6104	0.0748787	0.132831
LOC_Os01g52570	64.2148	3.21874	19.9503	4.97023e-06	3.02474e-05	lachrymatory factor synthase, putative, expressed	3.14588	3.10638	0.056776	0.181222
LOC_Os01g52610	160.368	8.77724	18.2709	1.33757e-12	1.59335e-11	membrane associated DUF588 domain containing protein, putative, expressed	8.57517	8.71394	0.27896	0.438831
LOC_Os01g52670	25.6626	0.526761	48.7177	0.00175167	0.0066495	expressed protein	1.4548	1.8101	0	0.0648731
LOC_Os01g52680	163.337	0	#DIV/0!	1.48595e-21	3.21451e-20	OsMADS32 - MADS-box family gene with MIKCc type-box, expressed	13.4582	14.0083	0	0
LOC_Os01g52750	221.952	10.5902	20.9581	2.08184e-17	3.51293e-16	OsSub3 - Putative Subtilisin homologue, expressed	4.20699	3.99996	0.176499	0.139421
LOC_Os01g53030	20.6118	1.16988	17.6188	0.0154349	0.0458904	expressed protein	1.7832	0.834955	0.0893237	0
LOC_Os01g53990	242.339	3.39327	71.4175	3.39073e-25	8.98169e-24	pectinesterase, putative, expressed	5.92845	6.94906	0.0940405	0.0499328
LOC_Os01g54090	51.1041	0.584938	87.3667	1.31828e-06	8.71044e-06	expressed protein	2.03338	1.7209	0.0392281	0
LOC_Os01g54420	351.846	25.1587	13.9851	1.03488e-21	2.26439e-20	dynamin family protein, putative, expressed	6.19072	6.31788	0.413558	0.288167
LOC_Os01g54630	56.4835	0	#DIV/0!	4.16506e-08	3.31743e-07	leucine rich repeat family protein, putative, expressed	1.9168	1.63695	0	0
LOC_Os01g55220	275.954	0	#DIV/0!	1.26602e-08	1.06899e-07	expressed protein	86.5	42.0842	0	0
LOC_Os01g55560	492.391	7.25513	67.868	5.63515e-45	3.3186e-43	ABIL3, putative, expressed	16.3049	18.5055	0.231861	0.170486
LOC_Os01g55600	108.021	8.30866	13.001	4.7828e-08	3.77884e-07	peptide transporter PTR2, putative, expressed	2.75288	2.9653	0.169752	0.179168
LOC_Os01g55640	14.4893	0	#DIV/0!	0.0149749	0.0446864	seven in absentia protein family protein, putative, expressed	0.705762	1.01766	3.7808e-26	2.2855e-29
LOC_Os01g56020	245.677	3.21874	76.3269	1.83801e-25	4.92092e-24	expressed protein	4.82693	4.55523	0.0179411	0.0749017
LOC_Os01g56030	51.4327	0	#DIV/0!	2.05716e-07	1.49636e-06	EF hand family protein, putative, expressed	2.92132	1.65134	0	0
LOC_Os01g56360	112.049	11.4079	9.82206	1.66843e-07	1.22903e-06	wax synthase, putative, expressed	2.24984	3.31856	0.351772	0.0922047
LOC_Os01g56940	421.022	12.2869	34.266	3.05458e-34	1.20435e-32	flap endonuclease, putative, expressed	6.00402	7.38042	0.184158	0.12733
LOC_Os01g57150	288.807	8.30866	34.7598	3.90831e-25	1.03422e-23	SR protein related family member, putative, expressed	10.1894	10.6154	0.231479	0.218518
LOC_Os01g57370	237.196	5.50032	43.1241	1.09593e-12	1.31906e-11	cyclic nucleotide-gated ion channel 2, putative, expressed	7.08316	4.68548	0.0960816	0.122204
LOC_Os01g57690	43.4587	1.1117	39.0922	3.61219e-05	0.000192878	early nodulin 20 precursor, putative, expressed	1.70816	1.95012	0.0529603	0.0436537
LOC_Os01g57710	29.5866	1.58028	18.7223	0.00301444	0.0108119	membrane protein, putative, expressed	0.892198	0.761213	0	0.0577457
LOC_Os01g58600	19.8103	0	#DIV/0!	0.00304819	0.0109197	expressed protein	2.48458	6.85461	0	0
LOC_Os01g58910	59.646	13.0463	4.57186	0.00441603	0.0151861	auxin-induced protein 5NG4, putative, expressed	2.05474	1.43914	0.437533	0.154212
LOC_Os01g59020	220.914	1.05352	209.691	4.59212e-13	5.70918e-12	cytochrome P450, putative, expressed	7.67496	4.77901	1.33768e-81	0.0456504
LOC_Os01g59050	36.4797	3.21874	11.3335	0.0028534	0.0102924	cytochrome P450, putative, expressed	1.38373	1.04879	0.0382622	0.138146
LOC_Os01g59770	14.6244	0	#DIV/0!	0.0145533	0.0435645	expressed protein	2.12612	2.4434	0	0
LOC_Os01g59780	46.7656	2.2234	21.0334	8.32934e-05	0.000417447	AP2 domain containing protein, expressed	1.79085	1.81868	0.0712774	0.0576128
LOC_Os01g60810	86.8407	10.5321	8.24538	1.56747e-05	8.90298e-05	DUF623 domain containing protein, expressed	2.5103	2.5798	0.257946	0.232087
LOC_Os01g60960	86.6289	12.8136	6.76068	5.48842e-05	0.000284495	DUF260 domain containing protein, putative, expressed	2.9128	2.7803	0.375137	0.278221
LOC_Os01g61160	19.7152	0.526761	37.4272	0.00981385	0.0308635	laccase precursor protein, putative, expressed	0.662745	0.307706	0	0.0194178
LOC_Os01g61200	43.9408	2.2234	19.7629	0.000164053	0.000775546	GDSL-like lipase/acylhydrolase, putative, expressed	1.40351	1.5639	0.0563638	0.0494981
LOC_Os01g61310	38.7733	0	#DIV/0!	8.30183e-06	4.88993e-05	DUF640 domain containing protein, putative, expressed	2.51995	3.49959	9.75801e-50	3.2212e-79
LOC_Os01g61440	110.719	4.38862	25.2288	3.15378e-10	3.09643e-09	expressed protein	3.38187	3.99358	0.0873395	0.135829
LOC_Os01g61940	1510.7	4.74085	318.657	1.79659e-120	6.33669e-118	white-brown complex homolog protein, putative, expressed	27.7187	26.5584	0	0.126136
LOC_Os01g62060	304.205	8.89359	34.205	4.50989e-26	1.24865e-24	plant-specific domain TIGR01589 family protein, expressed	19.0516	15.9738	0.445774	0.37838
LOC_Os01g62380	1116.06	29.2014	38.2195	8.67248e-71	1.14396e-68	fasciclin-like arabinogalactan protein, putative, expressed	13.0683	12.785	0.137618	0.376576
LOC_Os01g62605	37.5881	0	#DIV/0!	1.26349e-05	7.27062e-05	expressed protein	2.91772	2.6204	0	0
LOC_Os01g62880	65.2465	15.1534	4.30574	0.00384445	0.013434	oxidoreductase, aldo/keto reductase family protein, putative, expressed	1.95481	1.81583	0.437578	0.258327
LOC_Os01g62910	123.686	34.1104	3.62604	0.000319162	0.00142671	CRR2, putative, expressed	1.52993	1.76792	0.419887	0.288373
LOC_Os01g63310	756.788	8.42501	89.8264	1.30543e-65	1.47596e-63	DUF740 domain containing protein, expressed	18.1399	20.2651	0.207521	0.114741
LOC_Os01g64270	31.9569	0	#DIV/0!	0.000490276	0.0021105	expressed protein	0.751687	1.8734	1.58291e-14	1.44622e-20
LOC_Os01g64410	114.432	3.39327	33.7231	2.20262e-11	2.40164e-10	ATOFP18/OFP18, putative, expressed	7.3734	7.58098	0.235102	0.120907
LOC_Os01g64430	99.8379	1.69664	58.8446	1.72951e-09	1.57998e-08	DUF623 domain containing protein, expressed	4.29926	2.65798	0.0504839	0.0405249
LOC_Os01g64660	151.393	4.33044	34.9602	1.99767e-14	2.76546e-13	fructose-1,6-bisphosphatase, putative, expressed	3.58108	3.39498	0.0431805	0.113268
LOC_Os01g64670	64.4175	15.5056	4.15446	0.00521524	0.0176317	soluble inorganic pyrophosphatase, putative, expressed	2.04861	1.85004	0.36756	0.368581
LOC_Os01g64820	2025.67	18.7825	107.849	1.45162e-50	1.03753e-48	POLA1 - Putative DNA polymerase alpha catalytic subunit, expressed	17.9235	22.5558	0.141377	0.148854
LOC_Os01g64900	1251.66	51.7844	24.1705	4.57972e-66	5.28852e-64	HEAT, putative, expressed	11.5571	12.9214	0.357151	0.427154
LOC_Os01g64910	112.408	0.526761	213.395	3.80499e-14	5.16171e-13	anthocyanidin 5,3-O-glucosyltransferase, putative, expressed	3.488	2.7759	0	0.0267959
LOC_Os01g65880	103.123	3.7455	27.5325	9.00773e-10	8.45996e-09	nodulin MtN3 family protein, putative, expressed	2.52885	2.73236	0.0311698	0.130522
LOC_Os01g66000	159.954	7.66554	20.8666	3.86425e-13	4.83389e-12	NADH dehydrogenase I subunit N, putative, expressed	6.24408	6.33057	0.199943	0.279667
LOC_Os01g66010	21.3732	0.526761	40.5748	0.00613538	0.020367	amino acid transporter, putative, expressed	0.727477	0.429945	4.60793e-28	0.0245298
LOC_Os01g66490	27.1579	2.75016	9.87503	0.0163558	0.0482219	no apical meristem protein, putative, expressed	0.927234	0.38462	0.0541109	0.0646064
LOC_Os01g66820	144.945	5.38397	26.9217	6.58642e-13	8.08331e-12	inactive receptor kinase At1g27190 precursor, putative, expressed	4.77424	3.37758	0.0658117	0.178195
LOC_Os01g66830	165.044	1.69664	97.2774	1.00056e-18	1.83534e-17	pectinacetylesterase domain containing protein, expressed	6.90295	6.28178	0.0816546	0.035418
LOC_Os01g67100	970.051	4.33044	224.007	2.98246e-84	5.31746e-82	expressed protein	11.5765	13.6683	0.0213579	0.0644861
LOC_Os01g67110	844.031	0	#DIV/0!	1.99402e-76	2.96807e-74	expressed protein	41.6345	50.2309	6.66969e-22	9.1662e-22
LOC_Os01g67360	200.173	23.5816	8.48854	1.01778e-10	1.04811e-09	methyltransferase, putative, expressed	4.16997	4.38589	0.321393	0.453002
LOC_Os01g67390	367.858	3.80368	96.711	2.87595e-37	1.28897e-35	POEI32 - Pollen Ole e I allergen and extensin family protein precursor, expressed	10.9681	11.5639	0.059176	0.126196
LOC_Os01g67740	1315.92	10.4157	126.34	1.98141e-99	4.65903e-97	chromosome segregation protein, putative, expressed	14.7661	17.1474	0.0778769	0.11392
LOC_Os01g68290	284.742	4.8572	58.6226	0.00858273	0.0273711	expressed protein	35.7747	9.58148	0.11636	0.470389
LOC_Os01g68589	583.123	4.91538	118.632	1.22553e-09	1.13556e-08	LTPL39 - Protease inhibitor/seed storage/LTP family protein precursor, expressed	30.2044	16.7437	0.108519	0.185433
LOC_Os01g69160	28.3615	0	#DIV/0!	0.000198587	0.000922671	regulatory protein, putative, expressed	0.887766	1.63574	0	0
LOC_Os01g70410	200.965	20.8896	9.62036	1.8376e-11	2.01924e-10	protein kinase, putative, expressed	4.37504	3.68425	0.290023	0.368772
LOC_Os01g70550	221.623	18.4303	12.0249	5.12335e-14	6.88396e-13	heparan-alpha-glucosaminide N-acetyltransferase, putative, expressed	5.04821	5.27564	0.388984	0.282257
LOC_Os01g70560	493.997	4.97356	99.3247	1.33126e-47	8.58809e-46	expressed protein	18.7037	15.6895	0.140548	0.149942
LOC_Os01g70870	68.2647	2.63381	25.9187	9.86496e-07	6.62887e-06	ZOS1-23 - C2H2 zinc finger protein, expressed	2.13736	1.46205	7.09437e-91	0.0985277
LOC_Os01g71130	52.0099	0	#DIV/0!	1.53577e-07	1.13544e-06	xylanase inhibitor 725OS, putative, expressed	1.56131	1.67078	0	0
LOC_Os01g71160	31.7758	0.526761	60.323	0.00180688	0.0068359	xylanase inhibitor, putative, expressed	1.57174	0.631661	0	0.0384718
LOC_Os01g71256	84.9893	14.4521	5.88076	0.000145758	0.000694623	expressed protein	1.5461	1.85434	0.243721	0.204304
LOC_Os01g71460	41.8099	0	#DIV/0!	3.26311e-06	2.03591e-05	OsFBDUF11 - F-box and DUF domain containing protein, expressed	1.1812	1.63021	0	0
LOC_Os01g71680	49.0008	0	#DIV/0!	2.34311e-05	0.000129306	glycosyl hydrolases family 17, putative, expressed	1.53198	3.29606	0	0
LOC_Os01g71690	128.024	30.1322	4.24875	6.70894e-05	0.00034197	recA protein, expressed	2.19659	2.35468	0.477796	0.356049
LOC_Os01g72700	1457.12	13.6926	106.417	1.03558e-104	2.84777e-102	expressed protein	20.6818	22.586	0.12982	0.189865
LOC_Os01g73070	123.79	21.4163	5.78017	0.000232533	0.00106544	expressed protein	1.52616	2.54331	0.228152	0.315362
LOC_Os01g73580	324.565	9.18765	35.3263	1.5109e-27	4.45296e-26	glycosyl hydrolases, putative, expressed	7.78773	6.93543	0.0924128	0.229389
LOC_Os01g73640	168.342	2.16522	77.7482	2.30269e-18	4.12134e-17	expressed protein	6.4832	5.36835	0.0350078	0.0948667
LOC_Os01g73830	89.9541	6.72837	13.3694	4.58695e-07	3.21821e-06	expressed protein	3.75924	4.38132	0.314904	0.162145
LOC_Os01g74146	291.681	7.78189	37.482	8.29894e-26	2.26296e-24	WD repeat-containing protein, putative, expressed	7.71282	7.26921	0.159637	0.13406
LOC_Os01g74500	45.04	3.3351	13.5049	0.000413572	0.00180814	expressed protein	2.57041	2.56286	0.151277	0.136712
LOC_Os01g74550	55.9339	9.83076	5.68968	0.00274499	0.00994108	transposon protein, putative, unclassified, expressed	1.02047	0.91401	0.103854	0.161949
LOC_Os01g74570	53.1582	1.16988	45.4392	2.89882e-06	1.82435e-05	tetraspanin family protein, putative, expressed	4.15737	2.49191	0.0943893	0
LOC_Os02g01200	68.2064	0	#DIV/0!	1.25533e-09	1.16251e-08	glutaredoxin, putative, expressed	3.01758	2.51756	0	0
LOC_Os02g01540	135.332	1.63846	82.597	2.40908e-15	3.54522e-14	ribosomal protein, putative, expressed	6.6165	6.83096	0.0551582	0.0912523
LOC_Os02g02490	115.887	0.526761	219.999	1.25583e-14	1.76868e-13	phytosulfokine receptor precursor, putative, expressed	1.2862	1.43388	0	0.011775
LOC_Os02g02630	32.4881	0	#DIV/0!	5.9042e-05	0.000304587	THION20 - Plant thionin family protein precursor, putative, expressed	4.69143	4.9563	0	0
LOC_Os02g03030	111.337	0.584938	190.339	4.41556e-14	5.94772e-13	ATXR, putative, expressed	4.74347	5.42687	0.0525592	0
LOC_Os02g03310	66.9045	6.02708	11.1006	3.88607e-05	0.000206483	KH domain containing protein, putative, expressed	2.42396	2.38696	0.125044	0.211627
LOC_Os02g03750	32.0644	1.1117	28.8427	0.000803131	0.00329466	polygalacturonase, putative, expressed	0.927503	0.651641	0.0302199	0.0242291
LOC_Os02g03800	408.876	1.05352	388.104	5.17764e-46	3.15807e-44	THION22 - Plant thionin family protein precursor, expressed	30.5916	37.1188	0	0.0993545
LOC_Os02g04190	1670.4	0.526761	3171.07	5.89219e-140	2.98743e-137	THION23 - Plant thionin family protein precursor, expressed	115.138	124.765	0	0.0842124
LOC_Os02g04240	481.154	10.5902	45.4337	1.23664e-40	6.231e-39	wee1-like protein kinase, putative, expressed	11.4911	11.0614	0.217553	0.164445
LOC_Os02g04510	144.144	24.5769	5.86502	1.38918e-06	9.14536e-06	UOS1, putative, expressed	3.12971	2.79378	0.280704	0.483954
LOC_Os02g04640	145.464	15.2729	9.52434	8.4261e-09	7.22947e-08	Myb-like DNA-binding domain containing protein, putative, expressed	3.64885	3.55041	0.211709	0.381296
LOC_Os02g05550	78.916	8.0146	9.84653	1.09554e-05	6.35146e-05	retrotransposon protein, putative, Ty1-copia subclass, expressed	1.07364	1.24724	0.151491	0.0391825
LOC_Os02g05940	97.3109	30.4231	3.19858	0.0031117	0.0111202	phytosulfokine receptor precursor, putative, expressed	1.4355	1.21697	0.43936	0.21708
LOC_Os02g06340	793.262	4.97356	159.496	6.58498e-73	8.94042e-71	EH domain-containing protein 1, putative, expressed	20.8271	20.2901	0.095514	0.103783
LOC_Os02g06420	91.4187	5.14809	17.7578	5.46014e-08	4.29101e-07	expressed protein	4.57805	6.64073	0.416097	0.0737013
LOC_Os02g06830	590.832	10.4739	56.4101	7.5041e-50	5.22534e-48	expressed protein	8.04524	7.93993	0.098931	0.114878
LOC_Os02g06850	35.9792	0	#DIV/0!	0.000723397	0.00299636	expressed protein	6.74158	2.58171	0	0
LOC_Os02g07030	288.856	3.27692	88.1486	5.61827e-30	1.86218e-28	DUF640 domain containing protein, putative, expressed	6.22852	5.96775	0.032512	0.0753418
LOC_Os02g07180	158.075	0.584938	270.242	1.1676e-19	2.27552e-18	expressed protein	4.89339	4.33058	0.0259256	0
LOC_Os02g07430	1117.94	4.38862	254.736	1.93344e-97	4.35682e-95	OsMADS29 - MADS-box family gene with MIKCc type-box, expressed	40.3385	43.3234	0.115192	0.161594
LOC_Os02g07495	194.695	0	#DIV/0!	2.22058e-24	5.65585e-23	expressed protein	27.7128	38.0098	0	0
LOC_Os02g07700	77.0553	7.84007	9.82839	1.60425e-05	9.09282e-05	expressed protein	4.03041	4.76487	0.403007	0.255223
LOC_Os02g07709	37.0293	4.4468	8.32719	0.00539746	0.0181853	expressed protein	2.55854	1.79935	0.225279	0.201181
LOC_Os02g07770	21.8645	0.584938	37.3791	0.00509417	0.0172638	Myb transcription factor, putative, expressed	1.02536	0.987708	0.0537413	0
LOC_Os02g08310	86.0609	0.584938	147.128	6.43425e-11	6.72632e-10	tubby, putative, expressed	3.30062	2.4673	0.0291413	0
LOC_Os02g09100	120.447	22.8189	5.27836	1.70536e-05	9.6038e-05	isoleucyl-tRNA synthetase, cytoplasmic, putative, expressed	1.68053	2.00321	0.305531	0.246413
LOC_Os02g09250	155.204	6.37931	24.3292	4.55237e-08	3.6082e-07	cytochrome P450 71D10, putative, expressed	5.239	3.22646	0.0299082	0.247722
LOC_Os02g10020	212.639	1.1117	191.274	5.50673e-25	1.44804e-23	Mad3/BUB1 homology region 1 domain containing protein, expressed	7.1426	6.73834	0.0315555	0.0275939
LOC_Os02g10490	210.729	2.2234	94.778	3.88496e-23	9.24894e-22	expressed protein	3.3651	3.59048	0.0299209	0.0258482
LOC_Os02g10520	91.5231	0.526761	173.747	0.000153755	0.000729735	OsSub12 - Putative Subtilisin homologue, expressed	0.956908	2.4147	0	0.0169219
LOC_Os02g10550	17.787	0	#DIV/0!	0.00573822	0.0192083	expressed protein	0.77976	0.404639	4.36828e-72	7.05627e-83
LOC_Os02g11110	129.731	19.6002	6.61889	1.08916e-06	7.27504e-06	flavonol-3-O-glycoside-7-O-glucosyltransferase 1, putative, expressed	2.92804	2.6591	0.402432	0.259202
LOC_Os02g13450	30.2314	0	#DIV/0!	0.000544954	0.00232429	MEGL7 - Maternally expressed gene MEG family protein precursor, putative, expressed	3.22222	8.17253	0	0
LOC_Os02g13900	363.946	14.9207	24.3921	2.42499e-27	7.07629e-26	BES1/BZR1 homolog protein, putative, expressed	13.1249	11.6926	0.38128	0.413279
LOC_Os02g14190	77.9427	0.526761	147.966	5.98003e-10	5.70556e-09	spermidine synthase, putative, expressed	2.44479	2.50583	0	0.0242437
LOC_Os02g15050	34.4931	4.21409	8.18519	0.00848884	0.0271143	expressed protein	1.91821	2.36968	0.00306572	0.376671
LOC_Os02g15350	157.322	1.58028	99.5532	7.67171e-18	1.32626e-16	dof zinc finger domain containing protein, putative, expressed	4.61526	4.27828	1.65267e-124	0.0650758
LOC_Os02g15730	75.6367	1.16988	64.6536	1.26147e-05	7.26157e-05	plastocyanin-like domain containing protein, putative, expressed	3.24933	6.54622	0.111468	0
LOC_Os02g15810	2182.03	14.0999	154.756	4.319e-140	2.22456e-137	HMG1/2, putative, expressed	54.4896	59.5441	0.39268	0.18231
LOC_Os02g16030	57.8038	4.50497	12.8311	6.5261e-05	0.000333384	harpin-induced protein 1 domain containing protein, expressed	2.15794	2.31254	0.174239	0.0906015
LOC_Os02g16730	344.867	0	#DIV/0!	4.28547e-42	2.26481e-40	expansin precursor, putative, expressed	14.5555	14.1941	5.83447e-86	0
LOC_Os02g18430	21.3149	0	#DIV/0!	0.00183571	0.00693285	AGC_PVPK_like_kin82y.5 - ACG kinases include homologs to PKA, PKG and PKC, expressed	0.661074	0.734752	1.83224e-87	1.62421e-101
LOC_Os02g18620	22.279	0.526761	42.2943	0.00457497	0.0156679	expressed protein	1.40046	1.42956	0	0.0628068
LOC_Os02g19640	59.8763	1.75481	34.1212	1.22154e-06	8.1059e-06	IQ calmodulin-binding motif family protein, putative, expressed	1.55309	1.75681	0.0801035	0
LOC_Os02g21640	737.942	5.9689	123.631	8.69103e-36	3.65779e-34	expressed protein	51.695	39.5396	0.187948	0.379042
LOC_Os02g24720	32.8075	0.584938	56.0871	0.00408709	0.0141832	LTPL21 - Protease inhibitor/seed storage/LTP family protein precursor, expressed	6.53147	2.32058	0.142214	2.68646e-22
LOC_Os02g25630	19.1072	0.526761	36.2731	0.0109151	0.0338834	expressed protein	0.795861	0.860672	2.95649e-69	0.0342022
LOC_Os02g26140	74.8968	0.584938	128.042	1.48183e-09	1.36254e-08	microtubule-binding protein TANGLED1, putative, expressed	3.22636	2.73924	0.0404817	0
LOC_Os02g26190	68.9678	13.6344	5.05835	0.00158744	0.00608516	transposon protein, putative, CACTA, En/Spm sub-class, expressed	0.519459	0.456054	0.0538346	0.0940944
LOC_Os02g26480	62.4309	5.44214	11.4717	6.13632e-05	0.000315659	OsSCP7 - Putative Serine Carboxypeptidase homologue, expressed	1.71148	2.0307	0.0738843	0.166778
LOC_Os02g26600	79.2537	2.92469	27.0982	5.5662e-08	4.37119e-07	ATP binding, related, putative, expressed	1.23439	1.26457	0.0684125	0
LOC_Os02g27100	17.1023	0	#DIV/0!	0.00692406	0.0226605	expressed protein	1.1318	0.84714	0	0
LOC_Os02g28074	37.3087	3.45145	10.8096	0.00230569	0.00850101	XRN 5-3 exonuclease N-terminus family protein, expressed	0.610133	0.487792	0.0683477	0.0118519
LOC_Os02g28850	220.622	11.6438	18.9477	1.15308e-16	1.83606e-15	Kinesin motor domain domain containing protein, expressed	3.36837	2.86107	0.130185	0.12543
LOC_Os02g29960	167.031	0.526761	317.091	1.07218e-20	2.20057e-19	cytochrome P450, putative, expressed	4.91744	4.03825	0	0.0233082
LOC_Os02g29980	39.7957	2.10704	18.887	0.000469316	0.00202724	X8 domain containing protein, expressed	2.52123	2.29391	0	0.172456
LOC_Os02g30300	187.701	5.5585	33.7683	6.8043e-17	1.10231e-15	MYND finger family protein, expressed	7.66138	5.51761	0.172933	0.128807
LOC_Os02g30714	49.3877	6.72837	7.34022	0.00170636	0.00649728	dehydrogenase/reductase, putative, expressed	1.8363	1.91509	0.239729	0.161854
LOC_Os02g32620	38.8992	3.86186	10.0727	0.00248574	0.00908945	PAN domain-containing protein At5g03700 precursor, putative, expressed	1.16701	1.06992	0.0814768	0.0930499
LOC_Os02g32780	111.097	8.83542	12.5741	4.63253e-08	3.66637e-07	pentatricopeptide, putative, expressed	2.02208	1.58807	0.109307	0.113207
LOC_Os02g33460	141.378	2.16522	65.2948	2.41532e-15	3.5528e-14	transposon protein, putative, Mutator sub-class, expressed	2.67062	2.227	0.0231721	0.0353009
LOC_Os02g33780	69.9411	2.63381	26.5552	5.93754e-07	4.1098e-06	serine-aspartate repeat-containing protein I precursor, putative, expressed	2.20503	2.22145	0	0.135821
LOC_Os02g33790	66.7602	4.74085	14.0819	1.66081e-05	9.38549e-05	expressed protein	4.34903	3.7528	0	0.423603
LOC_Os02g33850	34.5607	1.16988	29.5422	0.000387183	0.00170142	elongation factor Tu family protein, putative, expressed	0.520698	0.617081	0.0300157	4.19076e-115
LOC_Os02g34940	225.845	8.95177	25.2291	8.3123e-19	1.53602e-17	OsPDIL1-3 protein disulfide isomerase PDIL1-3, expressed	5.42902	6.10728	0.221732	0.136321
LOC_Os02g35230	180.912	5.03173	35.9543	4.60606e-17	7.57153e-16	expressed protein	3.92513	3.6999	0.1034	0.0607586
LOC_Os02g35347	23.8879	0	#DIV/0!	0.0148	0.0442175	RING-H2 finger protein ATL3F, putative	0.517242	1.99893	3.43438e-12	1.7576e-05
LOC_Os02g35365	23.8879	0	#DIV/0!	0.0148	0.0442175	RING-H2 finger protein ATL3F, putative	0.517242	1.99893	3.43438e-12	1.7576e-05
LOC_Os02g35820	323.008	31.5962	10.223	1.59698e-16	2.52045e-15	retrotransposon protein, putative, unclassified, expressed	2.88587	3.77892	0.261835	0.247237
LOC_Os02g36690	119.436	0	#DIV/0!	4.17415e-16	6.42843e-15	expressed protein	21.5941	16.0191	0	0
LOC_Os02g36880	85.8766	6.49566	13.2206	1.1601e-06	7.72397e-06	No apical meristem protein, putative, expressed	2.63057	2.74163	0.0815473	0.22747
LOC_Os02g37320	33.6733	1.16988	28.7837	0.000469542	0.0020277	heavy metal associated domain containing protein, expressed	3.78486	6.41403	0.316635	0
LOC_Os02g37970	71.6667	6.72837	10.6514	2.17434e-05	0.000120546	DUF581 domain containing protein, expressed	2.98006	3.08193	0.263346	0.161144
LOC_Os02g40240	57.7946	1.58028	36.5723	2.29708e-06	1.46498e-05	receptor kinase, putative, expressed	0.766565	0.667593	0	0.031807
LOC_Os02g40260	100.83	0	#DIV/0!	8.42215e-14	1.11638e-12	uncharacterized protein At4g06744 precursor, putative, expressed	3.16463	2.74687	0	0
LOC_Os02g40410	415.551	11.5856	35.868	4.94348e-34	1.93733e-32	expressed protein	6.52579	6.11065	0.131479	0.139977
LOC_Os02g40454	160.215	28.846	5.55414	5.92071e-07	4.0999e-06	serine/threonine protein phosphatase 2A 55 kDa regulatory subunit B, putative, expressed	3.54615	3.18376	0.497167	0.456818
LOC_Os02g40840	297.097	25.22	11.7802	2.11017e-17	3.55519e-16	alcohol oxidase, putative, expressed	4.84852	5.34743	0.271368	0.401675
LOC_Os02g41460	38.2912	0.526761	72.6918	4.80187e-05	0.000250871	DUF640 domain containing protein, putative, expressed	1.31211	1.82518	4.30738e-19	0.0478523
LOC_Os02g42250	23.0312	1.1117	20.7172	0.00824426	0.026432	5-azacytidine resistance protein related, putative, expressed	1.37195	0.985624	0.0642451	0.0484775
LOC_Os02g42560	258.76	1.05352	245.614	4.40935e-30	1.46898e-28	expressed protein	6.49829	5.50874	0	0.0388736
LOC_Os02g42740	378.319	25.9795	14.5622	3.04987e-23	7.3145e-22	cytochrome b5-like Heme/Steroid binding domain containing protein, expressed	8.74188	8.52412	0.447109	0.468264
LOC_Os02g42870	622.743	10.9425	56.9107	7.23896e-52	5.37522e-50	MYB family transcription factor, putative, expressed	22.2356	20.9293	0.222603	0.346264
LOC_Os02g43540	171.941	1.63846	104.94	8.8885e-08	6.77686e-07	retrotransposon protein, putative, unclassified, expressed	11.3302	6.08416	0.061455	0.0982905
LOC_Os02g43620	60.5518	17.729	3.41541	0.0159676	0.0472145	transporter, major facilitator family, putative, expressed	1.57992	1.33229	0.346912	0.335801
LOC_Os02g43900	61.9888	3.39327	18.2681	8.92526e-06	5.23244e-05	expressed protein	2.64964	1.7662	0.131496	0.0686025
LOC_Os02g44770	170.433	19.1929	8.87998	1.17639e-09	1.09096e-08	uncharacterized mscS family protein, putative, expressed	2.5435	2.47079	0.174681	0.256553
LOC_Os02g44860	843.27	14.7461	57.1858	8.77987e-65	9.6904e-63	GDSL-like lipase/acylhydrolase, putative, expressed	29.6078	26.1161	0.27004	0.470109
LOC_Os02g44900	344.79	13.9835	24.6569	2.09981e-26	5.89928e-25	expressed protein	10.2089	9.68842	0.375478	0.257983
LOC_Os02g45010	42.2152	5.91073	7.14214	0.00488924	0.0166423	ethylene-responsive protein related, putative, expressed	1.02081	1.10745	0.0486178	0.181696
LOC_Os02g45040	313.423	2.75016	113.965	1.18585e-29	3.86341e-28	retrotransposon protein, putative, unclassified, expressed	5.61603	4.2755	0.0326404	0.0419743
LOC_Os02g45054	1588.84	18.608	85.3846	3.74748e-87	7.02903e-85	ZOS2-15 - C2H2 zinc finger protein, expressed	27.0232	22.9771	0.1696	0.274812
LOC_Os02g45160	63.9538	3.86186	16.5604	9.18966e-06	5.38161e-05	aluminum-activated malate transporter, putative, expressed	0.88103	1.17107	0.0483207	0.053636
LOC_Os02g45520	60.1465	15.7965	3.80758	0.00905133	0.0287047	uncharacterized membrane protein, putative, expressed	0.962785	0.966208	0.263768	0.134199
LOC_Os02g46290	51.4879	2.28158	22.5668	0.00157205	0.00603542	invertase/pectin methylesterase inhibitor family protein, putative, expressed	2.11915	4.97027	0.163945	0.0672968
LOC_Os02g46980	440.035	15.0402	29.2572	1.48666e-09	1.36659e-08	pentatricopeptide, putative, expressed	13.0119	8.10806	0.112437	0.438399
LOC_Os02g47130	1019.41	29.1982	34.9134	1.52696e-65	1.72043e-63	expressed protein	18.8561	21.389	0.399734	0.487142
LOC_Os02g47150	4751.93	38.0336	124.94	1.14795e-191	1.24166e-188	DNA topoisomerase 2, putative, expressed	43.8748	45.2618	0.256493	0.297115
LOC_Os02g47330	42.3503	1.05352	40.1988	5.02727e-05	0.00026214	expressed protein	5.77569	5.74993	0.00964108	0.243612
LOC_Os02g47980	215.955	13.3986	16.1178	1.67919e-15	2.48917e-14	DUF617 domain containing protein, expressed	8.3712	8.1192	0.475351	0.326275
LOC_Os02g48094	174.857	8.1923	21.3441	2.9138e-14	3.99789e-13	expressed protein	8.03817	8.39792	0.200459	0.364162
LOC_Os02g48170	32.132	3.21874	9.98277	0.00725578	0.0236199	class E vacuolar protein-sorting machinery protein HSE1, putative, expressed	2.54097	1.6811	0.0808831	0.242823
LOC_Os02g48330	86.2911	8.60271	10.0307	6.0936e-06	3.66508e-05	3-hydroxy-3-methylglutaryl-coenzyme A reductase, putative, expressed	1.82047	1.92822	0.0541006	0.224896
LOC_Os02g48410	90.6112	24.2829	3.73149	0.00199883	0.00747838	retrotransposon protein, putative, unclassified, expressed	1.84346	1.36687	0.316859	0.357179
LOC_Os02g48430	93.0859	3.39327	27.4325	5.78782e-07	4.01387e-06	expressed protein	2.6605	4.55984	0.136078	0.0707546
LOC_Os02g48450	62.7011	0	#DIV/0!	6.14808e-09	5.33848e-08	xylem cysteine proteinase 2 precursor, putative, expressed	2.2368	2.39255	0	0
LOC_Os02g49540	27.0504	0	#DIV/0!	0.000298015	0.001339	DEFL73 - Defensin and Defensin-like DEFL family, expressed	3.10543	5.58599	0	0
LOC_Os02g49690	35.3805	0	#DIV/0!	2.48677e-05	0.000136722	ACT domain-containing protein, putative, expressed	1.6343	1.46575	3.35544e-07	9.8336e-09
LOC_Os02g50050	366.992	6.20161	59.1769	1.56815e-34	6.25889e-33	expressed protein	29.0678	26.9632	0.466162	0.266057
LOC_Os02g50090	49.4061	9.77258	5.05559	0.00712392	0.0232443	retrotransposon protein, putative, unclassified, expressed	0.877221	1.48627	0.105787	0.238966
LOC_Os02g50630	326.53	6.08526	53.6592	1.11578e-30	3.83537e-29	E2F family transcription factor protein, putative, expressed	10.0616	10.1912	0.143102	0.146153
LOC_Os02g50690	77.8751	9.71124	8.01907	4.09832e-05	0.000216802	GDSL-like lipase/acylhydrolase, putative, expressed	1.86891	1.94912	0.29762	0.0749133
LOC_Os02g50900	331.587	9.59805	34.5473	2.62991e-11	2.8484e-10	expressed protein	12.6032	8.17006	0.0623307	0.389181
LOC_Os02g51130	88.0843	20.3046	4.33814	0.000867491	0.00353411	glycosyl transferase 8 domain containing protein, putative, expressed	2.20992	2.32343	0.340884	0.47923
LOC_Os02g51910	194.339	2.86651	67.7964	1.04422e-20	2.14454e-19	cytokinin-O-glucosyltransferase 2, putative, expressed	3.16248	4.02941	0.0703748	0.0145863
LOC_Os02g52190	141.243	8.48319	16.6497	4.5835e-11	4.83833e-10	helix-loop-helix DNA-binding protein, putative, expressed	5.66488	4.83462	0.350658	0.157822
LOC_Os02g52460	368.506	12.7555	28.8901	3.85606e-29	1.22672e-27	zinc knuckle domain containing protein, expressed	15.7417	14.3951	0.434211	0.39269
LOC_Os02g52930	45.0308	5.67485	7.93516	0.00216505	0.00802807	integral membrane protein DUF6 containing protein, expressed	1.59003	1.20625	0.210784	0.0852538
LOC_Os02g53169	454.183	11.996	37.8613	8.43907e-33	3.13676e-31	expressed protein	17.2192	13.5863	0.211449	0.403827
LOC_Os02g53600	80.921	0	#DIV/0!	2.58876e-11	2.8057e-10	DEFL75 - Defensin and Defensin-like DEFL family, expressed	13.2395	16.5025	0	0
LOC_Os02g54190	27.9961	1.75481	15.9539	0.00440676	0.0151606	pectinesterase, putative, expressed	0.871303	0.619451	0.0657232	0
LOC_Os02g54280	1155.16	22.5249	51.2838	5.42483e-79	8.67144e-77	retrotransposon protein, putative, unclassified, expressed	9.52168	9.94658	0.194728	0.0991812
LOC_Os02g54290	48.0675	0	#DIV/0!	5.32382e-07	3.70555e-06	BRUSHY 1, putative, expressed	7.79089	6.28267	0	0
LOC_Os02g54560	494.495	2.63381	187.749	2.94255e-13	3.71963e-12	SCP-like extracellular protein, expressed	18.9373	11.4878	0	0.121833
LOC_Os02g54830	97.1082	22.1176	4.39054	0.000433269	0.00188587	RING-H2 finger protein, putative, expressed	2.873	2.58317	0.477242	0.493707
LOC_Os02g55130	332.379	2.69198	123.47	2.53471e-35	1.04377e-33	OsSCP10 - Putative Serine Carboxypeptidase homologue, expressed	4.19835	5.24961	0.0132199	0.0456677
LOC_Os02g55190	28.8927	1.63846	17.634	0.00360727	0.0126858	expressed protein	1.06923	0.761495	0.040106	0.0616809
LOC_Os02g55410	1967.29	30.5426	64.4113	5.91186e-36	2.50481e-34	MCM5 - Putative minichromosome maintenance MCM complex subunit 5, expressed	29.1667	37.8762	0.428764	0.375424
LOC_Os02g56490	323.524	3.27692	98.7281	1.74232e-33	6.63573e-32	expressed protein	16.8183	14.5985	0.10064	0.173632
LOC_Os02g56520	676.525	26.4481	25.5794	9.73626e-45	5.65173e-43	expressed protein	8.67065	8.99722	0.238833	0.289478
LOC_Os02g56540	570.392	3.7455	152.287	3.29221e-56	2.83366e-54	kinesin motor domain containing protein, putative, expressed	9.11371	9.9469	0.0119928	0.081434
LOC_Os02g56600	119.878	24.2829	4.93676	3.62623e-05	0.000193592	no apical meristem protein, putative, expressed	2.9685	2.96595	0.444785	0.496985
LOC_Os02g56610	18.4809	0.526761	35.084	0.0133006	0.0402417	DUF640 domain containing protein, putative, expressed	0.656064	0.489735	7.18075e-27	0.0333625
LOC_Os02g56920	1626.6	5.32579	305.419	3.02004e-80	4.97448e-78	WAX2, putative, expressed	31.318	37.7358	0.0201199	0.146755
LOC_Os02g57090	836.107	3.27692	255.15	3.04702e-62	3.17918e-60	anthranilate phosphoribosyltransferase, putative, expressed	10.38	12.6859	0.0273139	0.0451084
LOC_Os02g58214	86.1776	3.7455	23.0083	2.27957e-05	0.000125885	expressed protein	3.13952	1.70181	0.0362159	0.12992
LOC_Os02g58220	642.037	3.86186	166.251	1.6756e-62	1.75392e-60	RPA2A - Putative single-stranded DNA binding complex subunit 2, expressed	21.6893	25.8618	0.118536	0.103963
LOC_Os02g58470	272.285	2.80834	96.956	5.96884e-29	1.88042e-27	expressed protein	9.97515	8.78386	0.11096	0.0614512
LOC_Os03g01008	200.971	13.6313	14.7434	2.63904e-14	3.62703e-13	expressed protein	4.32734	5.85341	0.408026	0.138434
LOC_Os03g01018	99.0733	6.90607	14.3458	1.0883e-07	8.20687e-07	phosphoribosyl transferase, putative, expressed	2.97682	4.11611	0.0391333	0.335807
LOC_Os03g01270	169.963	1.58028	107.552	1.85142e-12	2.17985e-11	expansin precursor, putative, expressed	7.27349	4.64838	4.67358e-132	0.0902097
LOC_Os03g01290	49.6395	0.526761	94.2354	2.1838e-06	1.39878e-05	peptide transporter PTR2, putative, expressed	1.48092	0.821304	6.90864e-27	0.0196804
LOC_Os03g01330	27.6584	1.58028	17.5022	0.00474718	0.0162029	sodium/potassium/calcium exchanger 1, putative, expressed	1.46998	1.4016	0	0.131726
LOC_Os03g01590	45.5313	2.75016	16.5559	0.000207082	0.000958984	PAIR1, putative, expressed	1.07753	1.34535	0.0432974	0.0564653
LOC_Os03g01600	490.807	14.6266	33.5557	8.36076e-36	3.52336e-34	aminotransferase domain containing protein, putative, expressed	15.2941	12.2484	0.415401	0.225126
LOC_Os03g01980	1759.12	9.18765	191.466	2.55956e-126	1.02537e-123	KIP1, putative, expressed	57.0703	51.3079	0.103494	0.327497
LOC_Os03g02290	614.18	4.33044	141.828	3.69741e-59	3.45756e-57	kinesin motor domain containing protein, putative, expressed	13.5326	14.3291	0.0413969	0.112331
LOC_Os03g02300	113.21	5.38397	21.0272	1.47174e-06	9.65974e-06	expressed protein	10.3795	6.06839	0.151141	0.437662
LOC_Os03g02330	54.9698	7.90142	6.95695	0.00156269	0.00600445	AAA-type ATPase family protein, putative, expressed	1.4961	1.38755	7.18045e-83	0.303298
LOC_Os03g02820	553.358	15.4474	35.822	1.10526e-42	5.96748e-41	expressed protein	11.2968	12.4219	0.241658	0.276598
LOC_Os03g02939	108.493	7.19696	15.0749	1.58701e-08	1.32861e-07	peroxidase precursor, putative, expressed	4.63087	4.44283	0.229198	0.219715
LOC_Os03g03260	167.685	21.1223	7.93877	4.64646e-09	4.08267e-08	homeobox domain containing protein, expressed	3.14279	3.31661	0.342851	0.288484
LOC_Os03g03280	192.586	12.7586	15.0946	1.80085e-13	2.31612e-12	TKL_IRAK_CrRLK1L-1.6 - The CrRLK1L-1 subfamily has homology to the CrRLK1L homolog, expressed	2.76574	2.92499	0.031173	0.257036
LOC_Os03g03630	225.461	2.2234	101.404	1.06515e-24	2.75842e-23	expressed protein	12.2791	11.1674	0.0820657	0.0659254
LOC_Os03g03724	33.8668	3.3351	10.1547	0.00474273	0.0161912	expressed protein	2.35961	2.35093	0.203595	0.183746
LOC_Os03g03730	80.3622	0	#DIV/0!	3.15111e-11	3.38689e-10	regulatory protein, putative, expressed	4.72986	5.21331	0	0
LOC_Os03g03790	284.745	19.1316	14.8835	1.35489e-10	1.37734e-09	AMP-binding domain containing protein, expressed	5.32068	7.80703	0.463759	0.248291
LOC_Os03g04080	19.1748	0.526761	36.4013	0.010786	0.0335373	expressed protein	1.36976	1.36117	0	0.0737702
LOC_Os03g04220	83.5922	0.584938	142.908	1.21677e-10	1.24552e-09	glutathione S-transferase, putative, expressed	3.23564	2.98012	0.0369784	2.74328e-101
LOC_Os03g04530	86.4754	0.526761	164.164	5.76485e-11	6.04601e-10	cytochrome P450, putative, expressed	2.53103	1.9106	0	0.0216692
LOC_Os03g04550	663.985	20.4792	32.4225	1.6388e-47	1.04887e-45	expressed protein	19.8514	18.5735	0.463653	0.468442
LOC_Os03g04740	190.087	5.14809	36.9237	4.44136e-12	5.11237e-11	expressed protein	4.66783	7.05754	0.195529	0.0483907
LOC_Os03g05210	28.0729	1.63846	17.1337	0.00424535	0.0146706	WD domain, G-beta repeat domain containing protein, expressed	0.907238	0.888043	0.0354257	0.0569211
LOC_Os03g05240	62.4217	2.80834	22.2273	3.69722e-06	2.28909e-05	retrotransposon protein, putative, unclassified, expressed	2.67808	2.65848	0.130835	0.077202
LOC_Os03g05270	57.3217	1.63846	34.9851	2.46213e-06	1.56225e-05	RING finger and CHY zinc finger domain-containing protein 1, putative, expressed	1.52124	1.66584	0.0276474	0.0481695
LOC_Os03g05370	24.8244	2.16522	11.465	0.0153447	0.0456598	expressed protein	1.37215	0.973811	0.0424671	0.107805
LOC_Os03g05530	52.7345	0	#DIV/0!	2.27346e-05	0.000125568	nodulin, putative, expressed	2.15707	1.00166	0	0
LOC_Os03g05820	160.368	12.93	12.4028	5.9374e-11	6.22094e-10	kinesin motor domain containing protein, expressed	2.55032	2.57841	0.205454	0.113714
LOC_Os03g06360	60.4259	16.0324	3.76899	0.0101931	0.0318924	late embryogenesis abundant protein D-34, putative, expressed	2.12523	2.29355	0.445614	0.461597
LOC_Os03g06670	1095.23	4.50497	243.115	8.25714e-96	1.76274e-93	Core histone H2A/H2B/H3/H4 domain containing protein, putative, expressed	62.5133	60.9909	0.255452	0.140734
LOC_Os03g06705	288.712	2.63381	109.618	1.11053e-30	3.82137e-29	3-ketoacyl-CoA synthase, putative, expressed	10.5264	9.7977	6.20987e-28	0.12724
LOC_Os03g06750	41.2419	4.33044	9.52372	0.00229449	0.00846357	expressed protein	1.48637	1.27275	0.0687205	0.168725
LOC_Os03g06840	133.269	3.27692	40.6688	1.98389e-13	2.54347e-12	GRF zinc finger family protein, expressed	8.25563	9.02875	0.149884	0.20214
LOC_Os03g07260	52.6946	6.61202	7.96952	0.00094382	0.0038111	tetratricopeptide repeat domain containing protein, expressed	1.65483	1.57506	0.15785	0.172653
LOC_Os03g07590	128.558	0	#DIV/0!	0.00269516	0.00977701	expressed protein	9.60543	41.5976	2.16081e-21	1.03623e-24
LOC_Os03g07810	278.503	2.2234	125.26	2.06768e-30	7.01821e-29	expressed protein	8.86598	8.1793	0.0485341	0.0401279
LOC_Os03g08090	40.3546	5.91073	6.82734	0.00681339	0.0223411	hydrolase, alpha/beta fold family protein, putative, expressed	0.942374	1.07805	0.0561433	0.186949
LOC_Os03g08620	559.293	5.44214	102.771	1.18529e-49	8.1659e-48	B3 DNA binding domain containing protein, expressed	21.4361	17.3959	0.104462	0.181627
LOC_Os03g08624	136.364	8.89359	15.3328	2.19401e-10	2.17917e-09	dihydroflavonol-4-reductase, putative, expressed	5.60038	5.62378	0.303817	0.25693
LOC_Os03g08790	989.941	3.92004	252.534	2.34924e-89	4.48414e-87	aspartic proteinase nepenthesin precursor, putative, expressed	30.1304	25.7846	0.112973	0.0591234
LOC_Os03g08920	38.7549	1.1117	34.8609	0.000135975	0.000652606	Zinc finger, C3HC4 type domain containing protein, expressed	1.05312	0.78892	0.0284123	0.022827
LOC_Os03g08930	235.52	7.13878	32.9916	5.97627e-08	4.67061e-07	helix-loop-helix DNA-binding protein, putative, expressed	11.2463	6.58084	0.17064	0.23628
LOC_Os03g08999	32.2855	0.526761	61.2906	0.000270024	0.00122102	dehydrogenase, putative, expressed	1.56186	1.90549	0	0.0432321
LOC_Os03g09200	257.129	8.71906	29.4905	1.07038e-21	2.33891e-20	domain of unknown function DUF966 domain containing protein, expressed	6.00589	5.76052	0.109803	0.19367
LOC_Os03g10150	126.375	1.16988	108.025	4.73045e-15	6.82822e-14	DUF623 domain containing protein, expressed	5.45241	6.26063	0.0692576	0
LOC_Os03g10170	28.6992	0.526761	54.4824	0.000741282	0.00306262	expressed protein	1.37874	1.79782	0	0.0664682
LOC_Os03g10210	140.899	4.91538	28.6649	0.000374892	0.00165261	homeobox domain containing protein, expressed	7.49884	3.33079	0.0960109	0.196021
LOC_Os03g10320	50.2751	1.58028	31.814	1.64075e-05	9.28673e-05	expressed protein	1.75127	1.44249	0	0.0656041
LOC_Os03g10440	54.4202	0.526761	103.311	5.03614e-07	3.51587e-06	glycosyl hydrolase family 10 protein, putative, expressed	1.18755	1.15919	2.26682e-28	0.0199091
LOC_Os03g10530	83.9392	0	#DIV/0!	1.14429e-11	1.27862e-10	expressed protein	7.33198	6.98685	0	0
LOC_Os03g10680	465.058	9.83076	47.3064	2.62714e-27	7.62505e-26	formin-like protein 6 precursor, putative, expressed	5.9703	7.83023	0.0895188	0.147083
LOC_Os03g10880	718.276	20.5987	34.87	1.46697e-23	3.59329e-22	BTBN5 - Bric-a-Brac, Tramtrack, Broad Complex BTB domain with non-phototropic hypocotyl 3 NPH3 and coiled-coil domains, expressed	17.3766	12.9931	0.207202	0.477519
LOC_Os03g11030	14.6244	0	#DIV/0!	0.0145533	0.0435645	cyclin, putative, expressed	0.562834	0.659298	1.62442e-08	0
LOC_Os03g11040	42.0126	7.95642	5.28033	0.0102512	0.0320493	cyclin, putative, expressed	1.34948	1.66947	0.326079	0.121486
LOC_Os03g11170	40.6432	0	#DIV/0!	4.53495e-06	2.77598e-05	cysteine proteinase inhibitor precursor, putative, expressed	4.2128	7.17842	0	0
LOC_Os03g11350	25.1038	1.16988	21.4585	0.00473853	0.0161785	UDP-glucoronosyl and UDP-glucosyl transferase, putative, expressed	0.847703	0.718993	0.0558398	9.66214e-52
LOC_Os03g11680	173.353	9.42035	18.402	1.45352e-13	1.88744e-12	ZOS3-05 - C2H2 zinc finger protein, expressed	4.18123	4.80631	0.186568	0.189232
LOC_Os03g11950	133.8	0.584938	228.742	9.19574e-17	1.47282e-15	SEC14 cytosolic factor family protein, putative, expressed	4.06282	3.65903	0.0378084	0
LOC_Os03g12140	1084.92	14.5684	74.4706	8.48409e-82	1.43385e-79	glucan endo-1,3-beta-glucosidase precursor, putative, expressed	21.3534	21.7999	0.278122	0.167384
LOC_Os03g12290	826.493	17.7872	46.4657	2.92316e-61	2.99222e-59	glutamine synthetase, catalytic domain containing protein, expressed	20.637	19.687	0.376121	0.314932
LOC_Os03g12680	155.105	9.24582	16.7757	8.31768e-12	9.3911e-11	protein kinase, putative, expressed	4.46134	3.8166	0.115454	0.249562
LOC_Os03g13200	150.653	1.1117	135.516	2.08325e-11	2.27608e-10	peroxidase precursor, putative, expressed	6.43012	3.97646	0.0408077	0.0328429
LOC_Os03g13310	41.4446	6.55384	6.32371	0.00766882	0.0247904	MYB family transcription factor, putative, expressed	3.20459	2.42482	0.275644	0.412086
LOC_Os03g13360	15.2416	0	#DIV/0!	0.0122269	0.0374118	expressed protein	1.28915	1.1169	0	0
LOC_Os03g13570	179.93	10.5902	16.9902	1.50461e-13	1.95215e-12	glycosyl hydrolases family 16, putative, expressed	6.06777	5.08864	0.281295	0.220917
LOC_Os03g13984	62.4708	6.67019	9.36567	0.000152753	0.000725296	expressed protein	2.97148	1.97612	0.211889	0.198395
LOC_Os03g14080	67.3006	7.90142	8.51754	0.000178157	0.000836009	transmembrane amino acid transporter protein, putative, expressed	1.9483	1.38341	0.00133177	0.297705
LOC_Os03g14210	662.913	7.66554	86.4797	9.8963e-59	9.09703e-57	glycosyl hydrolases family 17, putative, expressed	18.7116	18.6104	0.126892	0.196624
LOC_Os03g14420	73.5366	4.27227	17.2126	1.94677e-06	1.25513e-05	cytochrome P450, putative, expressed	1.96255	2.31612	0.0336879	0.16271
LOC_Os03g14669	264.139	21.594	12.232	6.48741e-16	9.86458e-15	core histone H2A/H2B/H3/H4, putative, expressed	5.58081	4.74527	0.168505	0.48115
LOC_Os03g14790	148.664	1.1117	133.727	1.09844e-17	1.88389e-16	piwi domain containing protein, putative, expressed	2.21825	2.69078	0.0142915	0.0127064
LOC_Os03g15050	1285.06	33.2346	38.6663	2.63892e-78	4.09715e-76	phosphoenolpyruvate carboxykinase, putative, expressed	21.8384	24.8018	0.473826	0.467356
LOC_Os03g15230	39.6514	7.72372	5.13373	0.01645	0.0484424	DUF292 domain containing protein, expressed	1.07026	0.806839	0.129906	0.142724
LOC_Os03g15320	60.2816	2.28158	26.421	2.86487e-06	1.80404e-05	glyoxal oxidase-related, putative, expressed	1.63195	1.5538	0.0618423	0.0243081
LOC_Os03g15440	40.5572	2.33975	17.334	0.000372943	0.00164447	basic helix-loop-helix, putative, expressed	1.20073	1.21819	0.110044	0
LOC_Os03g15810	274.953	4.8572	56.6073	1.02744e-26	2.92451e-25	AAA-type ATPase family protein, putative, expressed	4.32873	4.73971	0.0283965	0.0877445
LOC_Os03g16850	79.1186	5.61667	14.0864	1.71929e-06	1.11601e-05	dof zinc finger domain containing protein, putative, expressed	3.12943	3.34235	0.218531	0.125663
LOC_Os03g17164	727.675	16.2069	44.8991	1.19006e-55	1.00825e-53	kinesin-related protein, putative, expressed	13.9761	15.5228	0.306307	0.21352
LOC_Os03g17680	48.9548	2.16522	22.6096	5.31082e-05	0.00027595	expressed protein	5.68628	3.58517	0.133052	0.213226
LOC_Os03g17960	456.117	2.2234	205.144	2.26415e-48	1.49328e-46	expressed protein	12.0086	11.6077	0.0565587	0.0475273
LOC_Os03g18110	66.1522	13.3986	4.93726	0.00185865	0.00700644	proteins of unknown function domain containing protein, putative, expressed	2.12479	2.33775	0.407544	0.291655
LOC_Os03g18490	71.1663	6.02708	11.8078	1.709e-05	9.61764e-05	RPGR, putative, expressed	4.09889	3.10173	0.203393	0.286395
LOC_Os03g18530	41.724	0	#DIV/0!	3.62188e-06	2.24415e-05	ECAGL1 - ECA1 gametogenesis related family protein precursor, expressed	3.34251	2.83157	0	0
LOC_Os03g18630	226.299	14.3357	15.7857	6.87619e-16	1.04264e-14	receptor-like kinase RHG1, putative, expressed	4.27339	4.10455	0.195541	0.216697
LOC_Os03g18960	26.3381	0	#DIV/0!	0.000412274	0.00180319	calmodulin binding protein, putative, expressed	1.05235	0.658688	0	0
LOC_Os03g19190	633.468	29.7832	21.2693	4.59487e-40	2.26594e-38	TOPBP1C - Similar to DNA replication protein TOPBP1 from, expressed	6.18239	7.13724	0.22474	0.263088
LOC_Os03g20350	49.3294	5.08991	9.6916	0.000585188	0.00247798	expressed protein	1.59924	2.19244	0.212227	0.0784007
LOC_Os03g20580	102.217	20.5955	4.96309	0.000118023	0.000574342	expressed protein	1.96637	1.89137	0.339331	0.268121
LOC_Os03g20850	135.737	18.6662	7.27183	3.13386e-07	2.23811e-06	exostosin family domain containing protein, expressed	3.55601	3.38797	0.31635	0.426621
LOC_Os03g21650	17.9313	0	#DIV/0!	0.00532306	0.0179607	expressed protein	2.03095	1.79419	0	0
LOC_Os03g24240	15.9355	0	#DIV/0!	0.00966957	0.0304452	IPP transferase, putative, expressed	0.550399	0.645756	0	0
LOC_Os03g25500	16.8321	0	#DIV/0!	0.00732853	0.0238065	cytochrome P450 72A1, putative, expressed	0.823659	0.99584	0	0
LOC_Os03g27580	34.6866	0	#DIV/0!	3.13583e-05	0.000169252	expressed protein	5.10527	3.87493	0	0
LOC_Os03g28270	46.1392	2.28158	20.2225	9.87521e-05	0.000488179	Leucine Rich Repeat family protein, expressed	0.548962	0.48173	0.0335668	0.00945896
LOC_Os03g29190	101.708	15.2729	6.65936	1.8969e-05	0.000106143	PDI, putative, expressed	2.73378	1.86547	0.195171	0.338073
LOC_Os03g31880	82.2136	2.75016	29.8941	2.79941e-08	2.27266e-07	SHORT-ROOT, putative, expressed	1.7027	1.60153	0.029958	0.0465836
LOC_Os03g34230	19.2331	0	#DIV/0!	0.00370836	0.0130061	expressed protein	1.55049	0.734472	0	0
LOC_Os03g36560	102.902	5.9689	17.2397	1.74385e-08	1.45316e-07	peroxidase precursor, putative, expressed	3.59016	3.25163	0.106475	0.201261
LOC_Os03g37411	76.7575	4.8572	15.8028	1.83875e-06	1.1888e-05	MATE efflux family protein, putative, expressed	2.40667	2.00239	0.0652983	0.157468
LOC_Os03g37810	237.955	1.16988	203.402	7.82075e-28	2.34327e-26	expressed protein	19.3013	18.4866	0.176387	0
LOC_Os03g38010	816.831	1.05352	775.333	2.22348e-82	3.83775e-80	nuf2 family protein, expressed	21.8091	22.9102	0.0030753	0.0463015
LOC_Os03g38170	30.8393	1.63846	18.8221	0.00209109	0.00778765	expressed protein	0.907617	1.21767	0.037088	0.0643462
LOC_Os03g38210	115.801	11.4079	10.151	9.59677e-08	7.29287e-07	MYB family transcription factor, putative, expressed	3.27541	3.0149	0.387093	0.109023
LOC_Os03g41100	345.637	1.16988	295.448	1.84616e-39	8.88815e-38	cyclin, putative, expressed	14.5014	14.7395	0.0973312	0
LOC_Os03g42040	257.197	10.1216	25.4106	5.49378e-21	1.14789e-19	HEAT repeat family protein, putative, expressed	3.47648	3.31275	0.139027	0.0722449
LOC_Os03g42240	241.608	14.5103	16.6509	3.33087e-17	5.51446e-16	B3 DNA binding domain containing protein, expressed	6.0768	5.7527	0.319143	0.230747
LOC_Os03g42420	29.0462	0	#DIV/0!	0.000164634	0.000778067	B3 DNA binding domain containing protein, expressed	0.838701	1.20859	3.89536e-80	1.17626e-110
LOC_Os03g43580	127.533	0	#DIV/0!	3.65427e-17	6.03141e-16	IQ calmodulin-binding motif family protein, putative, expressed	4.75401	4.67954	0	0
LOC_Os03g43730	46.4862	0	#DIV/0!	8.39782e-07	5.70085e-06	tesmin/TSO1-like CXC domain containing protein, expressed	1.05546	0.977061	0	0
LOC_Os03g44130	58.9429	9.83076	5.99576	0.00564203	0.0189267	expressed protein	2.61361	1.32311	0.178535	0.332052
LOC_Os03g45340	32.7491	1.58028	20.7236	0.00145288	0.00562584	hsp20/alpha crystallin family protein, putative, expressed	1.71687	0.972549	0	0.0994478
LOC_Os03g45760	481.906	3.3351	144.495	5.95951e-49	4.00373e-47	expressed protein	16.4827	15.6331	0.109102	0.0919987
LOC_Os03g45800	25.1621	0	#DIV/0!	0.000602101	0.00254131	OsSAUR14 - Auxin-responsive SAUR gene family member, expressed	4.65238	2.35169	0	0
LOC_Os03g46350	33.6733	0	#DIV/0!	3.87495e-05	0.00020596	transcription factor, putative, expressed	1.18814	2.00797	0	0
LOC_Os03g46860	100.136	0	#DIV/0!	1.05029e-13	1.37979e-12	helix-loop-helix DNA-binding protein, putative, expressed	3.34345	2.74532	0	2.223e-87
LOC_Os03g46920	890.686	2.28158	390.382	1.61227e-85	2.97253e-83	expressed protein	15.3124	15.654	0.0491059	0.0135016
LOC_Os03g48220	415.904	1.58028	263.183	1.40814e-45	8.446e-44	expressed protein	15.7031	18.6044	2.78857e-129	0.0930388
LOC_Os03g48490	327.657	2.69198	121.716	8.7146e-35	3.51716e-33	centromere protein, putative, expressed	3.38488	3.75634	0.00951872	0.0329493
LOC_Os03g48570	28.9694	1.16988	24.7628	0.00171803	0.00653634	expressed protein	1.79434	1.82233	0.0960085	0
LOC_Os03g48960	17.1698	0	#DIV/0!	0.00682699	0.0223744	expressed protein	2.76061	1.97012	0	0
LOC_Os03g49200	167.126	0.584938	285.716	9.23915e-21	1.90471e-19	WD domain, G-beta repeat domain containing protein, expressed	4.63726	4.63736	0.0240345	0
LOC_Os03g49630	74.685	14.1612	5.27391	0.000839204	0.00342964	expressed protein	1.86979	1.4539	0.16984	0.314989
LOC_Os03g49740	23.5993	0	#DIV/0!	0.000872899	0.0035548	expressed protein	1.49617	2.54828	0	0
LOC_Os03g49750	511.686	11.0006	46.5142	1.05251e-42	5.69216e-41	protein kinase family protein, putative, expressed	8.89772	8.10552	0.13084	0.1585
LOC_Os03g49880	20.621	0.526761	39.1467	0.00732502	0.023803	TCP family transcription factor, putative, expressed	0.570999	0.484224	0	0.0208623
LOC_Os03g50140	711.509	4.62133	153.962	2.4575e-67	2.96444e-65	plastocyanin-like domain containing protein, putative, expressed	36.6796	38.9737	0.373311	0.0519607
LOC_Os03g50420	151.817	0.526761	288.208	6.03442e-19	1.1247e-17	expressed protein	5.4128	5.57603	0	0.029656
LOC_Os03g50760	130.763	13.9253	9.39031	4.14753e-08	3.30509e-07	EF hand family protein, putative, expressed	5.48072	4.8411	0.496053	0.370055
LOC_Os03g50790	30.6858	0.526761	58.2537	0.000451167	0.00195878	expressed protein	1.79644	1.27523	0	0.0464137
LOC_Os03g51230	1836.17	30.7753	59.6638	9.08624e-108	2.70495e-105	SNF2 family N-terminal domain containing protein, expressed	25.6982	28.1913	0.432066	0.280333
LOC_Os03g51660	85.3578	2.80834	30.3944	6.86937e-08	5.32881e-07	expressed protein	11.4434	6.98778	0.343367	0.140142
LOC_Os03g51710	81.0592	5.85255	13.8502	0.00807852	0.0259621	homeobox protein knotted-1, putative, expressed	2.58578	1.0351	0.0240773	0.177087
LOC_Os03g51760	190.495	11.0006	17.3167	2.97532e-14	4.0754e-13	OsFBX109 - F-box domain containing protein, expressed	6.03261	5.51985	0.227911	0.281944
LOC_Os03g51910	497.958	2.75016	181.065	2.55136e-51	1.86043e-49	basic helix-loop-helix protein, putative, expressed	19.2835	17.4162	0.0694204	0.0934969
LOC_Os03g51960	38.6873	4.97356	7.7786	0.00536228	0.018078	expressed protein	2.00396	1.55935	0.168847	0.188513
LOC_Os03g52650	1041.92	7.0806	147.151	1.25826e-87	2.37379e-85	syntaxin-related protein, putative, expressed	43.4378	39.3552	0.142269	0.291319
LOC_Os03g52910	83.5155	13.6926	6.09931	0.000163453	0.000773048	uncharacterized UPF0114 domain containing protein, expressed	3.50905	2.87981	0.331046	0.475622
LOC_Os03g53580	148.452	3.3351	44.512	4.2673e-15	6.17342e-14	expressed protein	4.49767	5.26326	0.0869186	0.0660995
LOC_Os03g53710	139.827	3.68733	37.921	1.10269e-08	9.35701e-08	aldose 1-epimerase, putative, expressed	5.96435	3.64105	1.33647e-27	0.191811
LOC_Os03g53790	19.1164	0	#DIV/0!	0.00347876	0.0123019	periplasmic beta-glucosidase precursor, putative, expressed	0.270535	0.571307	0	0
LOC_Os03g53970	65.9312	0	#DIV/0!	2.46605e-09	2.22033e-08	expressed protein	3.54573	3.00391	0	0
LOC_Os03g55030	171.618	13.1077	13.0929	1.07172e-11	1.19964e-10	UDP-glucoronosyl and UDP-glucosyl transferase domain containing protein, expressed	4.78351	5.10212	0.202704	0.361689
LOC_Os03g55140	102.632	2.69198	38.125	1.6179e-10	1.63295e-09	transducin family protein, putative, expressed	2.85742	2.77281	0.0352081	0.0946578
LOC_Os03g55210	50.7756	6.25979	8.11139	0.000911588	0.00369613	TKL_IRAK_CrRLK1L-1.1 - The CrRLK1L-1 subfamily has homology to the CrRLK1L homolog, expressed	0.764663	0.973444	0.130121	0.0382333
LOC_Os03g55760	24.8336	0	#DIV/0!	0.000616753	0.00259493	MYB family transcription factor, putative, expressed	0.758544	0.854631	1.71707e-104	2.63968e-93
LOC_Os03g56050	30.4156	1.63846	18.5635	0.00242572	0.00889603	AP2-like ethylene-responsive transcription factor AINTEGUMENTA, putative, expressed	0.735951	0.673309	0.0240919	0.0368934
LOC_Os03g56070	342.632	2.2234	154.103	4.51029e-37	2.00485e-35	expressed protein	9.73068	8.55294	0.0401755	0.033203
LOC_Os03g56590	730.294	19.9524	36.6018	1.19409e-52	9.05305e-51	expressed protein	20.8956	18.2042	0.414673	0.407139
LOC_Os03g56700	91.5846	1.05352	86.9318	7.46956e-11	7.76609e-10	expressed protein	6.48817	5.33307	0	0.0881174
LOC_Os03g57060	16.5526	0	#DIV/0!	0.00812402	0.0260851	expressed protein	2.7488	2.4124	0	0
LOC_Os03g58400	103.452	3.45145	29.9734	3.53022e-10	3.45348e-09	C-5 cytosine-specific DNA methylase, putative, expressed	3.93922	3.46272	0.154875	0.0270236
LOC_Os03g58870	26.2797	1.63846	16.0393	0.00653318	0.0215399	expressed protein	1.32009	1.34712	0.049867	0.0854169
LOC_Os03g59570	38.0518	0.526761	72.2372	0.00021737	0.00100205	IPP transferase, putative, expressed	1.44522	0.658882	0	0.0311134
LOC_Os03g59670	64.7552	4.97356	13.0199	2.54422e-05	0.00013962	basic helix-loop-helix, putative, expressed	2.612	2.0635	0.131438	0.15704
LOC_Os03g60630	65.4491	1.05352	62.1241	9.62762e-08	7.31461e-07	dof zinc finger domain containing protein, putative, expressed	2.44795	2.11577	1.21131e-63	0.0452392
LOC_Os03g61150	29.3839	2.80834	10.4631	0.00821177	0.0263434	expressed protein	1.06672	1.11394	0.112073	0.0483841
LOC_Os03g61310	33.5198	2.16522	15.481	0.00206016	0.00768215	receptor-like protein kinase, putative, expressed	0.601594	0.562308	0.0142831	0.0377355
LOC_Os03g62270	36.3354	0.526761	68.9789	9.37781e-05	0.000465505	MATE efflux family protein, putative, expressed	1.10786	0.668783	0	0.0255672
LOC_Os03g62900	39.679	0	#DIV/0!	6.04269e-06	3.63648e-05	OsDegp4 - Putative Deg protease homologue, expressed	1.53765	2.84729	0	0
LOC_Os03g62950	125.992	10.1216	12.4478	5.79434e-09	5.04617e-08	expressed protein	5.93395	4.6305	0.435799	0.243107
LOC_Os03g63650	161.642	2.69198	60.0459	5.59324e-17	9.12953e-16	brevis radix, putative, expressed	9.22373	7.01886	0.0666519	0.14779
LOC_Os04g01610	132.354	19.8361	6.67238	9.47518e-07	6.38414e-06	expressed protein	3.4202	3.12616	0.340911	0.412442
LOC_Os04g01690	92.739	2.33975	39.6362	4.1532e-08	3.3088e-07	pyridoxal-dependent decarboxylase protein, putative, expressed	1.58876	2.6526	0.0875792	0
LOC_Os04g02880	27.1671	2.28158	11.9072	0.00904551	0.0286891	expressed protein	2.0198	1.31383	0.155939	0.0687148
LOC_Os04g03740	248.925	12.2869	20.2595	5.95757e-19	1.1123e-17	expressed protein	10.3708	10.1431	0.465285	0.33228
LOC_Os04g03980	91.6214	3.16057	28.9889	5.93563e-09	5.16368e-08	flavin monooxygenase, putative, expressed	1.87624	2.58712	0	0.125398
LOC_Os04g09800	242.127	3.86186	62.6971	1.56452e-24	4.01639e-23	SWI/SNF-related matrix-associated actin-dependent regulator of chromatin subfamily A, putative, expressed	3.30326	3.77244	0.0359107	0.0505577
LOC_Os04g11390	56.6677	7.37466	7.68412	0.00600808	0.0199996	expressed protein	2.528	1.27715	0	0.371908
LOC_Os04g11400	69.8859	0	#DIV/0!	0.000535637	0.00228786	expressed protein	7.08395	2.44572	0	0
LOC_Os04g12600	125.893	19.1316	6.58039	1.40758e-06	9.25898e-06	receptor-like protein kinase, putative, expressed	2.40604	2.78263	0.404892	0.211173
LOC_Os04g13170	246.214	9.304	26.4632	2.14998e-20	4.36575e-19	OsFBD10 - F-box and FBD domain containing protein, expressed	5.95898	7.41909	0.162712	0.235652
LOC_Os04g13210	349.571	43.589	8.0197	3.60836e-16	5.58358e-15	multidrug resistance-associated protein, putative, expressed	4.19472	4.29595	0.493796	0.343438
LOC_Os04g13220	363.163	22.8221	15.9128	3.20103e-23	7.66004e-22	ABC transporter family protein, putative, expressed	3.55457	3.69162	0.112304	0.242281
LOC_Os04g15620	17.6027	0	#DIV/0!	0.00741552	0.024065	retrotransposon protein, putative, Ty3-gypsy subclass, expressed	0.165617	0.524278	0.000440993	0.00194251
LOC_Os04g15880	52.7621	0	#DIV/0!	1.26038e-07	9.43876e-07	expressed protein	1.89159	1.75707	0	0
LOC_Os04g15920	53.456	1.58028	33.8269	6.91972e-06	4.12374e-05	dehydrogenase, putative, expressed	1.60423	1.62907	0	0.0740175
LOC_Os04g22220	103.971	0	#DIV/0!	2.86603e-14	3.93567e-13	SCP-like extracellular protein, expressed	6.08111	8.29591	0	0
LOC_Os04g22230	55.4027	0	#DIV/0!	5.19953e-08	4.09315e-07	SCP-like extracellular protein, expressed	3.97671	5.69509	0	0
LOC_Os04g22330	79.9077	0	#DIV/0!	6.26193e-09	5.43588e-08	SCP-like extracellular protein, expressed	4.98941	8.76215	0	0
LOC_Os04g22340	16.8321	0	#DIV/0!	0.00732853	0.0238065	SCP-like extracellular protein, expressed	1.42652	1.6218	0	0
LOC_Os04g24160	60.2233	3.86186	15.5944	2.21137e-05	0.000122452	expressed protein	4.07709	4.84838	0.200683	0.23737
LOC_Os04g25800	47.7481	2.16522	22.0523	6.12258e-05	0.000315052	cytokinin-O-glucosyltransferase 2, putative, expressed	1.09455	1.74764	0.0154607	0.0763069
LOC_Os04g30010	42.2644	4.50497	9.38172	0.00192712	0.00723177	OsWAK45 - OsWAK receptor-like protein kinase, expressed	1.04099	0.61781	0.0965134	0.0401934
LOC_Os04g30720	351.17	4.91538	71.4432	2.80207e-34	1.10748e-32	kinesin motor domain containing protein, putative, expressed	6.09017	6.53375	0.0493277	0.0866011
LOC_Os04g30750	74.1262	7.25513	10.2171	2.21816e-05	0.000122807	expressed protein	2.59427	1.77943	0.193291	0.147522
LOC_Os04g30810	53.1766	2.2234	23.9168	1.72787e-05	9.71372e-05	OsFBX129 - F-box domain containing protein, expressed	1.64919	1.56093	0.0553796	0.0404842
LOC_Os04g31050	515.33	9.00995	57.1957	4.34781e-45	2.5698e-43	expressed protein	17.9042	15.8805	0.318646	0.156523
LOC_Os04g31520	53.9965	1.16988	46.1557	2.19738e-06	1.40609e-05	RALFL21 - Rapid ALkalinization Factor RALF family protein precursor, expressed	4.2261	3.26241	0.116067	0
LOC_Os04g32070	89.7515	0.584938	153.438	1.92826e-11	2.11469e-10	dehydrogenase/reductase, putative, expressed	2.86336	3.52856	0.0445952	0
LOC_Os04g33560	42.1385	8.30866	5.07164	0.0133128	0.0402634	expressed protein	2.40686	2.09702	0.333335	0.335638
LOC_Os04g33670	64.264	3.86186	16.6407	9.96441e-06	5.80286e-05	expressed protein	3.47989	2.31402	0.118034	0.139068
LOC_Os04g33680	174.474	2.28158	76.4707	4.80523e-19	9.013e-18	glutaredoxin, putative, expressed	5.54354	4.37997	0.0673409	0.0263394
LOC_Os04g33870	57.2173	12.2287	4.67894	0.0164596	0.0484573	DUF623 domain containing protein, expressed	3.00578	1.45477	0.386653	0.340775
LOC_Os04g34240	315.01	5.84938	53.8536	0.000134652	0.000647405	histone H3, putative, expressed	13.4915	5.67131	0.276431	6.65698e-28
LOC_Os04g34530	34.7725	1.1117	31.2787	0.000361507	0.0015986	integral membrane protein DUF6 containing protein, expressed	0.807624	1.11457	0.0314211	0.0272328
LOC_Os04g34540	31.4473	0	#DIV/0!	8.36575e-05	0.00041892	expressed protein	1.36479	1.1197	0	0
LOC_Os04g35210	198.586	18.5498	10.7055	1.60137e-08	1.34029e-07	Leucine Rich Repeat family protein, expressed	3.10521	2.08466	0.136446	0.240863
LOC_Os04g35280	36.4981	2.28158	15.9969	0.000949409	0.00383224	neutral/alkaline invertase, putative, expressed	0.651652	0.948411	0.0704141	0.0181285
LOC_Os04g36740	102.844	22.7607	4.51847	0.000223701	0.00102788	potassium channel SKOR, putative, expressed	2.01494	2.06857	0.364398	0.330954
LOC_Os04g36770	14.9622	0	#DIV/0!	0.0135586	0.0409416	PME/invertase inhibitor, putative, expressed	1.26138	0.837751	0	0
LOC_Os04g37480	58.9521	2.28158	25.8383	4.36551e-06	2.6763e-05	oxidoreductase, aldo/keto reductase family protein, putative, expressed	2.66829	1.68231	0.10696	0.0290076
LOC_Os04g37890	35.3805	4.8572	7.28412	0.00999906	0.0313639	expressed protein	1.26409	1.13045	0.0494297	0.199095
LOC_Os04g38540	562.584	1.05352	534.003	1.11271e-60	1.11784e-58	aldose 1-epimerase, putative, expressed	18.3232	19.4325	0	0.0584577
LOC_Os04g38810	75.167	11.9346	6.29822	0.000232606	0.00106563	formin, putative, expressed	1.52259	1.174	0.259135	0.0806943
LOC_Os04g39110	500.924	1.16988	428.186	6.04307e-55	5.01513e-53	GASR4 - Gibberellin-regulated GASA/GAST/Snakin family protein precursor, expressed	29.4585	31.7216	0.0897177	0
LOC_Os04g39360	47.2385	0	#DIV/0!	6.88733e-07	4.72188e-06	heavy metal transport/detoxification protein, putative, expressed	6.68619	5.22307	0	0
LOC_Os04g39650	110.179	2.28158	48.2908	6.47827e-12	7.37073e-11	receptor protein kinase CLAVATA1 precursor, putative, expressed	1.56446	2.12057	0.0400149	0.0159346
LOC_Os04g39670	87.3412	1.1117	78.5655	2.05052e-10	2.04352e-09	expressed protein	3.58109	4.72561	0.0396466	0.0339305
LOC_Os04g39680	51.1717	2.63381	19.4288	5.94207e-05	0.000306492	anthranilate phosphoribosyltransferase, putative, expressed	0.995449	0.819726	0	0.075875
LOC_Os04g39780	394.374	72.3768	5.4489	3.67221e-07	2.60003e-06	AMP-binding enzyme family protein, expressed	2.14323	3.10606	0.418775	0.334652
LOC_Os04g39930	29.7892	1.1117	26.7961	0.00145227	0.00562414	receptor-like protein kinase, putative, expressed	0.726138	0.515361	0.0170184	0.0149439
LOC_Os04g39940	53.8798	0.584938	92.1119	5.52139e-07	3.83977e-06	brevis radix, putative, expressed	1.99622	2.53609	0.0420833	0
LOC_Os04g40290	237.829	1.05352	225.746	7.84037e-28	2.34698e-26	AAA-type ATPase family protein, putative, expressed	6.36246	6.48859	0	0.0481289
LOC_Os04g40380	27.8518	0.526761	52.8737	0.00103123	0.00413116	expressed protein	3.77871	1.94179	0	0.121829
LOC_Os04g40440	124.177	7.89825	15.7221	8.433e-10	7.94318e-09	expressed protein	1.56189	1.96864	0.123631	0.0585473
LOC_Os04g40470	97.9005	7.60736	12.8692	5.17614e-05	0.000269383	cytochrome P450, putative, expressed	3.58769	2.00434	0.109145	0.224454
LOC_Os04g40490	29.9243	0.584938	51.1581	0.000560539	0.00238599	glycosyl hydrolase family 5 protein, putative, expressed	0.910654	0.569576	0.0256587	0.000213223
LOC_Os04g40530	102.325	7.66554	13.3487	1.1395e-07	8.56909e-07	methyltransferase domain containing protein, expressed	6.0566	3.95247	0.218034	0.341272
LOC_Os04g40550	92.9816	2.16522	42.9432	6.38288e-10	6.07028e-09	expressed protein	7.57151	7.90614	0.110741	0.192263
LOC_Os04g40970	363.114	33.0569	10.9845	6.58878e-20	1.30445e-18	DEAD-box ATP-dependent RNA helicase, putative, expressed	4.77115	5.30893	0.435747	0.276854
LOC_Os04g41350	173.141	0	#DIV/0!	9.45136e-23	2.1969e-21	amino acid transporter, putative, expressed	6.58532	7.31022	5.59194e-108	2.05016e-108
LOC_Os04g41480	95.1585	1.16988	81.3407	8.65085e-08	6.61275e-07	skin secretory protein xP2 precursor, putative, expressed	4.81962	8.52045	0.1245	0
LOC_Os04g41710	40.5388	0	#DIV/0!	5.5142e-06	3.33389e-05	expressed protein	1.72778	0.969402	0	0
LOC_Os04g41759	243.122	1.05352	230.771	2.1742e-28	6.71911e-27	expressed protein	9.45208	8.79697	0	0.0581934
LOC_Os04g41900	1441.26	6.25979	230.241	1.58052e-107	4.66239e-105	expressed protein	68.7979	59.0337	0.348807	0.114088
LOC_Os04g42540	222.753	1.05352	211.436	4.47936e-26	1.24125e-24	expressed protein	13.8078	11.3119	0	0.0785242
LOC_Os04g42720	106.786	1.63846	65.1747	4.61806e-12	5.31011e-11	TMS membrane protein/tumour differentially expressed protein, putative, expressed	3.09295	3.62274	0.0366228	0.0618465
LOC_Os04g43580	74.645	0.526761	141.706	1.44484e-09	1.33003e-08	DUF640 domain containing protein, putative, expressed	3.0332	3.86918	0	0.04849
LOC_Os04g44090	81.9434	16.3233	5.02004	0.000467259	0.00201999	expressed protein	1.45845	1.4943	0.306418	0.155591
LOC_Os04g44200	116.544	3.39327	34.3456	1.45546e-11	1.61195e-10	oxygen-evolving enhancer protein 3, chloroplast precursor, putative, expressed	11.6855	9.02871	0.299264	0.115635
LOC_Os04g44300	77.4882	13.2822	5.83398	0.000286224	0.00128977	transposon protein, putative, unclassified, expressed	1.00693	1.62971	0.173507	0.180686
LOC_Os04g44410	49.5228	8.30866	5.96039	0.00384198	0.0134269	OsSCP25 - Putative Serine Carboxypeptidase homologue, expressed	1.75323	1.73685	0.230168	0.238862
LOC_Os04g44640	156.011	1.63846	95.2182	1.07523e-17	1.84604e-16	ulp1 protease family, C-terminal catalytic domain containing protein, expressed	1.62914	1.50278	0.0113011	0.0191522
LOC_Os04g45210	100.136	7.54919	13.2644	1.69096e-07	1.24422e-06	peroxisomal biogenesis factor 11, putative, expressed	4.25169	3.48889	0.090471	0.334697
LOC_Os04g45520	107.096	13.809	7.75556	3.07717e-06	1.92912e-05	integral membrane protein, putative, expressed	5.03735	3.91431	0.419954	0.476953
LOC_Os04g45690	48.5403	9.94712	4.87984	0.00938281	0.0296603	B-box zinc finger family protein, putative, expressed	2.29785	1.42263	0.289839	0.315035
LOC_Os04g45700	304.755	3.21874	94.6813	1.4989e-31	5.28099e-30	COBRA, putative, expressed	14.7708	12.2822	0.0432942	0.171561
LOC_Os04g46740	707.453	1.16988	604.725	2.382e-73	3.31732e-71	pectinesterase, putative, expressed	17.9821	17.3236	0.0566631	0
LOC_Os04g46970	23.8787	0	#DIV/0!	0.000788104	0.00323957	glucosyltransferase, putative, expressed	0.236646	0.511608	5.68916e-57	3.25244e-55
LOC_Os04g46980	997.098	13.4567	74.0965	3.55991e-77	5.39792e-75	cis-zeatin O-glucosyltransferase, putative, expressed	28.243	28.2003	0.382924	0.222694
LOC_Os04g47580	820.963	6.08526	134.91	3.02989e-73	4.1837e-71	cyclin, putative, expressed	24.3535	20.512	0.12741	0.132695
LOC_Os04g47860	391.107	21.8267	17.9187	4.46261e-18	7.83166e-17	ZOS4-11 - C2H2 zinc finger protein, expressed	3.66242	4.88901	0.130465	0.237896
LOC_Os04g48020	103.028	6.61202	15.5819	3.17672e-08	2.56805e-07	3-hexulose-6-phosphate isomerase, putative, expressed	7.13158	5.5617	0.308408	0.323948
LOC_Os04g48760	2013.79	32.6497	61.6785	4.60248e-36	1.96508e-34	leucine-rich repeat family protein, putative, expressed	20.2582	26.2521	0.292181	0.298615
LOC_Os04g49420	1351.03	0	#DIV/0!	2.63897e-24	6.69522e-23	Core histone H2A/H2B/H3/H4 domain containing protein, putative, expressed	51.512	33.2692	1.49459e-08	6.51436e-19
LOC_Os04g49730	18.4225	0	#DIV/0!	0.00439521	0.0151273	invertase/pectin methylesterase inhibitor family protein, putative, expressed	1.31994	1.9557	0	0
LOC_Os04g49748	14.8946	0	#DIV/0!	0.013751	0.0414421	purine permease, putative, expressed	0.567311	0.421723	0	0
LOC_Os04g49790	267.722	23.5202	11.3827	5.86775e-16	8.94329e-15	retrotransposon protein, putative, Ty1-copia subclass, expressed	3.68114	4.27428	0.336289	0.218416
LOC_Os04g49860	378.798	2.92469	129.517	5.17569e-40	2.54078e-38	DNA2 - Putative DNA replication helicase 2 protein, expressed	4.39575	5.32604	0.0557253	0
LOC_Os04g49950	145.615	5.91073	24.6357	8.00744e-05	0.000402468	OsFBX150 - F-box domain containing protein, expressed	0.971012	1.95801	0.0174838	0.0700914
LOC_Os04g50090	35.8625	0	#DIV/0!	2.15342e-05	0.000119467	helix-loop-helix DNA-binding protein, putative, expressed	1.74656	1.49363	0	0
LOC_Os04g50100	164.949	12.6391	13.0507	2.93404e-11	3.16196e-10	RING-H2 finger protein ATL5G, putative, expressed	4.84029	3.60906	0.227857	0.29279
LOC_Os04g50740	222.345	13.3986	16.5947	3.93123e-16	6.06872e-15	ara54-like RING finger protein, putative, expressed	4.80969	6.00916	0.301668	0.216527
LOC_Os04g50750	39.9492	1.58028	25.2798	0.000211846	0.000978994	expressed protein	4.71879	7.13848	0	0.395025
LOC_Os04g50960	314.402	1.63846	191.889	3.72405e-35	1.52386e-33	expressed protein	5.27951	5.60979	0.0129095	0.0218513
LOC_Os04g51172	135.053	3.3351	40.4943	1.31053e-13	1.70854e-12	Disease resistance/zinc finger/chromosome condensation-like region protein, putative, expressed	4.17106	4.15768	0.0936076	0.0762891
LOC_Os04g52260	268.416	1.16988	229.44	2.85825e-31	9.98356e-30	LTPL124 - Protease inhibitor/seed storage/LTP family protein precursor, expressed	11.9564	14.1195	0.104742	0
LOC_Os04g52280	381.534	19.7197	19.3478	4.61206e-14	6.20982e-13	dehydrogenase, putative, expressed	4.7854	6.75822	0.189573	0.279849
LOC_Os04g52750	44.3461	0	#DIV/0!	1.62258e-06	1.05704e-05	expressed protein	4.80069	4.16329	0	0
LOC_Os04g52780	63.1463	4.91538	12.8467	0.00110092	0.00438167	leucine-rich repeat receptor protein kinase EXS precursor, putative, expressed	1.04471	0.503414	0.0294982	0.0582551
LOC_Os04g53120	144.497	2.16522	66.7355	5.30582e-08	4.17581e-07	NB-ARC domain containing protein, expressed	0.910042	1.62162	0.00769239	0.0204544
LOC_Os04g53320	80.528	6.08526	13.2333	2.24949e-05	0.000124393	expressed protein	6.34782	3.66714	0.302689	0.307693
LOC_Os04g53340	69.5206	0	#DIV/0!	0.0118977	0.0365388	expressed protein	25.0154	4.75213	0.00244445	1.32823e-50
LOC_Os04g53360	223.011	28.2611	7.8911	2.82633e-11	3.05197e-10	expressed protein	4.4845	4.87867	0.475517	0.446305
LOC_Os04g53930	112.503	21.1836	5.31086	3.92207e-05	0.000208157	organic cation transporter protein, putative, expressed	2.30716	2.46522	0.21606	0.46901
LOC_Os04g53990	75.0995	8.66089	8.67111	5.5398e-05	0.000286975	ethylene-responsive protein related, putative, expressed	2.10035	1.66997	0.0932893	0.233713
LOC_Os04g54810	2478.58	25.4527	97.3799	7.34047e-139	3.66448e-136	beta-D-xylosidase, putative, expressed	39.8911	42.2392	0.321489	0.325218
LOC_Os04g55770	44.8282	0	#DIV/0!	1.40644e-06	9.25337e-06	expressed protein	1.20427	1.03175	1.34415e-52	0
LOC_Os04g55780	49.8114	4.6795	10.6446	0.000344595	0.00153133	expressed protein	2.26263	3.02298	0.37589	2.35764e-11
LOC_Os04g55970	217.045	1.05352	206.019	1.8321e-25	4.90914e-24	AP2-like ethylene-responsive transcription factor AINTEGUMENTA, putative, expressed	5.19091	4.66855	0	0.0356858
LOC_Os04g56240	54.5461	5.03173	10.8404	0.000223317	0.0010267	lipase, putative, expressed	1.53576	1.13286	0.120667	0.0732507
LOC_Os04g56470	28.469	0.584938	48.6701	0.000897575	0.00364569	amino acid transporter, putative, expressed	1.17057	0.508245	0.035417	2.37112e-20
LOC_Os04g56850	184.247	14.9207	12.3484	3.67605e-12	4.2465e-11	auxin response factor, putative, expressed	2.19671	2.44003	0.137337	0.15018
LOC_Os04g57530	58.556	1.16988	50.0532	6.11637e-07	4.22637e-06	transcription factor, putative, expressed	2.25887	2.10398	0.0619118	0
LOC_Os04g58310	26.685	2.63381	10.1317	0.01555	0.0461777	CBS domain-containing protein, putative, expressed	1.2864	0.876272	0	0.151141
LOC_Os04g58940	44.5396	0	#DIV/0!	1.62937e-06	1.06104e-05	expressed protein	5.16022	3.02275	0	0
LOC_Os04g59260	894.89	9.71124	92.1499	1.41057e-33	5.41677e-32	peroxidase precursor, putative, expressed	32.4304	24.5978	0.402043	0.112774
LOC_Os04g59380	386.824	16.9114	22.8736	6.14244e-28	1.85756e-26	ZOS4-14 - C2H2 zinc finger protein, expressed	11.0803	9.24733	0.251672	0.449036
LOC_Os05g02580	309.526	0.584938	529.161	8.9635e-37	3.93581e-35	expressed protein	5.03563	4.40374	0.0127902	1.9661e-118
LOC_Os05g02610	33.8852	0	#DIV/0!	3.55131e-05	0.000190002	expressed protein	2.25965	4.66467	0	0
LOC_Os05g02620	53.6188	0	#DIV/0!	3.14967e-07	2.24871e-06	expressed protein	2.41854	4.40136	2.51483e-39	1.0319e-44
LOC_Os05g02630	232.772	0	#DIV/0!	3.56026e-09	3.16598e-08	lysine-rich arabinogalactan protein 19 precursor, putative, expressed	13.2762	26.0064	0	0
LOC_Os05g02810	121.816	2.75016	44.2941	1.17175e-12	1.40563e-11	protein binding protein, putative, expressed	3.78211	4.0557	0.0629176	0.0823563
LOC_Os05g03110	166.211	0.584938	284.152	1.28174e-20	2.62239e-19	PWWP domain containing protein, expressed	5.92766	5.19011	0.037781	0
LOC_Os05g03120	739.097	11.7601	62.8478	1.29659e-60	1.29855e-58	retrotransposon protein, putative, unclassified, expressed	14.1672	16.8299	0.226062	0.142692
LOC_Os05g03210	20.8328	1.16988	17.8077	0.0136669	0.0412306	OsFBDUF23 - F-box and DUF domain containing protein, expressed	0.511227	0.581781	0.0524042	0
LOC_Os05g03640	177.428	2.63381	67.3655	0.000117342	0.000571461	flavonol synthase/flavanone 3-hydroxylase, putative, expressed	7.8775	3.35341	0	0.130518
LOC_Os05g03870	25.4507	0.526761	48.3155	0.00190135	0.00714776	expressed protein	1.67188	1.59262	0	0.0627277
LOC_Os05g03884	421.127	5.38397	78.2187	1.47045e-24	3.78087e-23	homeobox protein knotted-1-like 6, putative, expressed	12.3449	9.08377	0.0571495	0.16771
LOC_Os05g03920	19.1656	0	#DIV/0!	0.00376068	0.0131725	TKL_IRAK_DUF26-lf.3 - DUF26 kinases have homology to DUF26 containing loci, expressed	0.53502	0.290974	0	0
LOC_Os05g04120	31.9477	1.58028	20.2165	0.00157202	0.00603542	ferroportin1 domain containing protein, expressed	0.660331	1.10929	0	0.0598195
LOC_Os05g04530	537.367	15.1534	35.4618	9.66602e-42	5.03455e-40	IF, putative, expressed	13.7884	13.2929	0.37614	0.219222
LOC_Os05g06840	479.259	7.60736	62.9994	5.78907e-35	2.35401e-33	POLE2A - Putative DNA polymerase epsilon complex subunit, expressed	9.63628	12.2808	0.0780813	0.181268
LOC_Os05g07890	272.227	3.50963	77.5657	2.95802e-28	9.05516e-27	embryo-specific 3, putative, expressed	17.9687	16.6323	0.367044	0
LOC_Os05g07950	24.6893	2.16522	11.4027	0.0156078	0.0463109	OsFBX160 - F-box domain containing protein, expressed	2.61676	2.19191	0.122053	0.203907
LOC_Os05g08480	47.9907	10.1216	4.74139	0.0100078	0.0313881	cytokinin-O-glucosyltransferase 1, putative, expressed	1.37422	0.906725	0.242387	0.123707
LOC_Os05g08740	25.374	0	#DIV/0!	0.000550866	0.00234766	hydrolase, alpha/beta fold family domain containing protein, expressed	1.78116	1.15362	0	0
LOC_Os05g09520	251.415	9.36218	26.8544	9.47333e-16	1.42579e-14	IQ calmodulin-binding motif family protein, expressed	9.73297	6.94959	0.209449	0.253536
LOC_Os05g10640	30.1454	1.05352	28.6139	0.00126833	0.00497835	hAT dimerisation domain-containing protein, putative, expressed	0.63577	0.745434	0	0.0458533
LOC_Os05g10990	87.0342	2.75016	31.647	8.62408e-09	7.39151e-08	expressed protein	7.56211	6.33544	0.147117	0.213281
LOC_Os05g11570	235.007	2.2234	105.697	4.01257e-22	8.97958e-21	NLI interacting factor-like phosphatase, putative, expressed	10.7061	7.783	0.0618568	0.047703
LOC_Os05g11980	618.438	3.80368	162.589	1.82952e-60	1.80994e-58	timeless protein, expressed	7.779	9.15844	0.0246548	0.0551767
LOC_Os05g12330	49.3785	4.03639	12.2333	0.000262164	0.00118845	uncharacterized protein KIAA1310, putative, expressed	3.7056	3.08733	0.41569	0.0713822
LOC_Os05g12450	84.2186	1.05352	79.94	5.31551e-10	5.10305e-09	hydroquinone glucosyltransferase, putative, expressed	2.59316	2.58844	0	0.0600962
LOC_Os05g13320	310.189	9.65623	32.1232	7.02926e-26	1.92321e-24	C4-dicarboxylate transporter/malic acid transport protein, expressed	6.97531	7.26607	0.0608941	0.281909
LOC_Os05g13630	844.068	3.80368	221.908	1.21779e-78	1.90898e-76	RNA recognition motif containing protein, putative, expressed	54.2209	50.762	0.0900168	0.225953
LOC_Os05g14270	209.747	8.30866	25.2444	1.41999e-17	2.42385e-16	expressed protein	6.08372	5.87079	0.181641	0.186431
LOC_Os05g14590	2125.41	7.0806	300.173	7.8258e-93	1.5971e-90	MCM6 - Putative minichromosome maintenance MCM complex subunit 6, expressed	32.344	38.5463	0.0697014	0.122162
LOC_Os05g15530	50.7572	3.21874	15.7692	0.000118871	0.000578124	aminotransferase domain containing protein, putative, expressed	2.08142	1.69856	0.0463555	0.151724
LOC_Os05g16160	32.7767	1.75481	18.6782	0.00123977	0.00487331	malonyl-CoA isoflavone 7-O-glucoside-6-O-malonyltransferase, putative, expressed	2.41649	4.20088	0.248672	1.95392e-26
LOC_Os05g16240	183.553	4.74085	38.7173	2.36961e-17	3.97578e-16	expressed protein	7.00372	7.52663	0	0.288722
LOC_Os05g16250	53.3793	0	#DIV/0!	1.06366e-07	8.02478e-07	expressed protein	2.57025	2.19104	0	0
LOC_Os05g23924	82.1553	0	#DIV/0!	1.85685e-11	2.03902e-10	glycosyl hydrolase family 10 protein, putative, expressed	1.87956	2.08007	0	0
LOC_Os05g25540	225.701	16.501	13.678	5.81085e-15	8.33188e-14	STRUBBELIG-RECEPTOR FAMILY 6 precursor, putative, expressed	5.828	6.35232	0.298044	0.391566
LOC_Os05g25620	35.1778	2.69198	13.0676	0.00232347	0.00855974	caltractin, putative, expressed	2.68587	2.74166	0.0967051	0.22693
LOC_Os05g25680	34.2537	0	#DIV/0!	0.00210076	0.00781911	expressed protein	7.3703	2.57006	8.60307e-47	5.33912e-48
LOC_Os05g27090	37.2995	0	#DIV/0!	1.46485e-05	8.3435e-05	basic helix-loop-helix domain containing protein, expressed	3.50357	2.02546	0	0
LOC_Os05g28090	43.8641	5.26761	8.32712	0.00275556	0.00997269	expressed protein	1.46126	1.30415	0	0.243364
LOC_Os05g29010	921.449	12.2287	75.3514	3.38814e-73	4.65854e-71	POLA4 - Putative DNA polymerase alpha complex subunit, expressed	15.3126	15.6305	0.167043	0.152308
LOC_Os05g30470	1551.39	3.21874	481.986	4.68003e-13	5.8118e-12	collagen alpha-1, putative, expressed	65.2928	116.88	0.0756819	0.254118
LOC_Os05g31254	266.028	20.0106	13.2943	6.32743e-17	1.02814e-15	acetyltransferase, GNAT family, putative, expressed	6.04502	5.8204	0.382336	0.32172
LOC_Os05g31280	81.2403	3.92004	20.7244	1.80247e-07	1.32087e-06	GASR5 - Gibberellin-regulated GASA/GAST/Snakin family protein precursor, expressed	4.03995	3.36584	0.168943	0.0944542
LOC_Os05g31670	39.2461	5.79437	6.77315	0.00857866	0.0273635	AWPM-19-like membrane family protein, putative, expressed	2.01258	1.98698	0	0.44355
LOC_Os05g31890	74.4148	5.08991	14.62	2.97206e-06	1.86691e-05	aspartyl protease family protein, putative, expressed	2.43505	2.09813	0.182645	0.0737705
LOC_Os05g33030	862.915	36.5115	23.634	1.28111e-51	9.42648e-50	kinesin motor domain containing protein, putative, expressed	14.6179	14.013	0.468615	0.471641
LOC_Os05g33080	76.8342	1.63846	46.8942	1.46735e-08	1.23129e-07	serine/threonine-protein kinase, putative, expressed	1.9258	1.81336	0.0292605	0.0463864
LOC_Os05g33430	46.0809	2.10704	21.8699	9.80788e-05	0.000485072	xyloglucanase inhibitor, putative, expressed	1.19856	1.41309	0	0.0964049
LOC_Os05g33960	359.553	10.2412	35.1086	2.73843e-22	6.20525e-21	peptide transporter PTR2, putative, expressed	9.05293	6.79625	0.0809051	0.258809
LOC_Os05g34290	58.7095	5.03173	11.6679	8.3299e-05	0.000417447	glutathione gamma-glutamylcysteinyltransferase 1, putative, expressed	1.75897	2.296	0.155437	0.0994185
LOC_Os05g34854	93.1934	20.8896	4.46124	0.00049856	0.00214303	gibberellin 20 oxidase 2, putative, expressed	1.93728	2.16783	0.299254	0.410866
LOC_Os05g35240	39.1786	4.97356	7.87738	0.00470321	0.0160698	expressed protein	2.2615	2.35506	0.207326	0.219401
LOC_Os05g35410	60.2908	10.238	5.88892	0.00122782	0.00483044	potassium channel AKT2/3, putative, expressed	1.05402	1.22184	0.223969	0.0754174
LOC_Os05g35420	23.0496	0	#DIV/0!	0.00102396	0.00410305	expressed protein	2.18323	4.29292	0	0
LOC_Os05g35430	30.5507	1.58028	19.3324	0.0023981	0.00880769	expressed protein	2.07311	1.66265	5.98228e-49	0.13131
LOC_Os05g36270	120.293	7.60736	15.8127	2.20329e-09	1.99426e-08	fructose-1,6-bisphosphatase, putative, expressed	3.72486	3.76201	0.124006	0.239581
LOC_Os05g36280	2619.08	7.19696	363.915	2.81532e-72	3.77497e-70	histone H3, putative, expressed	189.025	152.583	0.368344	0.381213
LOC_Os05g36970	191.932	1.58028	121.454	9.67318e-22	2.11798e-20	DUF623 domain containing protein, expressed	8.81016	7.48535	0	0.102653
LOC_Os05g36990	88.0659	0	#DIV/0!	3.58099e-12	4.13816e-11	ATOFP18/OFP18, putative, expressed	3.97806	3.20013	0	0
LOC_Os05g37640	92.6746	7.0806	13.0885	5.13445e-07	3.57911e-06	expressed protein	4.59207	3.13657	0.148492	0.295669
LOC_Os05g38480	591.769	17.3186	34.1695	2.19447e-44	1.2581e-42	kinesin motor domain containing protein, putative, expressed	13.3896	12.4416	0.352844	0.236778
LOC_Os05g38680	221.801	7.60736	29.1561	7.7261e-08	5.94086e-07	plant-specific domain TIGR01589 family protein, expressed	16.3604	9.66522	0.240293	0.479184
LOC_Os05g39160	193.483	2.10704	91.8266	3.20406e-21	6.79534e-20	expressed protein	5.48992	5.79788	0	0.0820043
LOC_Os05g39170	46.0809	0	#DIV/0!	9.1314e-07	6.16403e-06	expressed protein	1.71948	2.01219	0	0
LOC_Os05g39210	24.4958	0	#DIV/0!	0.000662326	0.00276707	expressed protein	0.500021	0.861417	0	0
LOC_Os05g39840	414.452	12.5809	32.9429	4.04089e-33	1.51412e-31	expressed protein	10.1874	9.6524	0.169066	0.283157
LOC_Os05g39850	2311.2	6.08526	379.804	1.97518e-86	3.66244e-84	MCM3 - Putative minichromosome maintenance MCM complex subunit 3, expressed	38.4801	46.4343	0.082382	0.0865743
LOC_Os05g39880	278.733	0	#DIV/0!	6.34644e-35	2.56778e-33	expressed protein	31.8159	32.6975	0	0
LOC_Os05g39950	165.219	0	#DIV/0!	2.0684e-21	4.43606e-20	DUF623 domain containing protein, expressed	5.36029	3.82141	1.82457e-108	0
LOC_Os05g40850	106.034	0.526761	201.294	1.91252e-13	2.45779e-12	expressed protein	7.78073	9.84582	0	0.0821687
LOC_Os05g41390	764.176	2.80834	272.11	1.81022e-74	2.55391e-72	cyclin, putative, expressed	17.7285	17.854	0.0587981	0.0292566
LOC_Os05g41750	629.71	3.97821	158.29	2.20582e-61	2.26509e-59	RecF/RecN/SMC N terminal domain containing protein, expressed	16.6305	17.9935	0.116253	0.0428542
LOC_Os05g41820	32.4789	4.33044	7.50014	0.0131332	0.039813	expressed protein	2.65014	1.93076	0.144521	0.350675
LOC_Os05g42190	49.9373	2.80834	17.7818	7.52772e-05	0.000380005	NADPH-dependent FMN reductase domain containing protein, expressed	2.61642	2.60252	0.162966	0.0650918
LOC_Os05g43030	35.3805	0.584938	60.4859	0.000115736	0.000564486	expressed protein	1.04553	0.932906	0.031262	0
LOC_Os05g43140	652.517	1.05352	619.367	3.48791e-49	2.36777e-47	expressed protein	35.8991	28.3609	0	0.0728013
LOC_Os05g43310	60.3492	3.3351	18.0952	1.23481e-05	7.11695e-05	photosystem II reaction center W protein, chloroplast precursor, putative, expressed	3.40848	3.14578	0.167519	0.138862
LOC_Os05g43610	545.328	13.8672	39.3252	2.87472e-43	1.58913e-41	ATBARD1/BARD1, putative, expressed	8.28519	8.56165	0.174347	0.156847
LOC_Os05g43820	292.845	16.6205	17.6195	2.57769e-20	5.21143e-19	ras-related protein, putative, expressed	4.9444	6.05638	0.0822848	0.385837
LOC_Os05g45430	2592.07	6.14343	421.925	4.62757e-169	3.95158e-166	TOO MANY MOUTHS precursor, putative, expressed	66.428	73.2524	0.140635	0.110791
LOC_Os05g45580	211.715	15.4474	13.7055	3.80209e-14	5.15993e-13	expressed protein	5.57204	4.44195	0.275251	0.303939
LOC_Os05g47490	98.4377	19.542	5.03724	0.000130481	0.000628748	MDR-like ABC transporter, putative, expressed	1.12017	1.27903	0.22211	0.154554
LOC_Os05g48180	29.5282	0	#DIV/0!	0.000142463	0.00068002	expressed protein	2.29412	3.0812	0	2.7566e-54
LOC_Os05g48660	34.4839	3.21874	10.7135	0.00428646	0.0147985	MRH1, putative, expressed	0.857596	0.763125	0.0208626	0.0936191
LOC_Os05g49280	45.7831	0	#DIV/0!	1.10636e-06	7.38535e-06	GATA zinc finger domain containing protein, expressed	3.10654	1.96781	0	0
LOC_Os05g49340	49.2434	0	#DIV/0!	3.66989e-07	2.59896e-06	expressed protein	5.1326	4.54096	0	0
LOC_Os05g49730	108.966	10.5902	10.2893	2.5329e-07	1.82685e-06	protein phosphatase 2C, putative, expressed	3.89929	3.3208	0.302161	0.233616
LOC_Os05g49820	400.395	32.5333	12.3072	1.88898e-22	4.33184e-21	chloroplast unusual positioning protein, putative, expressed	6.87731	6.81211	0.396017	0.463391
LOC_Os05g50270	79.1002	1.16988	67.6142	2.26918e-09	2.05276e-08	GATA zinc finger domain containing protein, expressed	3.80835	3.05193	0.0772509	0
LOC_Os05g50490	27.4373	1.1117	24.6805	0.00276566	0.0100033	X8 domain containing protein, expressed	1.45875	0.728667	0.050158	0.0409178
LOC_Os05g50650	62.8362	12.2287	5.13842	0.00210998	0.00784989	ligA, putative, expressed	2.67709	2.68935	0.430659	0.390632
LOC_Os05g50680	146.382	0.526761	277.891	2.55229e-13	3.24145e-12	WRKY83, expressed	7.68596	4.90027	0	0.0461518
LOC_Os05g50730	54.6136	0	#DIV/0!	7.57832e-08	5.83552e-07	expressed protein	2.27205	1.64605	0	0
LOC_Os05g51020	181.115	1.63846	110.54	1.51468e-20	3.09119e-19	leaf senescence related protein, putative, expressed	4.6103	4.21413	0.0252822	0.0410664
LOC_Os05g51070	30.5599	1.1117	27.4894	0.00112358	0.00445875	inactive receptor kinase At2g26730 precursor, putative, expressed	0.562073	0.660874	0.0270689	0.0205829
LOC_Os05g51160	67.7827	0.526761	128.678	1.19634e-08	1.01147e-07	Myb transcription factor, putative, expressed	2.94806	2.04818	5.27076e-112	0.0327616
LOC_Os05g51190	291.239	33.8196	8.61155	1.63029e-14	2.27532e-13	protein kinase family protein, putative, expressed	4.10206	3.43199	0.35535	0.334337
LOC_Os05g51740	393.917	10.4739	37.6094	4.99752e-33	1.86611e-31	receptor protein kinase CLAVATA1 precursor, putative, expressed	5.06717	5.10509	0.101155	0.113369
LOC_Os06g01050	31.1279	1.58028	19.6977	0.00450978	0.0154724	expressed protein	1.96115	4.78788	7.05018e-09	0.228948
LOC_Os06g01350	109.399	9.94712	10.9981	1.43558e-07	1.06403e-06	transferase family protein, putative, expressed	2.90986	3.08877	0.191998	0.210036
LOC_Os06g01790	299.142	16.7337	17.8767	4.72694e-21	9.91496e-20	expressed protein	7.61317	7.54767	0.368346	0.292677
LOC_Os06g02530	747.964	7.31331	102.274	1.68729e-42	9.00507e-41	expressed protein	32.9033	41.6379	0.363721	0.188507
LOC_Os06g03150	72.3698	0.526761	137.386	2.75463e-09	2.46783e-08	expressed protein	1.15905	1.523	0	0.0170379
LOC_Os06g03710	782.832	15.8547	49.3755	4.8256e-60	4.70228e-58	DELLA protein SLR1, putative, expressed	12.8498	12.2073	0.28961	0.114862
LOC_Os06g05320	135.39	7.13878	18.9655	4.57273e-11	4.82852e-10	transferase family protein, putative, expressed	4.1378	3.88342	0.151248	0.190779
LOC_Os06g05359	61.1106	5.5585	10.9941	8.30881e-05	0.000416583	NBS-LRR disease resistance protein, putative, expressed	0.71238	0.6949	0.0492052	0.0439528
LOC_Os06g05830	33.4615	3.21874	10.3958	0.00504676	0.0171138	protein kinase domain containing protein, expressed	0.542102	0.764566	0.0210463	0.0770671
LOC_Os06g05950	183.295	15.1566	12.0935	8.89651e-12	1.00168e-10	expressed protein	5.88673	4.47056	0.188401	0.478799
LOC_Os06g06460	1842.28	7.42966	247.962	1.13316e-96	2.50136e-94	histone H3, putative, expressed	96.2761	81.2716	0.46902	0.131667
LOC_Os06g06670	104.164	19.0152	5.47793	4.43534e-05	0.000233413	expressed protein	2.60614	3.03182	0.477324	0.332076
LOC_Os06g07220	2531.73	7.89825	320.543	3.20565e-132	1.486e-129	LTPL128 - Protease inhibitor/seed storage/LTP family protein precursor, expressed	108.073	124.807	0.388208	0.182861
LOC_Os06g07590	16.2824	0	#DIV/0!	0.00860022	0.0274134	inactive receptor kinase At2g26730 precursor, putative, expressed	0.966524	1.38422	1.75433e-45	1.03124e-10
LOC_Os06g07896	34.8309	1.16988	29.7731	0.000369917	0.00163179	ribosomal protein S15 containing protein, expressed	1.26793	1.20761	0.0622682	0
LOC_Os06g08600	15.7912	0	#DIV/0!	0.0104206	0.0325194	versicolorin reductase, putative, expressed	1.06034	0.793369	0	0
LOC_Os06g08620	38.9667	3.39327	11.4835	0.00160057	0.00613259	expressed protein	4.62311	3.99323	0.368478	0.152679
LOC_Os06g08790	887.929	15.5056	57.265	1.51524e-67	1.84149e-65	ORC1 - Putative origin recognition complex subunit 1, expressed	15.3284	15.7165	0.20985	0.208228
LOC_Os06g09410	24.5542	1.16988	20.9887	0.00540049	0.0181917	transposon protein, putative, CACTA, En/Spm sub-class, expressed	1.55792	1.4676	0.0942437	0
LOC_Os06g10310	270.209	0	#DIV/0!	5.03297e-34	1.96766e-32	growth regulating factor protein, putative, expressed	10.8051	12.7283	5.35142e-97	6.99838e-99
LOC_Os06g10570	20.4091	0	#DIV/0!	0.0025356	0.00924989	expressed protein	1.73457	1.08611	7.00906e-89	1.10828e-90
LOC_Os06g11330	21.3824	1.05352	20.2961	0.0122426	0.0374528	OsMADS55 - MADS-box family gene with MIKCc type-box, expressed	1.76465	1.80534	6.52129e-128	0.160476
LOC_Os06g11510	78.1177	2.86651	27.2518	1.99709e-07	1.45561e-06	expressed protein	4.55297	2.75651	0.188203	0.0491719
LOC_Os06g11840	135.756	5.03173	26.9799	1.89956e-12	2.23329e-11	trehalose phosphatase, putative, expressed	3.8566	4.37795	0.130062	0.103785
LOC_Os06g12370	237.291	4.27227	55.5423	2.63322e-23	6.34338e-22	OsFtsH6 FtsH protease, homologue of AtFtsH6, expressed	6.0534	4.61531	0.0282107	0.127698
LOC_Os06g12450	29.7125	0.584938	50.796	0.000609105	0.0025672	soluble starch synthase 2-3, chloroplast precursor, putative, expressed	0.649259	0.332004	0.0172229	6.11217e-87
LOC_Os06g12460	55.7128	0.526761	105.765	3.77528e-07	2.6701e-06	CSLA3 - cellulose synthase-like family A; mannan synthase, expressed	1.82601	1.19106	0	0.023837
LOC_Os06g12820	29.298	0.526761	55.6191	0.000694027	0.00288455	proteins of unknown function domain containing protein, expressed	1.04325	0.494822	0	0.0251775
LOC_Os06g13670	133.327	0	#DIV/0!	7.01892e-18	1.21665e-16	E2F family transcription factor protein, putative, expressed	4.35858	4.30418	0	0
LOC_Os06g14460	481.203	3.92004	122.755	4.99932e-48	3.28387e-46	chromosome condensation protein like, putative, expressed	16.4019	15.016	0.135107	0.0898415
LOC_Os06g15330	189.454	10.1216	18.7177	1.04593e-14	1.4782e-13	CCT/B-box zinc finger protein, putative, expressed	4.94692	4.36077	0.261129	0.127667
LOC_Os06g16200	153.177	0.526761	290.791	4.51526e-19	8.47892e-18	proteins of unknown function domain containing protein, expressed	4.49548	3.95649	2.42345e-63	0.0301934
LOC_Os06g16250	34.6282	0.526761	65.738	0.000140595	0.000671795	expressed protein	0.887353	1.00606	0	0.0319282
LOC_Os06g16330	80.6631	8.77724	9.19003	0.000333175	0.00148465	BRASSINOSTEROID INSENSITIVE 1-associated receptor kinase 1 precursor, putative, expressed	2.00517	1.10621	0.102176	0.147064
LOC_Os06g17490	694.299	4.27227	162.513	5.92026e-66	6.78822e-64	expressed protein	12.6118	14.2806	0.0247047	0.114118
LOC_Os06g17970	341.698	34.7017	9.84672	4.02672e-15	5.83318e-14	NBS-LRR disease resistance protein, putative, expressed	4.5192	3.46551	0.18656	0.433891
LOC_Os06g18140	23.716	1.1117	21.3331	0.00709162	0.0231552	UDP-glucoronosyl and UDP-glucosyl transferase domain containing protein, expressed	0.825847	0.444305	0.0314246	0.0246708
LOC_Os06g18850	210.345	5.5585	37.8422	1.37638e-19	2.66641e-18	cadmium tolerance factor, putative, expressed	3.22104	2.73038	0.0663387	0.0597629
LOC_Os06g19550	26.4824	2.16522	12.2308	0.0104707	0.0326537	oxidoreductase, short chain dehydrogenase/reductase family, putative, expressed	1.06073	0.869907	0.0479175	0.0774633
LOC_Os06g20200	980.724	16.0324	61.1715	3.50384e-73	4.79731e-71	gibberellin receptor GID1L2, putative, expressed	29.7846	26.2646	0.358102	0.358916
LOC_Os06g20890	43.0934	0.526761	81.8082	1.37698e-05	7.88315e-05	retrotransposon protein, putative, unclassified, expressed	4.69541	2.96708	0	0.0841812
LOC_Os06g21360	27.7351	1.69664	16.3471	0.00442306	0.015207	transporter, monovalent cation:proton antiporter-2 family, putative, expressed	0.619921	0.870603	0.0576315	0.0250665
LOC_Os06g22340	61.8137	1.1117	55.6029	2.35791e-07	1.70557e-06	cytochrome P450, putative, expressed	1.47698	1.90835	0.0246385	0.0314795
LOC_Os06g23684	247.808	25.9795	9.53859	1.52381e-13	1.97547e-12	tyrosine aminotransferase, putative, expressed	5.79277	5.2592	0.438854	0.46345
LOC_Os06g28000	91.7473	17.0277	5.38811	0.000158796	0.00075234	carboxyl-terminal peptidase, putative, expressed	2.19533	2.54969	0.30007	0.385071
LOC_Os06g29220	23.5317	1.69664	13.8696	0.011852	0.036419	erythronate-4-phosphate dehydrogenase domain containing protein, expressed	0.412939	0.767606	0.0486671	0.020684
LOC_Os06g29250	33.9343	5.38397	6.30285	0.0169504	0.0497669	expressed protein	1.86936	1.78198	0.123471	0.341416
LOC_Os06g29994	28.2663	0	#DIV/0!	0.00023106	0.00105929	MATE efflux family protein, putative, expressed	1.05957	0.576149	0	0
LOC_Os06g30210	303.425	2.10704	144.005	2.41847e-31	8.47484e-30	expressed protein	13.1813	10.1082	0	0.108383
LOC_Os06g30730	2166.99	5.9689	363.047	4.10584e-151	2.61236e-148	ABC-2 type transporter domain containing protein, expressed	44.8858	40.0574	0.05642	0.130161
LOC_Os06g32860	50.7756	1.75481	28.935	1.29342e-05	7.43361e-05	zinc finger C-x8-C-x5-C-x3-H type family protein, expressed	0.840725	1.08543	0.0557215	4.41326e-116
LOC_Os06g35480	21.45	0	#DIV/0!	0.00178433	0.00675845	peroxidase precursor, putative, expressed	0.803115	0.764454	0	0
LOC_Os06g35650	144.046	0.526761	273.456	4.63962e-18	8.1291e-17	reticuline oxidase-like protein precursor, putative, expressed	3.48116	4.378	0	0.023483
LOC_Os06g35660	79.6559	0	#DIV/0!	0.00020081	0.000932467	reticuline oxidase-like protein precursor, putative, expressed	1.33037	3.65024	0	0
LOC_Os06g36520	831.863	8.54453	97.3562	1.84356e-70	2.39286e-68	GDSL-like lipase/acylhydrolase, putative, expressed	28.6007	26.8704	0.0727902	0.36042
LOC_Os06g39390	105.484	1.16988	90.1671	1.37358e-12	1.63384e-11	transferase family protein, putative, expressed	2.62875	3.43223	0.0454161	0
LOC_Os06g40070	95.4318	2.28158	41.8272	3.832e-10	3.7296e-09	NADP-dependent oxidoreductase, putative, expressed	4.43769	2.98534	0.0917803	0.03654
LOC_Os06g40780	170.51	0.526761	323.695	3.66406e-21	7.73049e-20	MONOCULM 1, putative, expressed	4.04327	4.15846	0	0.0283433
LOC_Os06g41050	36.6915	1.16988	31.3636	0.000227282	0.001043	expressed protein	0.87103	0.775528	0.0389512	0
LOC_Os06g41090	107.127	13.1659	8.13673	0.00365781	0.0128497	anthranilate phosphoribosyltransferase, putative, expressed	2.70339	1.30068	0.150727	0.23035
LOC_Os06g41700	210.247	1.63846	128.32	7.28383e-24	1.81114e-22	expansin precursor, putative, expressed	7.92407	8.51361	0.0388189	0.0637348
LOC_Os06g41980	47.5854	2.28158	20.8564	6.99066e-05	0.00035527	LYK8, putative, expressed	1.28619	1.06954	0.0628268	0.0239578
LOC_Os06g42020	1436.42	13.809	104.021	2.52871e-103	6.61726e-101	CSLA9 - cellulose synthase-like family A, expressed	34.9371	31.4504	0.244898	0.250985
LOC_Os06g42630	45.6572	1.16988	39.0274	2.05509e-05	0.000114344	B3 DNA binding domain containing protein, expressed	2.00926	1.82042	0.0895979	0
LOC_Os06g42840	76.2294	0	#DIV/0!	0.000247769	0.0011296	expressed protein	19.0105	6.96212	1.02381e-10	3.5871e-26
LOC_Os06g43430	59.8487	7.66554	7.8075	0.00050783	0.00217913	cytochrome P450, putative, expressed	2.08226	1.31213	0.13052	0.210963
LOC_Os06g43930	28.7668	1.05352	27.3053	0.00181044	0.00684777	OsProCP2 - Putative Lysosomal Pro-x Carboxypeptidase homologue, expressed	0.592881	0.718493	0	0.0393495
LOC_Os06g44860	51.9515	2.75016	18.8904	4.41699e-05	0.000232485	OsSPL10 - SBP-box gene family member, expressed	1.19253	1.65461	0.038219	0.0604355
LOC_Os06g45410	73.6257	3.97821	18.5072	0.000255716	0.00116192	MYB family transcription factor, putative, expressed	3.31037	1.64499	0.143587	0.0611987
LOC_Os06g45870	95.3243	1.1117	85.7465	2.47185e-11	2.68348e-10	expressed protein	2.59054	2.62902	0.0288958	0.0253498
LOC_Os06g45940	140.69	19.2511	7.30814	8.37056e-06	4.92594e-05	potassium transporter, putative, expressed	1.79403	2.8418	0.219037	0.275568
LOC_Os06g46020	54.4785	0	#DIV/0!	7.78995e-08	5.98145e-07	expressed protein	8.04053	6.07511	0	0
LOC_Os06g46149	90.4946	3.27692	27.6157	8.50333e-09	7.28995e-08	serine/arginine repetitive matrix protein 1, putative, expressed	3.29874	3.28585	0.0627827	0.130049
LOC_Os06g46550	40.0076	4.8572	8.23675	0.00403142	0.0140209	expressed protein	3.03223	3.30163	0.119473	0.467399
LOC_Os06g46990	276.363	4.56315	60.564	2.17904e-27	6.38734e-26	expressed protein	7.4175	6.80154	0.133869	0.0366006
LOC_Os06g47620	48.6938	4.62133	10.5368	0.000467386	0.00202027	peptidase, putative, expressed	1.18532	1.11326	0.145922	0.0226844
LOC_Os06g47770	269.178	15.7965	17.0403	3.94608e-19	7.44456e-18	expressed protein	4.90465	5.86745	0.332764	0.163884
LOC_Os06g48210	71.7742	13.5763	5.28674	0.00112912	0.00447741	DEAD-box ATP-dependent RNA helicase, putative, expressed	2.06152	1.23482	0.151025	0.322103
LOC_Os06g48250	74.0187	4.74085	15.6129	3.14635e-06	1.96983e-05	ATPase, putative, expressed	1.7477	2.0274	6.35704e-30	0.181384
LOC_Os06g49060	76.4105	1.1117	68.7331	4.79996e-09	4.21071e-08	ternary complex factor MIP1, putative, expressed	1.96613	1.57058	0.0245492	0.0211569
LOC_Os06g50950	41.2511	8.1923	5.03535	0.0149098	0.0445046	GDSL-like lipase/acylhydrolase, putative, expressed	1.2244	1.40053	0.157988	0.257462
LOC_Os06g51110	432.423	0.526761	820.909	1.75708e-49	1.20286e-47	cyclin, putative, expressed	11.4639	9.93591	0	0.0210058
LOC_Os06g51370	58.8446	0	#DIV/0!	1.9027e-08	1.57865e-07	OsSCP38 - Putative Serine Carboxypeptidase homologue, expressed	1.59696	1.94827	0	0
LOC_Os07g01490	932.49	23.2262	40.1483	4.53832e-42	2.39453e-40	kinesin motor domain containing protein, putative, expressed	13.8109	17.1073	0.434938	0.170263
LOC_Os07g02280	148.298	11.5274	12.8649	2.55797e-10	2.52905e-09	pentatricopeptide, putative, expressed	3.43082	3.5073	0.165052	0.249408
LOC_Os07g03150	419.85	9.36218	44.8453	2.96138e-36	1.27445e-34	H-BTB5 - Bric-a-Brac, Tramtrack, Broad Complex BTB domain with H family conserved sequence, expressed	9.12917	9.13438	0.135331	0.171897
LOC_Os07g03770	132.722	2.63381	50.3918	2.30211e-08	1.89165e-07	Homeobox domain containing protein, expressed	5.09851	3.00705	0	0.122491
LOC_Os07g03990	196.78	37.4455	5.25511	7.33519e-08	5.65974e-07	leucine-rich repeat family protein, putative, expressed	2.84623	2.76848	0.49077	0.335773
LOC_Os07g04730	45.9857	3.86186	11.9077	0.000595221	0.00251573	expressed protein	1.40543	0.793612	0.0560966	0.0839735
LOC_Os07g05024	423.66	9.77258	43.3519	5.03401e-36	2.1465e-34	expressed protein	13.7027	11.7471	0.147387	0.305424
LOC_Os07g05060	74.2613	1.58028	46.9924	3.22582e-08	2.60579e-07	expressed protein	2.78199	1.82602	0	0.0847818
LOC_Os07g05110	25.3648	1.16988	21.6816	0.00836582	0.026776	PLA IIIA/PLP7, putative, expressed	1.2745	0.478617	0.0671955	2.27412e-120
LOC_Os07g05670	41.202	0	#DIV/0!	3.65155e-05	0.000194788	expressed protein	1.16445	2.5008	0	0
LOC_Os07g05690	115.113	2.69198	42.7615	3.26786e-05	0.000175852	expressed protein	2.47384	5.07799	0.0387723	0.100124
LOC_Os07g06090	145.059	19.3093	7.51239	8.45937e-08	6.47096e-07	expressed protein	3.73069	3.89414	0.363408	0.413354
LOC_Os07g06840	37.1828	4.8572	7.65519	0.00684461	0.0224299	gibberellin receptor GID1L2, putative, expressed	1.17181	1.3992	0.0569016	0.179868
LOC_Os07g06880	76.9018	13.3404	5.76458	0.00035892	0.00158759	gibberellin receptor GID1L2, putative, expressed	2.55394	2.33746	0.352007	0.316147
LOC_Os07g07530	150.294	7.37149	20.3886	1.58774e-12	1.87894e-11	expressed protein	3.76719	3.71599	0.20028	0.0857632
LOC_Os07g08360	38.4847	3.39327	11.3415	0.00177193	0.00671541	expressed protein	1.98972	1.8065	0.181317	0.074222
LOC_Os07g09050	242.748	4.79903	50.5827	2.45891e-23	5.94555e-22	exostosin family protein, putative, expressed	5.08205	4.05694	0.0205569	0.118711
LOC_Os07g09190	29.9919	3.68733	8.13377	0.0160793	0.0474842	transketolase, putative, expressed	0.643519	0.386908	1.89628e-95	0.0983575
LOC_Os07g09280	256.534	5.5585	46.1517	3.29059e-24	8.30943e-23	expressed protein	14.8331	11.4564	0.219502	0.200505
LOC_Os07g09490	202.368	6.37931	31.7226	2.4442e-11	2.65435e-10	ATPase, putative, expressed	4.5226	6.82561	0.0336922	0.236061
LOC_Os07g10050	79.0695	28.3161	2.79239	0.0133729	0.0404188	retrotransposon protein, putative, unclassified, expressed	0.571434	0.849874	0.287307	0.11619
LOC_Os07g11020	192.979	1.1117	173.589	1.5554e-17	2.64941e-16	rc - bHLH transcription factor regulating proanthocyanidin production in seeds, expressed	3.91799	5.714	0.0234003	0.0194654
LOC_Os07g12710	54.3434	0	#DIV/0!	8.00779e-08	6.14e-07	GIY-YIG catalytic domain containing protein, putative, expressed	2.06465	1.68839	0	0
LOC_Os07g12900	146.708	24.2829	6.04162	7.04922e-07	4.82473e-06	cadmium/zinc-transporting ATPase, putative, expressed	2.42509	2.39703	0.291026	0.328273
LOC_Os07g13260	171.637	10.4157	16.4786	6.96942e-13	8.54366e-12	dof zinc finger domain containing protein, putative, expressed	4.75339	5.81254	0.205968	0.29109
LOC_Os07g13634	118.558	5.03173	23.5621	1.20079e-10	1.23149e-09	cytokinin-N-glucosyltransferase 1, putative, expressed	3.34429	3.02558	0.114735	0.0961314
LOC_Os07g14740	145.36	1.58028	91.9835	2.05059e-16	3.22226e-15	harpin-induced protein 1 domain containing protein, expressed	8.05691	5.72597	0	0.115197
LOC_Os07g15280	62.6919	0	#DIV/0!	6.42936e-09	5.57675e-08	expressed protein	3.48585	3.06805	0	0
LOC_Os07g15400	124.73	0	#DIV/0!	7.68041e-13	9.36571e-12	expressed protein	34.8553	21.723	0	0
LOC_Os07g18750	51.4818	1.16988	44.0062	0.00774762	0.0250135	LTPL42 - Protease inhibitor/seed storage/LTP family protein precursor, expressed	5.18882	1.63352	0.117504	0
LOC_Os07g19444	83.1869	10.1216	8.21872	2.15863e-05	0.000119715	regulatory protein, putative, expressed	2.13671	2.2584	0.26057	0.139177
LOC_Os07g22400	691.861	4.79903	144.167	7.23653e-65	8.01428e-63	POLA3 - Putative DNA polymerase alpha complex subunit, expressed	15.3098	16.6089	0.0229985	0.144741
LOC_Os07g22580	143.662	0	#DIV/0!	3.95267e-19	7.45266e-18	rhoGAP domain containing protein, expressed	4.28037	3.84009	0	0
LOC_Os07g22650	167.135	17.4963	9.55261	6.98702e-10	6.62155e-09	expressed protein	4.25799	4.5686	0.26626	0.443217
LOC_Os07g23770	23.9278	0	#DIV/0!	0.000851129	0.00347269	expressed protein	2.17748	1.55994	0	0
LOC_Os07g26900	142.861	3.21874	44.384	1.78917e-14	2.48744e-13	alpha-galactosidase precursor, putative, expressed	4.36361	4.9411	0.0305796	0.124658
LOC_Os07g26960	30.2897	1.05352	28.7509	0.00118674	0.00468131	kinesin-like protein, identical, putative, expressed	1.78465	2.69265	0	0.0934416
LOC_Os07g28920	69.7293	20.7701	3.3572	0.00958312	0.0302111	expressed protein	1.36456	1.26484	0.387383	0.232787
LOC_Os07g29190	234.399	2.2234	105.424	1.27469e-25	3.44114e-24	expressed protein	10.934	8.53538	0.0677616	0.0542819
LOC_Os07g33360	679.141	11.0588	61.4117	2.55651e-56	2.21217e-54	expressed protein	13.9593	12.6417	0.160334	0.168913
LOC_Os07g33370	198.555	1.1117	178.605	2.3083e-23	5.59387e-22	IQ calmodulin-binding motif family protein, expressed	3.10285	2.67339	0.014639	0.0125949
LOC_Os07g33480	41.0301	1.1117	36.9075	7.42239e-05	0.000374862	cytochrome P450 domain containing protein, expressed	0.827271	0.612747	0.018936	0.0170155
LOC_Os07g33550	97.8114	18.0199	5.42797	7.71043e-05	0.000388502	cytochrome P450, putative, expressed	1.65343	1.75851	0.32046	0.162523
LOC_Os07g34620	25.6626	2.16522	11.8522	0.0121423	0.037195	expressed protein	0.767273	0.916986	0.0447116	0.0684321
LOC_Os07g34720	65.2189	3.21874	20.2622	5.55237e-05	0.00028758	harpin-induced protein 1 domain containing protein, expressed	4.73597	2.50892	0.067885	0.222493
LOC_Os07g34830	96.9056	5.03173	19.2589	1.80118e-08	1.49863e-07	ankyrin repeat family protein, putative, expressed	2.07328	1.95922	0.0914904	0.0741574
LOC_Os07g35660	67.9454	4.62133	14.7026	6.70199e-06	4.00429e-05	TKL_IRAK_DUF26-lc.21 - DUF26 kinases have homology to DUF26 containing loci, expressed	1.3671	1.50871	0.129832	0.0164625
LOC_Os07g35680	165.459	8.60271	19.2334	4.84206e-13	6.00612e-12	TKL_IRAK_DUF26-lc22 - DUF26 kinases have homology to DUF26 containing loci, expressed	3.34883	3.07616	0.0455492	0.206958
LOC_Os07g35690	42.6021	2.2234	19.1608	0.000882794	0.00359105	TKL_IRAK_DUF26-lc.3 - DUF26 kinases have homology to DUF26 containing loci, expressed	1.18613	0.558837	0.0457375	0.0384596
LOC_Os07g36630	100.83	25.4496	3.96194	0.000584061	0.00247385	CSLF8 - cellulose synthase-like family F; beta1,3;1,4 glucan synthase, expressed	1.7855	1.55187	0.469306	0.200981
LOC_Os07g39000	31.1095	1.1117	27.9838	0.000982521	0.00395507	expressed protein	1.37723	1.52663	0.0534024	0.0425486
LOC_Os07g39020	8753.88	17.9067	488.86	1.80167e-192	2.08795e-189	OsSub53 - Putative Subtilisin homologue, expressed	165.794	189.238	0.177971	0.391481
LOC_Os07g39950	14.7595	0	#DIV/0!	0.0141455	0.0424967	mitotic checkpoint protein, putative, expressed	0.716507	0.628644	0	0
LOC_Os07g40160	65.8053	1.05352	62.4622	8.29842e-08	6.35084e-07	expressed protein	3.37795	3.60173	0	0.0665244
LOC_Os07g42510	215.387	4.33044	49.7379	4.31205e-21	9.06228e-20	AP2 domain containing protein, expressed	7.28266	6.44246	0.0681785	0.141369
LOC_Os07g42924	344.465	2.63381	130.786	2.43184e-36	1.05074e-34	dehydrogenase, putative, expressed	10.0136	7.9143	0	0.111282
LOC_Os07g43370	80.4205	3.3351	24.1134	1.00644e-07	7.63285e-07	amine oxidase family protein, putative, expressed	2.54045	2.39657	0.0945066	0.0727641
LOC_Os07g43700	159.742	23.6397	6.75734	7.4395e-08	5.73407e-07	lactate/malate dehydrogenase, putative, expressed	3.69443	3.57751	0.366301	0.469204
LOC_Os07g44360	177.182	0.526761	336.361	6.51026e-22	1.44199e-20	serine/threonine-protein kinase Haspin, putative, expressed	4.03168	3.62855	0	0.0199043
LOC_Os07g44690	1598.57	6.72837	237.586	2.12222e-122	7.91541e-120	HSF-type DNA-binding domain containing protein, expressed	49.8912	47.5097	0.193292	0.12466
LOC_Os07g45370	32.9518	3.80368	8.66313	0.00907149	0.0287574	expressed protein	0.738532	0.352704	0.036301	0.0721154
LOC_Os07g46190	34.4348	0	#DIV/0!	3.03096e-05	0.000163783	pectinesterase, putative, expressed	1.17291	2.1896	0	0
LOC_Os07g46480	768.539	6.02708	127.514	3.84359e-63	4.07584e-61	eukaryotic aspartyl protease domain containing protein, expressed	24.5233	20.28	0.100166	0.154142
LOC_Os07g46540	1369.9	10.4739	130.792	1.03557e-103	2.73196e-101	condensin complex subunit 1, putative, expressed	15.3856	14.2968	0.0809886	0.0911475
LOC_Os07g46780	63.2998	17.2022	3.67974	0.0101545	0.0317898	tyrosine-specific transport protein, putative, expressed	1.67018	1.1357	0.311784	0.282102
LOC_Os07g47080	237.04	1.1117	213.223	1.07699e-27	3.20324e-26	expressed protein	13.91	12.0672	0.0575562	0.0507209
LOC_Os07g47090	153.813	0	#DIV/0!	2.17116e-20	4.406e-19	KIP1, putative, expressed	5.95309	5.90433	0	0
LOC_Os07g47750	276.593	3.3351	82.934	9.82474e-29	3.06836e-27	POEI49 - Pollen Ole e I allergen and extensin family protein precursor, expressed	18.4194	18.7562	0.214278	0.176096
LOC_Os07g48020	30.7626	0	#DIV/0!	0.000100824	0.000497284	peroxidase precursor, putative, expressed	1.10125	1.10509	0	0
LOC_Os07g48030	88.5203	0	#DIV/0!	7.2029e-08	5.56096e-07	peroxidase precursor, putative, expressed	4.15109	2.1984	0	0
LOC_Os07g48170	160.494	22.528	7.12419	3.96228e-08	3.16602e-07	nucleotidyltransferase, putative, expressed	2.4311	2.24197	0.214795	0.294669
LOC_Os07g48460	23.5133	0.584938	40.1979	0.00332416	0.0117873	stress responsive protein, putative, expressed	0.871203	0.574893	0.0266273	5.41697e-30
LOC_Os07g48596	47.0849	9.18765	5.12481	0.0139685	0.0420505	Myb transcription factor, putative, expressed	1.96639	0.990017	0.113122	0.317664
LOC_Os07g48650	272.362	0	#DIV/0!	3.22807e-06	2.01611e-05	OsSub54 - Putative Subtilisin homologue, expressed	2.95452	7.44689	0	0
LOC_Os07g48760	79.8125	1.16988	68.2231	1.68599e-09	1.54239e-08	CAMK_KIN1/SNF1/Nim1_like.32 - CAMK includes calcium/calmodulin depedent protein kinases, expressed	1.98799	2.28729	0.0574617	0
LOC_Os07g48830	119.077	12.4646	9.55325	1.5235e-07	1.12714e-06	glycosyl transferase 8 domain containing protein, putative, expressed	3.24208	4.30911	0.189123	0.443759
LOC_Os07g49070	60.2908	5.5585	10.8466	9.52371e-05	0.000472097	expressed protein	1.29706	1.50977	0.112204	0.0934598
LOC_Os08g01100	1140.77	3.86186	295.393	5.40301e-100	1.29687e-97	HMG1/2, putative, expressed	53.5342	57.3117	0.141294	0.15667
LOC_Os08g01400	35.6783	1.69664	21.0288	0.000595265	0.00251573	expressed protein	0.918453	1.79971	0.0540829	0.0425329
LOC_Os08g01680	839.146	31.538	26.6075	6.77756e-53	5.19918e-51	WD domain, G-beta repeat domain containing protein, expressed	14.8044	16.4123	0.45558	0.462646
LOC_Os08g02094	347.535	4.03639	86.1004	2.5916e-35	1.06584e-33	GDSL-like lipase/acylhydrolase, putative, expressed	10.8517	12.5518	0.17901	0.0354297
LOC_Os08g02210	207.358	11.996	17.2856	3.64346e-15	5.29452e-14	expressed protein	7.81331	5.7866	0.217263	0.394337
LOC_Os08g02220	282.494	4.4468	63.5276	5.42996e-28	1.6467e-26	endoglucanase, putative, expressed	8.12089	7.22555	0.109627	0.0829992
LOC_Os08g02440	88.4804	0.526761	167.971	3.19197e-11	3.42855e-10	expressed protein	2.02634	1.64266	0	0.0198439
LOC_Os08g03560	280.093	2.2234	125.975	1.37906e-30	4.7154e-29	chloroplast unusual positioning protein, putative, expressed	4.44639	4.18759	0.0251439	0.0225011
LOC_Os08g03630	182.331	19.6002	9.30251	1.62628e-10	1.64089e-09	acyl-activating enzyme 14, putative, expressed	5.41904	4.16287	0.481532	0.313118
LOC_Os08g04420	97.793	20.1269	4.85881	0.000190932	0.000890678	tyrosine protein kinase domain containing protein, putative, expressed	2.81612	2.37212	0.491405	0.344565
LOC_Os08g04640	24.0721	0	#DIV/0!	0.00079004	0.00324666	expressed protein	2.17442	2.16617	0	0
LOC_Os08g04690	24.0721	0	#DIV/0!	0.00079004	0.00324666	expressed protein	2.1352	2.14026	0	0
LOC_Os08g04710	68.9862	0	#DIV/0!	9.03756e-10	8.48553e-09	expressed protein	4.15429	5.14224	0	0
LOC_Os08g05080	72.987	0.584938	124.777	2.32098e-09	2.09729e-08	expressed protein	3.14366	3.8729	0.04804	0
LOC_Os08g05480	64.2916	9.06812	7.08984	0.000357074	0.00158027	OsFBX261 - F-box domain containing protein, expressed	2.63045	2.99418	0.437202	0.165612
LOC_Os08g05820	2314.19	16.9695	136.373	2.5505e-141	1.35674e-138	monocopper oxidase, putative, expressed	56.8343	57.3691	0.257822	0.385597
LOC_Os08g06370	38.4847	2.16522	17.774	0.000639034	0.00267873	MYB family transcription factor, putative, expressed	1.23892	1.11589	0.0336198	0.0846199
LOC_Os08g06600	557.89	4.91538	113.499	1.87424e-53	1.47974e-51	nuf2 family protein, expressed	15.4288	16.2157	0.0780797	0.140769
LOC_Os08g06620	98.4685	2.63381	37.3864	5.23791e-10	5.03451e-09	DNA polymerase delta subunit 4 family, putative, expressed	8.68993	6.07702	0	0.296653
LOC_Os08g07670	55.6545	1.16988	47.573	1.38074e-06	9.09352e-06	expressed protein	5.84594	4.81637	0.217446	0
LOC_Os08g07680	33.3171	0	#DIV/0!	4.55131e-05	0.00023878	expressed protein	3.57172	3.89084	0	0
LOC_Os08g08500	66.0079	3.86186	17.0923	6.1174e-06	3.67803e-05	reductase, putative, expressed	4.76801	4.73394	0.179785	0.227569
LOC_Os08g09380	123.756	8.54136	14.4891	1.09163e-05	6.32996e-05	OsFBX263 - F-box domain containing protein, expressed	7.61676	4.37113	0.492763	0.158539
LOC_Os08g09800	33.5966	1.1117	30.2209	0.000501186	0.00215347	WRKY105, expressed	0.576482	0.716664	0.0178988	0.0162441
LOC_Os08g09880	55.6545	13.4567	4.13581	0.00923547	0.0292287	transposon protein, putative, unclassified, expressed	1.50743	1.23835	0.313993	0.19548
LOC_Os08g10560	18.6252	0.584938	31.8413	0.0122851	0.0375604	histone-like transcription factor and archaeal histone family protein, expressed	0.533068	0.609508	0.0310563	1.26046e-66
LOC_Os08g11265	24.766	0	#DIV/0!	0.000625583	0.0026275	retrotransposon protein, putative, unclassified, expressed	1.29336	1.59848	0	0
LOC_Os08g12800	69.5082	10.5902	6.56343	0.000371975	0.00164064	glucan endo-1,3-beta-glucosidase precursor, putative, expressed	1.75701	1.24967	0.193488	0.155776
LOC_Os08g13930	281.444	14.9175	18.8667	1.33946e-20	2.73704e-19	mannose-1-phosphate guanyltransferase, putative, expressed	6.44838	5.34337	0.403591	0.0894234
LOC_Os08g14990	68.5533	21.2386	3.22776	0.0127779	0.0388741	receptor-like protein kinase 2 precursor, putative, expressed	1.0673	0.939395	0.285335	0.203908
LOC_Os08g16610	377.564	6.08526	62.0456	1.13421e-35	4.74892e-34	Rad21 / Rec8 like protein, putative, expressed	5.85443	7.27048	0.0873797	0.0764313
LOC_Os08g16660	715.808	4.38862	163.105	1.03569e-37	4.68718e-36	aspartic proteinase nepenthesin precursor, putative, expressed	19.3546	14.8527	0.0620469	0.0994522
LOC_Os08g17390	373.124	21.3582	17.4698	1.16166e-24	3.00118e-23	expressed protein	7.95125	7.20392	0.262293	0.408232
LOC_Os08g17520	78.9068	2.10704	37.449	2.50236e-08	2.04378e-07	flavonol sulfotransferase-like, putative, expressed	5.85915	5.85973	0	0.226513
LOC_Os08g18150	329.171	13.6926	24.04	4.21483e-25	1.11193e-23	WD domain, G-beta repeat domain containing protein, expressed	9.13637	9.99723	0.244134	0.378799
LOC_Os08g18880	65.4583	9.06812	7.21851	0.000296211	0.00133127	WD domain, G-beta repeat domain containing protein, expressed	1.63201	1.68691	0.249842	0.0940847
LOC_Os08g18970	22.5676	0	#DIV/0!	0.00118413	0.00467273	pectate lyase family protein, expressed	0.343752	0.736951	0	0
LOC_Os08g20200	402.474	2.69198	149.508	2.17343e-39	1.04482e-37	male sterility protein, putative, expressed	6.44414	8.15381	0.0176528	0.0617009
LOC_Os08g20410	46.6121	1.16988	39.8436	1.66732e-05	9.41901e-05	expressed protein	2.33624	1.56416	0.0956739	0
LOC_Os08g25380	78.5107	25.0423	3.13512	0.00849614	0.0271323	serine/threonine-protein kinase BRI1-like 1 precursor, putative, expressed	0.846014	1.11065	0.264516	0.220194
LOC_Os08g26840	35.9976	2.28158	15.7775	0.00115731	0.00457748	plant protein of unknown function domain containing protein, expressed	0.93748	0.736006	0.05961	0.0237751
LOC_Os08g28870	161.544	15.2729	10.5772	4.28539e-10	4.14868e-09	receptor-like protein kinase 5 precursor, putative, expressed	2.40495	2.50293	0.12752	0.227207
LOC_Os08g31340	164.283	7.31331	22.4636	7.41429e-14	9.88034e-13	heavy metal-associated domain containing protein, expressed	5.29078	4.70492	0.239794	0.132952
LOC_Os08g31740	16.3592	0	#DIV/0!	0.00810361	0.0260325	carboxyl-terminal proteinase, putative, expressed	0.254186	0.714564	0	0
LOC_Os08g31850	236.766	16.0905	14.7146	3.70031e-16	5.71768e-15	expressed protein	6.66633	8.46648	0.426544	0.389941
LOC_Os08g31930	176.218	14.7461	11.9501	1.92837e-11	2.11469e-10	BRCA1 C Terminus domain containing protein, expressed	4.3881	3.99475	0.211658	0.334132
LOC_Os08g32350	49.7347	4.33044	11.4849	0.000377872	0.00166417	expressed protein	1.90676	2.08508	0.0591173	0.199736
LOC_Os08g32360	22.1439	0	#DIV/0!	0.00141227	0.00548296	expressed protein	0.846414	1.00389	0	0
LOC_Os08g32370	36.9618	0	#DIV/0!	1.57052e-05	8.91723e-05	mucin-associated surface protein, putative, expressed	0.978384	0.732193	0	0
LOC_Os08g32400	33.3755	0	#DIV/0!	4.69799e-05	0.00024584	expressed protein	2.63556	1.94407	0	0
LOC_Os08g32410	64.8811	0	#DIV/0!	3.62543e-09	3.21953e-08	expressed protein	6.07406	3.74349	0	0
LOC_Os08g32420	25.5183	1.05352	24.2219	0.0043265	0.0149209	expressed protein	1.8656	1.62197	0	0.093764
LOC_Os08g32540	95.9875	1.1117	86.343	1.42719e-07	1.05805e-06	cyclin, putative, expressed	3.18155	5.75261	0.0555146	0.0446776
LOC_Os08g32550	27.5049	0	#DIV/0!	0.00029595	0.00133046	expressed protein	2.72372	1.24069	0	0
LOC_Os08g32600	452.292	3.92004	115.379	2.62106e-45	1.56057e-43	STE_MEKK_ste11_MAP3K.21 - STE kinases include homologs to sterile 7, sterile 11 and sterile 20 from yeast, expressed	8.78172	7.74559	0.0616563	0.0398068
LOC_Os08g32680	57.1191	1.1117	51.38	8.69298e-07	5.87909e-06	retrotransposon protein, putative, Ty3-gypsy subclass, expressed	1.63718	1.94398	0.0309283	0.0248235
LOC_Os08g33800	216.922	1.75481	123.616	1.80111e-14	2.50082e-13	MYB family transcription factor, putative, expressed	11.7503	7.65975	0.127862	2.46514e-102
LOC_Os08g34240	334.897	10.9425	30.6053	2.23867e-27	6.55618e-26	CAMK_KIN1/SNF1/Nim1_like.33 - CAMK includes calcium/calmodulin depedent protein kinases, expressed	8.47287	9.29569	0.176872	0.26923
LOC_Os08g34360	60.6869	1.63846	37.039	1.08703e-06	7.26683e-06	AP2 domain containing protein, expressed	1.79679	1.42541	0.0269872	0.0435571
LOC_Os08g34640	674.194	39.3781	17.1211	2.08974e-38	9.64582e-37	receptor-like protein kinase precursor, putative, expressed	9.06731	8.50127	0.411795	0.384808
LOC_Os08g34984	53.8122	4.33044	12.4265	0.000152663	0.000724975	DUF581 domain containing protein, expressed	2.12699	2.82834	0.0674183	0.2233
LOC_Os08g35180	40.9226	0	#DIV/0!	4.09948e-06	2.52274e-05	ECAGL4 - ECA1 gametogenesis related family protein precursor, putative, expressed	2.80457	5.31516	0	0
LOC_Os08g35760	70.2113	0	#DIV/0!	6.75631e-10	6.41039e-09	Cupin domain containing protein, expressed	3.01027	2.76492	0	0
LOC_Os08g35910	141.018	7.72372	18.2578	2.13647e-11	2.33186e-10	expressed protein	2.56543	3.4811	0.114235	0.142344
LOC_Os08g36310	169.73	8.83542	19.2102	1.91658e-13	2.46203e-12	cytochrome P450, putative, expressed	5.23097	4.6192	0.181799	0.201359
LOC_Os08g36330	200.858	3.92004	51.2388	3.69068e-20	7.38795e-19	POLE2B - Putative DNA polymerase epsilon complex subunit, expressed	5.56738	5.6861	0.101886	0.0643695
LOC_Os08g36480	53.1183	12.2287	4.34374	0.00893625	0.028373	nitrate reductase, putative, expressed	0.74139	0.883254	0.153806	0.138735
LOC_Os08g36570	494.565	9.47853	52.1774	9.62806e-43	5.22443e-41	F-box protein, putative, expressed	16.2196	14.1762	0.244914	0.203048
LOC_Os08g37345	45.3686	1.16988	38.7807	2.35586e-05	0.00012992	DNA binding protein, putative, expressed	2.83679	1.78418	0.0980182	0
LOC_Os08g37890	293.628	5.91073	49.6771	1.86235e-27	5.46891e-26	expressed protein	10.8824	11.0025	0.064392	0.260499
LOC_Os08g38080	42.4271	1.69664	25.0066	0.000113345	0.000553403	helix-loop-helix DNA-binding domain containing protein, expressed	1.64193	2.07537	0.0762833	0.0316934
LOC_Os08g38110	21.1798	0	#DIV/0!	0.00188876	0.00710425	cytokinin-O-glucosyltransferase 1, putative, expressed	0.628806	0.826457	0	0
LOC_Os08g38760	22.1439	0	#DIV/0!	0.00141227	0.00548296	expressed protein	0.701606	0.812036	2.40165e-59	3.43933e-23
LOC_Os08g38970	761.796	25.9795	29.323	6.95832e-51	5.02874e-49	transmembrane receptor, putative, expressed	10.8984	10.3784	0.273767	0.285588
LOC_Os08g39210	138.63	18.0781	7.66838	1.03872e-07	7.8586e-07	OsWAK74 - OsWAK receptor-like protein kinase, expressed	3.10129	2.83931	0.421105	0.186749
LOC_Os08g39320	26.8201	2.2234	12.0627	0.00995048	0.0312478	expressed protein	3.2569	1.86164	0.148052	0.122845
LOC_Os08g39694	228.651	31.7739	7.19621	9.31837e-11	9.61743e-10	cytochrome P450, putative, expressed	3.73258	3.73161	0.321744	0.486624
LOC_Os08g40010	26.8294	1.69664	15.8133	0.00573456	0.0191994	expressed protein	1.03806	0.951824	0.0693339	0.0297875
LOC_Os08g40270	207.683	8.60271	24.1416	4.93378e-17	8.08158e-16	lectin-like protein kinase, putative, expressed	4.62649	4.64723	0.057576	0.237531
LOC_Os08g40280	220.37	17.2022	12.8106	2.72756e-14	3.74711e-13	lectin-like protein kinase, putative, expressed	3.7354	3.65956	0.233162	0.213298
LOC_Os08g40420	476.963	15.7965	30.1942	2.25589e-36	9.76018e-35	ternary complex factor MIP1, putative, expressed	6.88023	5.76108	0.221644	0.108453
LOC_Os08g40700	27.9961	2.86651	9.76661	0.0114149	0.0352364	retrotransposon protein, putative, unclassified, expressed	1.95399	1.39763	0.242788	0.0494855
LOC_Os08g40850	261.333	10.4739	24.9509	5.25888e-21	1.09952e-19	mitochondrial carrier protein, putative, expressed	7.77846	7.3291	0.228289	0.252007
LOC_Os08g41780	52.5103	11.4692	4.57837	0.00787445	0.0253817	triacylglycerol lipase precursor, putative, expressed	1.09157	1.82429	0.170948	0.308473
LOC_Os08g41880	234.528	2.2234	105.482	5.12418e-13	6.34151e-12	nucleotide pyrophosphatase/phosphodiesterase, putative, expressed	3.97777	6.23903	0.0379748	0.0307768
LOC_Os08g42600	1267.21	6.43749	196.849	1.10291e-58	1.01097e-56	retinoblastoma-related protein-like, putative, expressed	15.5704	19.2929	0.0234622	0.10547
LOC_Os08g43390	64.6877	0.526761	122.803	2.78483e-08	2.26252e-07	cytochrome P450, putative, expressed	1.59517	1.28445	0	0.0224338
LOC_Os08g43730	490.684	3.3351	147.127	6.62233e-50	4.62125e-48	DUF630/DUF632 domains containing protein, putative, expressed	6.87197	8.15483	0.0421213	0.0361088
LOC_Os08g44050	871.831	25.8663	33.7053	2.05047e-20	4.1689e-19	ZOS8-12 - C2H2 zinc finger protein, expressed	16.3775	11.9543	0.149439	0.498968
LOC_Os08g44420	1580.1	35.3998	44.6359	8.40743e-92	1.68403e-89	kinesin-related protein, putative, expressed	21.4517	20.8047	0.358233	0.371523
LOC_Os08g44640	56.7045	1.63846	34.6084	2.84755e-06	1.79418e-05	OsSCP41 - Putative Serine Carboxypeptidase homologue, expressed	1.23912	1.4745	0.0215007	0.0365236
LOC_Os08g44750	76.4781	13.809	5.53829	0.000504837	0.002168	auxin-induced protein 5NG4, putative, expressed	2.62653	2.0549	0.310485	0.35155
LOC_Os09g01470	143.469	1.1117	129.053	4.9031e-17	8.03539e-16	expressed protein	6.02399	6.08664	0.0373259	0.0309362
LOC_Os09g01650	838.532	6.02708	139.127	9.73017e-75	1.3848e-72	peptidyl-prolyl cis-trans isomerase, FKBP-type, putative, expressed	18.7337	18.8918	0.0860506	0.134051
LOC_Os09g02160	96.7674	0	#DIV/0!	2.80563e-05	0.000152726	DEFL47 - Defensin and Defensin-like DEFL family, expressed	12.6931	31.1649	0	0
LOC_Os09g06464	34.5607	3.3351	10.3627	0.0040185	0.013985	CCT/B-box zinc finger protein, putative, expressed	1.0391	1.21722	0.105132	0.0858443
LOC_Os09g06620	17.8637	0	#DIV/0!	0.00539906	0.0181887	OsFBX307 - F-box domain containing protein, expressed	0.709493	0.655888	0	0
LOC_Os09g06680	36.7591	6.14343	5.98348	0.0131541	0.0398671	WD domain, G-beta repeat domain containing protein, expressed	1.17458	0.994414	0.167871	0.122128
LOC_Os09g07730	77.258	11.0588	6.9861	0.000116467	0.000567541	expressed protein	1.84532	2.03298	0.203855	0.213454
LOC_Os09g09490	130.791	26.9748	4.84862	1.92583e-05	0.000107521	disease resistance protein RPM1, putative, expressed	1.92209	2.20378	0.293554	0.359292
LOC_Os09g09520	29.6633	1.63846	18.1044	0.00283145	0.0102166	transporter family protein, putative, expressed	0.684444	0.814308	0.0276806	0.0446281
LOC_Os09g10690	44.8957	0	#DIV/0!	1.38701e-06	9.1329e-06	expressed protein	2.35208	1.93642	0	0
LOC_Os09g10750	284.499	13.9253	20.4303	3.64464e-21	7.69954e-20	rhodanese-like, putative, expressed	10.7887	9.82141	0.434344	0.34649
LOC_Os09g12780	186.233	2.63381	70.7089	9.66632e-20	1.89639e-18	expressed protein	13.159	13.2761	0	0.266602
LOC_Os09g13680	29.4515	1.58028	18.6368	0.00307531	0.0110083	ZOS9-04 - C2H2 zinc finger protein, expressed	1.29074	1.23757	4.96953e-27	0.0906933
LOC_Os09g14550	42.6973	1.1117	38.4072	4.49029e-05	0.00023596	RNA recognition motif containing protein, putative, expressed	1.93677	2.04315	0.0617212	0.0510574
LOC_Os09g15700	95.8248	3.86186	24.8131	4.87576e-09	4.27373e-08	receptor-like protein kinase 5 precursor, putative, expressed	1.29902	1.66703	0.0470856	0.0526527
LOC_Os09g18594	815.05	30.1936	26.9941	7.88959e-52	5.84496e-50	protein kinase domain containing protein, expressed	9.57003	9.20281	0.231042	0.31559
LOC_Os09g19290	63.6253	12.2837	5.17965	0.0106995	0.0333097	retrotransposon protein, putative, unclassified, expressed	0.373198	0.704074	0.169858	0.00195464
LOC_Os09g19880	72.5725	19.7165	3.68079	0.00477254	0.0162826	expressed protein	1.26591	1.53637	0.40176	0.208189
LOC_Os09g20910	96.1533	6.20161	15.5046	7.18328e-08	5.54712e-07	expressed protein	1.38511	1.42609	0.093251	0.0492312
LOC_Os09g21380	139.035	7.84007	17.7339	4.02659e-11	4.27968e-10	expressed protein	7.21622	6.1172	0.354222	0.218579
LOC_Os09g21410	17.9988	0.526761	34.1688	0.015118	0.0450761	BED zinc finger family protein, expressed	0.7845	0.624779	0	0.0259487
LOC_Os09g21430	53.542	0.526761	101.644	5.95649e-07	4.12204e-06	ZOS9-05 - C2H2 zinc finger protein, expressed	0.508122	0.777972	0	0.00835647
LOC_Os09g21510	396.259	5.5585	71.289	5.95928e-38	2.72356e-36	STE_MEKK_ste11_MAP3K.2 - STE kinases include homologs to sterile 7, sterile 11 and sterile 20 from yeast, expressed	7.72311	7.71246	0.0969286	0.0834035
LOC_Os09g23220	87.6514	0	#DIV/0!	4.05727e-12	4.67855e-11	glycosyl hydrolases family 16, putative, expressed	3.29799	2.63573	0	0
LOC_Os09g23300	90.9275	0.526761	172.616	1.37571e-11	1.52669e-10	integral membrane protein, putative, expressed	3.1825	4.13005	0	0.0413654
LOC_Os09g23460	22.0763	1.16988	18.8707	0.00990227	0.0311114	expressed protein	1.69191	2.14705	0.196246	3.1681e-62
LOC_Os09g24490	40.2195	1.75481	22.9195	0.000197342	0.000917807	basic helix-loop-helix family protein, putative, expressed	1.12481	1.38698	0.0776786	0
LOC_Os09g24870	174.799	1.1117	157.236	1.03298e-20	2.12282e-19	expressed protein	4.3475	4.91576	0.0310853	0.0271069
LOC_Os09g25040	93.7431	5.38397	17.4115	6.90534e-08	5.35231e-07	joka8, putative, expressed	2.43105	2.64686	0.0393681	0.175875
LOC_Os09g25370	40.2778	6.61202	6.0916	0.0091382	0.0289491	deoxyhypusine synthase, putative, expressed	2.14037	1.89243	0.229264	0.262274
LOC_Os09g25380	401.995	3.3351	120.535	2.232e-41	1.1478e-39	kinesin motor protein-related, putative, expressed	10.5244	10.8586	0.0700673	0.0656549
LOC_Os09g25440	117.941	5.61667	20.9984	2.88127e-10	2.83402e-09	ZOS9-08 - C2H2 zinc finger protein, expressed	3.51201	3.29385	0.168633	0.089345
LOC_Os09g25625	266.393	0	#DIV/0!	1.47726e-33	5.64611e-32	S-adenosyl-l-methionine decarboxylase leader peptide, putative, expressed	10.8888	11.5246	5.08589e-06	5.54637e-08
LOC_Os09g25650	81.6057	27.6179	2.95481	0.0109813	0.0340631	GEX2, putative, expressed	1.01434	1.16018	0.269837	0.296544
LOC_Os09g25865	36.6823	2.69198	13.6265	0.00175481	0.00665935	expressed protein	1.62794	1.05196	0.0461907	0.120772
LOC_Os09g25890	69.846	11.0556	6.31768	0.000381234	0.00167692	trehalose-6-phosphate synthase, putative, expressed	1.40183	0.878168	0.280407	0.0164642
LOC_Os09g26760	145.357	6.67019	21.792	2.11104e-12	2.47207e-11	DNA repair metallo-beta-lactamase family protein, expressed	2.20006	2.78219	0.0910258	0.0802897
LOC_Os09g26780	100.163	16.0905	6.22498	2.61627e-05	0.000143235	zinc-finger protein, putative, expressed	3.35535	3.89408	0.483575	0.447185
LOC_Os09g26920	94.6488	35.3417	2.67811	0.0112538	0.0348018	OsSub57 - Putative Subtilisin homologue, expressed	1.48794	1.81753	0.45251	0.495922
LOC_Os09g27340	79.398	0.526761	150.729	3.82899e-10	3.72778e-09	ATPase, putative, expressed	1.88141	2.11902	0	0.0228791
LOC_Os09g27940	62.5476	3.7455	16.6994	1.44825e-05	8.25272e-05	aspartic proteinase nepenthesin-1 precursor, putative, expressed	1.47674	1.13995	0.025064	0.101895
LOC_Os09g27990	80.1411	18.2558	4.3899	0.00136068	0.00530298	annexin, putative, expressed	2.49331	2.21052	0.418824	0.418616
LOC_Os09g28120	204.358	9.42035	21.6932	2.17805e-16	3.41758e-15	OsFBX330 - F-box domain containing protein, expressed	6.28552	5.76865	0.21867	0.209074
LOC_Os09g28200	211.193	1.63846	128.897	6.20713e-24	1.55054e-22	HSF-type DNA-binding domain containing protein, expressed	6.3168	6.00775	0.0367399	0.0574754
LOC_Os09g28390	357.483	15.7965	22.6305	1.23726e-26	3.50332e-25	cytochrome P450, putative, expressed	8.2715	10.0736	0.43122	0.208469
LOC_Os09g29010	15.0389	0	#DIV/0!	0.0127595	0.0388252	retrotransposon protein, putative, Ty3-gypsy subclass	0.46389	0.557449	7.95621e-08	1.15841e-05
LOC_Os09g29130	222.673	3.16057	70.4535	4.41756e-23	1.04784e-21	ZF-HD protein dimerisation region containing protein, expressed	5.57126	6.33379	5.55225e-86	0.119807
LOC_Os09g29310	100.87	12.4064	8.13045	0.000101676	0.000500881	zinc finger, C3HC4 type domain containing protein, expressed	3.95364	2.36307	0.148753	0.452639
LOC_Os09g29360	292.375	5.44214	53.7242	7.47554e-28	2.24398e-26	helix-loop-helix DNA-binding protein, putative, expressed	10.1057	9.71588	0.0888606	0.179802
LOC_Os09g29390	33.6549	0.526761	63.8902	0.000191942	0.000894746	plastocyanin-like domain containing protein, putative, expressed	1.6946	1.42815	0	0.0466312
LOC_Os09g29540	93.2426	3.39327	27.4786	4.45702e-09	3.92472e-08	OsWAK82 - OsWAK receptor-like cytoplasmic kinase OsWAK-RLCK, expressed	1.91808	1.63756	0.0693765	0.0310153
LOC_Os09g29600	273.412	10.5321	25.96	3.95275e-22	8.85793e-21	OsWAK85 - OsWAK receptor-like cytoplasmic kinase OsWAK-RLCK, expressed	5.52523	5.42677	0.168251	0.164596
LOC_Os09g30090	39.6514	0	#DIV/0!	6.91796e-06	4.12346e-05	WD domain, G-beta repeat domain containing protein, expressed	1.67934	1.26998	0	0
LOC_Os09g30130	80.5249	29.6055	2.71993	0.0154544	0.0459316	CSLE6 - cellulose synthase-like family E, expressed	0.96701	1.57871	0.42231	0.301885
LOC_Os09g30250	186.685	4.97356	37.5354	9.69332e-18	1.66775e-16	OsSub58 - Putative Subtilisin homologue, expressed	2.72123	3.54559	0.0702053	0.0683447
LOC_Os09g30380	434.244	5.44214	79.7928	1.77463e-41	9.15498e-40	AP005392-AK108636 - NBS/LRR genes that are S-rich,divergent TIR, divergent NBS, expressed	6.50975	6.11715	0.0370583	0.0843862
LOC_Os09g30458	75.7842	2.16522	35.0007	6.01974e-08	4.70345e-07	subtilisin-like protease, putative, expressed	1.63029	1.18184	0.0216691	0.0503744
LOC_Os09g31350	105.785	2.86651	36.9038	7.69302e-11	7.98818e-10	expressed protein	3.15237	2.41018	0.0896822	0.0260967
LOC_Os09g32210	357.861	38.0918	9.39469	6.21336e-18	1.08048e-16	pumilio-family RNA binding repeat containing protein, expressed	4.77053	5.11955	0.392646	0.429069
LOC_Os09g32992	120.671	9.47853	12.7309	1.11151e-08	9.42689e-08	expressed protein	3.0588	2.10887	0.190017	0.136624
LOC_Os09g34180	230.503	1.63846	140.683	4.53777e-26	1.25479e-24	formin, putative, expressed	4.07947	3.84905	0.0160564	0.0261097
LOC_Os09g34250	192.988	15.037	12.8342	4.5581e-08	3.61187e-07	UDP-glucoronosyl and UDP-glucosyl transferase domain containing protein, expressed	4.06504	6.28842	0.344519	0.273546
LOC_Os09g36060	95.3703	1.16988	81.5217	1.1035e-06	7.36782e-06	endoglucanase, putative, expressed	1.42171	2.72568	0.048232	0
LOC_Os09g36080	45.2611	10.4739	4.32133	0.016459	0.0484573	cytochrome P450, putative, expressed	0.987272	1.43744	0.192585	0.237447
LOC_Os09g36110	119.145	21.1836	5.62437	1.35926e-05	7.78996e-05	OsSub59 - Putative Subtilisin homologue, expressed	2.21382	2.90877	0.220653	0.473384
LOC_Os09g36470	316.726	2.92469	108.294	1.26458e-33	4.87923e-32	retrotransposon protein, putative, unclassified, expressed	4.36041	4.26879	0.0585816	0
LOC_Os09g36740	501.661	1.63846	306.178	1.10984e-53	8.84843e-52	tetratricopeptide repeat domain containing protein, expressed	13.5363	11.6019	0.0284987	0.0445768
LOC_Os09g36790	556.121	13.1659	42.2396	6.77626e-43	3.68931e-41	expressed protein	24.0117	19.5293	0.344506	0.45543
LOC_Os09g36820	106.16	1.16988	90.7445	1.21479e-12	1.45457e-11	MCM10 - Putative minichromosome maintenance MCM protein 10, expressed	3.38906	3.70259	0.0743909	0
LOC_Os09g36930	79.5147	3.16057	25.1584	1.34027e-07	9.99553e-07	aquaporin protein, putative, expressed	3.31663	2.68941	4.20692e-124	0.191611
LOC_Os09g36950	35.3805	0	#DIV/0!	2.48677e-05	0.000136722	expressed protein	4.59249	4.06545	0	0
LOC_Os09g37320	107.858	24.3992	4.42055	0.000205115	0.000950556	retrotransposon protein, putative, unclassified, expressed	2.17844	1.75458	0.357253	0.331589
LOC_Os09g37650	152.744	30.7753	4.9632	3.32309e-06	2.07248e-05	flavin-containing monooxygenase family protein, putative, expressed	2.71492	2.03434	0.447982	0.294549
LOC_Os09g37890	34.9844	1.05352	33.2071	0.000337614	0.00150234	serine/threonine-protein kinase receptor precursor, putative, expressed	0.563983	0.943363	0	0.0372378
LOC_Os09g37920	169.343	2.2234	76.164	1.51704e-18	2.74701e-17	helicase, putative, expressed	1.96912	2.12025	0.023174	0.0205824
LOC_Os09g38110	89.598	1.05352	85.0461	1.21361e-10	1.24307e-09	RING-H2 finger protein, putative, expressed	4.72515	4.69257	0	0.0845346
LOC_Os09g38239	58.9705	1.69664	34.7573	1.62985e-06	1.06113e-05	sulfotransferase domain containing protein, expressed	2.00437	1.89728	0.0480553	0.0380463
LOC_Os09g38450	329.776	2.10704	156.511	1.72749e-27	5.08668e-26	expressed protein	6.45039	8.63956	1.86191e-27	0.0733796
LOC_Os09g38660	100.375	25.1005	3.99893	0.000570301	0.00242253	expressed protein	1.79385	2.20168	0.45393	0.326148
LOC_Os09g38710	790.093	4.33044	182.451	1.87029e-73	2.6159e-71	HEAT repeat family protein, putative, expressed	11.3377	9.95396	0.0253663	0.0642306
LOC_Os10g01570	606.633	4.56315	132.942	1.76805e-58	1.60704e-56	C-5 cytosine-specific DNA methylase, putative, expressed	18.8232	18.8034	0.182684	0.0535934
LOC_Os10g02040	150.306	0.526761	285.341	2.03722e-11	2.22653e-10	peroxidase precursor, putative, expressed	5.83622	3.54162	0	0.0300281
LOC_Os10g02100	163.54	16.7337	9.77311	6.35515e-10	6.04569e-09	peptide transporter PTR2, putative, expressed	3.86058	3.8807	0.360185	0.261195
LOC_Os10g02770	818.762	9.94712	82.3115	3.41789e-68	4.18518e-66	glycosyl hydrolases family 16, putative, expressed	25.0194	23.6286	0.232962	0.24792
LOC_Os10g03750	160.697	14.8593	10.8145	2.21878e-10	2.20309e-09	OsFBX349 - F-box domain containing protein, expressed	4.47589	3.98452	0.481242	0.131707
LOC_Os10g04290	187.891	8.01777	23.4344	1.73146e-15	2.56081e-14	transposon protein, putative, CACTA, En/Spm sub-class, expressed	1.42639	1.46393	0.0113193	0.0784908
LOC_Os10g05690	93.8782	5.32579	17.6271	6.83439e-08	5.30295e-07	transmembrane amino acid transporter protein, putative, expressed	2.13566	2.23701	0.0274695	0.174313
LOC_Os10g05980	38.6873	0	#DIV/0!	9.21825e-06	5.39738e-05	POEI13 - Pollen Ole e I allergen and extensin family protein precursor, expressed	2.08317	1.60532	4.38964e-100	8.12888e-84
LOC_Os10g06000	28.8927	1.1117	25.9897	0.00183425	0.00692814	POEI15 - Pollen Ole e I allergen and extensin family protein precursor, expressed	1.69923	1.21032	0.0285436	0.0348704
LOC_Os10g07200	45.9857	2.2234	20.6826	0.000111021	0.000543122	hsp20/alpha crystallin family protein, putative, expressed	2.16087	1.21124	0.0710664	0.0593356
LOC_Os10g07998	27.118	0	#DIV/0!	0.000293784	0.00132164	nodulin, putative, expressed	0.726854	1.22612	0	0
LOC_Os10g10180	247.501	9.47853	26.1117	2.30271e-20	4.66712e-19	methyltransferase domain containing protein, putative, expressed	9.02639	7.00216	0.258457	0.209313
LOC_Os10g10480	218.596	27.6761	7.89835	4.25925e-11	4.51513e-10	expressed protein	2.53381	2.74955	0.263875	0.263964
LOC_Os10g11354	69.6801	13.8672	5.02483	0.00128325	0.00502962	MATE efflux family protein, putative, expressed	1.61727	2.14928	0.310594	0.28578
LOC_Os10g13850	24.0629	0	#DIV/0!	0.000827535	0.00338536	POEI17 - Pollen Ole e I allergen and extensin family protein precursor, expressed	1.43507	0.861048	0	0
LOC_Os10g13900	37.5789	0	#DIV/0!	1.32285e-05	7.59199e-05	transposon protein, putative, unclassified, expressed	2.75494	1.83729	7.429e-67	6.63372e-68
LOC_Os10g13960	67.4633	3.21874	20.9595	2.22845e-06	1.42316e-05	retrotransposon protein, putative, unclassified, expressed	0.777836	0.877737	0.0114562	0.0452257
LOC_Os10g14050	81.5473	0	#DIV/0!	2.09848e-11	2.29131e-10	expressed protein	4.17396	5.62679	0	0
LOC_Os10g16974	317.181	18.9602	16.7287	3.48564e-21	7.38287e-20	cytochrome P450, putative, expressed	7.91516	6.90616	0.195574	0.481556
LOC_Os10g17489	109.804	8.83542	12.4278	5.59949e-08	4.39627e-07	UDP-glucoronosyl and UDP-glucosyl transferase domain containing protein, expressed	3.19031	3.06288	0.190301	0.212646
LOC_Os10g17780	61.7953	5.73303	10.7788	7.21341e-05	0.000365413	oxidoreductase, FAD-binding family protein, expressed	2.3908	2.1052	0.285392	0.0710198
LOC_Os10g19904	110.084	0	#DIV/0!	5.45547e-15	7.83294e-14	expressed protein	23.2801	23.3291	0	0
LOC_Os10g20450	64.5526	10.7648	5.99666	0.000817062	0.00334674	MATE efflux family protein, putative, expressed	1.93637	1.67159	0.336658	0.12375
LOC_Os10g20560	22.0855	0	#DIV/0!	0.00136943	0.00533516	DEFL81 - Defensin and Defensin-like DEFL family	2.40277	5.65168	0	0
LOC_Os10g20650	918.394	14.9207	61.5518	3.85044e-70	4.93846e-68	glucan endo-1,3-beta-glucosidase-related, putative, expressed	27.0336	26.8409	0.33226	0.357978
LOC_Os10g20710	44.4229	1.1117	39.9594	2.80422e-05	0.000152684	formin-like protein 6 precursor, putative, expressed	0.834994	0.896208	0.0203991	0.0164609
LOC_Os10g21090	54.4877	0	#DIV/0!	7.44563e-08	5.73744e-07	ATP binding protein, putative, expressed	1.08896	1.03329	0	2.03495e-74
LOC_Os10g21860	28.5549	0	#DIV/0!	0.000199106	0.000924951	expressed protein	2.0108	1.91585	0	0
LOC_Os10g23050	139.855	0	#DIV/0!	1.23006e-18	2.23735e-17	helix-loop-helix DNA-binding protein, putative, expressed	5.44969	4.28524	0	6.65087e-78
LOC_Os10g23060	68.7652	4.21409	16.3179	6.0893e-06	3.66318e-05	expressed protein	3.03486	2.87801	0	0.259805
LOC_Os10g23230	30.7042	1.16988	26.2457	0.00104104	0.00416841	AT hook-containing MAR binding 1, putative, expressed	2.04693	3.15144	0.172927	0
LOC_Os10g25010	48.8197	11.4692	4.25659	0.0155263	0.0461155	OsCML8 - Calmodulin-related calcium sensor protein, expressed	2.5403	1.75037	0.289748	0.482718
LOC_Os10g25020	16.7062	0	#DIV/0!	0.0121305	0.0371652	red chlorophyll catabolite reductase, putative, expressed	0.756301	2.51909	1.04097e-12	2.62125e-17
LOC_Os10g25340	22.4908	0	#DIV/0!	0.00125657	0.00493528	GDSL-like lipase/acylhydrolase, putative, expressed	0.776847	1.02382	0	0
LOC_Os10g25430	104.425	2.10704	49.56	3.38424e-11	3.62426e-10	Ser/Thr protein phosphatase family protein, putative, expressed	4.65543	4.50388	0	0.133554
LOC_Os10g26280	445.435	2.33975	190.377	2.30219e-47	1.45621e-45	ORC3 - Putative origin recognition complex subunit 3, expressed	8.67688	8.59351	0.0791656	0
LOC_Os10g26290	32.132	0	#DIV/0!	6.94332e-05	0.000353085	transferase family protein, putative, expressed	1.40583	0.930681	0	0
LOC_Os10g26340	32.1995	2.2234	14.4821	0.00290788	0.0104679	cytochrome P450, putative, expressed	1.16709	0.750758	0.0567189	0.0398152
LOC_Os10g27280	69.017	4.33044	15.9376	6.29575e-06	3.77757e-05	thaumatin, putative, expressed	3.5749	2.15476	0.0774329	0.185891
LOC_Os10g28000	66.1614	18.8407	3.51162	0.00948021	0.0299303	glutathione reductase, putative, expressed	1.88055	2.49349	0.492223	0.468068
LOC_Os10g28330	862.012	10.7098	80.4885	2.7728e-70	3.57042e-68	ZOS10-04 - C2H2 zinc finger protein, expressed	25.3996	29.5128	0.104174	0.427424
LOC_Os10g28630	524.68	15.2147	34.485	2.67498e-40	1.32925e-38	homocysteine S-methyltransferase protein, putative, expressed	15.7724	15.3673	0.210772	0.462266
LOC_Os10g28680	55.24	12.345	4.47467	0.00691609	0.0226367	DUF581 domain containing protein, expressed	1.84708	1.52692	0.362179	0.209986
LOC_Os10g29020	28.4198	2.86651	9.91442	0.0099703	0.0312918	ATBPM2, putative, expressed	1.40284	1.59384	0.220557	0.0471186
LOC_Os10g29050	67.1563	4.33044	15.508	9.4975e-06	5.54887e-05	MBTB43 - Bric-a-Brac, Tramtrack, Broad Complex BTB domain with Meprin and TRAF Homology MATH domain, expressed	2.60007	1.61414	0.071164	0.150985
LOC_Os10g30150	46.9406	2.2234	21.1121	0.00336361	0.0119207	universal stress protein domain containing protein, putative, expressed	3.75223	1.52855	0.0859582	0.0677223
LOC_Os10g30210	55.5194	12.1123	4.5837	0.00664441	0.0218575	expressed protein	1.53594	1.35182	0.209414	0.270088
LOC_Os10g30280	767.636	1.63846	468.511	4.49459e-77	6.78349e-75	OsFBX386 - F-box domain containing protein, expressed	26.4741	27.1694	0.0366032	0.0648472
LOC_Os10g30530	216.072	22.1176	9.76921	2.74082e-12	3.19343e-11	lectin-like receptor kinase, putative, expressed	4.50111	3.86259	0.318656	0.332935
LOC_Os10g30560	32.9026	0.526761	62.4622	0.00023054	0.00105751	UDP-glucoronosyl and UDP-glucosyl transferase domain containing protein, expressed	0.820129	0.878446	0	0.027334
LOC_Os10g31930	177.876	7.54919	23.5622	7.80646e-15	1.1115e-13	shugoshin-1, putative, expressed	5.3404	4.97007	0.0853923	0.244153
LOC_Os10g31990	74.0187	13.6926	5.40573	0.0006828	0.00284325	retrotransposon protein, putative, unclassified, expressed	0.718001	0.828027	0.0856679	0.133561
LOC_Os10g32070	19.2515	0	#DIV/0!	0.00338021	0.0119769	GATA zinc finger domain containing protein, expressed	0.437782	0.749329	0	0
LOC_Os10g32170	123.231	0.526761	233.942	7.42269e-13	9.0719e-12	xyloglucan galactosyltransferase KATAMARI1, putative, expressed	2.26077	3.51583	0	0.0209873
LOC_Os10g32470	145.974	5.08991	28.6791	1.60681e-13	2.08058e-12	expressed protein	2.3399	2.86236	0.104499	0.0358912
LOC_Os10g33460	24.4191	1.63846	14.9037	0.0101042	0.0316509	alcohol oxidase, putative, expressed	0.477893	0.521869	0.0262505	0.0306909
LOC_Os10g33900	212.013	12.1705	17.4202	1.20852e-15	1.80799e-14	possible lysine decarboxylase domain containing protein, expressed	8.15735	7.44406	0.359625	0.363071
LOC_Os10g34170	157.463	26.4481	5.95368	0.000176766	0.000830687	glutaredoxin domain containing protein, putative, expressed	2.30891	3.86103	0.376345	0.435635
LOC_Os10g35580	672.072	4.03639	166.503	6.81744e-65	7.576e-63	ATEB1A-like microtubule associated protein, putative, expressed	24.5133	23.7064	0.200924	0.0278428
LOC_Os10g36420	98.8246	10.4739	9.43534	1.80933e-06	1.17071e-05	YABBY domain containing protein, putative, expressed	4.07557	3.31681	0.274418	0.328045
LOC_Os10g38710	42.0801	2.69198	15.6316	0.000471511	0.00203567	glutathione S-transferase, putative, expressed	1.99843	2.31975	0.0654127	0.146665
LOC_Os10g38740	47.1801	2.33975	20.1646	7.36821e-05	0.000372474	glutathione S-transferase, putative, expressed	1.38483	1.46282	0.104658	3.75749e-97
LOC_Os10g38780	38.1285	2.10704	18.0957	0.000738541	0.00305182	glutathione S-transferase, putative, expressed	1.90071	1.18249	2.62925e-90	0.114558
LOC_Os10g39300	21.1214	0	#DIV/0!	0.0021277	0.00790402	aspartic proteinase nepenthesin, putative, expressed	0.375758	1.03102	4.70183e-117	2.73364e-75
LOC_Os10g39550	20.8328	0	#DIV/0!	0.00212301	0.0078884	MYB family transcription factor, putative, expressed	0.949446	1.13534	0	0
LOC_Os10g39740	43.1793	1.05352	40.9857	3.99737e-05	0.000211945	glutathione S-transferase, putative, expressed	1.72908	1.77782	0	0.0734578
LOC_Os10g39750	29.1721	0.584938	49.8721	0.000672229	0.00280375	inducer of CBF expression 2, putative, expressed	1.05703	0.882776	0.0369979	0
LOC_Os10g39770	116.919	25.0423	4.66884	6.39393e-05	0.00032756	zinc finger, C3HC4 type, domain containing protein, expressed	1.85431	1.99258	0.35137	0.291181
LOC_Os10g39800	83.1593	4.03639	20.6024	1.1866e-07	8.89856e-07	expressed protein	5.1326	3.55305	0.285723	0.0480213
LOC_Os10g39850	215.261	3.86186	55.7403	1.18254e-21	2.57187e-20	zinc finger, C3HC4 type domain containing protein, expressed	5.10225	4.82682	0.0651285	0.0744202
LOC_Os10g40280	54.0057	9.00995	5.994	0.00226693	0.00837715	expressed protein	1.63372	1.58671	0.291804	0.154223
LOC_Os10g40324	363.609	30.3068	11.9976	9.52965e-21	1.9621e-19	expressed protein	4.05206	3.70419	0.318876	0.184047
LOC_Os10g40614	221.703	0	#DIV/0!	2.37523e-28	7.31947e-27	LTPL147 - Protease inhibitor/seed storage/LTP family protein precursor, expressed	13.5083	10.1304	0	0
LOC_Os10g41250	102.104	17.9035	5.703	0.00184142	0.00694955	glycoprotein, putative, expressed	3.34044	1.8308	0.428457	0.28997
LOC_Os10g42270	37.9351	0	#DIV/0!	1.12549e-05	6.51697e-05	expressed protein	2.42724	2.32739	0	0
LOC_Os10g42400	63.395	14.5103	4.36898	0.00405944	0.0141018	expressed protein	1.45973	1.68227	0.329567	0.237813
LOC_Os10g42660	426.012	1.05352	404.369	1.51178e-47	9.71401e-46	expressed protein	16.4562	14.3845	0	0.0598508
LOC_Os10g42800	27.7443	1.1117	24.9567	0.00221454	0.00819381	AMP-binding enzyme, putative, expressed	0.504318	1.10478	0.0380632	0.0306883
LOC_Os11g01360	54.6904	0	#DIV/0!	7.14316e-08	5.52008e-07	aspartic proteinase precursor, putative, expressed	12.6252	10.8971	2.11289e-15	5.37026e-06
LOC_Os11g01480	282.12	13.809	20.4302	6.79679e-21	1.41287e-19	MYB family transcription factor, putative, expressed	9.20038	7.15388	0.291824	0.327534
LOC_Os11g01570	59.1148	9.1263	6.47741	0.000906428	0.00367782	PMR5, putative, expressed	1.55864	1.6809	0.313866	0.0932381
LOC_Os11g01620	564.076	19.3093	29.2127	6.71123e-41	3.40802e-39	inactive receptor kinase At2g26730 precursor, putative, expressed	8.40627	9.82223	0.223907	0.256226
LOC_Os11g02270	45.7155	7.43283	6.15049	0.00626962	0.0207574	expressed protein	1.67775	1.11469	0.0336372	0.324174
LOC_Os11g02740	334.05	1.63846	203.88	3.41957e-37	1.5263e-35	expressed protein	6.44119	6.5603	0.0162704	0.026207
LOC_Os11g03390	63.1831	4.74085	13.3274	3.45672e-05	0.000185462	FHA domain containing protein, putative, expressed	2.40196	2.50211	5.75947e-36	0.276497
LOC_Os11g03430	213.004	1.63846	130.003	3.61639e-24	9.12505e-23	CDC45B - Putative DNA replication initiation protein, expressed	4.2541	4.52263	0.0219271	0.029083
LOC_Os11g03440	42.5714	0.526761	80.8173	1.39415e-05	7.97297e-05	myb-like DNA-binding domain containing protein, putative, expressed	1.21405	1.85854	4.01473e-08	0.02439
LOC_Os11g03450	73.0453	2.86651	25.4823	2.6488e-07	1.90705e-06	expressed protein	7.8416	7.97686	0.377006	0.0439332
LOC_Os11g03650	201.539	33.0569	6.09674	2.07251e-06	1.33038e-05	mla1, putative, expressed	2.34028	3.49968	0.4609	0.290656
LOC_Os11g04030	76.1096	0	#DIV/0!	6.49572e-10	6.17217e-09	major facilitator superfamily antiporter, putative, expressed	1.03666	1.71506	0	0
LOC_Os11g04190	145.191	0	#DIV/0!	1.98907e-09	1.8049e-08	auxin efflux carrier component, putative, expressed	2.21657	4.08713	4.22685e-101	3.89035e-07
LOC_Os11g04600	189.654	2.28158	83.1241	7.18455e-21	1.49061e-19	BTBA5 - Bric-a-Brac,Tramtrack, Broad Complex BTB domain with Ankyrin repeat region, expressed	3.89591	5.15567	0.0711169	0.0280295
LOC_Os11g04830	93.522	6.14343	15.2231	1.34786e-07	1.00498e-06	embryogenesis transmembrane protein, putative, expressed	1.6442	1.48076	0.0949372	0.0612689
LOC_Os11g05690	184.572	1.58028	116.797	1.04103e-12	1.2553e-11	amino acid permease family protein, putative, expressed	2.79095	4.37144	7.78121e-38	0.0511207
LOC_Os11g05760	15.7912	0	#DIV/0!	0.0104206	0.0325194	OsProCP5 - Putative Lysosomal Pro-x Carboxypeptidase homologue, expressed	0.516314	0.376123	0	0
LOC_Os11g05780	111.945	7.0806	15.81	7.57682e-09	6.5215e-08	DUF623 domain containing protein, expressed	4.23925	4.18186	0.132458	0.267447
LOC_Os11g06730	53.6495	0	#DIV/0!	1.00653e-07	7.63285e-07	ECAGL2 - ECA1 gametogenesis related family protein precursor, expressed	5.28064	3.88722	0	0
LOC_Os11g06780	124.911	12.9882	9.61729	5.46725e-08	4.29556e-07	serine/threonine-protein kinase BRI1-like 1 precursor, putative, expressed	4.2634	4.17365	0.459962	0.222752
LOC_Os11g06900	124.149	20.1851	6.15054	3.35882e-06	2.09355e-05	amidase family protein, putative, expressed	2.71585	2.57851	0.412365	0.260879
LOC_Os11g07600	181.754	15.7997	11.5036	3.52076e-07	2.4988e-06	ABC-2 type transporter domain containing protein, expressed	5.01951	3.20596	0.195752	0.35574
LOC_Os11g07830	29.7309	2.2234	13.3718	0.0048197	0.0164331	dirigent, putative, expressed	1.15619	1.33619	0.0826431	0.0702562
LOC_Os11g07870	1050.36	43.9994	23.8721	3.07927e-59	2.90463e-57	DEAD/DEAH box helicase domain containing protein, expressed	11.1164	12.22	0.42765	0.336553
LOC_Os11g08250	49.4153	0	#DIV/0!	2.84898e-05	0.000154826	DEFL30 - Defensin and Defensin-like DEFL family, expressed	4.61705	10.2546	0	0
LOC_Os11g08440	86.9666	5.73303	15.1694	3.21059e-07	2.28867e-06	DnaK family protein, putative, expressed	2.10342	1.80825	0.166288	0.0337977
LOC_Os11g09510	32.8351	3.3351	9.84532	0.00582079	0.019444	OsFBX403 - F-box domain containing protein, expressed	1.17792	1.34727	0.107399	0.0889791
LOC_Os11g10130	452.958	0	#DIV/0!	4.25775e-53	3.32114e-51	MYB family transcription factor, putative, expressed	18.5624	15.3371	0	0
LOC_Os11g10750	715.436	4.33044	165.211	1.54589e-67	1.87174e-65	OsSCP48 - Putative Serine Carboxypeptidase homologue, expressed	19.106	17.8206	0.0507471	0.132507
LOC_Os11g11256	187.373	6.67019	28.091	1.92606e-16	3.02951e-15	expressed protein	5.76998	4.65372	0.14545	0.131697
LOC_Os11g11540	53.3578	0	#DIV/0!	0.000570493	0.00242303	LGC1, putative, expressed	3.37843	9.32548	0	0
LOC_Os11g11680	110.845	0	#DIV/0!	4.325e-15	6.25409e-14	LGC1, putative, expressed	13.1691	13.5626	0	0
LOC_Os11g11970	37.8399	0	#DIV/0!	0.000738573	0.00305182	expressed protein	12.5911	4.80404	0	0
LOC_Os11g12040	72.2439	9.65306	7.48404	0.000104998	0.000515679	disease resistance protein RPM1, putative, expressed	0.496007	0.803915	0.0997506	0.0352247
LOC_Os11g12240	31.7359	4.4468	7.13679	0.0139771	0.0420725	retrotransposon protein, putative, unclassified, expressed	0.554833	0.747391	0.0715193	0.0677137
LOC_Os11g12300	52.3752	7.48784	6.99471	0.00118878	0.0046888	NBS-LRR disease resistance protein, putative, expressed	1.83275	3.26477	0.493904	0.0809907
LOC_Os11g13750	15.521	0	#DIV/0!	0.0110286	0.0341901	expressed protein	0.835956	0.997934	0	0
LOC_Os11g13930	229.133	4.38862	52.2108	1.47305e-22	3.39483e-21	ZF-HD protein dimerisation region containing protein, expressed	4.9941	4.97546	0.055483	0.0905104
LOC_Os11g14240	135.083	20.0688	6.73102	6.70837e-07	4.60601e-06	expressed protein	3.647	2.55177	0.410239	0.314545
LOC_Os11g14390	99.7396	4.8572	20.5344	9.36102e-09	8.01255e-08	expressed protein	2.8579	2.93394	0.0504656	0.152389
LOC_Os11g16590	103.808	24.2215	4.28577	0.000272925	0.00123276	ATP-dependent Clp protease ATP-binding subunit clpA homolog CD4B,chloroplast precursor, putative, expressed	1.57903	1.60427	0.389016	0.199051
LOC_Os11g19480	95.8923	6.08526	15.7581	7.25176e-08	5.59734e-07	receptor protein kinase-like protein At4g34220 precursor, putative, expressed	2.42957	3.06444	0.126349	0.126472
LOC_Os11g19490	51.1717	3.16057	16.1907	0.000108638	0.000532668	expressed protein	2.4387	2.03153	5.26013e-09	0.194421
LOC_Os11g22960	102.294	4.91538	20.811	5.08995e-09	4.45425e-08	expressed protein	4.26084	4.48712	0.133969	0.21798
LOC_Os11g25454	55.1908	2.16522	25.4897	9.90389e-06	5.76969e-05	cytokinin-N-glucosyltransferase 1, putative, expressed	1.49509	1.91711	0.0339923	0.0815849
LOC_Os11g25470	33.0285	4.97356	6.64083	0.0157704	0.046737	expressed protein	3.27188	2.18158	0.314429	0.353503
LOC_Os11g26580	48.2302	0	#DIV/0!	4.52492e-07	3.17674e-06	MEGL18 - Maternally expressed gene MEG family protein precursor, putative, expressed	6.96388	10.9298	0	0
LOC_Os11g26600	28.208	0	#DIV/0!	0.000223697	0.00102788	MEGL3 - Maternally expressed gene MEG family protein precursor, putative, expressed	4.09636	3.62865	0	0
LOC_Os11g26725	62.1515	0	#DIV/0!	7.17754e-09	6.1959e-08	expressed protein	9.44054	10.5013	0	0
LOC_Os11g26780	27.6492	0	#DIV/0!	0.00027461	0.00123985	dehydrin, putative, expressed	1.64183	1.03743	0	0
LOC_Os11g26790	226.13	3.39327	66.6408	1.77381e-08	1.47737e-07	dehydrin, putative, expressed	6.69692	11.87	0.150356	0.0786495
LOC_Os11g28910	94.3019	14.3939	6.55151	3.17085e-05	0.000171	transposon protein, putative, CACTA, En/Spm sub-class, expressed	1.98295	2.37631	0.24951	0.261707
LOC_Os11g29380	2493.89	13.1659	189.421	2.53559e-76	3.72296e-74	MCM2 - Putative minichromosome maintenance MCM complex subunit 2, expressed	34.7599	42.19	0.12447	0.184673
LOC_Os11g31420	49.5904	7.13878	6.94662	0.00227238	0.00839155	expressed protein	1.24185	1.16152	0.103196	0.159874
LOC_Os11g31450	32.614	2.2234	14.6686	0.00263214	0.00956765	expressed protein	0.95569	0.620824	0.0469876	0.0420544
LOC_Os11g31500	275.389	2.69198	102.3	2.86059e-29	9.14515e-28	ATP binding protein, putative, expressed	2.88393	2.55281	0.00851445	0.0305099
LOC_Os11g31690	62.0072	2.2234	27.8885	1.8583e-06	1.20047e-05	expressed protein	1.64822	1.61531	0.056048	0.0508835
LOC_Os11g32070	36.4305	0	#DIV/0!	1.67966e-05	9.47388e-05	expressed protein	3.8291	5.78923	0	0
LOC_Os11g32750	54.7979	4.21409	13.0035	0.0105349	0.0328445	hydrolase, NUDIX family, domain containing protein, expressed	1.24855	0.511338	2.0702e-10	0.101566
LOC_Os11g34660	29.7217	3.7455	7.9353	0.0164328	0.0484004	LTPL98 - Protease inhibitor/seed storage/LTP family protein precursor, expressed	1.18015	0.897349	0.0354022	0.156944
LOC_Os11g34710	61.7953	10.2993	5.99993	0.00133577	0.00521846	Ser/Thr protein phosphatase family protein, putative, expressed	2.47649	2.19672	0.169684	0.410411
LOC_Os11g36160	136.207	2.28158	59.6986	3.65753e-10	3.56942e-09	receptor-like protein kinase 2 precursor, putative, expressed	1.44101	2.31223	0.043028	0.0126418
LOC_Os11g37100	578.916	4.38862	131.913	4.45295e-56	3.80247e-54	expressed protein	11.7202	12.0092	0.0551929	0.0789679
LOC_Os11g37190	124.014	0	#DIV/0!	1.00312e-16	1.60267e-15	allergen-related, putative, expressed	14.5641	14.3107	0	0
LOC_Os11g40030	88.1426	7.13878	12.347	1.20427e-06	7.99782e-06	cyclin-dependent kinase inhibitor, putative, expressed	3.56015	3.23911	0.180357	0.247343
LOC_Os11g40150	121.18	7.95642	15.2305	1.8124e-09	1.6506e-08	DNA repair protein Rad51, putative, expressed	4.4662	4.10405	0.332648	0.106236
LOC_Os11g42880	29.7984	1.05352	28.2846	0.00140201	0.0054464	expressed protein	1.31722	1.40252	0	0.0705687
LOC_Os11g42890	182.052	0.584938	311.232	1.94747e-22	4.46282e-21	expressed protein	6.96692	5.20915	0.0361102	0
LOC_Os11g43140	92.3276	4.38862	21.038	2.94954e-08	2.38856e-07	expressed protein	1.18856	0.784675	0.025101	0.0436181
LOC_Os11g44600	50.5545	1.1117	45.475	5.49661e-06	3.32388e-05	calmodulin binding protein, putative, expressed	1.21254	1.09329	0.0222853	0.019893
LOC_Os11g44680	87.6022	8.13412	10.7697	3.12708e-06	1.95889e-05	calmodulin binding protein, putative, expressed	1.84596	1.96546	0.0890584	0.198766
LOC_Os11g44910	112.89	0.526761	214.31	3.33455e-14	4.54443e-13	DEAD-box ATP-dependent RNA helicase, putative, expressed	2.92839	2.30578	0	0.0187764
LOC_Os11g47290	35.187	1.05352	33.3994	0.000326125	0.00145574	receptor kinase, putative, expressed	0.465048	0.661408	0	0.0242129
LOC_Os11g47770	191.644	0.526761	363.815	1.46726e-23	3.59329e-22	selT/selW/selH selenoprotein domain containing protein, expressed	12.7298	9.96838	0	0.0592683
LOC_Os12g01700	444.913	6.67019	66.7017	2.82033e-41	1.44348e-39	inactive receptor kinase At2g26730 precursor, putative, expressed	7.91521	8.5278	0.0999566	0.0917913
LOC_Os12g02230	62.7103	10.9975	5.70225	0.00100663	0.0040451	expressed protein	1.65996	2.13077	0.491433	0.0560675
LOC_Os12g02710	305.08	12.8136	23.809	1.23813e-23	3.04827e-22	expressed protein	5.76099	5.87464	0.219472	0.173334
LOC_Os12g02980	125.126	4.74085	26.3931	3.53765e-05	0.000189396	nucleoside-triphosphatase, putative, expressed	4.79388	2.47265	0	0.207049
LOC_Os12g03130	200.772	10.5321	19.0629	1.84309e-15	2.72219e-14	CDC45A - Putative DNA replication initiation protein, expressed	4.20308	3.84768	0.169329	0.166628
LOC_Os12g03860	202.921	2.2234	91.2662	2.97931e-22	6.72761e-21	major facilitator superfamily antiporter, putative, expressed	3.57902	3.51926	0.0249866	0.0224378
LOC_Os12g03920	17.0439	0	#DIV/0!	0.00670779	0.0220327	nodulin, putative, expressed	0.617782	1.06006	0	0
LOC_Os12g04410	158.962	3.68733	43.1103	1.21854e-15	1.8213e-14	BTBA6 - Bric-a-Brac,Tramtrack, Broad Complex BTB domain with Ankyrin repeat region, expressed	5.22567	4.28998	3.96375e-20	0.178978
LOC_Os12g05060	56.2317	5.32579	10.5584	0.0002158	0.000995377	expressed protein	1.47369	2.19465	0.0403955	0.2266
LOC_Os12g05180	352.024	8.25048	42.6671	9.62417e-19	1.76837e-17	avr9/Cf-9 rapidly elicited protein, putative, expressed	10.3299	7.41067	0.146173	0.190278
LOC_Os12g06410	35.6415	3.39327	10.5036	0.00350728	0.0123852	U-box domain-containing protein, putative, expressed	1.78453	0.913806	0.154327	0.0568773
LOC_Os12g06980	1305.5	4.97356	262.489	1.45036e-59	1.38013e-57	SAP domain containing protein, expressed	7.39068	9.1912	0.0257069	0.0275075
LOC_Os12g07900	31.7267	0.526761	60.2297	0.000326607	0.00145738	expressed protein	0.813396	0.748235	0	0.0224995
LOC_Os12g08790	154.7	4.56315	33.9021	8.82693e-15	1.2535e-13	TPR domain protein, putative, expressed	6.67621	6.13749	0.220591	0.0576661
LOC_Os12g10750	49.0132	4.27227	11.4724	0.00307578	0.0110088	ARGOS, putative, expressed	3.54163	1.68503	0.0647595	0.275163
LOC_Os12g13570	310.383	12.9332	23.999	9.76514e-24	2.417e-22	MYB family transcription factor, putative, expressed	4.58472	4.51699	0.0727535	0.22616
LOC_Os12g13950	599.822	3.27692	183.044	9.04676e-60	8.68516e-58	POLA2 - Putative DNA polymerase alpha complex subunit, expressed	11.9085	14.2999	0.0435099	0.0774135
LOC_Os12g15450	158.486	1.05352	150.434	1.78252e-14	2.47926e-13	expressed protein	1.85665	2.79095	0	0.0219983
LOC_Os12g16210	229.76	0	#DIV/0!	2.21207e-29	7.10687e-28	zinc finger family protein, putative, expressed	5.82503	5.97938	0	0
LOC_Os12g16620	164.013	0.526761	311.361	2.26991e-20	4.60352e-19	retrotransposon protein, putative, unclassified, expressed	6.68619	6.20612	0	0.0418967
LOC_Os12g16630	406.788	2.10704	193.061	1.54245e-43	8.59983e-42	retrotransposon protein, putative, unclassified, expressed	11.0906	10.2432	0	0.0888286
LOC_Os12g17530	260.967	4.38862	59.4646	8.82373e-26	2.40202e-24	expressed protein	7.18482	6.11913	0.0707388	0.100759
LOC_Os12g21784	389.069	34.6404	11.2317	6.30202e-21	1.31086e-19	expressed protein	6.44947	6.08218	0.373565	0.489233
LOC_Os12g26060	179.377	3.3351	53.7847	1.73213e-18	3.12951e-17	bifunctional dihydrofolate reductase-thymidylate synthase, putative, expressed	5.37734	7.27095	0.114082	0.0714052
LOC_Os12g28770	385.556	3.97821	96.9169	1.13908e-11	1.27323e-10	POEI19 - Pollen Ole e I allergen and extensin family protein precursor, expressed	15.9461	9.64747	0.167429	0.044132
LOC_Os12g31810	451.951	6.67019	67.7568	6.39703e-42	3.35886e-40	cyclin, putative, expressed	10.3778	11.2375	0.123373	0.109096
LOC_Os12g32400	38.1469	0	#DIV/0!	1.03122e-05	5.99569e-05	helix-loop-helix DNA-binding domain containing protein, expressed	2.93462	3.38274	0	0
LOC_Os12g32520	29.5774	1.1117	26.6056	0.00157067	0.00603227	expressed protein	1.65195	0.959255	0.0549095	0.0442031
LOC_Os12g33300	22.4233	0	#DIV/0!	0.00127464	0.00500009	integral membrane protein DUF6 containing protein, expressed	0.657222	0.941358	0	0
LOC_Os12g34840	315.713	1.63846	192.689	2.70559e-35	1.11131e-33	rhoGAP domain containing protein, expressed	9.13661	9.72365	0.0278191	0.047121
LOC_Os12g35950	38.6965	5.03173	7.69049	0.00511392	0.0173271	transposon protein, putative, CACTA, En/Spm sub-class, expressed	1.22955	1.30498	0.165273	0.106675
LOC_Os12g36100	278.521	2.75016	101.275	1.18748e-29	3.86485e-28	kinesin-4, putative, expressed	3.4337	3.44073	0.0199067	0.0266883
LOC_Os12g36890	959.102	6.72837	142.546	7.16668e-83	1.25028e-80	CSLD4 - cellulose synthase-like family D, expressed	10.8069	11.9468	0.0755807	0.0456835
LOC_Os12g37400	1185.89	7.0806	167.484	9.32671e-97	2.07289e-94	MCM7 - Putative minichromosome maintenance MCM complex subunit 7, expressed	19.4931	22.7215	0.0644256	0.125953
LOC_Os12g38120	145.676	0	#DIV/0!	2.10922e-19	4.02837e-18	thaumatin family domain containing protein, expressed	6.57864	6.65253	0	0
LOC_Os12g38200	192.558	3.50963	54.8658	8.28326e-20	1.63196e-18	dof zinc finger domain containing protein, putative, expressed	5.11505	4.5117	0.132956	3.03295e-89
LOC_Os12g38350	41.9266	0	#DIV/0!	3.47363e-06	2.156e-05	RALFL43 - Rapid ALkalinization Factor RALF family protein precursor, expressed	3.66234	2.65937	0	0
LOC_Os12g39130	159.251	1.16988	136.126	7.35063e-19	1.3622e-17	fibroin heavy chain precursor, putative, expressed	13.5147	12.261	0.18978	0
LOC_Os12g39700	120.744	13.5181	8.93205	4.70756e-07	3.29997e-06	retrotransposon protein, putative, unclassified, expressed	0.990294	1.48318	0.0563079	0.154835
LOC_Os12g39980	1315.78	38.2664	34.3849	2.48158e-75	3.57888e-73	kinesin motor domain containing protein, putative, expressed	6.98503	8.1331	0.175678	0.167251
LOC_Os12g40419	98.5728	39.2035	2.51439	0.0147723	0.0441549	protein kinase domain containing protein, expressed	1.04604	1.15281	0.327709	0.358596
LOC_Os12g40860	1073.7	3.86186	278.026	1.65343e-95	3.50667e-93	Leucine Rich Repeat family protein, expressed	23.7394	26.8087	0.0718627	0.0748667
LOC_Os12g41124	133.53	25.2782	5.2824	7.86833e-06	4.64978e-05	expressed protein	2.50083	2.3872	0.312952	0.405429
LOC_Os12g41890	44.297	7.25513	6.1056	0.00535073	0.0180447	amino acid permease family protein, putative, expressed	0.955448	1.48484	0.185317	0.134532
LOC_Os12g42160	422.548	25.7436	16.4137	7.96657e-27	2.2776e-25	kinesin motor domain containing protein, putative, expressed	5.86024	6.02502	0.342905	0.219305
LOC_Os12g42220	50.4593	4.21409	11.974	0.00493343	0.0167733	expressed protein	2.33112	1.06267	0	0.209479
LOC_Os12g42290	26.2889	0	#DIV/0!	0.000381507	0.0016779	expressed protein	2.09939	3.2995	0	0
LOC_Os12g42840	127.926	0.526761	242.854	6.35517e-12	7.24337e-11	expressed protein	2.60907	4.16298	1.71418e-22	0.0261923
LOC_Os12g43340	39.98	2.63381	15.1796	0.00540186	0.0181944	actin-depolymerizing factor, putative, expressed	3.31587	1.42429	0	0.226508
LOC_Os12g43660	91.7596	11.996	7.64919	0.00162443	0.00621152	receptor-like protein kinase HAIKU2 precursor, putative, expressed	1.69602	0.879801	0.0970296	0.164157
LOC_Os12g43840	78.001	12.1123	6.4398	0.000188269	0.000879771	ankyrin repeat domain-containing protein, putative, expressed	2.12031	1.82739	0.208266	0.263531
LOC_Os12g44090	635.66	9.94712	63.904	4.77999e-54	3.88736e-52	leucine-rich repeat family protein, putative, expressed	14.3247	14.0222	0.176999	0.186349
Annotation:
BaseMean-HY ovary	The nomarlized average expression in HY ovary using the DESeq R package
BaseMean-HY stigma	The nomarlized average expression in HY stigma using the DESeq R package
FDR	False Discovery Rate
