# Supplementary material for: Identification and analysis of the stigma and embryo sac-preferential/specific genes in rice pistils
Source: BMC Plant Biol. 2017 Mar 7;17:60. doi: 10.1186/s12870-017-1004-8 (PMC5341191; doi:10.1186/s12870-017-1004-8)
Supplement: Additional file 13: Table S10. — The results of comparison of stigma-preferential/specific genes in different studies. (XLS 149 kb) [file 12870_2017_1004_MOESM13_ESM.xls]

## Sheet: Sheet1
Supplemental Table 10. The results of comparison of stigma-preferential/speicific genes in different studies
47 common elements in "PSP", "SS" and "SP":
Gene_ID(RGAP)	The results of differential expression analysis using the DESeq R package					Gene_product	The FPKM values in different samples using eXpress
	BaseMean-HY ovary	BaseMean-HY stigma	Foldchange (stigma/ovary)	P-value	FDR		HY ovary-1	HY ovary-2	HY stigma-1	HY stigma-2
LOC_Os07g38800	3.03665	1040.36	342.6	3.04e-100	7.37e-98	lectin-like receptor kinase, putative, expressed	0.041723	0.0719166	14.4856	15.8788
LOC_Os07g38810	9.44769	810.555	85.7939	1.29e-71	1.71e-69	lectin receptor-type protein kinase, putative, expressed	0.213717	0.166206	13.4961	12.369
LOC_Os04g47080	1.24352	12031.7	9675.53	2.22e-177	2.12e-174	anthocyanin regulatory Lc protein, putative, expressed	0	0.0496077	175.307	195.116
LOC_Os12g32940	12.1466	1355.57	111.601	6.15e-105	1.7e-102	transporter family protein, putative, expressed	0.203639	0.439862	30.7018	25.8516
LOC_Os01g53370	0.482057	1784.56	3701.98	1.33e-155	9.16e-153	anthocyanidin 5,3-O-glucosyltransferase, putative, expressed	0.0263494	2.75e-59	33.9342	35.1881
LOC_Os06g10350	1.44617	222.521	153.869	2.47e-27	7.19e-26	MYB family transcription factor, putative, expressed	0.115588	1.46e-31	7.03901	7.02558
LOC_Os01g34450	3.17175	32.8824	10.3673	0.00436049	0.0150222	expressed protein	0.20942	0.137593	1.42861	1.10875
LOC_Os06g03610	19.0305	1435.1	75.4104	4.4e-102	1.13e-99	TKL_IRAK_CrRLK1L-1.13 - The CrRLK1L-1 subfamily has homology to the CrRLK1L homolog, expressed	0.379319	0.236672	19.2355	17.183
LOC_Os10g04429	0	217.596	#DIV/0!	5.59e-30	1.86e-28	transferase family protein, putative, expressed	0	0	5.4941	4.07091
LOC_Os10g17260	7.51946	7569.57	1006.66	6.34e-106	1.79e-103	cytochrome P450, putative, expressed	0.184142	0.212313	175.484	136.252
LOC_Os01g27890	2.68969	217.198	80.7521	1.57e-24	4.03e-23	cytochrome P450, putative, expressed	0.0763587	0.0654079	4.44174	4.71586
LOC_Os12g22284	6.96985	2444.22	350.685	3e-169	2.63e-166	white-brown complex homolog protein 11, putative, expressed	0.0770289	0.166086	33.186	33.8469
LOC_Os03g07140	10.9798	3635.48	331.106	9.69e-203	1.21e-199	male sterility protein, putative, expressed	0.0467754	0.306952	47.2116	43.8154
LOC_Os12g01900	9.92975	290.855	29.2913	3.91e-25	1.03e-23	retrotransposon protein, putative, unclassified, expressed	0.135645	0.0939195	2.78359	2.33222
LOC_Os11g37920	4.97408	245.582	49.3724	1.57e-24	4.03e-23	DJ-1 family protein, putative, expressed	0	0.297137	5.32528	6.53162
LOC_Os02g21330	0.964114	247.841	257.066	8.04e-22	1.77e-20	expressed protein	0.073824	0	11.2059	7.43576
LOC_Os02g21810	0	1114.03	#DIV/0!	6.66e-96	1.43e-93	cytochrome P450 51, putative, expressed	0	0	21.0988	23.8381
LOC_Os04g43800	25.7977	7373.83	285.833	3.11e-259	6.73e-256	phenylalanine ammonia-lyase, putative, expressed	0.462533	0.490206	110.71	104.062
LOC_Os04g43840	3.3836	2933.07	866.85	1.57e-69	1.98e-67	possible lysine decarboxylase domain containing protein, expressed	0.0365028	0.255836	117.248	87.8219
LOC_Os05g39830	0.964114	160.097	166.056	9.37e-15	1.33e-13	expressed protein	0.0676527	0	4.64853	6.75747
LOC_Os02g33670	4.41527	129.187	29.2591	1.57e-12	1.86e-11	expressed protein	0.123523	0.17788	4.14081	2.7882
LOC_Os03g25060	2.20763	350.008	158.544	4.74e-40	2.34e-38	expressed protein	0.111939	0.195952	22.3438	18.2848
LOC_Os11g32650	12.5519	43227	3443.87	0	0	chalcone synthase, putative, expressed	0.365673	0.317039	1002.88	850.993
LOC_Os03g26990	0.964114	201.812	209.324	8.93e-26	2.43e-24	VQ domain containing protein, putative, expressed	0.0732907	0	5.13346	5.95443
LOC_Os04g56690	0.829013	511.811	617.374	2.72e-60	2.68e-58	OsSAUR23 - Auxin-responsive SAUR gene family member, expressed	0	0.0592835	16.4067	18.1128
LOC_Os05g38940	0	58.3415	#DIV/0!	2.94e-07	2.11e-06	expressed protein	0	0	6.53075	11.8677
LOC_Os06g03500	15.3859	294.503	19.1411	3.01e-14	4.12e-13	NBS-LRR disease resistance protein, putative, expressed	0.209754	0.304218	3.2068	4.28669
LOC_Os01g69200	13.6603	2385.08	174.599	7.78e-155	5.26e-152	regulatory protein, putative, expressed	0.341578	0.456439	58.5328	51.7539
LOC_Os04g10360	1.24352	3504.73	2818.4	2.02e-106	5.75e-104	OsSub40 - Putative Subtilisin homologue, expressed	0	0.0473996	62.8311	49.1198
LOC_Os04g58400	6.55535	103.863	15.844	1.24e-08	1.05e-07	tRNA synthetase, putative, expressed	0.196312	0.382613	3.04579	4.0319
LOC_Os05g02350	3.5187	476.068	135.297	1.66e-33	6.34e-32	endonuclease/exonuclease/phosphatase family domain containing protein, expressed	0.0806625	0.139563	10.5614	13.2064
LOC_Os05g30740	3.86566	159.083	41.1529	1.11e-12	1.34e-11	C2 domain containing protein, putative, expressed	0.133111	0.348179	8.64051	5.45757
LOC_Os12g36660	0.964114	162.602	168.654	7.59e-21	1.57e-19	MATE domain containing protein, expressed	0.0600803	0	5.08008	4.61669
LOC_Os12g40080	0.482057	37.5069	77.8059	2.5e-05	0.000137483	B3 DNA binding domain containing protein, expressed	0.0327277	0	0.929291	1.0431
LOC_Os10g02340	0.829013	100.874	121.679	5.38e-13	6.64e-12	peptide transporter PTR2, putative, expressed	0	0.0431585	2.39662	2.27391
LOC_Os01g46030	7.45191	141.596	19.0013	7.44e-12	8.43e-11	receptor-like protein kinase, putative, expressed	0.170115	0.292767	3.74955	3.32377
LOC_Os02g03660	0.964114	73.4948	76.2304	1.63e-09	1.49e-08	OsFBDUF12 - F-box and DUF domain containing protein, expressed	0.0748817	0	1.90607	2.70738
LOC_Os02g18930	0	1487	#DIV/0!	3.5e-140	1.83e-137	calcineurin B, putative, expressed	2.74e-56	1.49e-23	92.9954	86.0595
LOC_Os02g04570	6.9023	481.055	69.6948	4.34e-13	5.41e-12	expressed protein	0.0930755	0.238285	7.03851	10.5196
LOC_Os10g39190	8.41603	518.621	61.623	5.11e-24	1.28e-22	B3 DNA binding domain containing protein, expressed	0.386319	0.491945	25.3459	17.523
LOC_Os01g14900	0	167.01	#DIV/0!	1.18e-07	8.84e-07	glycerol-3-phosphate acyltransferase, putative, expressed	0	0	2.22588	4.5115
LOC_Os02g58530	7.10496	458.996	64.6023	9.99e-18	1.72e-16	transporter family protein, putative, expressed	0.177528	0.181443	11.0309	7.17293
LOC_Os12g37490	0	247.851	#DIV/0!	9.37e-34	3.64e-32	acetyltransferase, GNAT family, putative, expressed	0	0	9.62025	8.29802
LOC_Os06g30090	0.829013	211.242	254.811	1.74e-12	2.05e-11	helix-loop-helix DNA-binding domain containing protein, expressed	0	0.0774782	7.16518	11.2006
LOC_Os07g28160	0	888.581	#DIV/0!	1.31e-05	7.54e-05	cytochrome P450 51, putative, expressed	0	0	11.0088	34.5635
LOC_Os08g04560	12.8313	24941.6	1943.81	0	0	decarboxylase, putative, expressed	0.280748	0.329666	446.846	460.604
LOC_Os09g16980	6.4878	3699.6	570.24	1.55e-35	6.47e-34	OsWAK86 - OsWAK pseudogene, expressed	0.09715	0.233181	89.7407	60.3621
421 common elements in "PSP" and "SP":
Gene_ID(RGAP)	The results of differential expression analysis using the DESeq R package					Gene_product	The FPKM values in different samples using eXpress
	BaseMean-HY ovary	BaseMean-HY stigma	Foldchange (stigma/ovary)	P-value	FDR		HY ovary-1	HY ovary-2	HY stigma-1	HY stigma-2
LOC_Os07g05400	925.192	4723.64	5.10558	4.11e-43	2.26e-41	ferredoxin--NADP reductase, chloroplast precursor, putative, expressed	30.8883	29.4187	116.919	122.463
LOC_Os04g58700	1837.55	8978.13	4.88593	6.33e-46	3.83e-44	expressed protein	32.367	33.7022	128.031	123.337
LOC_Os12g40890	4897.76	17430.1	3.55878	1.92e-33	7.31e-32	OsIAA30 - Auxin-responsive Aux/IAA gene family member, expressed	142.584	142.698	383.439	405.98
LOC_Os01g37350	46.216	331.431	7.17135	6.16e-06	3.7e-05	retrotransposon protein, putative, Ty3-gypsy subclass, expressed	0.527146	0.56612	2.41461	3.62645
LOC_Os04g09654	61.5527	754.863	12.2637	5.41e-36	2.3e-34	O-methyltransferase, putative, expressed	1.5088	2.70774	20.0802	20.2488
LOC_Os03g15920	736.398	3492.69	4.74294	0.000520718	0.00222971	expressed protein	19.6969	23.0593	101.531	57.5281
LOC_Os03g55260	17.3909	450.232	25.889	7.38e-34	2.87e-32	cytochrome P450, putative, expressed	0.306651	0.589649	10.132	7.85222
LOC_Os08g43380	487.384	1453.14	2.98151	7.6e-06	4.5e-05	TBC domain containing protein, expressed	11.7318	10.0007	21.8542	28.3847
LOC_Os01g11710	2126.64	11147.7	5.24193	1.05e-50	7.55e-49	GDSL-like lipase/acylhydrolase, putative, expressed	53.0559	60.5225	232.928	230.539
LOC_Os01g25820	982.351	22218.7	22.6179	9.47e-38	4.3e-36	respiratory burst oxidase, putative, expressed	12.5979	15.278	224.948	264.68
LOC_Os01g68140	132.105	1541.09	11.6657	4.62e-13	5.74e-12	expressed protein	4.6805	2.85149	29.3938	38.7343
LOC_Os04g38450	350.584	20685.3	59.0024	8.95e-222	1.32e-218	gamma-glutamyltranspeptidase 1 precursor, putative, expressed	7.44468	7.06779	348.734	318.349
LOC_Os02g46260	772.475	32536.6	42.1199	1.39e-98	3.21e-96	OsSCP9 - Putative Serine Carboxypeptidase homologue, expressed	17.7864	13.2398	483.892	531.779
LOC_Os03g06520	1428.11	12267.5	8.58999	2.19e-72	2.95e-70	sulfate transporter, putative, expressed	29.8243	27.8846	186.286	199.151
LOC_Os08g41320	1293.73	15820.6	12.2287	4.31e-29	1.37e-27	BHLH transcription factor, putative, expressed	37.2448	33.8033	310.034	364.667
LOC_Os01g66200	1914.82	8716.72	4.55224	2.35e-16	3.68e-15	expressed protein	36.8705	33.9966	115.253	135.216
LOC_Os04g45190	848.21	4065.01	4.79246	1.27e-38	5.93e-37	MSP domain containing protein, expressed	27.452	28.6162	108.448	100.919
LOC_Os09g28750	156.367	768.358	4.9138	2.34e-06	1.49e-05	gibberellin receptor GID1L2, putative, expressed	6.4705	6.55344	20.6747	28.8393
LOC_Os01g63420	3527.37	19758.2	5.60139	2.79e-57	2.48e-55	OsFBL4 - F-box domain and LRR containing protein, expressed	69.0164	65.6232	315.154	272.951
LOC_Os06g48030	414.952	7016.02	16.908	8.19e-113	2.66e-110	peroxidase precursor, putative, expressed	7.79286	7.78336	100.904	103.963
LOC_Os05g41590	459.74	3019.41	6.56765	6.11e-48	4e-46	glycerol-3-phosphate dehydrogenase, putative, expressed	10.483	11.1801	53.7397	56.9045
LOC_Os03g46440	646.072	6471.12	10.0161	6.54e-39	3.08e-37	BTBA4 - Bric-a-Brac,Tramtrack, Broad Complex BTB domain with Ankyrin repeat region, expressed	5.03129	7.35515	45.4342	51.0244
LOC_Os03g13240	384.632	1775.23	4.61539	3.5e-21	7.41e-20	peptide transporter, putative, expressed	8.45457	9.28737	29.7122	33.8518
LOC_Os08g45030	3475.53	14034.7	4.03815	1.35e-19	2.62e-18	multidrug resistance protein, putative, expressed	33.8989	40.7933	109.986	124.348
LOC_Os03g04110	660.749	4839.04	7.32357	9.1e-60	8.71e-58	lysM domain-containing GPI-anchored protein precursor, putative, expressed	17.8089	21.8943	109.352	116.678
LOC_Os03g46060	74.7494	19846.3	265.504	1.01e-203	1.31e-200	thaumatin family domain containing protein, expressed	2.4984	6.11875	854.062	920.268
LOC_Os06g49760	993.871	14791.9	14.8831	2.63e-21	5.61e-20	invertase/pectin methylesterase inhibitor family protein, putative, expressed	59.7277	42.7092	528.114	654.756
LOC_Os04g40730	1575.12	7391.12	4.69241	1.44e-42	7.72e-41	oxidoreductase, short chain dehydrogenase/reductase family, putative, expressed	55.81	59.7411	220.837	201.624
LOC_Os01g14670	111.137	4496.81	40.4619	1.51e-141	8.14e-139	Cupin domain containing protein, expressed	6.41231	3.57466	171.072	143.728
LOC_Os09g36700	13.2274	10420.1	787.767	3.85e-200	4.63e-197	ribonuclease T2 family domain containing protein, expressed	0.948091	0.12806	317.512	345.213
LOC_Os07g07320	240.248	2561.56	10.6622	7.98e-13	9.72e-12	glutathione S-transferase, putative, expressed	11.2252	11.8028	114.145	77.9864
LOC_Os03g06940	3523.23	19570.7	5.55477	9.96e-57	8.67e-55	beta-galactosidase, putative, expressed	47.8671	52.8162	216.581	218.603
LOC_Os09g07154	235.879	1501.08	6.36378	6.67e-07	4.58e-06	expressed protein	8.99871	12.0687	43.0572	60.9008
LOC_Os09g24590	213.17	6143.91	28.8216	8.84e-24	2.19e-22	expressed protein	12.0645	10.0592	218.274	276.961
LOC_Os08g44840	3709.18	8231.72	2.21929	1.63e-13	2.1e-12	transferase family protein, putative, expressed	84.9912	104.657	173.187	154.873
LOC_Os03g19200	997.611	3539.47	3.54795	4.57e-26	1.26e-24	DNAJ heat shock N-terminal domain-containing protein, putative, expressed	17.2282	16.374	50.2922	42.6826
LOC_Os07g43810	3387.2	18506.9	5.46377	2.61e-07	1.88e-06	RNA recognition motif containing protein, putative, expressed	139.462	132.08	701.502	459.77
LOC_Os04g31550	56.0598	1432.39	25.5511	3.37e-05	0.000180974	RALFL22 - Rapid ALkalinization Factor RALF family protein precursor, expressed	3.419	2.33553	39.0971	75.1231
LOC_Os02g12730	205.927	5368.58	26.0703	2.03e-33	7.69e-32	beta-galactosidase precursor, putative, expressed	2.59412	3.26288	68.2163	50.9071
LOC_Os07g01600	23.6576	3163.85	133.735	1.34e-170	1.21e-167	dirigent, putative, expressed	1.07562	1.02893	111.128	109.073
LOC_Os11g27540	570.211	4369	7.66207	9.3e-61	9.43e-59	CRP7 - Cysteine-rich family protein precursor, expressed	23.2263	23.0645	134.625	141.333
LOC_Os09g20390	1158.8	5675.44	4.89767	1.42e-42	7.59e-41	uncharacterized glycosyl hydrolase Rv2006/MT2062, putative, expressed	29.0254	29.946	118.912	106.226
LOC_Os10g26630	394.411	1778.82	4.51008	9.44e-28	2.82e-26	CSLA2 - cellulose synthase-like family A; mannan synthase, expressed	11.3065	9.47338	36.1371	36.7372
LOC_Os07g10460	1065.04	3462.03	3.2506	6.02e-23	1.41e-21	5-nucleotidase surE, putative, expressed	41.5219	41.7368	111.721	99.1757
LOC_Os03g04240	128.218	1030.41	8.0364	2.08e-34	8.26e-33	glutathione S-transferase, putative, expressed	6.40609	6.04344	37.0888	40.6851
LOC_Os06g03860	905.599	10804.7	11.931	5.1e-09	4.46e-08	uncharacterized membrane protein, putative, expressed	14.1091	14.7175	109.365	156.964
LOC_Os07g32630	287.41	7852.27	27.3208	1.63e-144	9.46e-142	UDP-glucoronosyl and UDP-glucosyl transferase domain containing protein, expressed	7.3859	7.13594	164.175	145.457
LOC_Os06g40370	428.692	4651.6	10.8507	2.09e-40	1.05e-38	CAMK_KIN1/SNF1/Nim1_like.27 - CAMK includes calcium/calmodulin depedent protein kinases, expressed	11.7727	10.0032	86.2483	97.3116
LOC_Os09g31490	421.155	1028.79	2.44278	1.64e-09	1.5e-08	reductase, putative, expressed	17.2834	13.8212	32.236	26.9888
LOC_Os01g49510	1273.13	2783.76	2.18655	3.88e-11	4.12e-10	OsPOP3 - Putative Prolyl Oligopeptidase homologue, expressed	27.0916	23.4758	43.2016	42.8399
LOC_Os02g01060	65.2465	2045.35	31.348	1.79e-97	4.07e-95	harpin-induced protein 1 domain containing protein, expressed	3.5668	3.3218	83.2845	84.9222
LOC_Os06g39960	179.555	727.357	4.05088	0.00260719	0.00948437	bZIP transcription factor domain containing protein, expressed	7.99621	5.40741	15.7434	26.1843
LOC_Os02g28720	2393.27	9814.68	4.10095	6.38e-38	2.91e-36	spotted leaf 11, putative, expressed	63.4149	62.9207	213.062	190.776
LOC_Os03g16220	922.075	3270.3	3.54668	1.28e-25	3.45e-24	oxidoreductase, short chain dehydrogenase/reductase family domain containing protein, expressed	16.5305	17.0084	45.5427	47.0089
LOC_Os04g47700	549.556	3304.17	6.01242	2.55e-45	1.52e-43	expressed protein	9.16942	11.6396	48.7743	48.6726
LOC_Os04g58420	242.686	1596.27	6.5775	5.71e-10	5.47e-09	MLO domain containing protein, putative, expressed	9.03536	10.7428	43.6601	57.2606
LOC_Os04g48460	2289.79	11745.6	5.12955	8.24e-50	5.71e-48	cytochrome P450, putative, expressed	54.1913	57.2449	237.002	208.689
LOC_Os04g44610	584.452	11258.9	19.2641	6.61e-130	2.82e-127	white-brown complex homolog protein 11, putative, expressed	8.88522	12.7665	164.014	160.547
LOC_Os03g55640	1847.68	6623.93	3.58501	3.89e-30	1.3e-28	OsSigP2 - Putative Type I Signal Peptidase homologue; employs a putative Ser/Lys catalytic dyad, expressed	32.0603	34.7408	94.2264	92.2137
LOC_Os06g14190	2471.19	7517.98	3.04225	1.41e-09	1.3e-08	NF-X1-type zinc finger protein, putative, expressed	32.3499	36.5654	74.1258	88.6233
LOC_Os01g33784	587.16	3466.53	5.9039	1.17e-45	7.05e-44	lipase family protein, putative, expressed	19.4578	18.5506	87.7729	86.9133
LOC_Os05g46340	1300.81	3168.12	2.43551	6.65e-14	8.88e-13	expressed protein	32.9154	35.5567	69.4533	60.5407
LOC_Os11g36070	744.771	3922.33	5.26649	2.36e-42	1.26e-40	expressed protein	10.4528	10.1341	42.6645	41.7426
LOC_Os12g32750	45.5405	2152.77	47.2717	5.26e-36	2.24e-34	flavin monooxygenase, putative, expressed	1.10107	1.76941	47.6116	57.9301
LOC_Os04g45720	5671.03	23407.9	4.12762	2.63e-41	1.35e-39	aldehyde dehydrogenase, putative, expressed	136.776	134.623	437.611	434.205
LOC_Os07g06600	572.035	2518.43	4.40259	1.12e-30	3.84e-29	glutaredoxin, putative, expressed	24.3289	22.1837	83.3684	76.1462
LOC_Os03g30950	3103.34	77249.2	24.8923	3.13e-119	1.09e-116	acyl-desaturase, chloroplast precursor, putative, expressed	86.3946	106.337	1802.37	1927.83
LOC_Os09g32670	291.543	2002.96	6.8702	3.25e-08	2.63e-07	UDP-glucuronate 4-epimerase, putative, expressed	6.2733	7.97425	32.0054	43.8808
LOC_Os11g03900	666.447	5020.18	7.53274	1.3e-61	1.34e-59	glucosamine--fructose-6-phosphate aminotransferase 1, putative, expressed	11.9973	14.0291	77.6929	74.976
LOC_Os05g25450	803.09	4784.91	5.95812	6.37e-50	4.46e-48	TKL_IRAK_CrRLK1L-1.3 - The CrRLK1L-1 subfamily has homology to the CrRLK1L homolog, expressed	10.286	11.7736	49.8008	52.4344
LOC_Os06g06050	1107.38	2759.85	2.49224	1.69e-07	1.24e-06	OsFBL27 - F-box domain and LRR containing protein, expressed	14.4342	14.194	25.1232	30.2632
LOC_Os06g22810	2667.28	9048.62	3.39245	2.37e-29	7.61e-28	TKL_IRAK_CrRLK1L-1.14 - The CrRLK1L-1 subfamily has homology to the CrRLK1L homolog, expressed	41.2121	41.6925	107.354	111.413
LOC_Os07g04150	1259.42	3220.96	2.55749	2.35e-14	3.24e-13	stress-induced protein, putative, expressed	33.8157	34.2647	63.838	71.4472
LOC_Os05g32210	674.093	1941.21	2.87974	4.85e-16	7.45e-15	NAD kinase, putative, expressed	16.7392	19.136	38.8505	41.513
LOC_Os01g03950	1901.46	11084.3	5.82936	2.85e-56	2.46e-54	glycosyl hydrolase, family 31, putative, expressed	24.3038	29.8385	121.604	123.99
LOC_Os12g42190	383.032	1188.34	3.10245	1.95e-14	2.7e-13	transposon protein, putative, unclassified, expressed	13.053	13.7237	35.841	29.0258
LOC_Os09g28690	1986.24	6564.47	3.30497	0.000431826	0.00188009	gibberellin receptor GID1L2, putative, expressed	59.786	58.953	123.394	180.439
LOC_Os03g30519	681.253	3369.92	4.94666	7.23e-19	1.34e-17	expressed protein	10.8926	13.7916	53.6636	41.6885
LOC_Os01g61010	822.204	1845.95	2.24512	2.29e-10	2.27e-09	nodulin, putative, expressed	12.9897	12.1349	21.2888	22.5782
LOC_Os12g37690	318.664	5542.05	17.3915	5.41e-17	8.85e-16	MYB family transcription factor, putative, expressed	12.1057	12.125	142.282	184.796
LOC_Os01g11550	1250	3592.45	2.87396	4.12e-16	6.35e-15	TCP family transcription factor, putative, expressed	23.72	26.4455	62.4102	50.1238
LOC_Os01g19220	549.498	4810.16	8.75374	3.36e-43	1.85e-41	beta-D-xylosidase, putative, expressed	8.40801	10.9317	62.4404	69.1157
LOC_Os05g41910	1647.74	4194.15	2.54539	3.32e-16	5.16e-15	expressed protein	38.0215	42.3699	78.6159	80.5807
LOC_Os08g19980	715.252	2545.99	3.55957	6e-24	1.5e-22	NBS-LRR disease resistance protein, putative, expressed	10.6076	10.3131	28.3007	29.614
LOC_Os09g38320	259.693	2831.28	10.9024	7.35e-68	8.97e-66	phytoene synthase, chloroplast precursor, putative, expressed	6.53026	6.62713	55.101	56.3665
LOC_Os01g03390	149.312	72820.9	487.711	1.16e-217	1.63e-214	BBTI7 - Bowman-Birk type bran trypsin inhibitor precursor, expressed	8.02559	6.86888	2704.79	2935.78
LOC_Os06g42730	387.672	1602.41	4.13342	8.29e-20	1.63e-18	OsPOP14 - Putative Prolyl Oligopeptidase homologue, expressed	13.0324	11.6282	44.5031	35.1053
LOC_Os06g24404	61.5927	4657.74	75.6217	5.56e-176	5.15e-173	GDSL-like lipase/acylhydrolase, putative, expressed	2.13904	2.0507	132.127	114.924
LOC_Os10g33250	255.837	128716	503.119	0	0	WAX2, putative, expressed	3.94683	4.13776	1663.6	1507.81
LOC_Os10g32270	79.8217	650.622	8.15094	7.81e-17	1.26e-15	expressed protein	1.75933	2.35674	15.1219	11.1207
LOC_Os06g04870	425.508	5327.62	12.5206	4.25e-37	1.89e-35	homeobox associated leucine zipper, putative, expressed	13.6453	13.7642	124.18	142.344
LOC_Os03g21820	192.027	2161.64	11.257	5.76e-43	3.15e-41	expansin precursor, putative, expressed	7.74005	7.81226	63.9947	71.8432
LOC_Os02g51860	3786.26	9125.82	2.41025	2.2e-16	3.45e-15	dehydration response related protein, putative, expressed	58.4462	64.6318	119.804	111.301
LOC_Os08g33640	592.53	1451.29	2.4493	3.81e-11	4.05e-10	expressed protein	22.2615	20.8075	39.4856	42.5426
LOC_Os04g48870	51.3252	1317.83	25.676	3.18e-11	3.41e-10	nitrilase-associated protein, putative, expressed	2.62872	3.22016	72.6522	44.7095
LOC_Os01g60270	839.091	3167.15	3.7745	2.78e-06	1.75e-05	homeobox domain containing protein, expressed	17.0179	17.3635	42.9677	57.5875
LOC_Os03g21540	4593.52	19603.1	4.26756	7.01e-17	1.13e-15	TKL_IRAK_CrRLK1L-1.8 - The CrRLK1L-1 subfamily has homology to the CrRLK1L homolog, expressed	63.8085	75.8552	214.655	248.286
LOC_Os02g09930	1379.92	7312.33	5.29911	3.6e-11	3.84e-10	CSLA1 - cellulose synthase-like family A; mannan synthase, expressed	26.9845	32.8748	144.469	103.52
LOC_Os12g16720	44.2202	12817.7	289.86	9.11e-157	6.57e-154	cytochrome P450 71A1, putative, expressed	0.908728	1.11741	251.796	205.293
LOC_Os01g27360	109.808	2046.79	18.6397	1.04e-45	6.28e-44	glutathione S-transferase, putative, expressed	7.53435	3.2294	73.0084	82.9472
LOC_Os01g67490	134.899	2296.97	17.0274	6.28e-08	4.89e-07	OTU-like cysteine protease family protein, putative, expressed	4.22861	3.65007	40.8104	63.1776
LOC_Os02g36700	2905.41	7885.99	2.71424	2.9e-20	5.84e-19	sucrose transporter BoSUT1, putative, expressed	68.6206	72.4674	145.651	152.148
LOC_Os09g25850	70.761	28244.2	399.149	0	0	WAX2, putative, expressed	1.51999	1.33834	437.732	449.804
LOC_Os10g39520	1395.89	9601.12	6.87812	1.09e-08	9.29e-08	MLO domain containing protein, putative, expressed	30.5185	36.2332	150.983	204.902
LOC_Os01g53070	1377.17	5101.67	3.70446	8.37e-30	2.75e-28	ATP binding protein, putative, expressed	17.683	21.7814	58.3087	55.5541
LOC_Os05g34320	2445.76	9217.4	3.76872	2.42e-16	3.78e-15	beta-hexosaminidase precursor, putative, expressed	46.5806	41.6055	119.988	138.105
LOC_Os11g42540	681.096	1827.21	2.68275	1.51e-06	9.9e-06	oxidoreductase, aldo/keto reductase family protein, putative, expressed	22.834	21.6384	41.1817	51.3789
LOC_Os09g15330	546.848	4693.62	8.58304	5.98e-67	7.13e-65	transporter family protein, putative, expressed	10.8998	13.2694	82.2449	79.1686
LOC_Os12g08090	765.155	12463	16.2882	3.85e-121	1.42e-118	amino acid transporter, putative, expressed	18.2718	21.0794	243.191	255.239
LOC_Os09g32840	229.689	6438.84	28.0329	2.38e-35	9.84e-34	nucleotide pyrophosphatase/phosphodiesterase, putative, expressed	3.93634	5.86134	122.6	91.8628
LOC_Os04g15840	250.933	2121.69	8.45519	0.00417486	0.0144486	expansin precursor, putative, expressed	12.2098	8.74742	44.175	92.3423
LOC_Os01g66610	1669.34	6097.97	3.65292	8.2e-31	2.83e-29	serine/threonine-protein kinase receptor precursor, putative, expressed	31.449	27.2046	84.3315	82.4333
LOC_Os10g08018	140.896	989.409	7.02229	2.24e-30	7.59e-29	expressed protein	4.82924	4.04924	26.4958	22.1026
LOC_Os01g59180	1216.1	5442.97	4.47576	3.55e-38	1.63e-36	OsFBX27 - F-box domain containing protein, expressed	18.5912	18.694	71.2121	59.0066
LOC_Os01g09800	1809.78	37589.4	20.7701	6.55e-151	4.01e-148	BTBA1 - Bric-a-Brac,Tramtrack, Broad Complex BTB domain with Ankyrin repeat region, expressed	38.216	38.8635	642.128	604.928
LOC_Os03g24940	624.321	4166.6	6.67381	2.53e-53	1.98e-51	proline-rich family protein, putative, expressed	12.9712	13.7879	71.1716	67.8592
LOC_Os05g28520	529.068	4013.26	7.58554	4.89e-43	2.67e-41	MRH1, putative, expressed	11.7747	10.7553	73.593	59.7705
LOC_Os06g15170	26.8109	3649.27	136.111	3.65e-108	1.11e-105	3-ketoacyl-CoA synthase, putative, expressed	0.971201	0.346667	65.2173	72.5408
LOC_Os03g16390	121.401	1024.5	8.43893	2.49e-35	1.03e-33	avr9/Cf-9 rapidly elicited protein, putative, expressed	3.01601	3.19877	19.5257	21.2838
LOC_Os06g07100	169.644	1751.87	10.3268	4.03e-43	2.22e-41	RING-H2 finger protein, putative, expressed	4.31825	3.36402	29.1162	32.5026
LOC_Os06g08090	432.708	3588.61	8.29337	7.27e-61	7.39e-59	heparanase-like protein precursor, putative, expressed	9.59624	10.4634	63.5809	65.8156
LOC_Os03g39110	47.2477	631.513	13.366	1.27e-33	4.91e-32	expressed protein	1.48941	1.48897	16.0926	15.0948
LOC_Os12g06340	1281.07	7201.97	5.62186	1.29e-44	7.46e-43	BEL1-like homeodomain transcription factor, putative, expressed	20.2668	24.7983	107.949	89.663
LOC_Os07g25460	1032.56	3426.18	3.31812	1.4e-23	3.44e-22	ankyrin repeat domain containing protein, expressed	18.0623	18.3387	49.1868	44.8995
LOC_Os07g41200	3568.76	16191.3	4.53694	1.6e-12	1.89e-11	expressed protein	45.8656	61.7568	172.105	206.924
LOC_Os01g57854	352.629	2871.58	8.14334	6.23e-13	7.66e-12	pectinesterase, putative, expressed	10.0178	8.71367	51.8683	66.4151
LOC_Os10g03850	814.5	4595.36	5.64193	2.44e-06	1.55e-05	OsFBX352 - F-box domain containing protein, expressed	14.3233	13.825	50.6528	72.3356
LOC_Os04g01520	285.73	1153.47	4.0369	1.22e-19	2.37e-18	expressed protein	7.77713	9.13877	29.5517	23.7524
LOC_Os05g11510	521.066	1933.79	3.71122	8.16e-23	1.9e-21	B-box zinc finger family protein, putative, expressed	13.1359	11.9913	38.0377	34.6349
LOC_Os04g47520	912.631	10556.9	11.5675	6.43e-97	1.44e-94	growth regulator related protein, putative, expressed	18.2053	17.1469	159.466	158.814
LOC_Os01g71094	92.914	1403.48	15.1052	8.37e-59	7.73e-57	basic 7S globulin 2 precursor, putative, expressed	3.11471	3.33865	41.5927	34.4113
LOC_Os03g01670	16.2149	241.31	14.882	7.82e-17	1.26e-15	retrotransposon protein, putative, unclassified, expressed	0.321534	0.53626	4.5151	5.41015
LOC_Os01g70730	17.2282	1096.93	63.6708	2.3e-38	1.06e-36	flowering promoting factor-like 1, putative, expressed	1.4796	0.389226	54.0707	39.836
LOC_Os01g08780	27.5325	4085.85	148.401	2.72e-192	3.04e-189	endonuclease/exonuclease/phosphatase family domain containing protein, expressed	0.425588	0.733949	66.2617	68.538
LOC_Os03g62860	19.3191	322.063	16.6707	2.38e-14	3.28e-13	glucan endo-1,3-beta-glucosidase precursor, putative, expressed	0.47024	0.703556	6.54441	8.64582
LOC_Os03g01820	35.8809	2945.42	82.0886	7.07e-102	1.81e-99	fatty acid hydroxylase, putative, expressed	1.0476	1.73027	84.4375	93.3013
LOC_Os01g34350	743.862	5156.72	6.93237	3.82e-58	3.45e-56	RNA-dependent RNA polymerase, putative, expressed	8.83254	9.41604	48.8186	49.6039
LOC_Os01g06340	10.2092	351.061	34.3869	1.54e-30	5.25e-29	expressed protein	0.562574	0.629783	17.363	14.2733
LOC_Os03g02400	75.1271	884.326	11.7711	5.33e-13	6.58e-12	plastocyanin-like domain containing protein, putative, expressed	2.91634	3.66936	26.0406	34.3156
LOC_Os10g28050	221.199	3592.26	16.2399	3.98e-06	2.46e-05	chitinase 2, putative, expressed	8.03808	7.90573	74.652	125.294
LOC_Os01g06320	279.525	2410.98	8.62528	5.26e-05	0.00027352	MYB family transcription factor, putative, expressed	10.6885	9.37054	50.4911	83.243
LOC_Os01g61610	2198.35	12204.9	5.55185	2.38e-54	1.94e-52	flavonol synthase/flavanone 3-hydroxylase, putative, expressed	48.9242	54.7184	224.99	222.898
LOC_Os03g02900	136.661	2464.73	18.0353	3.53e-73	4.82e-71	B3 DNA binding domain containing protein, expressed	3.09766	3.82386	46.4013	50.6647
LOC_Os01g02930	83.408	1421.19	17.039	1.47e-19	2.83e-18	glycosyltransferase protein, putative, expressed	1.84584	2.41042	24.7963	31.3154
LOC_Os08g39250	1075.28	5104.36	4.74702	2.44e-40	1.21e-38	EDM2, putative, expressed	18.516	20.7943	71.6083	73.5593
LOC_Os01g60700	1274.4	3949.69	3.09924	3.97e-22	8.88e-21	serine/threonine-protein kinase NAK, putative, expressed	26.1756	26.8408	66.307	61.6829
LOC_Os07g36590	1827.08	5947.08	3.25497	5e-26	1.37e-24	serine/threonine-protein kinase receptor precursor, putative, expressed	31.0702	31.2216	76.73	80.9512
LOC_Os04g38970	1375.39	3745.65	2.72334	0.000692451	0.00287921	protein binding protein, putative, expressed	28.0688	27.1678	48.3102	68.2197
LOC_Os01g45550	1688.61	8483.81	5.02415	1.34e-14	1.88e-13	auxin efflux carrier component, putative, expressed	31.9041	31.1248	111.631	134.165
LOC_Os01g44069	1751.84	15846.4	9.04562	3.71e-85	6.77e-83	glycerol-3-phosphate acyltransferase, putative, expressed	41.5552	41.9855	311.67	277.411
LOC_Os03g28170	25.7117	4995.63	194.294	2.77e-51	2.02e-49	expressed protein	2.14866	0.933882	273.755	200.526
LOC_Os07g44830	708.107	3990.42	5.63534	1.88e-45	1.13e-43	proline-rich family protein, putative, expressed	16.2379	16.5901	70.1856	73.5955
LOC_Os07g37700	537.671	1949.16	3.62519	2.26e-22	5.16e-21	expressed protein	132.446	98.6548	353.694	299.344
LOC_Os01g70180	308.734	1838.67	5.95553	3.76e-29	1.2e-27	exostosin family domain containing protein, expressed	7.59088	7.6863	39.5857	31.5341
LOC_Os01g70860	1253.57	12894.7	10.2864	9.6e-92	1.91e-89	esterase, putative, expressed	60.67	58.1465	487.076	464.779
LOC_Os04g38790	2504.89	8627.31	3.44418	9.57e-30	3.13e-28	expressed protein	101.735	105.628	275.087	280.502
LOC_Os01g55160	100.289	1144.6	11.413	1.02e-13	1.34e-12	expressed protein	5.10366	5.08907	39.1742	51.0547
LOC_Os01g36620	712.685	2396.91	3.36321	1.09e-21	2.37e-20	pectate lyase family protein, expressed	22.5522	24.0809	58.8736	63.0585
LOC_Os11g48080	207.125	509.358	2.45919	1.07e-06	7.15e-06	SOR/SNZ family protein, putative, expressed	7.07627	6.79798	12.2339	14.3248
LOC_Os01g57610	240.162	4361.97	18.1626	9.08e-104	2.42e-101	OsGH3.1 - Probable indole-3-acetic acid-amido synthetase, expressed	4.51684	4.34179	67.0017	58.3865
LOC_Os01g18450	53.4376	989.337	18.5139	5.17e-48	3.39e-46	expressed protein	13.2067	8.679	147.352	166.49
LOC_Os11g02440	18.7695	6241.13	332.515	3.54e-250	7.19e-247	chalcone--flavonone isomerase, putative, expressed	1.05191	1.8214	378.137	362.776
LOC_Os06g04850	36.2954	791.692	21.8124	2.33e-33	8.81e-32	homeobox associated leucine zipper, putative, expressed	1.04324	1.78208	27.2962	20.7209
LOC_Os02g44590	266.402	23701.6	88.9693	2.3e-30	7.79e-29	OsSub20 - Putative Subtilisin homologue, expressed	3.46451	3.84662	220.053	284.284
LOC_Os06g40750	169.911	443.917	2.61264	1.48e-06	9.72e-06	expressed protein	8.53051	10.3848	21.1336	17.4808
LOC_Os04g31870	17.6427	331.948	18.8151	2.14e-21	4.58e-20	expressed protein	6.39712	1.93693	53.7199	66.2824
LOC_Os07g42420	3636.81	216167	59.4385	7.13e-245	1.28e-241	3-oxoacyl-synthase, putative, expressed	70.5806	77.1615	3629.55	3216.03
LOC_Os03g08960	1220.29	6446.11	5.28245	1.28e-47	8.26e-46	homeobox associated leucine zipper, putative, expressed	39.0179	35.799	151.556	155.854
LOC_Os09g29830	495.692	3398.35	6.85576	1.61e-51	1.18e-49	helix-loop-helix DNA-binding domain containing protein, expressed	11.6723	10.8199	64.8928	55.3719
LOC_Os02g51620	3673.12	14425.9	3.92743	6.14e-18	1.07e-16	glycosyl hydrolase family 3 protein, putative, expressed	68.4409	60.9304	184.077	210.575
LOC_Os02g43820	11.3943	1207.49	105.973	2.55e-96	5.56e-94	AP2 domain containing protein, expressed	0.106927	0.642857	31.936	28.5149
LOC_Os01g14550	173.866	1297.38	7.46194	4.7e-37	2.08e-35	pathogen-related protein, putative, expressed	8.87027	7.68235	49.2393	46.9944
LOC_Os03g02240	1950.31	10408.5	5.33685	2.15e-51	1.57e-49	AT-GTL1, putative, expressed	28.7522	29.6773	123.232	119.528
LOC_Os09g17000	212.065	26807.9	126.414	2.57e-281	6.42e-278	glycerophosphoryl diester phosphodiesterase family protein, putative, expressed	5.22241	9.9555	729.932	763.024
LOC_Os01g33080	1290.58	7318.69	5.67084	8.28e-52	6.12e-50	fimbrin-like protein 2, putative, expressed	23.5813	26.9188	110.101	112.713
LOC_Os01g43140	175.84	2509.57	14.2719	1.97e-75	2.85e-73	lipase, putative, expressed	3.46343	4.08519	42.0648	41.7799
LOC_Os01g42900	92.6039	1176.19	12.7013	3.16e-18	5.61e-17	ABC-2 type transporter domain containing protein, expressed	1.67975	2.92359	20.2474	25.2192
LOC_Os01g40499	36.7007	498.794	13.5908	2.36e-28	7.29e-27	S-locus lectin protein kinase family protein, putative, expressed	0.504702	0.626786	6.85698	5.29176
LOC_Os06g06980	1411.82	4766.17	3.3759	1.68e-10	1.69e-09	caffeoyl-CoA O-methyltransferase, putative, expressed	61.5439	60.2283	183.875	137.259
LOC_Os01g53980	316.118	1470.97	4.65323	4.98e-26	1.37e-24	IQ calmodulin-binding motif family protein, expressed	13.5998	13.985	51.9856	48.0468
LOC_Os01g58550	1934.25	11869	6.13625	1.98e-08	1.64e-07	methyladenine glycosylase, putative, expressed	35.9175	38.9512	151.613	204.459
LOC_Os01g62070	922.705	51207.5	55.4972	3.47e-66	4.03e-64	cation efflux family protein, putative, expressed	19.0018	17.9959	742.79	852.191
LOC_Os06g03970	2674.06	9425.55	3.5248	1.22e-19	2.38e-18	receptor-like protein kinase 5 precursor, putative, expressed	34.5389	35.3736	90.1499	101.326
LOC_Os03g03700	99.6413	1367.78	13.7271	5.72e-55	4.77e-53	MLO domain containing protein, putative, expressed	1.37616	2.35458	19.487	20.4051
LOC_Os02g46970	50.2168	4811	95.8046	8.59e-188	8.45e-185	AMP-binding domain containing protein, expressed	1.01854	1.1197	84.6077	75.2707
LOC_Os06g03670	478.283	2799.52	5.85328	8.2e-26	2.24e-24	dehydration-responsive element-binding protein, putative, expressed	16.8958	25.1943	106.985	85.4745
LOC_Os01g21310	83.3804	2823.88	33.8675	1.52e-115	5.08e-113	expressed protein	5.89834	5.06873	158.007	132.351
LOC_Os01g45090	337.403	2316.2	6.86478	0.00598322	0.0199247	MYB family transcription factor, putative, expressed	20.0548	10.8574	53.5906	109.899
LOC_Os01g37590	142.947	7490.88	52.4034	3.01e-23	7.23e-22	peptide transporter PTR2, putative, expressed	2.93365	3.85464	118.926	156.473
LOC_Os07g47140	194.321	6051.04	31.1394	1.82e-143	1.03e-140	CCT/B-box zinc finger protein, putative, expressed	5.5309	6.28303	150.096	136.658
LOC_Os10g33210	133.548	1452.07	10.873	4.42e-50	3.12e-48	peptide transporter PTR3-A, putative, expressed	2.75346	3.11264	26.0875	23.7873
LOC_Os10g28060	303.674	13392.9	44.1028	8.1e-191	8.47e-188	3-ketoacyl-CoA synthase, putative, expressed	8.4827	7.74916	284.221	273.412
LOC_Os10g05790	77.2211	310172	4016.67	0	0	POEI4 - Pollen Ole e I allergen and extensin family protein precursor, expressed	3.95255	2.36312	10674.8	9054.76
LOC_Os10g42280	635.863	1984.52	3.12099	2.99e-18	5.31e-17	cyclase/dehydrase family protein, putative, expressed	50.1531	48.6138	125.323	114.799
LOC_Os10g12620	715.795	2957.63	4.13195	9.77e-30	3.2e-28	protein kinase domain containing protein, expressed	9.3503	11.424	34.5356	32.3242
LOC_Os10g41430	282.129	726.712	2.57581	9.35e-09	8e-08	cyclin, putative, expressed	14.3102	11.6038	26.6948	25.2793
LOC_Os03g52380	171.947	1619.56	9.41895	9.89e-49	6.6e-47	PIII5 - Proteinase inhibitor II family protein precursor, expressed	14.654	13.8525	103.091	106.004
LOC_Os10g39660	662.551	1837.82	2.77385	8.34e-05	0.000417821	expressed protein	22.171	18.7012	37.6412	50.2836
LOC_Os08g39550	390.232	4221.72	10.8185	3.38e-16	5.24e-15	polygalacturonase inhibitor 2 precursor, putative, expressed	10.7846	12.3488	85.8617	108.415
LOC_Os01g50900	49.1851	203.955	4.14668	0.00148637	0.00574114	Cupin domain containing protein, expressed	2.5016	2.93775	11.3628	6.37283
LOC_Os05g45210	2824.04	10176.3	3.60347	5.36e-32	1.91e-30	respiratory burst oxidase, putative, expressed	32.8438	42.1039	103.142	106.969
LOC_Os06g49770	92.5303	2169.03	23.4413	1.33e-06	8.78e-06	LTPL86 - Protease inhibitor/seed storage/LTP family protein precursor, expressed	3.58814	2.25545	39.0181	66.8687
LOC_Os02g38970	2619.94	8585.66	3.27704	1.35e-27	4.01e-26	expressed protein	37.8537	43.3325	99.8072	107.016
LOC_Os08g40900	1633.73	7739.84	4.73753	4.27e-26	1.19e-24	auxin response factor, putative, expressed	17.8759	22.0013	69.4525	77.3567
LOC_Os04g55120	44.4628	1064.66	23.9449	6.94e-62	7.22e-60	jp18, putative, expressed	3.37013	1.52888	49.0705	42.3403
LOC_Os06g04560	1741.74	4542.08	2.60778	3.48e-17	5.76e-16	kinesin motor domain containing protein, expressed	23.3094	26.9317	49.7335	52.1784
LOC_Os12g06330	1241.69	4637.27	3.73463	1.06e-29	3.46e-28	CPuORF6 - conserved peptide uORF-containing transcript, expressed	18.4089	18.601	57.4062	50.3548
LOC_Os08g41400	1483.85	4765.72	3.21173	4.52e-24	1.14e-22	expressed protein	17.1579	19.1544	49.7006	41.2774
LOC_Os09g24840	8.41603	283.215	33.6518	2.14e-10	2.13e-09	GASR10 - Gibberellin-regulated GASA/GAST/Snakin family protein precursor, expressed	0.55448	0.63967	12.2842	18.4106
LOC_Os05g37880	777.305	14322.6	18.426	1.17e-131	5.37e-129	growth regulator related protein, putative, expressed	14.863	15.5624	223.363	213.297
LOC_Os07g18874	896.106	2370.38	2.6452	2.81e-07	2.02e-06	white-brown complex homolog protein 11, putative, expressed	18.8644	18.4994	44.5373	32.7289
LOC_Os02g56010	34.619	100.809	2.91196	0.00523986	0.0177099	anthocyanidin 3-O-glucosyltransferase, putative, expressed	1.00757	0.790487	2.49422	1.58493
LOC_Os03g29680	1162.01	3211.81	2.76402	9.96e-18	1.71e-16	EARLY flowering protein, putative, expressed	42.9877	42.5104	88.6512	95.0521
LOC_Os02g49310	1347.66	4352.93	3.22999	2.57e-10	2.54e-09	AGC_PVPK_like_kin82y.7 - ACG kinases include homologs to PKA, PKG and PKC, expressed	30.0073	29.0672	67.3712	80.7548
LOC_Os06g40960	18.4225	1994.87	108.284	6.06e-131	2.7e-128	ZOS6-05 - C2H2 zinc finger protein, expressed	0.369746	0.570395	41.4459	37.3085
LOC_Os01g72020	355.81	2056.82	5.78069	3.19e-37	1.42e-35	BTBA3 - Bric-a-Brac,Tramtrack, Broad Complex BTB domain with Ankyrin repeat region, expressed	8.14554	7.31576	37.3184	32.3665
LOC_Os09g24190	150.113	2241.05	14.9291	3.03e-49	2.07e-47	expressed protein	30.7381	20.9836	335.115	267.777
LOC_Os09g33460	1428.56	7389.25	5.17253	2.24e-47	1.42e-45	double-stranded RNA binding motif containing protein, expressed	36.0663	34.5794	152.328	132.577
LOC_Os01g74020	188.472	3226.87	17.1213	1.07e-36	4.7e-35	MYB family transcription factor, putative, expressed	3.06219	11.2213	107.308	83.7551
LOC_Os03g54170	260.522	6139.15	23.5648	1.88e-128	7.92e-126	OsMADS34 - MADS-box family gene with MIKCc type-box, expressed	9.96273	10.181	188.407	180.795
LOC_Os03g11600	6450.54	21069.9	3.26639	1.03e-29	3.36e-28	YABBY domain containing protein, putative, expressed	302.155	324.283	797.771	794.672
LOC_Os03g08740	3241.53	13330	4.11227	2.33e-39	1.12e-37	expressed protein	38.5326	41.6428	126.813	129.666
LOC_Os12g27102	1741.33	133913	76.903	7.29e-265	1.69e-261	glycerophosphoryl diester phosphodiesterase family protein, putative, expressed	28.5217	34.5568	1947.09	1830.9
LOC_Os03g03860	519.024	3986.18	7.68014	9.75e-59	8.99e-57	expressed protein	5.48905	7.49695	38.9601	38.6724
LOC_Os05g04680	90.0156	675.492	7.50416	1.95e-08	1.61e-07	expressed protein	7.42781	2.78146	25.1295	34.1487
LOC_Os04g38910	378	3528.63	9.33501	1.3e-32	4.79e-31	atypical receptor-like kinase MARK, putative, expressed	7.47922	7.9419	52.1782	59.633
LOC_Os08g42870	374.68	2561.4	6.83624	1.79e-29	5.77e-28	expressed protein	5.60132	7.29251	32.1729	36.3169
LOC_Os09g28880	297.137	5006.27	16.8484	2e-09	1.81e-08	DUF617 domain containing protein, expressed	4.12086	4.01768	42.9336	63.1962
LOC_Os04g28234	958.183	2358.17	2.46108	5.19e-13	6.42e-12	Rf1, mitochondrial precursor, putative, expressed	7.78749	9.16975	17.0867	15.4423
LOC_Os06g40170	325.327	3112.03	9.56587	1.14e-64	1.26e-62	phospholipase D, putative, expressed	6.03263	5.42746	41.7387	43.4184
LOC_Os07g48620	421.471	15303	36.3086	1.32e-13	1.72e-12	expressed protein	5.00451	8.49907	156.02	223.872
LOC_Os04g35680	67.8011	657.117	9.69184	3.69e-11	3.93e-10	U-box domain containing protein, expressed	1.89257	1.85953	12.0244	16.0757
LOC_Os12g05394	165.072	1272.76	7.71031	2.33e-37	1.04e-35	protein kinase, putative, expressed	5.00154	5.61639	31.3769	32.2383
LOC_Os01g12000	34.4839	843.756	24.4681	2.23e-53	1.75e-51	expressed protein	1.47749	1.31608	24.9111	28.0156
LOC_Os09g37500	22.4816	914.291	40.6683	3.01e-17	5e-16	OsSAUR55 - Auxin-responsive SAUR gene family member, expressed	1.66282	1.29007	39.3796	53.732
LOC_Os09g27680	18.4133	184.264	10.0071	5.82e-08	4.56e-07	expressed protein	3.32014	2.77335	19.4141	27.8571
LOC_Os10g37240	2383.88	13490.3	5.65898	1.44e-55	1.21e-53	expressed protein	26.2398	34.62	137.221	131.005
LOC_Os05g04550	398.206	4011.2	10.0732	2.06e-14	2.85e-13	CAMK_KIN1/SNF1/Nim1_like.3 - CAMK includes calcium/calmodulin depedent protein kinases, expressed	10.3376	10.8323	72.5177	92.8696
LOC_Os08g38210	1032.25	4908.32	4.75497	1.24e-18	2.25e-17	transcription factor BIM2, putative, expressed	20.2124	23.2048	74.3289	85.9994
LOC_Os12g44100	848.01	4418.57	5.21051	1.01e-42	5.5e-41	peptide transporter PTR2, putative, expressed	15.94	20.6291	75.1805	73.1874
LOC_Os04g05050	1956.88	10972.7	5.60725	1.91e-54	1.56e-52	pectate lyase precursor, putative, expressed	38.4616	40.2483	168.572	174.778
LOC_Os06g14540	651.537	2564.48	3.93604	3.36e-06	2.1e-05	endoglucanase, putative, expressed	15.4322	15.491	57.1881	38.0207
LOC_Os02g42380	238.922	1126.56	4.7152	1.98e-23	4.8e-22	TCP family transcription factor, putative, expressed	12.8567	8.5802	42.1429	36.7662
LOC_Os12g26220	113.544	299.761	2.64004	2.52e-05	0.000138274	expressed protein	8.50289	9.66743	17.6675	19.6253
LOC_Os09g37490	18.3458	130.776	7.12842	3.5e-07	2.48e-06	OsSAUR54 - Auxin-responsive SAUR gene family member, expressed	1.62011	1.46222	8.12788	9.1436
LOC_Os08g06380	2114.72	9889.07	4.67629	8e-22	1.76e-20	CSLF6 - cellulose synthase-like family F; beta1,3;1,4 glucan synthase, expressed	20.2298	31.2252	88.6498	98.3717
LOC_Os09g26310	94.1852	5307.61	56.3529	1.09e-168	9.1e-166	hypro1, putative, expressed	2.18116	3.49045	129.478	119.69
LOC_Os11g14070	148.694	1812.74	12.1911	3.32e-60	3.25e-58	expressed protein	5.80637	5.09084	53.1716	50.2408
LOC_Os03g29250	49.5628	420.694	8.4881	7.56e-20	1.49e-18	SPX domain-containing protein, putative, expressed	3.33524	1.4941	16.8101	15.1618
LOC_Os03g55220	332.932	1680.54	5.0477	3.09e-30	1.04e-28	bHelix-loop-helix transcription factor, putative, expressed	9.77722	9.45578	36.0665	39.3773
LOC_Os11g26990	1626.09	6345.49	3.9023	1.44e-33	5.5e-32	expressed protein	34.4147	31.243	106.158	93.5832
LOC_Os03g27760	965.488	3819.27	3.95579	1.24e-30	4.25e-29	nodulation protein-related, putative, expressed	28.8629	28.0977	90.6612	84.8843
LOC_Os06g36050	954.788	1970.4	2.06371	6.98e-09	6.04e-08	expressed protein	28.2138	27.1397	43.4014	45.432
LOC_Os07g10190	34.2045	279.392	8.16828	4.68e-14	6.3e-13	glucosyltransferase, putative, expressed	1.11396	0.871761	6.47641	6.12097
LOC_Os12g39440	450.136	1787.32	3.97062	9.94e-07	6.68e-06	expressed protein	16.1717	11.1537	50.4386	34.4304
LOC_Os02g55330	551.506	3634.17	6.58954	1.37e-50	9.79e-49	OsPOP6 - Putative Prolyl Oligopeptidase homologue, expressed	17.978	20.2984	103.576	92.9945
LOC_Os12g44110	157.85	12554.7	79.5356	2.41e-117	8.24e-115	ligA, putative, expressed	3.30545	4.41305	227.179	249.637
LOC_Os11g04660	119.891	1102.44	9.19534	1.13e-24	2.92e-23	strictosidine synthase, putative, expressed	6.62052	3.59802	41.5075	31.9161
LOC_Os12g04424	93.6356	1097.22	11.718	3.31e-19	6.26e-18	strictosidine synthase, putative, expressed	0.953611	1.57053	13.3545	9.73995
LOC_Os04g53780	162.972	461.901	2.83424	9.23e-08	7.03e-07	leucoanthocyanidin reductase, putative, expressed	6.69067	5.92673	13.0694	14.6909
LOC_Os09g17810	283.689	1064.08	3.75089	1.48e-17	2.52e-16	leucine zipper protein-like, putative, expressed	6.52997	6.40351	19.7262	18.0788
LOC_Os02g14890	44.2018	801.247	18.127	9.08e-46	5.48e-44	expressed protein	3.22224	2.31723	41.4572	36.7951
LOC_Os08g10010	93.829	10878.7	115.942	1.7e-118	5.88e-116	acyl-desaturase, chloroplast precursor, putative, expressed	2.45892	3.39073	250.42	276.973
LOC_Os09g35960	1684.18	4117.9	2.44504	3.63e-15	5.28e-14	TBC domain containing protein, expressed	40.4579	37.2842	73.6437	74.2596
LOC_Os03g09120	1280.82	3081.84	2.40614	0.000187578	0.000876922	expressed protein	54.4024	37.1945	100.794	71.5112
LOC_Os06g37670	192.442	2007.27	10.4306	1.29e-12	1.54e-11	S-locus-like receptor protein kinase, putative, expressed	2.77886	2.82597	19.5659	25.7187
LOC_Os01g14110	286.824	1855.07	6.46764	2.58e-39	1.23e-37	expressed protein	23.8229	19.7234	119.437	100.19
LOC_Os09g21000	2327.01	8491.49	3.64911	4.68e-32	1.68e-30	potassium transporter, putative, expressed	37.0642	35.7936	110.179	97.0782
LOC_Os06g18010	248.087	19277.4	77.7042	1.51e-239	2.45e-236	UDP-glucoronosyl and UDP-glucosyl transferase domain containing protein, expressed	7.87416	7.29367	485.029	434.319
LOC_Os02g48350	1377.88	4219.22	3.06211	3.16e-06	1.98e-05	diacylglycerol O-acyltransferase, putative, expressed	42.4551	38.7992	84.1639	108.766
LOC_Os05g47840	97.3109	487.541	5.01014	2.37e-08	1.94e-07	IPP transferase, putative, expressed	2.89069	2.45506	8.96564	11.7884
LOC_Os06g12210	41.5489	3490.57	84.0111	3.32e-68	4.09e-66	helix-loop-helix DNA-binding domain containing protein, expressed	4.80352	10.8254	576.082	448.672
LOC_Os03g64280	53.8522	456.97	8.48564	6.96e-21	1.44e-19	1-aminocyclopropane-1-carboxylate oxidase homolog 1, putative, expressed	2.451	1.6289	14.2151	12.6078
LOC_Os09g35760	2691.43	12821.3	4.76374	4.72e-46	2.89e-44	homeobox and START domains containing protein, putative, expressed	30.3811	40.0513	135.994	125.448
LOC_Os02g16660	992.716	2217.16	2.23343	1.23e-10	1.26e-09	cbxX, chromosomal, putative, expressed	24.0048	27.2927	46.4512	42.8202
LOC_Os06g46799	147.663	9577.75	64.8623	1.97e-55	1.65e-53	peroxidase precursor, putative, expressed	5.76565	5.20048	254.605	298.706
LOC_Os11g34110	143.622	12739.6	88.7019	4.4e-40	2.17e-38	heparan-alpha-glucosaminide N-acetyltransferase, putative, expressed	4.01436	4.65141	266.805	329.954
LOC_Os03g13130	1802.76	10151.2	5.63089	5.46e-54	4.43e-52	ternary complex factor MIP1, putative, expressed	32.3797	33.2982	149.94	138.208
LOC_Os12g10410	359.666	1129.55	3.14055	1.6e-14	2.23e-13	NB-ARC/LRR disease resistance protein, putative, expressed	5.8369	5.11796	14.2491	12.5702
LOC_Os06g01250	95.3519	20232.2	212.185	1.34e-305	4.82e-302	cytochrome P450, putative, expressed	1.73073	2.55776	356.716	352.101
LOC_Os11g08750	538.297	58884.8	109.391	6.83e-287	2.01e-283	pectinesterase, putative, expressed	16.5126	20.2651	1613.64	1521.16
LOC_Os05g01120	328.652	2256.03	6.86449	9.1e-45	5.29e-43	cytochrome P450, putative, expressed	8.14566	7.76804	43.4655	41.5883
LOC_Os03g32314	2504.33	6228.6	2.48713	2.44e-11	2.65e-10	allene oxide cyclase 4, chloroplast precursor, putative, expressed	48.1959	44.9389	84.0697	95.8527
LOC_Os07g41360	1912.63	4957.6	2.59203	2.33e-17	3.91e-16	alpha-1,4-glucan-protein synthase, putative, expressed	63.411	70.8254	129.549	140.916
LOC_Os08g43430	162.76	1169.5	7.18543	6.04e-34	2.36e-32	CXE carboxylesterase, putative, expressed	5.23254	4.47979	29.9303	24.6078
LOC_Os12g42020	61.8137	514.671	8.32616	3.53e-22	7.93e-21	AGC_PVPK_like_kin82y.20 - ACG kinases include homologs to PKA, PKG and PKC, expressed	1.50608	1.93009	11.1175	11.1878
LOC_Os07g48150	27.7751	369.694	13.3103	6.1e-12	6.96e-11	DUF623 domain containing protein, expressed	1.64051	0.568278	9.58611	12.9112
LOC_Os12g06464	416.899	2717.38	6.51808	5.39e-46	3.28e-44	expressed protein	13.8971	14.5377	69.5744	74.5386
LOC_Os08g09730	52.4152	491.365	9.37447	3.7e-23	8.83e-22	OsFBX273 - F-box domain containing protein, expressed	1.50302	1.30075	11.4846	8.98815
LOC_Os05g04584	242.425	8130.56	33.5384	1.6e-39	7.72e-38	transferase family protein, putative, expressed	5.45328	6.98406	147.846	175.922
LOC_Os05g19040	297.637	1008.47	3.38824	3.61e-15	5.25e-14	prefoldin, putative, expressed	11.5054	12.0501	29.3572	32.6781
LOC_Os02g04110	259.896	2496.13	9.60433	1.23e-59	1.17e-57	expressed protein	8.06269	8.0383	59.5591	60.8231
LOC_Os04g49850	22.1439	232.403	10.4951	8.02e-14	1.06e-12	expressed protein	1.9353	2.3806	19.2102	16.2225
LOC_Os08g43120	128.562	15576.4	121.159	1.51e-10	1.52e-09	Plant PDR ABC transporter associated domain containing protein, expressed	1.05771	1.96501	104.63	178.018
LOC_Os05g38660	248.348	3494.33	14.0703	2.49e-10	2.47e-09	expressed protein	19.7975	17.0467	166.401	235.15
LOC_Os09g27330	79.2937	407.97	5.14505	0.000100978	0.000497894	oxidoreductase/ transition metal ion binding protein, putative, expressed	6.40866	4.12465	16.6158	25.3768
LOC_Os02g50740	21.932	1941.92	88.5427	1.46e-104	3.99e-102	WD domain, G-beta repeat domain containing protein, expressed	0.73982	0.666929	46.1807	50.8284
LOC_Os03g15380	190.572	422.969	2.21947	5.15e-05	0.000268219	expressed protein	9.6573	9.29938	18.0951	14.7119
LOC_Os01g55150	200.321	883.037	4.40812	5.43e-08	4.27e-07	bZIP transcription factor domain containing protein, expressed	10.1298	7.32425	25.979	33.6465
LOC_Os01g65950	28.9786	283.725	9.79085	1.39e-15	2.07e-14	thioesterase family protein, putative, expressed	1.74332	2.66283	16.5963	17.1641
LOC_Os06g43770	150.448	1278.41	8.49735	5.83e-40	2.85e-38	expressed protein	7.30363	8.21346	54.1143	48.5672
LOC_Os07g41590	264.158	1420.98	5.37929	1.79e-29	5.78e-28	gibberellin receptor GID1L2, putative, expressed	9.32732	8.64351	41.1192	34.3109
LOC_Os09g30010	109.854	2028.94	18.4695	1.03e-78	1.63e-76	fasciclin domain containing protein, expressed	5.34942	4.06577	69.6061	65.7401
LOC_Os03g63810	24.1397	2554.84	105.836	1.47e-32	5.41e-31	WRKY80, expressed	0.767665	0.718557	71.7883	50.3123
LOC_Os11g19210	167.381	1258.21	7.51702	0.0104435	0.0325846	beta-D-xylosidase, putative, expressed	4.03247	1.99374	10.7598	24.0977
LOC_Os02g45850	140.545	1853.88	13.1906	7.7e-42	4.02e-40	B3 DNA binding domain containing protein, expressed	3.01952	4.49366	43.0894	34.1908
LOC_Os05g04170	3448.93	51249.8	14.8596	8.8e-30	2.89e-28	AMP-binding enzyme, putative, expressed	66.9527	68.3293	894.478	676.117
LOC_Os01g21300	31.3797	1234.36	39.3364	2.1e-79	3.39e-77	esterase/lipase/thioesterase family protein, putative, expressed	1.0967	0.936452	31.3406	30.8279
LOC_Os05g45200	13.6603	1067.17	78.1217	1.1e-84	1.97e-82	anthocyanidin 5,3-O-glucosyltransferase, putative, expressed	0.379231	0.507475	29.9366	24.5559
LOC_Os05g27590	8.76298	350.811	40.0333	8.18e-06	4.82e-05	wound-induced protein WI12, putative, expressed	0.426455	0.656107	11.2854	21.5184
LOC_Os11g40210	103.614	1167.46	11.2674	2.93e-45	1.74e-43	remorin C-terminal domain containing protein, putative, expressed	2.62483	3.12588	27.0867	23.3799
LOC_Os03g20500	2095.74	7176.34	3.42425	4.67e-29	1.48e-27	OsFBX82 - F-box domain containing protein, expressed	66.8397	57.0535	162.739	167.254
LOC_Os03g02460	374.266	10437.6	27.8882	1.03e-20	2.12e-19	retinol dehydrogenase, putative, expressed	12.8628	8.29732	272.796	188.615
LOC_Os11g13670	743.417	5866.11	7.89074	3.31e-07	2.35e-06	gibberellin receptor GID1L2, putative, expressed	22.3939	25.4645	182.399	113.504
LOC_Os12g02370	74.5683	14374.9	192.775	8.22e-285	2.22e-281	chalcone--flavonone isomerase, putative, expressed	2.71619	3.05101	428.008	439.086
LOC_Os08g02996	62.3725	3960.13	63.4916	4.39e-128	1.8e-125	receptor-like kinase, putative, expressed	0.962859	1.43689	56.9384	61.5811
LOC_Os07g28400	264.787	673.234	2.54255	2.57e-08	2.1e-07	CDGSH iron sulfur domain-containing protein 1, putative, expressed	19.1273	13.295	32.6837	31.4406
LOC_Os03g53360	180.519	3771	20.8897	1.4e-106	4.01e-104	transferase family protein, putative, expressed	6.10908	4.09947	89.9497	76.5662
LOC_Os01g11860	112.841	299.868	2.65744	2.33e-05	0.000128747	DJ-1 family protein, putative, expressed	3.76316	3.70003	8.19836	7.26113
LOC_Os01g45700	357.01	4436.82	12.4277	1.25e-10	1.27e-09	expressed protein	26.1222	15.737	168.996	234.252
LOC_Os09g33860	1486.36	9318.65	6.26946	3.28e-59	3.08e-57	protein kinase, putative, expressed	41.6283	42.3719	209.986	200.156
LOC_Os03g40540	561.184	10103.3	18.0036	6.6e-124	2.55e-121	cytochrome P450, putative, expressed	12.7345	15.0482	197.046	192.288
LOC_Os04g20474	608.337	3419.31	5.62076	4.67e-43	2.56e-41	UDP-glucoronosyl and UDP-glucosyl transferase domain containing protein, expressed	6.45266	7.13493	31.6522	27.9096
LOC_Os08g12410	1431.96	14256	9.95555	1.7e-49	1.17e-47	pectinesterase, putative, expressed	42.0488	46.5075	379.911	308.092
LOC_Os03g30530	1561.29	7102.78	4.54931	2.52e-21	5.36e-20	expressed protein	21.7615	23.8393	75.3827	85.7823
LOC_Os01g58620	1632.05	8858.43	5.42781	2.11e-10	2.1e-09	expressed protein	46.3913	52.9843	183.972	234.389
LOC_Os04g59190	2371.95	15473.7	6.52362	6.71e-20	1.33e-18	peroxidase precursor, putative, expressed	77.0209	84.7699	375.893	443.613
LOC_Os06g44620	903.321	6719.1	7.43821	5.82e-65	6.49e-63	AMP-binding domain containing protein, expressed	10.4389	11.946	64.7675	64.8341
LOC_Os06g40030	305.977	1495.24	4.88677	9.76e-28	2.91e-26	S-locus-like receptor protein kinase, putative, expressed	5.35457	5.45807	19.4183	21.6579
LOC_Os01g67500	903.73	8269.11	9.14999	6.26e-23	1.47e-21	armadillo/beta-catenin repeat family protein, putative, expressed	14.2188	14.6648	93.73	111.412
LOC_Os01g61690	714.251	2609.6	3.65362	1.92e-08	1.59e-07	OsSCP5 - Putative Serine Carboxypeptidase homologue, expressed	13.5187	17.7958	39.581	49.18
LOC_Os04g43910	725.67	2637.8	3.63498	1.35e-24	3.47e-23	auxin response factor, putative, expressed	13.2987	14.6398	41.3604	37.7375
LOC_Os03g48626	791.828	12506.3	15.7942	1.78e-52	1.34e-50	expressed protein	28.9266	25.8471	316.852	355.226
LOC_Os05g30700	141.78	326.92	2.30583	0.00160376	0.00614336	expressed protein	3.41214	4.72058	6.23184	8.29063
LOC_Os01g03730	80.7951	1477.26	18.2841	3.19e-10	3.13e-09	nuclease PA3, putative, expressed	2.46887	3.69334	54.3224	33.7229
LOC_Os12g05900	1185.37	2833.55	2.39043	4.67e-13	5.8e-12	rhoGAP domain containing protein, expressed	17.645	18.4626	36.1791	31.1359
LOC_Os08g38400	2748.21	14895.5	5.42007	2.9e-17	4.83e-16	oligopeptide transporter, putative, expressed	47.4613	56.9212	201.495	237.784
LOC_Os07g32620	130.048	7753.78	59.6226	1.58e-32	5.8e-31	anthocyanidin 5,3-O-glucosyltransferase, putative, expressed	3.28965	4.41105	208.781	149.344
LOC_Os04g48480	456.36	1304.47	2.85843	1.09e-13	1.43e-12	exostosin family domain containing protein, expressed	11.4141	10.0615	23.3993	24.3244
LOC_Os01g15350	2288.4	6710.82	2.93254	2.26e-22	5.16e-21	zinc finger C-x8-C-x5-C-x3-H type family protein, expressed	45.7611	52.0151	113.136	110.061
LOC_Os08g41790	925.984	6580.16	7.10613	3.67e-23	8.76e-22	phosphoribulokinase/Uridine kinase family protein, expressed	23.6099	21.4327	141.421	108.616
LOC_Os02g45780	1171.28	4507.12	3.84802	0.00127784	0.00501144	zinc finger, C3HC4 type domain containing protein, expressed	51.8277	39.4416	105.098	166.443
LOC_Os01g01520	2062.48	11943.3	5.79077	8.97e-57	7.82e-55	transferase family protein, putative, expressed	61.2432	56.068	277.755	251.587
LOC_Os04g02530	34.9476	303.335	8.67972	9.1e-15	1.29e-13	expressed protein	0.599063	0.256216	2.56543	3.17076
LOC_Os06g14240	55.5409	559.63	10.076	1.2e-11	1.34e-10	hsp20/alpha crystallin family protein, putative, expressed	5.59149	1.43002	23.7034	31.0007
LOC_Os06g11860	2275.32	6226.72	2.73664	1.24e-19	2.41e-18	ethylene-responsive transcription factor, putative, expressed	48.4738	60.388	115.577	116.286
LOC_Os01g03170	145.532	4046.83	27.8072	1.14e-122	4.32e-120	seven in absentia protein family protein, expressed	3.76978	3.60523	81.8363	78.0706
LOC_Os01g04360	25.3556	638.473	25.1808	7.63e-07	5.2e-06	hsp20/alpha crystallin family protein, putative, expressed	2.6793	0.497781	22.951	39.1026
LOC_Os01g53210	95.2967	209.468	2.19806	0.00219736	0.00813953	metal transporter Nramp3, putative, expressed	17.8491	12.5288	27.786	24.0739
LOC_Os02g01300	138.765	1975.71	14.2379	1.26e-22	2.91e-21	invertase/pectin methylesterase inhibitor family protein, putative, expressed	9.84726	8.77934	92.4654	113.148
LOC_Os02g18880	94.2343	2992.39	31.7548	6.99e-30	2.3e-28	calcineurin B, putative, expressed	6.59556	7.98585	161.013	197.95
LOC_Os02g42390	36.6148	305.772	8.35106	3.03e-15	4.41e-14	expressed protein	1.70013	1.16882	10.4636	8.26291
LOC_Os02g51320	579.76	6699.69	11.556	3.78e-90	7.3e-88	helix-loop-helix DNA-binding domain containing protein, expressed	30.0752	23.6243	238.705	244.297
LOC_Os02g54870	472.409	1630.81	3.45211	2.85e-13	3.6e-12	expressed protein	19.4926	11.102	39.2312	42.8425
LOC_Os03g10030	685.671	2433.8	3.54951	1.44e-23	3.53e-22	membrane associated DUF588 domain containing protein, putative, expressed	31.6831	24.258	83.7498	71.0553
LOC_Os03g18300	33.1145	818.712	24.7237	3.95e-19	7.44e-18	chloroplast unusual positioning protein, putative, expressed	0.934681	1.21354	24.6269	17.0662
LOC_Os03g19920	629.633	2599.56	4.1287	1.42e-28	4.41e-27	expressed protein	12.9858	13.8281	46.548	39.7488
LOC_Os03g19940	14.345	752.345	52.4465	1.67e-61	1.72e-59	expressed protein	1.12736	0.964927	44.093	43.8382
LOC_Os03g23960	869.648	2335.93	2.68606	2.81e-15	4.11e-14	IQ calmodulin-binding motif family protein, putative, expressed	26.9206	30.3774	58.5339	61.1978
LOC_Os03g25150	166.604	7678.06	46.0857	8.55e-79	1.36e-76	transposon protein, putative, unclassified, expressed	3.66001	4.61192	139.952	156.699
LOC_Os03g38250	160.945	906.442	5.63199	7.2e-24	1.79e-22	disease resistance RPP13-like protein 1, putative, expressed	1.90514	2.36776	10.2092	8.55264
LOC_Os03g45194	814.325	15932.3	19.5651	3.1e-21	6.58e-20	oxidoreductase, short chain dehydrogenase/reductase family domain containing protein, expressed	21.4223	21.7307	289.633	365.604
LOC_Os03g48560	45.387	842.313	18.5585	1.91e-47	1.22e-45	N-acetylglucosaminyltransferase, putative, expressed	1.51359	1.57037	24.5306	20.1847
LOC_Os03g50100	1595.45	4244.28	2.66023	1.86e-17	3.14e-16	expressed protein	21.7172	24.1653	49.78	45.3391
LOC_Os04g53060	67.6384	198.771	2.93873	7.98e-05	0.000401231	NBS-LRR disease resistance protein, putative, expressed	0.926846	0.566231	1.53774	1.8889
LOC_Os04g55380	235.661	178347	756.794	1.8e-115	5.95e-113	expressed protein	44.3743	38.6349	27613.9	21404.4
LOC_Os05g09020	239.954	1184.24	4.9353	1.79e-21	3.85e-20	WRKY67, expressed	15.9523	10.4817	47.7047	53.6457
LOC_Os05g10910	75.5324	18444.1	244.188	3.38e-15	4.92e-14	expressed protein	5.07399	5.51952	773.519	1231.62
LOC_Os05g41280	38.5706	537.369	13.9321	0.00089755	0.00364569	transcription factor HBP-1b, putative, expressed	1.63448	2.57149	14.736	30.0731
LOC_Os06g16000	66.8369	634.964	9.5002	5.41e-28	1.64e-26	UDP-glucoronosyl and UDP-glucosyl transferase, putative, expressed	2.09928	2.12761	16.2457	15.1338
LOC_Os06g39970	84.5072	629.109	7.44444	1.33e-23	3.27e-22	CESA11 - cellulose synthase, expressed	1.4726	1.78799	9.97515	8.85365
LOC_Os07g06570	20.4275	533.842	26.1335	1.09e-38	5.08e-37	receptor protein kinase CRINKLY4 precursor, putative, expressed	0.483084	0.987606	17.0014	13.1822
LOC_Os07g35610	3557.57	13908.8	3.90963	6.67e-37	2.95e-35	kelch repeat-containing protein, putative, expressed	71.5687	86.6125	235.469	245.539
LOC_Os07g35620	71.1847	170.329	2.39278	0.00251968	0.00919905	expressed protein	5.21586	5.43948	9.77575	10.0983
LOC_Os08g02939	16.1965	565.312	34.9034	3.17e-23	7.6e-22	expressed protein	2.71953	0.923749	59.0347	41.6026
LOC_Os09g31140	11.3667	540.926	47.5886	1.63e-47	1.05e-45	ZOS9-16 - C2H2 zinc finger protein, expressed	0.796836	0.113707	18.4645	15.0498
LOC_Os09g16070	6.758	44.1739	6.53654	0.0042271	0.0146138	expressed protein	1.04975	0.743726	5.39343	3.57851
LOC_Os09g25540	171.848	972.193	5.65727	5.66e-25	1.49e-23	receptor-like protein kinase 2 precursor, putative, expressed	2.14195	2.71663	10.0038	11.3218
LOC_Os09g27670	44.4628	496.793	11.1732	2.41e-08	1.97e-07	expressed protein	2.95394	1.37641	15.1733	21.9127
LOC_Os10g41130	266.942	892.523	3.3435	7.69e-14	1.02e-12	AP2 domain containing protein, expressed	13.8484	14.5327	39.3247	34.5747
LOC_Os01g33670	261.692	60500.2	231.188	0	0	expressed protein	53.433	38.5879	8194.75	8370.6
LOC_Os01g19970	185.337	2557.01	13.7966	8.36e-75	1.19e-72	MYB family transcription factor, putative, expressed	7.05312	7.11792	77.9072	74.4507
LOC_Os07g32710	35.7366	16080.9	449.984	6.67e-49	4.47e-47	retrotransposon protein, putative, unclassified, expressed	1.1029	1.42319	389.443	493.561
LOC_Os05g42250	2878.69	7121.95	2.47403	9.23e-17	1.48e-15	cyclic nucleotide-gated ion channel 2, putative, expressed	56.2688	58.7056	116.69	104.988
LOC_Os01g59110	102.515	624.39	6.0907	2.47e-20	4.99e-19	indole-3-acetate beta-glucosyltransferase, putative, expressed	2.79197	3.53591	14.2028	15.704
LOC_Os02g03010	708.313	2882.34	4.0693	4.54e-26	1.25e-24	expressed protein	26.7211	24.1178	76.2801	84.4379
LOC_Os02g41860	205.037	10282.9	50.1516	6.28e-07	4.33e-06	aquaporin protein, putative, expressed	5.79755	3.20057	122.544	226.167
LOC_Os02g53380	37.5206	911.58	24.2955	2.52e-35	1.04e-33	expressed protein	0.671096	0.641104	11.3001	13.3487
LOC_Os03g07120	189.332	1649.35	8.71145	5.45e-47	3.41e-45	expressed protein	6.8356	4.16605	40.3439	34.269
LOC_Os03g10260	405.419	818.731	2.01947	6.39e-06	3.83e-05	expressed protein	17.7668	16.954	30.1914	24.4607
LOC_Os03g10810	230.871	1656.04	7.17299	1.37e-06	9e-06	HLS, putative, expressed	10.2114	7.52064	39.9707	58.4854
LOC_Os03g15360	35.5432	1353.4	38.0775	4.96e-82	8.42e-80	nmrA-like family domain containing protein, expressed	1.01357	2.25135	53.6084	43.6916
LOC_Os03g21400	80.7767	430.317	5.32725	1.05e-06	7.01e-06	cytochrome P450, putative, expressed	2.8715	3.22703	10.5284	14.6303
LOC_Os03g38640	158.363	463.814	2.9288	5.42e-08	4.26e-07	expressed protein	6.22285	6.07451	14.9519	13.1082
LOC_Os03g60992	20.4091	333.749	16.3529	5.5e-23	1.3e-21	expressed protein	0.514334	0.323251	5.58599	5.26045
LOC_Os04g12830	14.9714	818.815	54.692	1.12e-65	1.28e-63	expressed protein	0.370309	0.512037	18.4009	18.2603
LOC_Os04g42050	11.7229	48.4462	4.13262	0.0143943	0.0431403	expressed protein	3.70241	2.9021	11.8656	9.48801
LOC_Os04g46730	124.582	292.849	2.35064	0.00020145	0.000935038	thioesterase family protein, putative, expressed	6.10644	7.01225	12.4689	11.5278
LOC_Os04g49230	355.828	3091.9	8.6893	4.8e-60	4.7e-58	B3 DNA binding domain containing protein, expressed	8.76163	8.37804	60.9931	55.0926
LOC_Os05g33644	76.564	3054.12	39.8898	2.76e-15	4.04e-14	inosine-uridine preferring nucleoside hydrolase family protein, putative, expressed	1.38651	1.42856	36.131	50.8223
LOC_Os06g10940	58.8354	440.763	7.49145	1.39e-18	2.53e-17	expressed protein	7.08116	7.07035	43.7765	39.1866
LOC_Os07g05380	25.6718	637.175	24.82	2.3e-43	1.27e-41	ATPase BadF/BadG/BcrA/BcrD type, putative, expressed	0.641024	1.22738	19.8418	16.1747
LOC_Os02g38320	58.4209	1484.71	25.414	3.49e-17	5.77e-16	BTBZ3 - Bric-a-Brac, Tramtrack, Broad Complex BTB domain with TAZ zinc finger and Calmodulin-binding domains, expressed	2.67346	2.65438	63.3766	42.808
LOC_Os08g27810	25.856	1041.99	40.2998	3.24e-72	4.3e-70	OsWAK115 - OsWAK receptor-like protein OsWAK-RLP, expressed	1.22156	0.770226	30.0213	32.9229
LOC_Os08g33210	22.3465	622.781	27.8692	8.37e-45	4.88e-43	expressed protein	0.847139	0.787599	19.8995	16.146
LOC_Os09g14670	1409.29	3167.8	2.2478	0.000771239	0.00317588	phosphoenolpyruvate carboxylase, putative, expressed	20.9528	19.6021	30.2158	40.4396
LOC_Os01g40480	493.801	1253.75	2.53898	6.7e-11	6.98e-10	anthranilate phosphoribosyltransferase, putative, expressed	6.71254	6.89062	14.954	11.9998
LOC_Os09g28840	21.7294	221.247	10.1819	1.35e-06	8.93e-06	OsSCP43 - Putative Serine Carboxypeptidase homologue, expressed	0.565633	0.647397	3.71428	5.66863
LOC_Os09g37430	48.2793	111.642	2.31241	0.0155964	0.0462857	OsSAUR48 - Auxin-responsive SAUR gene family member, expressed	5.23582	4.84742	8.80859	9.38978
LOC_Os10g38960	33.268	3278.35	98.5437	1.75e-162	1.32e-159	lectin-like receptor kinase, putative, expressed	0.475929	1.1582	67.0194	58.2666
LOC_Os11g31590	881.908	1986.8	2.25285	1.26e-10	1.29e-09	armadillo, putative, expressed	32.236	29.083	56.2035	51.4009
LOC_Os03g21450	27.1855	1516.16	55.771	2.47e-64	2.71e-62	bromodomain domain containing protein, expressed	0.636703	0.97464	39.2087	30.8452
LOC_Os03g37960	6.4878	92.3906	14.2407	1.82e-07	1.33e-06	acyl CoA binding protein, putative, expressed	0.399408	0.941156	7.70195	7.82735
LOC_Os05g11380	256.779	579.634	2.25732	1.28e-05	7.35e-05	OsMADS66 - MADS-box family gene with MIKCc type-box, expressed	12.8325	16.8455	23.6499	28.2717
LOC_Os06g22050	94.8331	290.056	3.0586	3.51e-05	0.000187833	GCRP2 - Glycine and cysteine rich family protein precursor, putative, expressed	4.34693	3.95416	8.42317	11.2695
LOC_Os06g38970	1633.39	3545.03	2.17036	1.5e-06	9.84e-06	expressed protein	22.2644	24.693	36.1771	42.9465
LOC_Os06g44930	95.0633	986.672	10.3791	4.65e-39	2.2e-37	expressed protein	3.96229	4.91438	37.7341	34.2405
LOC_Os07g25540	26.1446	1166.56	44.6195	4.16e-41	2.12e-39	flavin monooxygenase, putative, expressed	0.685002	0.810648	29.6622	22.3766
LOC_Os07g47490	2153.21	4421.98	2.05367	2.55e-10	2.52e-09	OsGH3.11 - Probable indole-3-acetic acid-amido synthetase, expressed	16.5077	22.2637	32.4142	29.6293
LOC_Os09g37440	40.5572	199.534	4.91981	1.09e-07	8.22e-07	OsSAUR49 - Auxin-responsive SAUR gene family member, expressed	4.6169	4.61019	15.3167	19.9928
LOC_Os08g27780	73.5949	2051.08	27.8699	3.19e-93	6.6e-91	OsWAK77 - OsWAK receptor-like cytoplasmic kinase OsWAK-RLCK, expressed	3.56198	3.47523	82.9947	69.9771
Annotation:
BaseMean-HY ovary	The nomarlized average expression in HY ovary
BaseMean-HY stigma	The nomarlized average expression in HY ovary
FDR	False Discovery Rate
PSP	Plumose stigma-preferential genes in Li et al's study (Li et al., 2007)
SP	The stigma-preferential genes within the pistil
SS	The stigma-specific genes within the pistil
