# Supplementary material for: Identification and analysis of the stigma and embryo sac-preferential/specific genes in rice pistils
Source: BMC Plant Biol. 2017 Mar 7;17:60. doi: 10.1186/s12870-017-1004-8 (PMC5341191; doi:10.1186/s12870-017-1004-8)
Supplement: Additional file 14: Table S11. — Stigma-/ovary-specific genes throughout the rice. (XLS 85 kb) [file 12870_2017_1004_MOESM14_ESM.xls]

## Sheet: Sheet1
Supplemental Table 11. Stigma-/Ovary-specific genes throughout the rice
7 common elements in "SS", "PS" and "PVN":
Gene-ID	The expression values in our study							gene_product	The expression values from RGAP (http://rice.plantbiology.msu.edu/expression.shtml)
	HY ovary-1	HY ovary-2	HY stigma-1	HY stigma-2	Foldchange (stigma/ovary)	P-value (ovary vs stigma)	FDR(ovary vs stigma)		Leaf-20 days	Shoot	Seedling at four-leaf stage	Anther	Pistil	Seed-5 DAP	Seed- 10 DAP	Embryo- 25 DAP	Endosperm- 25 DAP
LOC_Os02g18930	2.73834e-56	1.49405e-23	92.9954	86.0595	1.19845e+25	3.50178e-140	1.83273e-137	calcineurin B, putative, expressed	0	0	0	0	4.85603	0	0	0	0
LOC_Os04g28840	0	0	11.1847	18.8666	#DIV/0!	9.2231e-10	8.64972e-09	RALFL35 - Rapid ALkalinization Factor RALF family protein precursor, putative, expressed	0	0	0	0	2.88968	0	0	0	0
LOC_Os05g30740	0.133111	0.348179	8.64051	5.45757	29.2923	1.11112e-12	1.33586e-11	C2 domain containing protein, putative, expressed	0	0	0	0	1.07627	0	0	0	0
LOC_Os07g24170	0	6.07308e-41	2.44701	3.61663	9.98446e+40	1.36756e-08	1.15024e-07	expressed protein	0	0	0	0	1.06986	0	0	0	0
LOC_Os09g16980	0.09715	0.233181	89.7407	60.3621	454.402	1.55056e-35	6.46712e-34	OsWAK86 - OsWAK pseudogene, expressed	0	0	0	0	2.18203	0	0	0	0
LOC_Os12g04320	0	0	6.99383	8.74744	#DIV/0!	1.14279e-33	4.41458e-32	sulfotransferase domain containing protein, expressed	0	0	0	0	0.495482	0	0	0	0
LOC_Os12g40080	0.0327277	0	0.929291	1.0431	60.2666	2.50145e-05	0.000137483	B3 DNA binding domain containing protein, expressed	0	0	0	0	0.449134	0	0	0	0
41 common elements in "SS" and "PVN":
Gene-ID	The expression values in our study							gene_product	The expression values from RGAP (http://rice.plantbiology.msu.edu/expression.shtml)
	HY ovary-1	HY ovary-2	HY stigma-1	HY stigma-2	Foldchange (stigma/ovary)	P-value (ovary vs stigma)	FDR(ovary vs stigma)		Leaf-20 days	Shoot	Seedling at four-leaf stage	Anther	Pistil	Seed-5 DAP	Seed- 10 DAP	Embryo- 25 DAP	Endosperm- 25 DAP
LOC_Os01g14940	0	0.152524	11.1566	3.28568	94.6881	0.0023375	0.00860655	invertase/pectin methylesterase inhibitor family protein, putative, expressed	0	0	0	1596.86	3.5325	0	0	0	0
LOC_Os01g51270	0	0	48.9477	44.9148	#DIV/0!	1.28989e-46	8.0337e-45	THION44 - Plant thionin family protein precursor, putative, expressed	0	0	0	493.188	5.01548	0	0	0	0
LOC_Os02g03520	0	0	23.5048	5.29368	#DIV/0!	0.00112383	0.00445919	THION25 - Plant thionin family protein precursor, expressed	0	0	0	2718.08	6.37232	0	0	0	0
LOC_Os02g10530	0.482382	0.102104	7.15822	6.80482	23.8894	1.67586e-22	3.84854e-21	expressed protein	0	0	0	789.83	0.795491	0	0	0	0
LOC_Os02g21330	0.073824	0	11.2059	7.43576	252.515	8.03761e-22	1.77182e-20	expressed protein	0	0	0	0	1.13081	0	0	1.93308	0
LOC_Os02g26290	0.390666	0	14.7199	4.37439	48.8763	0.00266956	0.00968956	fasciclin-like arabinogalactan protein 8 precursor, putative, expressed	0	0	0	2277.99	3.59856	0	0	0	0
LOC_Os03g01610	0.312777	0.0218656	35.4434	8.24208	130.544	0.00316453	0.0112789	expansin precursor, putative, expressed	0	0	0	2039.48	3.85643	0	0	0	0
LOC_Os03g01650	0.0842125	0.0163568	8.73789	1.86614	105.44	0.00644235	0.0212663	expansin precursor, putative, expressed	0	0	0	2039.3	3.85023	0	0	0	0
LOC_Os03g13080	0.127714	0.164201	3.15785	2.68487	20.0151	3.27694e-13	4.12145e-12	LYK, putative, expressed	0	0	0	0	0.596255	0.534552	0	0	0
LOC_Os03g21880	0.464106	0.135178	14.6018	6.42819	35.0919	5.86653e-05	0.00030274	THION28 - Plant thionin family protein precursor, expressed	0	0	0	1555.23	2.63017	0	0	0	0
LOC_Os03g25350	0.103014	0.450884	2.4602	3.74909	11.2102	0.000205683	0.000952777	LTPL36 - Protease inhibitor vs seed storage/LTP family protein precursor, expressed	0	0	0	34.9364	1.69722	375.704	1.37178	0	0
LOC_Os03g36490	0.119587	0.0615548	3.85764	4.19031	44.4289	1.12178e-20	2.30093e-19	retrotransposon protein, putative, Ty3-gypsy subclass, expressed	0	0	0	0.192459	0.862046	0	0	0	0
LOC_Os04g11130	0	0	12.8874	2.3235	#DIV/0!	0.0157457	0.0466732	DEF9 - Defensin and Defensin-like DEFL family, expressed	0	0	0	2004.96	4.8945	0	0	0	0
LOC_Os04g25160	0.00267173	0.159037	13.4414	3.96592	107.646	0.00168547	0.00642678	pollen allergen, putative, expressed	0	0	0	2173.84	4.92094	0	0	0	0
LOC_Os04g47080	0	0.0496077	175.307	195.116	7467.04	2.22442e-177	2.12294e-174	anthocyanin regulatory Lc protein, putative, expressed	0	0	0	0.115913	5.49154	0	0	0	0
LOC_Os04g49720	0	0.208631	3.06339	1.74379	23.0415	7.34537e-05	0.000371551	pectinesterase inhibitor domain containing protein, putative, expressed	0	0	0	0	2.36705	83.448	0	0	0
LOC_Os05g20570	0.402822	0.0580498	43.7135	7.07442	110.2	0.0146098	0.0437176	invertase/pectin methylesterase inhibitor family protein, putative, expressed	0	0	0	3536.15	6.91212	0	0	0	0
LOC_Os05g51900	0.176956	0	10.418	2.77268	74.5422	0.00452991	0.0155316	expressed protein	0	0	0	1347.87	3.27725	0	0	0	0
LOC_Os06g45160	0	0	9.21653	1.9867	#DIV/0!	0.0035917	0.0126407	pollen allergen, putative, expressed	0	0	0	754.237	1.88183	0	0	0	0
LOC_Os06g45180	0.112969	0.212563	23.6633	5.79311	90.4869	0.00571629	0.0191462	pollen allergen, putative, expressed	0	0	0	1285.45	2.48746	0.434727	0	0	0
LOC_Os07g15530	0	0	33.7504	4.46221	#DIV/0!	0.0137282	0.0413848	expressed protein	0	0	0	3823.63	5.00851	0	0	0	0
LOC_Os07g26480	0.398304	0.0344386	10.0811	7.94475	41.655	2.29494e-33	8.70754e-32	P21-Rho-binding domain containing protein, putative, expressed	0	0	0	975.223	1.71513	0	0	0	0
LOC_Os07g34130	0.0720475	0.020717	6.42539	3.3801	105.703	1.16596e-09	1.08159e-08	TBC domain containing protein, expressed	0	0	0	361.551	0.369854	0	0	0	0
LOC_Os08g12160	0.455339	0	25.3507	7.46843	72.0763	0.00135846	0.00529625	expressed protein	0	0	0	1148.98	1.87232	0	0	0	0
LOC_Os08g12230	9.83205e-24	0	2.89997	0.426316	3.3831e+23	0.0120064	0.0368307	expressed protein	0	0	0	452.469	1.00906	0	0	0	0
LOC_Os09g01134	0	0	3.49008	1.2388	#DIV/0!	0.000541016	0.00230932	expressed protein	0	0	0	940.207	2.21455	0	0	0	0
LOC_Os09g12630	0.137992	0.117679	7.31889	6.23352	53.0073	8.62541e-18	1.48876e-16	expressed protein	0	0	0	596.393	1.61169	0	0	0	0
LOC_Os09g24020	1.44697e-19	2.05422e-08	11.1399	2.54273	6.66075e+08	0.00164035	0.00626874	pollen allergen Cyn d 23, putative, expressed	0	0	0	148.316	0.088344	0	0	0	0
LOC_Os09g24140	0.1497	3.13752e-10	6.04553	2.21984	55.2127	0.000666868	0.00278497	pollen allergen Cyn d 23, putative, expressed	0	0	0	105.163	0.0903631	0	0	0	0
LOC_Os09g30040	0	0	3.43662	2.10654	#DIV/0!	8.57403e-07	5.81318e-06	expressed protein	0	0	0	355.877	1.67864	0	0	0	0
LOC_Os10g17660	0.231206	0.0561765	19.367	4.26402	82.2284	0.00728213	0.0236866	profilin domain containing protein, expressed	0	0	0	2222.96	3.78735	0	0	1.18922	0
LOC_Os10g17680	0.155463	0.404567	14.0382	3.78148	31.8192	0.0104525	0.0326064	profilin domain containing protein, expressed	0	0	0	2655.14	4.55333	0	0	1.21221	0
LOC_Os10g27480	0.320043	0.260652	9.31479	9.26471	31.9953	1.01982e-51	7.52094e-50	expressed protein	0	0	0	742.184	0.69818	0	0	0	0
LOC_Os10g32590	0.283058	0	3.94148	3.89074	27.67	2.65406e-10	2.62166e-09	universal stress protein domain containing protein, putative, expressed	0	0	0	739.713	0.85681	0	0	0	0
LOC_Os11g08680	2.55477e-18	0	1.95097	0.812084	1.08153e+18	6.06311e-05	0.000312338	expressed protein	0	0	0	463.691	1.10289	0	0	0	0
LOC_Os11g08760	4.05832e-41	6.60282e-41	0.575692	0.51985	1.0276e+40	0.0158936	0.0470472	pectinesterase family protein, expressed	0	0	0	226.574	4.56637	0	0	0	0
LOC_Os11g08930	0.101278	0	8.05375	1.70836	96.3895	0.00995434	0.0312568	expressed protein	0	0	0	692.34	1.37563	0	0	0	0
LOC_Os11g15210	0	5.3085e-39	17.251	17.5217	6.55038e+39	6.13347e-74	8.6158e-72	anthocyanin regulatory Lc protein, putative, expressed	0	0	0	0.515998	0.958927	0	0	0	0
LOC_Os11g31400	0.399202	0	12.1407	16.2685	71.1649	5.83012e-21	1.21504e-19	expressed protein	0	0	0	1159.29	1.7034	0	0	0	0
LOC_Os11g45220	0.10755	0	5.50558	3.10486	80.0601	1.87488e-10	1.87772e-09	IWS1 homolog A, putative, expressed	0	0	0	414.488	0.700267	0	0	0	0
LOC_Os12g37830	0.406947	0.175578	1.45148	1.27268	4.67646	4.03589e-05	0.000213918	transposon protein, putative, unclassified, expressed	0	0	0	2.49184	0.455422	0.262782	0	0	0
45 common elements in "OS", "PS" and "PVN":
Gene-ID	The expression values in our study							gene_product	The expression values from RGAP (http://rice.plantbiology.msu.edu/expression.shtml)
	HY ovary-1	HY ovary-2	HY stigma-1	HY stigma-2	Foldchange (ovary/stigma)	P-value (ovary vs stigma)	FDR(ovary vs stigma)		Leaf-20 days	Shoot	Seedling at four-leaf stage	Anther	Pistil	Seed-5 DAP	Seed- 10 DAP	Embryo- 25 DAP	Endosperm- 25 DAP
LOC_Os01g46210	1.15826	2.35901	0	0	#DIV/0!	1.03638e-05	6.02142e-05	GDSL-like lipase/acylhydrolase, putative, expressed	0	0	0	0	2.33344	0	0	0	0
LOC_Os01g50990	1.20809	1.59205	0.115021	0	24.3446	0.000762234	0.00314079	FBD domain containing protein, putative, expressed	0	0	0	0	0.783673	0	0	0	0
LOC_Os01g68290	35.7747	9.58148	0.11636	0.470389	77.3008	0.00858273	0.0273711	expressed protein	0	0	0	0	23.4672	0	0	0	0
LOC_Os01g71130	1.56131	1.67078	0	0	#DIV/0!	1.53577e-07	1.13544e-06	xylanase inhibitor 725OS, putative, expressed	0	0	0	0	1.6927	0	0	0	0
LOC_Os01g73640	6.4832	5.36835	0.0350078	0.0948667	91.2539	2.30269e-18	4.12134e-17	expressed protein	0	0	0	0	0.838091	0	0	0	0
LOC_Os02g07495	27.7128	38.0098	0	0	#DIV/0!	2.22058e-24	5.65585e-23	expressed protein	0	0	0	0	49.7489	0	0	0	0
LOC_Os02g13450	3.22222	8.17253	0	0	#DIV/0!	0.000544954	0.00232429	MEGL7 - Maternally expressed gene MEG family protein precursor, putative, expressed	0	0	0	0	8.08152	0	0	0	0
LOC_Os02g15730	3.24933	6.54622	0.111468	0	87.8773	1.26147e-05	7.26157e-05	plastocyanin-like domain containing protein, putative, expressed	0	0	0	0	7.49544	0	0	0	0
LOC_Os02g53600	13.2395	16.5025	0	0	#DIV/0!	2.58876e-11	2.8057e-10	DEFL75 - Defensin and Defensin-like DEFL family, expressed	0	0	0	0	20.8396	0	0	0	0
LOC_Os03g05370	1.37215	0.973811	0.0424671	0.107805	15.6115	0.0153447	0.0456598	expressed protein	0	0	0	0	0.682504	0	0	0	0
LOC_Os03g10170	1.37874	1.79782	0	0.0664682	47.7907	0.000741282	0.00306262	expressed protein	0	0	0	0	1.56893	0	0	0	0
LOC_Os03g10530	7.33198	6.98685	0	0	#DIV/0!	1.14429e-11	1.27862e-10	expressed protein	0	0	0	0	5.25357	0	0	0	0
LOC_Os03g27580	5.10527	3.87493	0	0	#DIV/0!	3.13583e-05	0.000169252	expressed protein	0	0	0	0	4.71448	0	0	0	0
LOC_Os03g55210	0.764663	0.973444	0.130121	0.0382333	10.3241	0.000911588	0.00369613	TKL_IRAK_CrRLK1L-1.1 - The CrRLK1L-1 subfamily has homology to the CrRLK1L homolog, expressed	0	0	0	0	0.286427	0	0	0	0
LOC_Os03g57060	2.7488	2.4124	0	0	#DIV/0!	0.00812402	0.0260851	expressed protein	0	0	0	0	2.83996	0	0	0	0
LOC_Os03g62900	1.53765	2.84729	0	0	#DIV/0!	6.04269e-06	3.63648e-05	OsDegp4 - Putative Deg protease homologue, expressed	0	0	0	0	2.06247	0	0	0	0
LOC_Os04g22220	6.08111	8.29591	0	0	#DIV/0!	2.86603e-14	3.93567e-13	SCP-like extracellular protein, expressed	0	0	0	0	4.07684	0	0	0	0
LOC_Os04g22230	3.97671	5.69509	0	0	#DIV/0!	5.19953e-08	4.09315e-07	SCP-like extracellular protein, expressed	0	0	0	0	1.33867	0	0	0	0
LOC_Os04g50750	4.71879	7.13848	0	0.395025	30.0165	0.000211846	0.000978994	expressed protein	0	0	0	0	4.7593	0	0	0	0
LOC_Os04g55770	1.20427	1.03175	1.34415e-52	0	1.66352e+52	1.40644e-06	9.25337e-06	expressed protein	0	0	0	0	0.448883	0	0	0	0
LOC_Os04g58940	5.16022	3.02275	0	0	#DIV/0!	1.62937e-06	1.06104e-05	expressed protein	0	0	0	0	2.74373	0	0	0	0
LOC_Os05g02620	2.41854	4.40136	2.51483e-39	1.0319e-44	2.71186e+39	3.14967e-07	2.24871e-06	expressed protein	0	0	0	0	5.66225	0	0	0	0
LOC_Os05g08740	1.78116	1.15362	0	0	#DIV/0!	0.000550866	0.00234766	hydrolase, alpha/beta fold family domain containing protein, expressed	0	0	0	0	3.78817	0	0	0	0
LOC_Os05g12330	3.7056	3.08733	0.41569	0.0713822	13.9464	0.000262164	0.00118845	uncharacterized protein KIAA1310, putative, expressed	0	0	0	0	0.88962	0	0	0	0
LOC_Os05g16250	2.57025	2.19104	0	0	#DIV/0!	1.06366e-07	8.02478e-07	expressed protein	0	0	0	0	1.02134	0	0	0	0
LOC_Os05g40850	7.78073	9.84582	0	0.0821687	214.517	1.91252e-13	2.45779e-12	expressed protein	0	0	0	0	5.12083	0	0	0	0
LOC_Os05g49340	5.1326	4.54096	0	0	#DIV/0!	3.66989e-07	2.59896e-06	expressed protein	0	0	0	0	19.0509	0	0	0	0
LOC_Os06g46020	8.04053	6.07511	0	0	#DIV/0!	7.78995e-08	5.98145e-07	expressed protein	0	0	0	0	6.31884	0	0	0	0
LOC_Os07g15280	3.48585	3.06805	0	0	#DIV/0!	6.42936e-09	5.57675e-08	expressed protein	0	0	0	0	0.76404	0	0	0	0
LOC_Os07g15400	34.8553	21.723	0	0	#DIV/0!	7.68041e-13	9.36571e-12	expressed protein	0	0	0	0	4.78502	0	0	0	0
LOC_Os07g47080	13.91	12.0672	0.0575562	0.0507209	239.915	1.07699e-27	3.20324e-26	expressed protein	0	0	0	0	10.0674	0	0	0	0
LOC_Os08g05080	3.14366	3.8729	0.04804	0	146.056	2.32098e-09	2.09729e-08	expressed protein	0	0	0	0	7.93014	0	0	0	0
LOC_Os08g31740	0.254186	0.714564	0	0	#DIV/0!	0.00810361	0.0260325	carboxyl-terminal proteinase, putative, expressed	0	0	0	0	1.65575	0	0	0	0
LOC_Os08g35180	2.80457	5.31516	0	0	#DIV/0!	4.09948e-06	2.52274e-05	ECAGL4 - ECA1 gametogenesis related family protein precursor, putative, expressed	0	0	0	0	2.55855	0	0	0	0
LOC_Os09g02160	12.6931	31.1649	0	0	#DIV/0!	2.80563e-05	0.000152726	DEFL47 - Defensin and Defensin-like DEFL family, expressed	0	0	0	0	32.597	0	0	0	0
LOC_Os09g21430	0.508122	0.777972	0	0.00835647	153.904	5.95649e-07	4.12204e-06	ZOS9-05 - C2H2 zinc finger protein, expressed	0	0	0	0	0.447918	0	0	0	0
LOC_Os10g19904	23.2801	23.3291	0	0	#DIV/0!	5.45547e-15	7.83294e-14	expressed protein	0	0	0	0	6.13236	0	0	0	0
LOC_Os11g08250	4.61705	10.2546	0	0	#DIV/0!	2.84898e-05	0.000154826	DEFL30 - Defensin and Defensin-like DEFL family, expressed	0	0	0	0	5.38992	0	0	0	0
LOC_Os11g26580	6.96388	10.9298	0	0	#DIV/0!	4.52492e-07	3.17674e-06	MEGL18 - Maternally expressed gene MEG family protein precursor, putative, expressed	0	0	0	0	10.9086	0	0	0	0
LOC_Os11g26600	4.09636	3.62865	0	0	#DIV/0!	0.000223697	0.00102788	MEGL3 - Maternally expressed gene MEG family protein precursor, putative, expressed	0	0	0	0	7.47674	0	0	0	0
LOC_Os11g26725	9.44054	10.5013	0	0	#DIV/0!	7.17754e-09	6.1959e-08	expressed protein	0	0	0	0	14.3998	0	0	0	0
LOC_Os11g32070	3.8291	5.78923	0	0	#DIV/0!	1.67966e-05	9.47388e-05	expressed protein	0	0	0	0	7.0013	0	0	0	0
LOC_Os12g16620	6.68619	6.20612	0	0.0418967	307.717	2.26991e-20	4.60352e-19	retrotransposon protein, putative, unclassified, expressed	0	0	0	0	0.47715	0	0	0	0
LOC_Os12g16630	11.0906	10.2432	0	0.0888286	240.168	1.54245e-43	8.59983e-42	retrotransposon protein, putative, unclassified, expressed	0	0	0	0	0.680016	0	0	0	0
LOC_Os12g42290	2.09939	3.2995	0	0	#DIV/0!	0.000381507	0.0016779	expressed protein	0	0	0	0	3.92609	0	0	0	0
75 common elements in "OS" and "PVN":
Gene-ID	The expression values in our study							gene_product	The expression values from RGAP (http://rice.plantbiology.msu.edu/expression.shtml)
	HY ovary-1	HY ovary-2	HY stigma-1	HY stigma-2	Foldchange (ovary/stigma)	P-value (ovary vs stigma)	FDR(ovary vs stigma)		Leaf-20 days	Shoot	Seedling at four-leaf stage	Anther	Pistil	Seed-5 DAP	Seed- 10 DAP	Embryo- 25 DAP	Endosperm- 25 DAP
LOC_Os01g03900	3.79231	3.15155	0	0.217898	31.8674	7.17785e-05	0.000363928	expressed protein	0	0	0	0	10.8078	2.81478	0	1.23604	0
LOC_Os01g06130	4.78635	5.63172	0.0455736	0	228.599	2.15888e-14	2.98354e-13	expressed protein	0	0	0	5.04551	2.93012	1.39347	0	0	0
LOC_Os01g07660	3.14644	3.06502	0.17391	0.154404	18.9193	2.35058e-08	1.92903e-07	expressed protein	0	0	0	0	2.39776	0	0	0.393635	0
LOC_Os01g12460	3.80484	3.11882	0.0610685	0.105765	41.5003	3.98166e-07	2.80933e-06	expressed protein	0	0	0	0	2.63725	0.906405	0	2.25734	0
LOC_Os01g19990	6.58162	6.54957	0.191944	0.0509923	54.0521	1.22585e-12	1.46727e-11	expressed protein	0	0	0	1.81339	3.90578	0	0	0	0
LOC_Os01g27630	3.6802	3.01283	0	0	#DIV/0!	2.72372e-08	2.21675e-07	glutathione S-transferase, putative, expressed	0	0	0	0	6.78229	208.099	24.0479	10.4139	13.6136
LOC_Os01g33410	0.919738	1.36467	0.297393	0.106233	5.65972	0.0053823	0.018136	transposon protein, putative, unclassified, expressed	0	0	0	0.514828	0.80837	0.657148	0.291473	0	0.113338
LOC_Os01g51740	2.33278	1.68539	0	0	#DIV/0!	0.00260808	0.00948548	expressed protein	0	0	0	0	2.7998	0	0	6.76589	0
LOC_Os01g51780	2.58652	1.49858	0	0.0985422	41.4554	3.75044e-05	0.000199702	auxin efflux carrier component, putative, expressed	0	0	0	0.460652	2.62001	1.13851	0	0	0
LOC_Os01g52670	1.4548	1.8101	0	0.0648731	50.3274	0.00175167	0.0066495	expressed protein	0	0	0	0	1.02382	0	1.18089	0	2.2399
LOC_Os01g55640	0.705762	1.01766	3.7808e-26	2.2855e-29	4.55559e+25	0.0149749	0.0446864	seven in absentia protein family protein, putative, expressed	0	0	0	0	0.287742	0	0	0	0.152664
LOC_Os01g58600	2.48458	6.85461	0	0	#DIV/0!	0.00304819	0.0109197	expressed protein	0	0	0	6.42733	9.41665	25.851	0	0	0
LOC_Os01g62605	2.91772	2.6204	0	0	#DIV/0!	1.26349e-05	7.27062e-05	expressed protein	0	0	0	0	2.47706	0	0	1.15203	0
LOC_Os01g71160	1.57174	0.631661	0	0.0384718	57.2732	0.00180688	0.0068359	xylanase inhibitor, putative, expressed	0	0	0	0.398913	5.0824	0	0	0	0
LOC_Os02g03800	30.5916	37.1188	0	0.0993545	681.503	5.17764e-46	3.15807e-44	THION22 - Plant thionin family protein precursor, expressed	0	0	0	0	42.9976	37.1157	3.10023	0	0
LOC_Os02g04190	115.138	124.765	0	0.0842124	2848.79	5.89219e-140	2.98743e-137	THION23 - Plant thionin family protein precursor, expressed	0	0	0	0	148.241	111.117	0	0	0
LOC_Os02g26480	1.71148	2.0307	0.0738843	0.166778	15.5495	6.13632e-05	0.000315659	OsSCP7 - Putative Serine Carboxypeptidase homologue, expressed	0	0	0	1.47098	0.994881	34.5667	33.3828	0.813865	8.73548
LOC_Os02g36690	21.5941	16.0191	0	0	#DIV/0!	4.17415e-16	6.42843e-15	expressed protein	0	0	0	1.79438	14.7482	4.79896	0	0	0
LOC_Os02g46290	2.11915	4.97027	0.163945	0.0672968	30.658	0.00157205	0.00603542	invertase/pectin methylesterase inhibitor family protein, putative, expressed	0	0	0	0	3.95174	16.8347	14.3173	0	13.3091
LOC_Os02g47330	5.77569	5.74993	0.00964108	0.243612	45.5102	5.02727e-05	0.00026214	expressed protein	0	0	0	0	2.72333	4.10535	0	0	0
LOC_Os02g49540	3.10543	5.58599	0	0	#DIV/0!	0.000298015	0.001339	DEFL73 - Defensin and Defensin-like DEFL family, expressed	0	0	0	1.35508	5.31008	0	0	0	0
LOC_Os03g04740	4.66783	7.05754	0.195529	0.0483907	48.0705	4.44136e-12	5.11237e-11	expressed protein	0	0	0	0.70002	1.95954	1.9362	0	0.330854	0
LOC_Os03g06840	8.25563	9.02875	0.149884	0.20214	49.1	1.98389e-13	2.54347e-12	GRF zinc finger family protein, expressed	0	0	0	0	3.91778	1.88822	0	1.97702	0
LOC_Os03g43730	1.05546	0.977061	0	0	#DIV/0!	8.39782e-07	5.70085e-06	tesmin/TSO1-like CXC domain containing protein, expressed	0	0	0	0.459538	0.496403	0	0	0	0
LOC_Os03g44130	2.61361	1.32311	0.178535	0.332052	7.71018	0.00564203	0.0189267	expressed protein	0	0	0	0	0.0256089	0.0245492	0.0300075	0.0387036	0
LOC_Os03g48570	1.79434	1.82233	0.0960085	0	37.6703	0.00171803	0.00653634	expressed protein	0	0	0	0	2.305	0	0	1.24205	0
LOC_Os03g50140	36.6796	38.9737	0.373311	0.0519607	177.894	2.4575e-67	2.96444e-65	plastocyanin-like domain containing protein, putative, expressed	0	0	0	0	41.5126	2.96228	0	1.40763	0
LOC_Os03g50760	5.48072	4.8411	0.496053	0.370055	11.9175	4.14753e-08	3.30509e-07	EF hand family protein, putative, expressed	0	0	0	0	1.70262	0.578212	0	0	0
LOC_Os03g58400	3.93922	3.46272	0.154875	0.0270236	40.6926	3.53022e-10	3.45348e-09	C-5 cytosine-specific DNA methylase, putative, expressed	0	0	0	0.512998	1.80474	0.683142	0.446435	0	0.641463
LOC_Os04g15880	1.89159	1.75707	0	0	#DIV/0!	1.26038e-07	9.43876e-07	expressed protein	0	0	0	0	1.5921	0.70513	0	0	0
LOC_Os04g39670	3.58109	4.72561	0.0396466	0.0339305	112.898	2.05052e-10	2.04352e-09	expressed protein	0	0	0	0	4.10469	0.995612	0	0.94814	0
LOC_Os04g40290	6.36246	6.48859	0	0.0481289	267.013	7.84037e-28	2.34698e-26	AAA-type ATPase family protein, putative, expressed	0	0	0	0	2.9057	0.842182	0	0.726354	0
LOC_Os04g40380	3.77871	1.94179	0	0.121829	46.9553	0.00103123	0.00413116	expressed protein	0	0	0	0	3.21348	3.04425	0	0	0
LOC_Os04g41480	4.81962	8.52045	0.1245	0	107.149	8.65085e-08	6.61275e-07	skin secretory protein xP2 precursor, putative, expressed	0	0	0	2.62082	5.75442	0	0	0	0
LOC_Os04g45700	14.7708	12.2822	0.0432942	0.171561	125.913	1.4989e-31	5.28099e-30	COBRA, putative, expressed	0	0	0	0	13.703	4.46098	0	0	0
LOC_Os04g49730	1.31994	1.9557	0	0	#DIV/0!	0.00439521	0.0151273	invertase/pectin methylesterase inhibitor family protein, putative, expressed	0	0	0	0	2.25121	19.1694	0	0	0
LOC_Os05g02610	2.25965	4.66467	0	0	#DIV/0!	3.55131e-05	0.000190002	expressed protein	0	0	0	0	4.22908	1.85499	0	0	0
LOC_Os05g13630	54.2209	50.762	0.0900168	0.225953	332.257	1.21779e-78	1.90898e-76	RNA recognition motif containing protein, putative, expressed	0	0	0	4.57146	75.8615	3.59595	0	0	0
LOC_Os05g30470	65.2928	116.88	0.0756819	0.254118	552.373	4.68003e-13	5.8118e-12	collagen alpha-1, putative, expressed	0	0	0	0	140.638	3.08389	0	0	0
LOC_Os05g39160	5.48992	5.79788	0	0.0820043	137.649	3.20406e-21	6.79534e-20	expressed protein	0	0	0	0	6.52575	0.91843	0	0	0
LOC_Os05g39880	31.8159	32.6975	0	0	#DIV/0!	6.34644e-35	2.56778e-33	expressed protein	0	0	0	0	19.3391	0	0	5.892	0
LOC_Os05g50270	3.80835	3.05193	0.0772509	0	88.8052	2.26918e-09	2.05276e-08	GATA zinc finger domain containing protein, expressed	0	0	0	0	2.87846	0	0	0.830858	0
LOC_Os06g42840	19.0105	6.96212	1.02381e-10	3.5871e-26	2.53686e+11	0.000247769	0.0011296	expressed protein	0	0	0	0	5.23561	0.898803	0	0.807496	0
LOC_Os07g05024	13.7027	11.7471	0.147387	0.305424	56.2042	5.03401e-36	2.1465e-34	expressed protein	0	0	0	0	5.93921	0.909236	0	21.305	0
LOC_Os07g05670	1.16445	2.5008	0	0	#DIV/0!	3.65155e-05	0.000194788	expressed protein	0	0	0	0.50787	4.443	1.20258	0	0	0
LOC_Os07g05690	2.47384	5.07799	0.0387723	0.100124	54.3703	3.26786e-05	0.000175852	expressed protein	0	0	0	0.865101	10.7605	1.52425	0	0	0
LOC_Os07g09280	14.8331	11.4564	0.219502	0.200505	62.593	3.29059e-24	8.30943e-23	expressed protein	0	0	0	0	11.5555	0	0	4.1191	0
LOC_Os07g44360	4.03168	3.62855	0	0.0199043	384.852	6.51026e-22	1.44199e-20	serine/threonine-protein kinase Haspin, putative, expressed	0	0	0	0.354596	1.7698	0.738446	0	0.691872	0
LOC_Os08g04640	2.17442	2.16617	0	0	#DIV/0!	0.00079004	0.00324666	expressed protein	0	0	0	0	2.11996	4.72427	0	0	0
LOC_Os08g04710	4.15429	5.14224	0	0	#DIV/0!	9.03756e-10	8.48553e-09	expressed protein	0	0	0	0	5.29443	17.5929	0	0	0
LOC_Os08g05820	56.8343	57.3691	0.257822	0.385597	177.494	2.5505e-141	1.35674e-138	monocopper oxidase, putative, expressed	0	0	0	7.45345	53.3949	12.9361	0	0	0
LOC_Os08g07670	5.84594	4.81637	0.217446	0	49.0342	1.38074e-06	9.09352e-06	expressed protein	0	0	0	0.919224	6.27457	0	0	0	0
LOC_Os08g09380	7.61676	4.37113	0.492763	0.158539	18.406	1.09163e-05	6.32996e-05	OsFBX263 - F-box domain containing protein, expressed	0	0	0	0.362458	9.33187	1.84615	0.424692	3.83749	0
LOC_Os08g17520	5.85915	5.85973	0	0.226513	51.7361	2.50236e-08	2.04378e-07	flavonol sulfotransferase-like, putative, expressed	0	0	0	0	11.1316	1.70029	0	0	0
LOC_Os08g32350	1.90676	2.08508	0.0591173	0.199736	15.4213	0.000377872	0.00166417	expressed protein	0	0	0	3.89934	3.53615	8.44201	7.51333	0	8.06021
LOC_Os08g32400	2.63556	1.94407	0	0	#DIV/0!	4.69799e-05	0.00024584	expressed protein	0	0	0	1.7473	7.20284	2.62295	0	0	0
LOC_Os09g06680	1.17458	0.994414	0.167871	0.122128	7.47932	0.0131541	0.0398671	WD domain, G-beta repeat domain containing protein, expressed	0	0	0	0.371628	0.534983	0	0	0	0
LOC_Os09g25380	10.5244	10.8586	0.0700673	0.0656549	157.55	2.232e-41	1.1478e-39	kinesin motor protein-related, putative, expressed	0	0	0	0.469876	3.76499	1.67882	0	2.06704	0
LOC_Os09g31350	3.15237	2.41018	0.0896822	0.0260967	48.0445	7.69302e-11	7.98818e-10	expressed protein	0	0	0	0	1.84019	1.83764	0	0.593973	0
LOC_Os09g37320	2.17844	1.75458	0.357253	0.331589	5.70961	0.000205115	0.000950556	retrotransposon protein, putative, unclassified, expressed	0	0	0	3.55348	0.910424	0.412028	0	0.922427	0
LOC_Os09g37890	0.563983	0.943363	0	0.0372378	40.4789	0.000337614	0.00150234	serine/threonine-protein kinase receptor precursor, putative, expressed	0	0	0	0.231425	0.845785	0	0	0.582945	0
LOC_Os10g07998	0.726854	1.22612	0	0	#DIV/0!	0.000293784	0.00132164	nodulin, putative, expressed	0	0	0	0	0.812178	11.6812	3.0616	1.008	0.896385
LOC_Os10g13900	2.75494	1.83729	7.429e-67	6.63372e-68	5.67477e+66	1.32285e-05	7.59199e-05	transposon protein, putative, unclassified, expressed	0	0	0	0	0.835054	1.01577	0	0	0
LOC_Os10g14050	4.17396	5.62679	0	0	#DIV/0!	2.09848e-11	2.29131e-10	expressed protein	0	0	0	0.726586	9.48056	6.46635	0	0	0
LOC_Os10g26280	8.67688	8.59351	0.0791656	0	218.155	2.30219e-47	1.45621e-45	ORC3 - Putative origin recognition complex subunit 3, expressed	0	0	0	0.361348	3.37789	1.67187	0	0.603105	0
LOC_Os10g29020	1.40284	1.59384	0.220557	0.0471186	11.1952	0.0099703	0.0312918	ATBPM2, putative, expressed	0	0	0	3.71621	1.34295	0.693806	0	0	0
LOC_Os10g29050	2.60007	1.61414	0.071164	0.150985	18.9702	9.4975e-06	5.54887e-05	MBTB43 - Bric-a-Brac, Tramtrack, Broad Complex BTB domain with Meprin and TRAF Homology MATH domain, expressed	0	0	0	0	1.13434	1.30876	1.19718	0	0.400666
LOC_Os10g31990	0.718001	0.828027	0.0856679	0.133561	7.05211	0.0006828	0.00284325	retrotransposon protein, putative, unclassified, expressed	0	0	0	0	0.347779	0.342902	0.150295	3.49491	0
LOC_Os11g03450	7.8416	7.97686	0.377006	0.0439332	37.579	2.6488e-07	1.90705e-06	expressed protein	0	0	0	1.82543	6.27169	1.96952	0	0	0
LOC_Os11g11256	5.76998	4.65372	0.14545	0.131697	37.6108	1.92606e-16	3.02951e-15	expressed protein	0	0	0	0.301419	1.11682	0	0	0	0
LOC_Os11g31690	1.64822	1.61531	0.056048	0.0508835	30.5198	1.8583e-06	1.20047e-05	expressed protein	0	0	0	1.31571	6.85482	1.90818	0.263329	1.40181	0.42753
LOC_Os11g37190	14.5641	14.3107	0	0	#DIV/0!	1.00312e-16	1.60267e-15	allergen-related, putative, expressed	0	0	0	0	15.7401	4.15151	0	1.8834	0
LOC_Os11g42880	1.31722	1.40252	0	0.0705687	38.5403	0.00140201	0.0054464	expressed protein	0	0	0	2.18228	2.23136	2.7802	1.60625	0	0.837498
LOC_Os11g42890	6.96692	5.20915	0.0361102	0	337.192	1.94747e-22	4.46282e-21	expressed protein	0	0	0	4.20629	6.89487	7.84926	4.35664	0.351384	1.50294
LOC_Os11g44910	2.92839	2.30578	0	0.0187764	278.763	3.33455e-14	4.54443e-13	DEAD-box ATP-dependent RNA helicase, putative, expressed	0	0	0	0.506328	1.37787	0.341223	0	0	0
Annotation:
FDR	False Discovery Rate
PVN	The genes expressed in pistil but not in vegetative tissues in RGAP (http://rice.plantbiology.msu.edu/expression.shtml)
PS	The pistil-specific genes in RGAP (http://rice.plantbiology.msu.edu/expression.shtml)
SS	The stigma-specific genes within the pistil
OS	The ovary-specific genes within the pistil
