# Supplementary material for: Identification and analysis of the stigma and embryo sac-preferential/specific genes in rice pistils
Source: BMC Plant Biol. 2017 Mar 7;17:60. doi: 10.1186/s12870-017-1004-8 (PMC5341191; doi:10.1186/s12870-017-1004-8)
Supplement: Additional file 16: Table S12. — The genes down-regulated in dst ovary compared to HY ovary. (XLS 126 kb) [file 12870_2017_1004_MOESM16_ESM.xls]

## Sheet: Sheet1
Supplemental Table 12. The genes down-regulated in dst ovary compared to HY ovary.
Gene-ID	The results of differential expression analysis using the DESeq R package					gene_product	The FPKM values in different samples using eXpress
	BaseMean-HY ovary	BaseMean-dst ovary	Foldchange (HY ovary/dst ovary)	P-value	FDR		HY ovary-1	HY ovary-2	dst ovary-1	dst ovary-2
LOC_Os01g02750	26.6529	1.00689	0.0377778	0.0016162	0.0354645	protein kinase domain containing protein, expressed	0.860867	0.845837	0.0347333	0.0300651
LOC_Os10g02100	181.082	67.134	0.370739	0.000280832	0.00888417	peptide transporter PTR2, putative, expressed	3.86058	3.8807	1.39505	1.42669
LOC_Os10g05660	318.326	154.185	0.484363	0.00032234	0.00998208	thaumatin, putative, expressed	12.5051	13.7086	6.77262	5.75303
LOC_Os06g46350	234.982	55.1169	0.234558	3.07e-08	3.73e-06	PLA IIIA/PLP7, putative, expressed	7.98895	7.90855	1.81535	1.83554
LOC_Os09g33470	143.048	47.1928	0.329908	0.000366641	0.0111309	mitochondrial carrier protein, putative, expressed	4.72426	4.33036	1.50551	1.43061
LOC_Os03g27580	38.355	1.07241	0.02796	5.47e-05	0.00240153	expressed protein	5.10527	3.87493	0.221834	0
LOC_Os02g38120	363.537	158.07	0.434811	2.08e-05	0.00106575	BTBN3 - Bric-a-Brac, Tramtrack, Broad Complex BTB domain with non-phototropic hypocotyl 3 NPH3 domain, expressed	7.24965	6.48712	3.27874	2.59827
LOC_Os02g31867	117.731	24.0343	0.204146	1.59e-05	0.000860416	expressed protein	3.0033	3.61977	0.662058	0.680113
LOC_Os12g06780	887.337	388.273	0.437571	5.61e-09	8.02e-07	expressed protein	31.886	37.1272	13.9175	15.877
LOC_Os10g38234	170.846	25.4171	0.148772	1.29e-06	0.000101043	photosystem I P700 chlorophyll a apoprotein A2, putative, expressed	3.04545	3.90146	0.000618218	1.01603
LOC_Os04g49910	102.845	24.9102	0.24221	0.000223434	0.00747559	retrotransposon protein, putative, unclassified, expressed	1.08112	1.18725	0.245887	0.298402
LOC_Os06g12230	368.084	143.151	0.388908	2.51e-05	0.00123365	TCP-domain protein, putative, expressed	7.39528	9.50035	3.87681	2.61132
LOC_Os09g28390	396.186	60.2703	0.152126	1.53e-17	8.41e-15	cytochrome P450, putative, expressed	8.2715	10.0736	1.60587	1.15726
LOC_Os08g32060	114.673	23.0154	0.200705	1.62e-05	0.000871454	spotted leaf 11, putative, expressed	2.31098	1.9295	0.55088	0.287606
LOC_Os11g42450	523.613	261.391	0.499207	2.04e-05	0.00104911	leucine-rich repeat family protein, putative, expressed	15.7963	16.7013	9.79417	6.2252
LOC_Os03g15530	453.453	205.442	0.453061	1.27e-05	0.000714472	expressed protein	10.6281	8.19739	4.02812	4.38364
LOC_Os09g31380	355.765	176.944	0.497361	0.00166269	0.0362885	jmjC domain-containing protein 5, putative, expressed	12.4384	14.1791	8.56591	4.53457
LOC_Os03g44642	95.711	20.424	0.213392	0.000163423	0.00580277	zinc finger, C3HC4 type domain containing protein, expressed	7.21031	10.0439	0.977527	2.6656
LOC_Os02g44040	135.772	43.2549	0.318585	0.000464466	0.0134561	expressed protein	4.41515	3.88561	0.912713	1.70444
LOC_Os09g26999	482.065	101.475	0.210501	1.71e-06	0.000128833	keratin-associated protein 5-4, putative, expressed	6.63099	9.43358	1.98414	1.36355
LOC_Os06g11840	150.401	59.0013	0.392293	0.0013291	0.0302487	trehalose phosphatase, putative, expressed	3.8566	4.37795	1.75233	1.44806
LOC_Os02g18410	253.721	120.601	0.475328	0.000983118	0.0241165	salt stress root protein RS1, putative, expressed	8.32542	10.4662	3.75026	5.08952
LOC_Os03g30830	252.369	119.439	0.473271	0.0010059	0.0244902	X8 domain containing protein, expressed	9.99404	9.19229	4.27459	4.66913
LOC_Os02g32970	260.168	121.559	0.467234	0.000636025	0.0172013	hydrolase, alpha/beta fold family protein, putative, expressed	7.98796	7.05114	3.79736	3.13008
LOC_Os06g46020	60.2441	12.6068	0.209262	0.00185967	0.0396804	expressed protein	8.04053	6.07511	2.53378	0.461654
LOC_Os07g41590	292.381	135.942	0.464949	0.000326765	0.0100999	gibberellin receptor GID1L2, putative, expressed	9.32732	8.64351	4.16951	4.0786
LOC_Os06g34830	351.044	144.652	0.412063	9.64e-06	0.000571105	amino acid permease family protein, putative, expressed	6.50081	6.13211	2.79299	2.34742
LOC_Os09g12780	206.214	82.5529	0.400326	0.000269812	0.00862708	expressed protein	13.159	13.2761	6.07025	4.37989
LOC_Os11g31980	500.667	226.669	0.452735	3.24e-06	0.000227338	OsSCP63 - Putative Serine Carboxypeptidase homologue, expressed	10.5389	11.3462	5.4244	4.35534
LOC_Os03g10870	200.632	85.3115	0.425214	0.000831263	0.0213095	membrane associated DUF588 domain containing protein, putative, expressed	11.1419	7.89192	4.41581	3.56342
LOC_Os03g47610	1345.78	629.723	0.467925	9.18e-07	7.54e-05	thiamine biosynthesis protein thiC, putative, expressed	14.6491	17.9166	7.93858	7.12548
LOC_Os01g66730	205.904	56.0462	0.272196	1.22e-06	9.62e-05	exosome complex exonuclease RRP40, putative, expressed	6.15652	8.1244	2.15473	1.69549
LOC_Os02g29140	159.198	28.2584	0.177505	1.05e-07	1.13e-05	ankyrin, putative, expressed	3.75011	4.27423	0.771188	0.640889
LOC_Os05g49320	183.833	77.8288	0.423365	0.00213835	0.0439264	ribosomal protein L7/L12 C-terminal domain containing protein, expressed	13.1145	9.04296	3.81005	5.40433
LOC_Os12g02710	337.827	151.32	0.44792	6.69e-05	0.00284027	expressed protein	5.76099	5.87464	2.56347	2.58794
LOC_Os05g41490	417.934	150.646	0.360453	5.37e-08	6.23e-06	circadian clock coupling factor ZGT, putative, expressed	12.7201	14.2287	6.1722	3.43431
LOC_Os01g12440	289.433	130.359	0.450396	0.000169709	0.00597028	AP2 domain containing protein, expressed	6.4345	7.70749	3.3586	2.94077
LOC_Os11g34390	997.214	434.799	0.436013	2.75e-07	2.59e-05	glycosyltransferase, putative, expressed	26.3025	32.1562	11.8077	13.3642
LOC_Os02g30850	75.124	15.9016	0.211672	0.000632138	0.0171345	OsGrx_C8 - glutaredoxin subgroup III, expressed	3.56727	2.76851	0.887186	0.420832
LOC_Os01g08820	325.096	139.421	0.428863	0.000130678	0.00490292	PHD-finger domain containing protein, putative, expressed	6.12772	8.20435	3.22612	2.83446
LOC_Os11g03430	235.914	110.561	0.468651	0.00106119	0.0255868	CDC45B - Putative DNA replication initiation protein, expressed	4.2541	4.52263	2.11104	1.95073
LOC_Os03g41100	382.734	162.395	0.424304	9.03e-06	0.000540785	cyclin, putative, expressed	14.5014	14.7395	6.10916	6.11096
LOC_Os04g22330	88.7074	16.1757	0.18235	0.00113789	0.0267766	SCP-like extracellular protein, expressed	4.98941	8.76215	1.43462	1.09362
LOC_Os03g43580	141.2	44.3687	0.314225	0.000227243	0.00757961	IQ calmodulin-binding motif family protein, putative, expressed	4.75401	4.67954	1.60209	1.34151
LOC_Os09g10204	253.676	115.96	0.457116	0.000700567	0.018621	expressed protein	9.49471	7.48066	3.41705	4.24782
LOC_Os01g10370	611.491	282.043	0.461238	1.38e-06	0.000106254	AP2 domain containing protein, expressed	24.4206	23.7852	10.5824	11.3544
LOC_Os06g36880	40.4697	2.01378	0.0497601	0.000155767	0.00561072	cysteine synthase, putative, expressed	1.41842	0.9833	0.0604634	0.0520055
LOC_Os06g45140	286.238	80.7718	0.282184	6.37e-08	7.26e-06	bZIP transcription factor domain containing protein, expressed	6.72478	6.72055	1.70995	2.01523
LOC_Os06g18670	520.654	235.772	0.452839	1.93e-06	0.000144016	anthocyanidin 3-O-glucosyltransferase, putative, expressed	12.053	13.9198	6.82921	4.7852
LOC_Os02g14910	224.675	110.329	0.491058	0.00201255	0.0419226	bZIP transcription factor family protein, putative, expressed	8.06128	9.06709	5.06429	3.26844
LOC_Os01g56090	183.867	75.5943	0.411135	0.000816946	0.0210088	expressed protein	7.71645	8.65164	3.27408	3.36903
LOC_Os03g37140	335.019	16.3188	0.0487102	1.07e-26	1.29e-23	expressed protein	4.42562	3.55683	0.151808	0.232966
LOC_Os10g03740	230.252	85.4425	0.371083	0.00053054	0.0148946	OsFBX348 - F-box domain containing protein, expressed	4.69676	6.73432	2.38075	1.82417
LOC_Os08g03560	310.04	146.399	0.472193	0.000379075	0.0114123	chloroplast unusual positioning protein, putative, expressed	4.44639	4.18759	1.59668	2.42531
LOC_Os04g45520	118.439	30.4567	0.257151	0.000104498	0.00408602	integral membrane protein, putative, expressed	5.03735	3.91431	1.63976	0.61274
LOC_Os03g20840	1066.34	416.071	0.390187	3.87e-07	3.56e-05	disease resistance RPP13-like protein 1, putative, expressed	10.7055	13.274	5.24205	4.0186
LOC_Os09g15670	990.634	299.494	0.302326	1.43e-16	7.24e-14	protein phosphatase 2C, putative, expressed	29.1354	32.7134	7.69298	10.7486
LOC_Os08g10500	4335.1	2148.94	0.495708	2.7e-12	7.81e-10	expressed protein	705.536	702.367	310.482	378.279
LOC_Os12g32610	2468.11	1139.32	0.461616	1.76e-10	3.33e-08	expressed protein	125.261	104.909	48.544	56.2336
LOC_Os02g50630	361.57	167.025	0.461944	7.29e-05	0.00302256	E2F family transcription factor protein, putative, expressed	10.0616	10.1912	4.66271	4.55386
LOC_Os09g11440	457.471	189.826	0.414947	1.38e-06	0.000106741	expressed protein	9.42416	9.748	3.4177	4.45511
LOC_Os10g32170	136.726	21.8895	0.160097	2.02e-05	0.00104247	xyloglucan galactosyltransferase KATAMARI1, putative, expressed	2.26077	3.51583	0.400897	0.50775
LOC_Os04g40290	263.357	127.666	0.484765	0.000924161	0.0231074	AAA-type ATPase family protein, putative, expressed	6.36246	6.48859	3.40142	2.74608
LOC_Os09g36320	463.365	139.385	0.300811	0.00193281	0.0408647	tyrosine protein kinase domain containing protein, putative, expressed	8.79895	13.9927	4.16224	2.63454
LOC_Os12g41890	49.1474	3.08619	0.0627945	4.78e-05	0.00215616	amino acid permease family protein, putative, expressed	0.955448	1.48484	0.0957515	0.0432884
LOC_Os04g49620	535.304	255.369	0.477054	8.86e-06	0.000533301	DUF581 domain containing protein, expressed	21.7	21.2568	10.2877	9.96848
LOC_Os02g50040	530.372	245.307	0.462519	5.42e-06	0.000355792	endoglucanase, putative, expressed	10.4727	11.8218	4.20201	5.97152
LOC_Os04g46660	480.918	107.416	0.223357	3.98e-14	1.47e-11	cyclin, putative, expressed	17.979	15.632	2.16988	5.20671
LOC_Os10g26560	185.584	71.3461	0.384441	0.000312683	0.00974943	expressed protein	3.16748	3.41197	1.43499	1.07019
LOC_Os01g59880	225.733	103.537	0.458672	0.00112662	0.0266257	inositol-1, 4, 5-trisphosphate 5-phosphatase, putative, expressed	2.84135	3.15617	1.21656	1.50489
LOC_Os04g38530	234.333	95.6666	0.40825	0.000169728	0.00597028	aldose 1-epimerase, putative, expressed	6.85838	7.88385	2.93461	3.00483
LOC_Os08g20200	446.13	210.059	0.470847	2.09e-05	0.00107013	male sterility protein, putative, expressed	6.44414	8.15381	3.40369	3.38351
LOC_Os06g39270	1632.63	763.212	0.467473	2.26e-10	4.25e-08	UDP-glucoronosyl and UDP-glucosyl transferase domain containing protein, expressed	44.6495	39.5459	18.7841	20.0487
LOC_Os02g29190	177.822	48.4859	0.272665	1.04e-05	0.000606333	ankyrin, putative, expressed	6.52843	4.90774	1.21165	1.84423
LOC_Os03g19436	618.629	289.913	0.468639	0.00066917	0.017963	expressed protein	43.2985	31.0738	16.0222	18.3374
LOC_Os02g31910	18.8534	0	0	0.00215855	0.0442258	potassium transporter, putative, expressed	0.188792	0.35801	0.000502993	1.32114e-28
LOC_Os03g08999	35.7826	3.49135	0.0975713	0.00217651	0.0445093	dehydrogenase, putative, expressed	1.56186	1.90549	0.169385	0.197187
LOC_Os11g31705	173.871	34.4308	0.198025	1.33e-07	1.36e-05	expressed protein	4.31581	4.19778	0.964853	0.696458
LOC_Os11g12300	58.1463	9.06201	0.155848	0.000905086	0.0227353	NBS-LRR disease resistance protein, putative, expressed	1.83275	3.26477	0.416482	0.373533
LOC_Os02g36890	526.152	199.937	0.379998	3.23e-08	3.91e-06	MYB family transcription factor, putative, expressed	19.5158	16.851	6.5381	7.10401
LOC_Os10g41550	2565.79	861.109	0.335612	4.42e-22	4.22e-19	beta-amylase, putative, expressed	55.1292	52.8713	14.5286	21.2166
LOC_Os05g44630	187.105	46.0014	0.245859	1.32e-06	0.000103027	IQ calmodulin-binding motif family protein, putative, expressed	5.82212	6.24402	1.15564	1.76811
LOC_Os01g59780	51.7852	9.06201	0.174992	0.00219089	0.0446909	AP2 domain containing protein, expressed	1.79085	1.81868	0.327622	0.292947
LOC_Os11g26600	31.2149	0.941372	0.0301578	0.000443291	0.0129843	MEGL3 - Maternally expressed gene MEG family protein precursor, putative, expressed	4.09636	3.62865	0	0.236627
LOC_Os11g31500	304.742	60.0737	0.19713	1.17e-11	2.98e-09	ATP binding protein, putative, expressed	2.88393	2.55281	0.589231	0.468811
LOC_Os02g43330	278.874	105.575	0.378577	2.39e-05	0.001191	homeobox associated leucine zipper, putative, expressed	10.4096	8.32721	2.64468	4.36473
LOC_Os01g73640	186.227	79.1391	0.424961	0.00116545	0.0272308	expressed protein	6.4832	5.36835	2.70175	2.27055
LOC_Os12g39210	594.229	274.339	0.461673	1.95e-06	0.00014463	cyclin, putative, expressed	16.141	15.6978	6.72865	7.79582
LOC_Os01g21070	195.373	73.0322	0.373809	0.000168088	0.00594888	endoglucanase, putative, expressed	3.98311	4.33557	1.66276	1.41491
LOC_Os07g29190	259.23	119.647	0.461549	0.000699493	0.0186077	expressed protein	10.934	8.53538	4.06101	4.80468
LOC_Os07g43540	412.391	193.561	0.469362	2.79e-05	0.00134736	ORC6 - Putative origin recognition complex subunit 6, expressed	15.1438	18.4181	9.08906	6.47083
LOC_Os07g12340	925.914	395.535	0.427184	1.32e-09	2.14e-07	NAC domain-containing protein 67, putative, expressed	31.4113	31.8228	13.6471	13.0303
LOC_Os06g14450	2135.91	950.111	0.444826	0.000254729	0.00832564	exo70 exocyst complex subunit family protein, putative, expressed	22.6304	30.4421	12.3915	10.9462
LOC_Os06g49930	433.936	211.864	0.488238	5.95e-05	0.0026027	OsFBX207 - F-box domain containing protein, expressed	6.55799	7.19661	3.41056	3.23028
LOC_Os10g03750	177.833	70.715	0.397648	0.000870024	0.0220479	OsFBX349 - F-box domain containing protein, expressed	4.47589	3.98452	1.31477	2.01037
LOC_Os02g55870	200.327	84.3046	0.420834	0.000628641	0.017087	heparanase-like protein precursor, putative, expressed	4.12656	4.13804	1.9059	1.5297
LOC_Os08g05560	414.08	194.08	0.468701	3.88e-05	0.00182284	zinc finger, C3HC4 type domain containing protein, expressed	8.00379	7.99601	3.73752	3.66156
LOC_Os05g45060	438.564	199.978	0.455984	1.26e-05	0.000712032	RING-H2 finger protein ATL2M, putative, expressed	20.8066	22.5074	10.1035	9.40103
LOC_Os11g31420	54.8919	8.5258	0.15532	0.000975689	0.0240091	expressed protein	1.24185	1.16152	0.187908	0.188931
LOC_Os03g51760	210.836	97.5493	0.462679	0.00178997	0.0384713	OsFBX109 - F-box domain containing protein, expressed	6.03261	5.51985	2.56592	2.70932
LOC_Os10g33170	464.938	157.439	0.338623	5.66e-09	8.05e-07	POT domain containing peptide transporter, putative, expressed	9.65288	9.61942	3.0868	3.35083
LOC_Os07g26900	158.272	41.348	0.261247	1.17e-05	0.000667295	alpha-galactosidase precursor, putative, expressed	4.36361	4.9411	1.30941	1.08138
LOC_Os08g35910	156.364	53.7462	0.343724	0.000285159	0.00898501	expressed protein	2.56543	3.4811	1.35809	0.692834
LOC_Os11g03110	301.527	110.18	0.365407	4.28e-06	0.000288767	GRAS family transcription factor domain containing protein, expressed	4.38877	4.84863	1.53311	1.806
LOC_Os06g35650	159.667	16.1102	0.100899	9.23e-11	1.9e-08	reticuline oxidase-like protein precursor, putative, expressed	3.48116	4.378	0.410452	0.36033
LOC_Os06g10020	174.874	41.7652	0.23883	1.7e-06	0.00012837	expressed protein	7.84327	9.05477	1.73181	2.25609
LOC_Os04g39940	59.7267	8.99649	0.150628	0.000472248	0.0136477	brevis radix, putative, expressed	1.99622	2.53609	0.303524	0.343447
LOC_Os04g22220	115.289	31.1239	0.269964	0.000190725	0.00654311	SCP-like extracellular protein, expressed	6.08111	8.29591	2.90319	0.908319
LOC_Os07g11020	214.047	87.1408	0.40711	0.00144607	0.0325909	rc - bHLH transcription factor regulating proanthocyanidin production in seeds, expressed	3.91799	5.714	1.92586	1.973
LOC_Os11g06720	1012.74	177.535	0.175302	3.42e-28	4.63e-25	abscisic stress-ripening, putative, expressed	48.1998	55.8237	7.90611	10.1062
LOC_Os03g45760	533.445	239.378	0.448739	1.88e-06	0.000140467	expressed protein	16.4827	15.6331	7.47834	6.74376
LOC_Os01g62584	309.56	117.401	0.379251	6.66e-06	0.000419954	peptidase aspartic family protein, putative, expressed	12.193	9.88781	4.47396	3.80771
LOC_Os06g13640	382.433	164.07	0.429015	1.35e-05	0.000752203	expressed protein	15.1395	11.9828	5.83308	5.64349
LOC_Os09g23300	100.802	27.7877	0.275667	0.000579158	0.0160102	integral membrane protein, putative, expressed	3.1825	4.13005	1.10557	0.875603
LOC_Os02g29130	83.5344	17.4568	0.208977	0.000321351	0.00996097	ankyrin, putative, expressed	2.38328	2.73322	0.474217	0.562122
LOC_Os02g08540	214.75	85.1563	0.396538	0.000161183	0.00574207	expressed protein	7.69329	8.15904	3.92049	2.27354
LOC_Os03g38210	128.168	48.3186	0.376994	0.00203861	0.0423565	MYB family transcription factor, putative, expressed	3.27541	3.0149	1.42587	0.912836
LOC_Os11g42890	201.297	57.4824	0.28556	5.74e-06	0.000371737	expressed protein	6.96692	5.20915	1.40679	2.00612
LOC_Os03g47650	739.986	289.103	0.390687	1.02e-09	1.71e-07	ankyrin, putative, expressed	18.6461	17.7263	6.59324	7.41215
LOC_Os03g44380	108.078	32.0118	0.296192	0.000623955	0.0169881	9-cis-epoxycarotenoid dioxygenase 1, chloroplast precursor, putative, expressed	1.55202	2.05535	0.642622	0.420358
LOC_Os03g46090	1935.52	897.937	0.463926	0.00108003	0.0258681	endonuclease/exonuclease/phosphatase family domain containing protein, expressed	22.099	30.466	12.9392	11.1774
LOC_Os05g37030	91.3395	23.0274	0.252108	0.000620583	0.0169352	expressed protein	4.46044	5.2311	1.21176	1.23086
LOC_Os03g58400	114.477	38.4584	0.33595	0.001471	0.0330151	C-5 cytosine-specific DNA methylase, putative, expressed	3.93922	3.46272	1.40271	1.05484
LOC_Os07g08500	580.816	270.477	0.465685	1.8e-06	0.000135068	C-5 cytosine-specific DNA methylase, putative, expressed	15.9781	16.4396	8.6653	6.25603
LOC_Os04g41238	66.5286	14.8413	0.223081	0.00211377	0.0436111	expressed protein	2.36274	1.96509	0.38104	0.571788
LOC_Os02g44130	269.855	96.1786	0.356409	5.46e-06	0.000356319	ZOS2-14 - C2H2 zinc finger protein, expressed	7.41191	8.85105	3.31072	2.43952
LOC_Os12g42290	29.1712	1.07241	0.0367625	0.000731288	0.0192328	expressed protein	2.09939	3.2995	0.211265	0
LOC_Os02g34760	657.074	120.732	0.183742	1.78e-21	1.6e-18	retrotransposon protein, putative, unclassified, expressed	18.1557	18.8127	2.89513	3.80569
LOC_Os08g36570	547.251	223.255	0.407958	1.16e-07	1.22e-05	F-box protein, putative, expressed	16.2196	14.1762	6.6341	5.60843
LOC_Os01g34860	154.69	50.9462	0.329343	0.000199197	0.00678358	expressed protein	2.9642	2.82923	1.0304	0.84258
LOC_Os09g35850	153.639	47.0497	0.306236	8.79e-05	0.00351557	RNA recognition motif containing protein, putative, expressed	5.54353	5.95219	2.00364	1.47982
LOC_Os12g34840	349.671	149.592	0.427808	2.37e-05	0.00118698	rhoGAP domain containing protein, expressed	9.13661	9.72365	3.65937	4.28648
LOC_Os01g07790	39.6254	3.49135	0.088109	0.000964839	0.0238302	polygalacturonase, putative, expressed	0.887269	1.70232	0.103322	0.119549
LOC_Os09g27330	87.6163	20.8171	0.237594	0.00068433	0.0182642	oxidoreductase/ transition metal ion binding protein, putative, expressed	6.40866	4.12465	1.04691	1.43801
LOC_Os06g38960	617.176	301.931	0.489214	6.82e-06	0.00042905	expressed protein	16.533	15.9017	7.312	8.34846
LOC_Os09g27450	929.092	240.426	0.258775	1.29e-19	8.89e-17	homeobox associated leucine zipper, putative, expressed	27.5316	28.1491	7.94954	6.26227
LOC_Os01g49440	538.607	224.852	0.417469	2.16e-07	2.1e-05	expressed protein	19.1145	18.3827	8.68557	6.78021
LOC_Os02g06930	782.343	347.525	0.444211	2.38e-08	2.97e-06	protein kinase, putative, expressed	16.419	17.3185	8.60558	6.18849
LOC_Os01g67810	1010.88	463.385	0.458398	8.1e-09	1.12e-06	transposon protein, putative, unclassified, expressed	20.9611	23.8257	9.72071	10.5454
LOC_Os03g11140	643.268	319.715	0.497017	6.48e-06	0.000410691	pleckstrin homology domain-containing protein-related taxo, putative, expressed	7.68622	8.54981	3.77833	4.18313
LOC_Os03g17760	317.197	105.437	0.332403	2.96e-07	2.75e-05	RNA recognition motif containing protein, putative, expressed	8.64072	9.16363	3.43021	2.41588
LOC_Os08g10630	370.884	162.573	0.438339	0.000104662	0.0040875	metal cation transporter, putative, expressed	9.94893	9.35843	5.63033	2.732
LOC_Os02g53790	997.774	490.366	0.491459	2.5e-05	0.00123302	adenylate kinase, putative, expressed	32.1468	35.8203	20.2429	12.7997
LOC_Os02g33000	93.2694	20.6861	0.221788	0.00101034	0.0245616	glycosyl hydrolases family 17, putative, expressed	1.43518	2.34445	0.304979	0.532708
LOC_Os01g46870	347.185	122.811	0.353735	7.67e-07	6.5e-05	AP2 domain containing protein, expressed	11.5909	9.13895	3.16375	4.05466
LOC_Os11g26725	68.8507	3.75342	0.0545154	5.7e-07	5e-05	expressed protein	9.44054	10.5013	1.07792	0
LOC_Os08g02360	363.798	172.399	0.473886	0.00012659	0.00477714	exosome complex exonuclease, putative, expressed	15.1826	13.3369	6.64147	6.67952
LOC_Os12g39700	133.947	34.1687	0.255092	0.000111515	0.00429346	retrotransposon protein, putative, unclassified, expressed	0.990294	1.48318	0.320117	0.298913
LOC_Os12g43940	629.201	278.003	0.441835	2.33e-07	2.24e-05	ankyrin repeat domain-containing protein, putative, expressed	14.7794	17.9283	7.07779	7.21196
LOC_Os03g17700	504.907	151.521	0.300097	2.2e-11	5.17e-09	CGMC_MAPKCGMC_2_ERK.2 - CGMC includes CDA, MAPK, GSK3, and CLKC kinases, expressed	13.2966	14.9388	5.33075	3.05545
LOC_Os09g39410	631.381	207.8	0.32912	4.26e-11	9.54e-09	male sterility protein, putative, expressed	12.3724	14.8315	5.01285	3.82667
LOC_Os04g37990	234.197	101.904	0.435123	0.000408667	0.0121012	transporter family protein, putative, expressed	4.29599	4.69449	1.97351	1.8834
LOC_Os12g38120	161.307	58.2806	0.361302	0.000464789	0.0134561	thaumatin family domain containing protein, expressed	6.57864	6.65253	2.14765	2.59836
LOC_Os10g36390	577.416	259.736	0.449825	8.33e-07	6.95e-05	monocopper oxidase, putative, expressed	13.446	16.5558	6.70339	6.62442
LOC_Os07g48830	132.022	40.8239	0.309219	0.000312724	0.00974943	glycosyl transferase 8 domain containing protein, putative, expressed	3.24208	4.30911	1.04903	1.27884
LOC_Os04g41540	570.847	236.798	0.414819	1.19e-07	1.24e-05	OsCML22 - Calmodulin-related calcium sensor protein, expressed	20.2204	22.6208	8.31828	9.20929
LOC_Os03g59300	2035.25	930.935	0.457405	8.33e-12	2.22e-09	expressed protein	52.3204	50.4045	21.1324	25.2123
LOC_Os04g41350	191.803	84.7873	0.442054	0.00146671	0.0329643	amino acid transporter, putative, expressed	6.58532	7.31022	3.07159	2.99595
LOC_Os03g19670	331.716	78.1977	0.235737	1.34e-10	2.64e-08	GDSL-like lipase/acylhydrolase, putative, expressed	8.65841	7.16077	2.02129	1.65236
LOC_Os06g03980	214.15	88.4994	0.413259	0.000421697	0.012419	expressed protein	5.19172	5.226	1.8478	2.39279
LOC_Os11g08250	54.9088	0	0	2e-05	0.00103458	DEFL30 - Defensin and Defensin-like DEFL family, expressed	4.61705	10.2546	0	0
LOC_Os12g38540	117.862	36.7308	0.311643	0.000734803	0.0193096	expressed protein	4.33705	5.0263	1.21084	1.6657
LOC_Os01g10450	375.315	137.735	0.366985	4.47e-07	4.05e-05	protein kinase domain containing protein, expressed	6.6771	6.28773	2.5893	2.1039
LOC_Os11g37100	641.066	280.238	0.437144	1.85e-07	1.84e-05	expressed protein	11.7202	12.0092	4.86306	5.37968
LOC_Os03g53740	160.56	66.2582	0.412669	0.00197762	0.0414076	expressed protein	9.24716	6.77073	3.30557	3.16862
LOC_Os06g10310	299.418	77.846	0.259991	3.67e-09	5.47e-07	growth regulating factor protein, putative, expressed	10.8051	12.7283	3.71934	2.34391
LOC_Os01g11810	95.7764	17.5878	0.183634	3.98e-05	0.00185703	powdery mildew resistant protein 5, putative, expressed	2.04546	2.78033	0.447513	0.42043
LOC_Os02g42585	242.656	74.8495	0.308459	1.81e-06	0.000135659	AP2 domain containing protein, expressed	4.90778	4.99956	1.55654	1.45465
LOC_Os06g19444	558.704	116.377	0.208298	5e-11	1.09e-08	CCT/B-box zinc finger protein, putative, expressed	9.57447	12.1669	1.82418	2.64547
LOC_Os05g04530	594.889	239.61	0.402782	3.62e-08	4.3e-06	IF, putative, expressed	13.7884	13.2929	5.21408	5.54168
LOC_Os12g42190	424.207	176.688	0.416515	2.31e-06	0.000167315	transposon protein, putative, unclassified, expressed	13.053	13.7237	5.64972	5.38547
LOC_Os04g41759	269.102	70.5357	0.262116	2.64e-08	3.26e-06	expressed protein	9.45208	8.79697	2.7913	1.92109
LOC_Os03g03550	385.448	110.794	0.287442	1.45e-09	2.32e-07	bZIP family transcription factor, putative, expressed	13.2367	13.7348	3.30635	4.33862
LOC_Os03g02939	120.102	29.986	0.249672	6.53e-05	0.00278601	peroxidase precursor, putative, expressed	4.63087	4.44283	1.66393	0.579016
LOC_Os12g36110	1671.9	726.276	0.434403	0.000108779	0.00420776	calmodulin binding protein, putative, expressed	22.7246	29.5797	12.8991	9.55798
LOC_Os03g02550	356.903	119.558	0.334987	1.41e-07	1.44e-05	OsFBX76 - F-box domain containing protein, expressed	10.4327	8.03423	3.14254	2.94306
LOC_Os07g42650	445.121	210.78	0.473533	2.4e-05	0.00119161	expressed protein	12.034	13.788	6.36413	5.69378
LOC_Os01g72360	93.7046	21.055	0.224696	0.00017378	0.00606954	expressed protein	4.6761	3.4345	1.54202	0.239343
LOC_Os10g38020	163.362	50.3565	0.308251	7.03e-05	0.00293497	expressed protein	3.72123	4.07637	1.10199	1.29279
LOC_Os10g05730	1612.27	768.533	0.476676	0.00187092	0.0398679	armadillo/beta-catenin repeat family protein, putative, expressed	19.8827	27.6222	10.6763	11.7193
LOC_Os11g32070	40.4156	2.14481	0.0530689	0.000136105	0.00503094	expressed protein	3.8291	5.78923	0.533784	0
LOC_Os06g03720	937.416	466.804	0.497968	7.65e-07	6.5e-05	ribonucleoside-diphosphate reductase small chain, putative, expressed	29.8518	35.9037	17.0865	15.2894
LOC_Os10g35460	325.957	93.9321	0.288173	3.67e-05	0.0017346	COBRA, putative, expressed	7.66962	10.3636	3.49654	1.64434
LOC_Os10g38910	43.6531	3.21722	0.0736997	0.000199066	0.00678358	expressed protein	1.04733	1.24429	0.180592	1.41304e-05
LOC_Os02g35180	442.145	204.821	0.463244	1.21e-05	0.00068751	OsRR2 type-A response regulator, expressed	10.8634	12.4933	6.49382	4.20064
LOC_Os04g57880	227.139	73.7236	0.324575	2.37e-05	0.00118569	heat shock protein DnaJ, putative, expressed	3.49883	4.77965	1.20265	1.44503
LOC_Os02g46090	2699.35	1113.07	0.412346	3.84e-16	1.78e-13	CAMK_CAMK_like.15 - CAMK includes calcium/calmodulin depedent protein kinases, expressed	51.8155	51.5906	20.2883	21.7927
LOC_Os08g36760	497.167	241.498	0.485748	1.76e-05	0.000934784	remorin C-terminal domain containing protein, putative, expressed	8.44201	9.40703	4.80093	3.76568
LOC_Os05g49480	337.708	139.577	0.413306	1.45e-05	0.00079734	transcription factor-related, putative, expressed	12.6887	14.329	5.36925	5.68237
LOC_Os01g09870	1246.27	622.44	0.499444	7.06e-05	0.00294415	expressed protein	108.503	106.726	39.771	66.2086
LOC_Os10g39520	1546.83	748.321	0.483776	1.42e-06	0.00010955	MLO domain containing protein, putative, expressed	30.5185	36.2332	17.9411	13.9743
LOC_Os03g08580	1399.29	395.521	0.282659	2.42e-05	0.00119557	expressed protein	33.7887	47.0584	14.1983	8.40691
LOC_Os04g38740	433.667	207.336	0.478101	0.00142025	0.0320981	MYB family transcription factor, putative, expressed	14.4832	10.3284	5.33906	6.33903
LOC_Os11g05730	745.844	274.553	0.368111	9.11e-11	1.88e-08	histone H3, putative, expressed	57.7491	49.8317	20.5147	18.5335
LOC_Os02g55130	368.411	124.384	0.337622	7.08e-08	7.93e-06	OsSCP10 - Putative Serine Carboxypeptidase homologue, expressed	4.19835	5.24961	1.69319	1.46604
LOC_Os05g46020	966.131	447.331	0.463013	1.93e-05	0.0010131	WRKY7, expressed	33.6956	28.9772	17.8968	10.7588
LOC_Os01g49200	1156.4	572.32	0.494913	6.19e-08	7.07e-06	microtubule associated protein, putative, expressed	20.0635	20.5262	9.09181	10.7331
LOC_Os05g35260	2838.4	1364.99	0.480901	0.000177354	0.00616258	PB1 domain containing protein, expressed	55.9757	73.2151	30.2417	31.1442
LOC_Os02g57250	487.651	242.041	0.496341	4.32e-05	0.0019821	OsIAA10 - Auxin-responsive Aux/IAA gene family member, expressed	15.5244	18.0228	7.66879	8.75266
LOC_Os11g10130	501.079	175.907	0.351057	4.36e-09	6.37e-07	MYB family transcription factor, putative, expressed	18.5624	15.3371	6.89986	4.83974
LOC_Os07g07420	131.499	28.2464	0.214802	8.81e-05	0.00352134	gibberellin 20 oxidase 1-B, putative, expressed	3.02554	4.58629	1.10991	0.522382
LOC_Os05g23880	438.728	207.419	0.472774	0.000244798	0.00806565	lipoxygenase, putative, expressed	4.44562	5.84954	2.5678	2.24138
LOC_Os03g57450	1428.73	449.668	0.314731	1.92e-19	1.25e-16	CAMK_CAMK_like.2 - CAMK includes calcium/calmodulin depedent protein kinases, expressed	21.4217	23.7853	8.24844	5.80541
LOC_Os08g06600	617.858	293.677	0.475316	1.66e-06	0.000125989	nuf2 family protein, expressed	15.4288	16.2157	8.97265	5.88429
LOC_Os02g58470	301.303	147.614	0.489921	0.000843426	0.0215362	expressed protein	9.97515	8.78386	3.45229	5.58281
LOC_Os10g31930	196.883	84.9425	0.431437	0.0011942	0.0277825	shugoshin-1, putative, expressed	5.3404	4.97007	1.87677	2.49291
LOC_Os02g40440	366.774	123.549	0.336853	7.61e-08	8.46e-06	GDSL-like lipase/acylhydrolase, putative, expressed	12.7336	11.1775	4.85941	3.09426
LOC_Os04g41480	105.642	10.462	0.0990324	0.000139647	0.0051268	skin secretory protein xP2 precursor, putative, expressed	4.81962	8.52045	1.08701	0.243998
LOC_Os07g14850	9842.03	4551.88	0.462494	0.000910075	0.0228427	CESA6 - cellulose synthase, expressed	91.8438	122.55	57.3172	40.7515
LOC_Os11g31470	230.016	80.8012	0.351285	1.96e-05	0.00102257	expressed protein	2.62276	2.44432	1.05951	0.696918
LOC_Os10g35580	744.025	255.876	0.343908	8.72e-12	2.3e-09	ATEB1A-like microtubule associated protein, putative, expressed	24.5133	23.7064	7.57453	8.78492
LOC_Os03g07510	61.0456	9.53269	0.156157	0.000494832	0.0140871	expressed protein	3.41626	3.69503	0.547275	0.552071
LOC_Os01g04330	9725.26	4667.25	0.47991	2.21e-11	5.17e-09	OsCML16 - Calmodulin-related calcium sensor protein, expressed	471.598	485.185	191.757	261.327
LOC_Os08g02094	385.067	94.8562	0.246337	2.06e-11	4.9e-09	GDSL-like lipase/acylhydrolase, putative, expressed	10.8517	12.5518	2.89788	2.79421
LOC_Os11g31700	253.361	43.3497	0.171099	2.22e-11	5.17e-09	expressed protein	6.68541	6.1535	1.37974	0.797661
LOC_Os09g24870	193.656	33.6325	0.173671	4.54e-09	6.61e-07	expressed protein	4.3475	4.91576	0.823107	0.768881
LOC_Os04g44740	557.881	174.645	0.313051	3.61e-11	8.17e-09	glycosyltransferase sugar-binding region containing DXD motif, putative, expressed	6.58159	7.23825	1.89073	2.38115
LOC_Os12g12260	2352.86	958.652	0.407442	0.000171407	0.0060074	diacylglycerol kinase 1, putative, expressed	28.0466	37.2943	15.5575	10.7623
LOC_Os04g48130	259.716	45.1014	0.173657	1.92e-11	4.65e-09	OsRhmbd11 - Putative Rhomboid homologue, expressed	8.26468	8.11927	1.64562	1.16471
LOC_Os11g31690	68.649	10.6585	0.155262	0.000147508	0.00537288	expressed protein	1.64822	1.61531	0.471163	0.026338
LOC_Os07g33360	751.611	370.751	0.493275	2.06e-06	0.000151931	expressed protein	13.9593	12.6417	6.02537	6.91098
LOC_Os03g18490	78.694	20.6205	0.262035	0.00237985	0.0477122	RPGR, putative, expressed	4.09889	3.10173	0.618575	1.23853
LOC_Os03g03730	89.023	24.2309	0.272186	0.00116072	0.0271593	regulatory protein, putative, expressed	4.72986	5.21331	1.49514	1.20437
LOC_Os02g46650	425.696	195.509	0.459269	0.000318384	0.00989734	ubiquitin carboxyl-terminal hydrolase domain containing protein, expressed	8.2136	10.6662	4.98457	3.59361
LOC_Os07g08460	371.484	169.783	0.457041	5.27e-05	0.00232882	OsIAA24 - Auxin-responsive Aux/IAA gene family member, expressed	13.2434	12.8209	5.79449	5.95598
LOC_Os01g09790	281.545	119.725	0.425242	0.0001124	0.00431696	IQ calmodulin-binding motif domain containing protein, expressed	6.75837	6.92719	2.48254	3.2572
LOC_Os01g31800	730.475	269.179	0.368499	1.03e-10	2.1e-08	Core histone H2A/H2B/H3/H4 domain containing protein, putative, expressed	43.8141	43.6087	16.8543	14.9592
LOC_Os01g74340	157.655	48.1997	0.305728	8.92e-05	0.00355465	RNA recognition motif containing protein, putative, expressed	11.9177	9.42439	3.3401	3.16067
LOC_Os03g50210	294.828	85.6218	0.290413	9.42e-08	1.02e-05	DUF292 domain containing protein, expressed	9.07214	8.45982	2.01712	3.00269
LOC_Os07g38170	6566.06	3274.33	0.498675	2.65e-05	0.00129471	remorin, putative, expressed	164.015	201.176	81.2306	98.6376
LOC_Os12g33165	314.701	120.327	0.382352	6.56e-06	0.000413983	expressed protein	19.4152	23.8463	7.13951	9.18726
LOC_Os06g43870	1724.62	819.568	0.475217	2.34e-10	4.36e-08	expressed protein	50.6881	54.5234	23.3243	26.0204
LOC_Os06g33200	91.7431	6.83961	0.0745518	6.05e-08	6.94e-06	expressed protein	4.85878	6.84791	0.744946	0.129964
LOC_Os10g01570	671.681	315.615	0.469888	7.83e-07	6.6e-05	C-5 cytosine-specific DNA methylase, putative, expressed	18.8232	18.8034	9.50625	7.93277
LOC_Os03g14500	3221.92	1200.45	0.372588	3.46e-20	2.61e-17	expressed protein	74.7267	84.478	28.7529	29.8283
LOC_Os02g37290	230.218	111.801	0.485631	0.00230721	0.0464793	heavy metal associated domain containing protein, expressed	29.5584	28.6562	12.0363	15.7858
LOC_Os02g10780	254.517	109.572	0.430508	0.00175536	0.0379285	SPX domain containing protein, putative, expressed	7.69079	9.91499	4.94905	2.53486
LOC_Os02g04240	532.655	254.403	0.477614	8.62e-06	0.000523774	wee1-like protein kinase, putative, expressed	11.4911	11.0614	5.72942	4.90728
LOC_Os02g53600	89.6881	4.02756	0.0449063	4.88e-09	7.04e-07	DEFL75 - Defensin and Defensin-like DEFL family, expressed	13.2395	16.5025	0.664602	0.577608
LOC_Os02g49420	3438.75	820.289	0.238543	5.12e-39	9.78e-36	fasciclin-like arabinogalactan precursor protein, putative, expressed	126.478	119.012	27.7137	30.0685
LOC_Os10g05069	2526.27	1251.7	0.495474	8.48e-06	0.000518028	lysosomal alpha-mannosidase precursor, putative, expressed	23.0821	28.0894	13.7873	11.2637
LOC_Os03g29980	1477.12	529.051	0.358164	1.97e-05	0.00102351	ACT domain containing protein, expressed	20.4494	27.4843	9.41912	7.54876
LOC_Os03g37810	263.417	105.801	0.401649	6.44e-05	0.00275251	expressed protein	19.3013	18.4866	7.5688	7.4696
LOC_Os03g42350	320.293	85.7701	0.267787	3.08e-09	4.65e-07	ankyrin, putative, expressed	8.20172	7.8148	2.52152	1.70039
LOC_Os10g42660	471.396	226.7	0.480912	3.92e-05	0.00184113	expressed protein	16.4562	14.3845	6.14698	8.47074
LOC_Os11g11540	59.3456	0	0	0.000435752	0.012775	LGC1, putative, expressed	3.37843	9.32548	3.61453e-09	3.69346e-10
LOC_Os08g04710	76.4597	3.02067	0.0395067	3.56e-08	4.25e-06	expressed protein	4.15429	5.14224	0.218466	0.191679
LOC_Os06g44160	159.301	62.3737	0.391546	0.00131698	0.0300149	heat shock protein DnaJ, putative, expressed	8.73262	6.09343	2.66636	3.06436
LOC_Os05g38740	684.631	227.355	0.332085	1.07e-11	2.72e-09	Core histone H2A/H2B/H3/H4 domain containing protein, putative, expressed	52.8562	50.2816	14.9541	18.8402
LOC_Os09g25625	295.041	71.5443	0.242489	0.00115042	0.0269825	S-adenosyl-l-methionine decarboxylase leader peptide, putative, expressed	10.8888	11.5246	0.00920934	5.36643
LOC_Os04g45700	337.14	154.876	0.459384	0.000121497	0.0046226	COBRA, putative, expressed	14.7708	12.2822	6.12041	6.12635
LOC_Os04g40510	333.521	112.73	0.338	3.66e-07	3.38e-05	glycosyl hydrolase family 5 protein, putative, expressed	5.38262	5.17356	1.63136	1.8885
LOC_Os03g07400	396.218	148.228	0.374108	6.88e-07	5.93e-05	expressed protein	29.3272	28.3419	7.743	13.5772
LOC_Os06g06460	2038.19	1017.83	0.499381	7.09e-10	1.25e-07	histone H3, putative, expressed	96.2761	81.2716	46.615	40.8271
LOC_Os01g66130	713.563	332.899	0.466531	3.92e-07	3.59e-05	armadillo/beta-catenin repeat family protein, putative, expressed	11.1504	11.9057	5.44935	5.16235
LOC_Os07g01490	1033.53	491.636	0.475686	5.47e-06	0.000356465	kinesin motor domain containing protein, putative, expressed	13.8109	17.1073	7.71943	6.82748
LOC_Os02g36690	132.06	26.2446	0.198733	4.37e-06	0.000292894	expressed protein	21.5941	16.0191	4.03845	3.31314
LOC_Os04g33640	911.546	178.671	0.196009	0.00129484	0.0296981	glycosyl hydrolases family 17, putative, expressed	12.2789	21.4196	4.47698	2.07204
LOC_Os09g25620	2003.63	884.346	0.441371	5.66e-07	4.97e-05	CPuORF8 - conserved peptide uORF-containing transcript, expressed	34.5276	27.7761	15.5026	11.6194
LOC_Os03g06670	1212.53	492.298	0.406008	5.61e-12	1.53e-09	Core histone H2A/H2B/H3/H4 domain containing protein, putative, expressed	62.5133	60.9909	24.4273	25.0681
LOC_Os11g09010	3940.8	1427.29	0.362182	0.00118811	0.0276753	lipase, putative, expressed	55.5793	83.2704	26.7059	23.0423
LOC_Os01g67110	935.367	452.262	0.483513	6.17e-05	0.00267062	expressed protein	41.6345	50.2309	18.3232	25.5292
LOC_Os01g51610	254.702	95.8752	0.376421	2.95e-05	0.00141314	B3 DNA binding domain containing protein, expressed	7.18469	8.02725	2.66352	2.97754
LOC_Os03g16170	2453.93	990.233	0.403529	2.06e-16	1.03e-13	protein phosphatase 2C, putative, expressed	56.3052	61.1461	23.1611	23.6415
LOC_Os06g06510	2256.45	820.706	0.363716	8.9e-19	5.25e-16	histone H3, putative, expressed	135.182	126.219	44.4459	49.338
LOC_Os04g50790	1012.4	488.312	0.48233	6.01e-08	6.91e-06	RNA recognition motif, putative, expressed	48.9058	47.1416	23.3126	22.4189
LOC_Os04g30420	1893.29	860.637	0.454571	1.01e-06	8.18e-05	dehydrogenase, putative, expressed	53.6633	65.2399	24.3398	29.053
LOC_Os05g26070	279.485	130.008	0.465169	0.000369505	0.0111969	cyclin, putative, expressed	6.37164	5.93229	3.21934	2.41972
LOC_Os12g06970	61.0343	7.38788	0.121045	0.000176204	0.00613974	ECAGL3 - ECA1 gametogenesis related family protein precursor, putative, expressed	7.85607	5.15336	0.510336	0.946818
LOC_Os01g10850	753.581	148.43	0.196966	2.05e-22	2.15e-19	peroxidase precursor, putative, expressed	19.42	21.0345	3.95636	3.91212
LOC_Os03g50280	1241.7	434.357	0.349808	1.12e-06	8.99e-05	GLTP domain containing protein, putative, expressed	38.2549	49.903	15.1309	15.3414
LOC_Os02g48190	1890.68	899.54	0.475777	2.42e-05	0.00119557	expressed protein	31.2482	39.65	17.2007	16.1341
LOC_Os04g57690	1301.5	597.306	0.458935	4.58e-10	8.35e-08	expressed protein	26.1084	30.2442	13.3892	12.1612
LOC_Os04g38540	623.085	116.734	0.187348	1.27e-20	1.03e-17	aldose 1-epimerase, putative, expressed	18.3232	19.4325	3.70369	3.28446
LOC_Os04g52840	2375.34	1044.64	0.439785	3.89e-07	3.57e-05	tyrosine protein kinase domain containing protein, putative, expressed	51.4781	63.3607	26.2926	23.6247
LOC_Os11g01790	440.417	207.812	0.471854	2.34e-05	0.00117515	protein phosphatase 2c, putative, expressed	10.5274	11.5159	5.62923	4.64604
LOC_Os01g58600	22.0311	0	0	0.00224324	0.0454789	expressed protein	2.48458	6.85461	0	0
LOC_Os01g03710	411.382	195.116	0.474294	4.04e-05	0.00187961	mannose-6-phosphate isomerase, putative, expressed	10.1705	11.1184	5.63015	4.3458
LOC_Os05g44190	1125.33	508.088	0.451501	1.96e-09	3.08e-07	expressed protein	13.2408	13.9117	5.38454	6.71467
LOC_Os02g15730	84.0146	6.70857	0.0798501	0.000722778	0.0190553	plastocyanin-like domain containing protein, putative, expressed	3.24933	6.54622	0.565716	0.200883
LOC_Os02g50570	6022.96	2373.16	0.394018	6.76e-05	0.00285536	retrotransposon protein, putative, unclassified, expressed	67.0166	89.3291	34.8026	26.1193
LOC_Os05g40850	117.535	8.78787	0.0747683	1.18e-09	1.93e-07	expressed protein	7.78073	9.84582	0.953322	0.380932
LOC_Os04g42120	390.294	181.616	0.465331	5.02e-05	0.00224037	N-acetyltransferase ESCO2, putative, expressed	8.30495	9.74795	3.86137	4.44252
LOC_Os12g01770	426.426	195.373	0.458163	0.000206277	0.00699532	protein phosphatase 2c, putative, expressed	9.50528	12.5835	4.77324	5.22701
LOC_Os10g39640	724.409	358.113	0.494352	1.81e-06	0.000135659	expansin precursor, putative, expressed	19.0157	20.2678	10.3197	8.86387
LOC_Os04g42860	1228.47	609.699	0.496308	3.5e-08	4.21e-06	GDSL-like lipase/acylhydrolase, putative, expressed	27.8697	27.0973	13.5389	13.3705
LOC_Os12g38460	319.508	83.5184	0.261397	2.55e-09	3.92e-07	RNA recognition motif family protein, expressed	4.14888	4.2646	1.05499	1.12426
LOC_Os04g49560	384.004	186.471	0.485597	0.000106844	0.00414773	zinc finger family protein, putative, expressed	7.37309	8.25767	4.06646	3.43031
LOC_Os03g46640	2523.42	1203.21	0.476818	9e-07	7.43e-05	deoxyuridine 5-triphosphate nucleotidohydrolase, putative, expressed	102.656	116.161	61.0056	42.126
LOC_Os05g49860	2895.93	1411.31	0.487344	8.07e-12	2.16e-09	Core histone H2A/H2B/H3/H4 domain containing protein, putative, expressed	165.807	148.654	83.3974	67.8177
LOC_Os11g26580	53.5132	4.62928	0.0865072	7.57e-05	0.00310863	MEGL18 - Maternally expressed gene MEG family protein precursor, putative, expressed	6.96388	10.9298	1.11325	0.475902
LOC_Os05g04960	2574.88	1194.94	0.464076	5.27e-07	4.69e-05	phosphoglycerate mutase, putative, expressed	80.7252	98.7042	40.3637	41.9087
LOC_Os04g49450	1457.49	452.03	0.310142	1.31e-19	8.89e-17	MYB family transcription factor, putative, expressed	31.7576	30.6684	8.39832	10.7073
LOC_Os03g12290	914.914	341.806	0.373594	6.28e-12	1.7e-09	glutamine synthetase, catalytic domain containing protein, expressed	20.637	19.687	7.93792	6.94613
LOC_Os04g52280	423.129	162.789	0.384725	0.000315376	0.00981326	dehydrogenase, putative, expressed	4.7854	6.75822	2.27472	2.11002
LOC_Os06g06900	1794.48	720.474	0.401494	8.47e-05	0.00341401	helix-loop-helix DNA-binding domain containing protein, expressed	46.1536	62.4188	22.8259	20.3008
LOC_Os01g08330	268.291	43.6238	0.162599	6.24e-06	0.000400131	aspartic proteinase nepenthesin-1 precursor, putative, expressed	6.99301	10.6035	1.66148	1.16557
LOC_Os03g08870	1382.92	605.339	0.437725	4.52e-11	9.99e-09	expressed protein	76.0389	77.5513	30.9808	35.4131
LOC_Os08g33100	2167.06	799.306	0.368843	6.92e-18	3.87e-15	core histone H2A/H2B/H3/H4, putative, expressed	147.213	131.633	44.735	56.6974
LOC_Os03g14370	2272.34	1036.95	0.456335	1.51e-12	4.45e-10	ACT domain containing protein, expressed	44.7386	49.8884	20.366	22.2859
LOC_Os02g44230	2070.99	479.016	0.231298	3.01e-16	1.44e-13	CPuORF22 - conserved peptide uORF-containing transcript, expressed	45.3702	53.4251	13.9646	8.62524
LOC_Os05g13630	934.285	432.583	0.46301	4.57e-08	5.37e-06	RNA recognition motif containing protein, putative, expressed	54.2209	50.762	20.1643	27.7543
LOC_Os03g05460	1619.9	795.427	0.491034	0.000251728	0.00824663	expressed protein	38.6242	49.9083	19.8222	23.1295
LOC_Os04g27950	336.426	100.361	0.298316	2.11e-08	2.67e-06	expressed protein	15.7902	14.6514	4.577	4.38009
LOC_Os10g14050	90.4186	22.8964	0.253227	0.000683492	0.0182568	expressed protein	4.17396	5.62679	1.11644	1.35563
LOC_Os07g41200	3956.99	1702.45	0.43024	0.000173929	0.00606954	expressed protein	45.8656	61.7568	24.4123	21.3648
LOC_Os02g44235	820.692	172.792	0.210544	2.78e-22	2.82e-19	expressed protein	27.5693	28.0966	5.97235	5.58148
LOC_Os02g46690	980.444	454.959	0.464034	0.000319433	0.00992046	OsFBD8 - F-box and FBD domain containing protein, expressed	17.9658	23.8376	10.5276	8.65366
LOC_Os01g60640	1182.13	565.396	0.478287	8.25e-09	1.14e-06	WRKY21, expressed	24.4308	28.6918	12.5733	12.5364
LOC_Os02g16730	381.802	158.713	0.415694	4.42e-06	0.000295625	expansin precursor, putative, expressed	14.5555	14.1941	7.23518	4.55961
LOC_Os01g10490	5559.25	2334.4	0.419912	8.38e-19	5.04e-16	keratin, type I cytoskeletal 9, putative, expressed	213.244	196.753	85.6495	84.2164
LOC_Os01g61940	1672.36	549.469	0.328558	7.38e-20	5.31e-17	white-brown complex homolog protein, putative, expressed	27.7187	26.5584	10.3134	7.29017
LOC_Os07g37400	1016.86	239.866	0.235888	4.82e-12	1.36e-09	OsFBX257 - F-box domain containing protein, expressed	34.8654	43.2176	10.7234	7.45914
LOC_Os02g32060	199.972	89.1959	0.446041	0.00140051	0.0317403	hydrolase, NUDIX family, domain containing protein, expressed	7.06518	5.14505	3.14547	2.23069
LOC_Os11g10750	791.896	260.027	0.328361	2.95e-13	9.2e-11	OsSCP48 - Putative Serine Carboxypeptidase homologue, expressed	19.106	17.8206	6.64991	5.31822
LOC_Os02g51040	4033.47	1889.44	0.46844	8.48e-14	2.93e-11	expansin precursor, putative, expressed	125.14	120.531	52.3095	61.2106
LOC_Os05g02300	1285.55	563.841	0.438597	8.58e-06	0.000523317	Core histone H2A/H2B/H3/H4 domain containing protein, putative, expressed	82.4984	62.3067	31.7188	30.8635
LOC_Os06g51370	65.2153	10.3965	0.159418	0.00027533	0.00875178	OsSCP38 - Putative Serine Carboxypeptidase homologue, expressed	1.59696	1.94827	0.439763	0.131132
LOC_Os08g01100	1263.5	550.458	0.435661	5.24e-11	1.13e-08	HMG1/2, putative, expressed	53.5342	57.3117	26.6309	21.0829
LOC_Os02g24080	1626.33	726.79	0.446889	3.93e-09	5.8e-07	SNARE domain containing protein, putative, expressed	33.2028	39.4034	16.8994	15.162
LOC_Os02g53590	78.0458	6.17237	0.0790865	1.02e-06	8.23e-05	DEFL71 - Defensin and Defensin-like DEFL family, expressed	6.77979	7.96342	0.810569	0.348383
LOC_Os03g17100	4190.22	1535.83	0.366527	1.18e-09	1.93e-07	Core histone H2A/H2B/H3/H4 domain containing protein, putative, expressed	254.773	200.486	81.5305	82.9498
LOC_Os02g49540	30.0324	0	0	4.81e-05	0.00216558	DEFL73 - Defensin and Defensin-like DEFL family, expressed	3.10543	5.58599	0	0
LOC_Os08g38300	3369.74	1652.88	0.490508	5.2e-06	0.000343083	Core histone H2A/H2B/H3/H4 domain containing protein, putative, expressed	159.458	132.133	59.9005	81.0709
LOC_Os02g07430	1238.24	343.165	0.277139	3.02e-21	2.58e-18	OsMADS29 - MADS-box family gene with MIKCc type-box, expressed	40.3385	43.3234	11.8877	11.0154
LOC_Os01g22380	1613.74	546.522	0.338669	1.66e-13	5.56e-11	expressed protein	109.58	89.3272	31.0531	35.3768
LOC_Os03g48220	460.867	161.221	0.349821	9.17e-09	1.26e-06	expressed protein	15.7031	18.6044	6.68276	5.18171
LOC_Os11g11680	122.751	18.3981	0.149882	6.33e-07	5.49e-05	LGC1, putative, expressed	13.1691	13.5626	1.68554	2.25445
LOC_Os05g02630	258.524	29.9981	0.116036	0.00112727	0.0266257	lysine-rich arabinogalactan protein 19 precursor, putative, expressed	13.2762	26.0064	2.7835	1.77852
LOC_Os10g28330	955.13	461.674	0.483363	8.95e-08	9.75e-06	ZOS10-04 - C2H2 zinc finger protein, expressed	25.3996	29.5128	13.1406	13.0766
LOC_Os03g59440	202.618	34.6153	0.17084	0.000990461	0.0241926	dirigent, putative, expressed	7.59496	13.3284	2.59422	0.960526
LOC_Os12g41350	893.204	368.694	0.412777	4.8e-10	8.69e-08	meiotic asynaptic mutant 1, putative, expressed	17.5997	15.9293	7.63503	6.03436
LOC_Os01g14850	6684.85	2248.85	0.336411	4.13e-29	6.09e-26	MFS18 protein precursor, putative, expressed	309.608	284.542	105.322	91.8867
LOC_Os12g34510	2790.13	1278.97	0.458391	2.7e-13	8.58e-11	Core histone H2A/H2B/H3/H4 domain containing protein, putative, expressed	156.219	142.055	71.428	63.4643
LOC_Os04g49550	617.654	226.205	0.366233	8.89e-08	9.72e-06	RING-H2 finger protein ATL2A, putative, expressed	27.955	21.6055	8.11076	9.75446
LOC_Os02g45940	2511.36	1035.89	0.412483	0.00104892	0.0253669	Core histone H2A/H2B/H3/H4 domain containing protein, putative, expressed	159.433	107.849	57.8421	50.756
LOC_Os01g67950	629.02	195.885	0.311413	3.02e-12	8.66e-10	ubiquitin family protein, putative, expressed	29.6948	29.2649	9.36938	8.76651
LOC_Os02g07495	215.895	10.9448	0.0506948	2.36e-14	9.23e-12	expressed protein	27.7128	38.0098	1.4006	1.84985
LOC_Os02g36340	4612.06	2295.91	0.497805	1.08e-10	2.19e-08	riboflavin biosynthesis protein ribAB, chloroplast precursor, putative, expressed	77.9152	89.48	42.5111	39.8072
LOC_Os04g52410	614.717	231.179	0.376075	2.45e-09	3.79e-07	OsMADS31 - MADS-box family gene with MIKCc type-box, expressed	32.4308	29.6705	12.3825	10.6582
LOC_Os10g28230	3504.08	1472.4	0.420197	5.47e-17	2.91e-14	Core histone H2A/H2B/H3/H4 domain containing protein, putative, expressed	154.044	158.463	65.7378	63.909
LOC_Os03g07590	143.187	0	0	0.00224558	0.045492	expressed protein	9.60543	41.5976	3.37945e-13	4.72699e-17
LOC_Os05g36280	2897	1242	0.428718	1.04e-09	1.74e-07	histone H3, putative, expressed	189.025	152.583	73.5632	70.8326
LOC_Os03g13840	5357.28	1789.1	0.333957	8.43e-05	0.00340701	senescence-associated protein, putative, expressed	98.5869	139.432	42.1004	36.5088
LOC_Os02g36700	3217.8	929.804	0.288956	8.59e-31	1.33e-27	sucrose transporter BoSUT1, putative, expressed	68.6206	72.4674	23.6602	16.6082
LOC_Os07g39020	9698.66	2924.57	0.301543	1.39e-19	9.19e-17	OsSub53 - Putative Subtilisin homologue, expressed	165.794	189.238	47.1399	58.5564
LOC_Os04g33820	1567.41	495.579	0.316177	2.49e-20	1.93e-17	OsFBX132 - F-box domain containing protein, expressed	55.1305	53.0254	19.7102	14.0543
LOC_Os08g06010	4866.8	2268.61	0.46614	0.000331575	0.0102096	transporter, major facilitator family, putative, expressed	86.6672	101.545	55.6331	31.121
LOC_Os01g42150	218.979	21.6274	0.0987648	7.61e-14	2.68e-11	MEGL13 - Maternally expressed gene MEG family protein precursor, expressed	20.9502	21.3769	1.42647	2.72611
LOC_Os02g03280	5697.02	2762.36	0.484877	4.5e-05	0.00205128	transmembrane BAX inhibitor motif-containing protein, putative, expressed	149.028	188.084	75.4471	86.0568
LOC_Os01g11430	1504.12	596.36	0.396483	8.26e-14	2.88e-11	expressed protein	36.636	35.6026	13.915	14.3465
LOC_Os10g36703	2060.71	1005.94	0.48815	1.47e-10	2.85e-08	CPuORF40 - conserved peptide uORF-containing transcript, expressed	92.5167	88.7961	47.033	40.3436
LOC_Os03g13300	727.382	161.854	0.222516	1.42e-07	1.44e-05	glutamate decarboxylase, putative, expressed	12.9388	17.357	2.51581	4.12738
LOC_Os08g08570	1755.09	796.758	0.453969	9.12e-12	2.39e-09	expressed protein	73.3781	77.0022	38.5075	28.9373
LOC_Os03g58850	7050.34	2008.17	0.284833	1.54e-08	2.02e-06	uncharacterized PE-PGRS family protein PE_PGRS3 precursor, putative, expressed	445.82	331.706	111.096	107.17
LOC_Os10g07440	4330.61	2101.58	0.485285	7.86e-09	1.1e-06	expressed protein	263.497	233.211	100.987	136.678
LOC_Os08g03350	1730.09	667.269	0.385684	1.4e-15	6.14e-13	amino acid transporter, putative, expressed	42.1484	40.1004	17.158	14.1445
LOC_Os03g60880	3048.76	662.276	0.217228	1.62e-08	2.12e-06	nucleobase-ascorbate transporter, putative, expressed	50.2832	67.433	14.1681	11.1136
LOC_Os01g64640	4139.63	1624.8	0.392498	7.52e-20	5.31e-17	histone H3, putative, expressed	229.516	223.587	79.7248	95.7137
LOC_Os05g30470	1722.36	122.459	0.0710997	2.14e-05	0.00108974	collagen alpha-1, putative, expressed	65.2928	116.88	6.14523	6.66573
LOC_Os02g56920	1802.61	790.908	0.438758	1.08e-07	1.15e-05	WAX2, putative, expressed	31.318	37.7358	16.4267	13.5051
LOC_Os03g28330	6949.76	2272.81	0.327034	4.53e-13	1.4e-10	sucrose synthase, putative, expressed	81.0601	95.0293	32.5757	24.3377
LOC_Os07g46280	3551.19	1442.21	0.406119	2.15e-18	1.25e-15	Os7bglu26 - beta-mannosidase/glucosidase/exoglucanase, expressed	60.005	65.8979	26.9359	23.5682
LOC_Os02g03800	453.133	69.3323	0.153006	2.5e-19	1.56e-16	THION22 - Plant thionin family protein precursor, expressed	30.5916	37.1188	5.90299	4.33364
LOC_Os09g19710	2731.36	1343.14	0.491747	2.59e-05	0.00127117	hypersensitive-induced response protein, putative, expressed	96.1549	108.766	60.5959	38.9988
LOC_Os11g06730	59.3175	6.38099	0.107573	0.000124439	0.00471014	ECAGL2 - ECA1 gametogenesis related family protein precursor, expressed	5.28064	3.88722	0.348496	0.638999
LOC_Os10g19904	121.889	16.974	0.139258	2.39e-07	2.29e-05	expressed protein	23.2801	23.3291	4.39078	1.88924
LOC_Os02g18690	13632.1	3348.48	0.245633	1.01e-50	2.18e-47	BURP domain containing protein, expressed	350.803	367.384	95.6992	78.5206
LOC_Os08g05820	2562.46	805.344	0.314285	4.29e-25	4.97e-22	monocopper oxidase, putative, expressed	56.8343	57.3691	19.3947	16.0556
LOC_Os02g04190	1850.22	369.953	0.19995	7.77e-37	1.26e-33	THION23 - Plant thionin family protein precursor, expressed	115.138	124.765	21.7893	25.59
LOC_Os04g39150	2995.4	1348.16	0.450076	3.02e-14	1.15e-11	pathogenesis-related Bet v I family protein, putative, expressed	150.396	152.931	71.969	62.853
LOC_Os03g41310	34.3983	0	0	1.09e-05	0.000633025	expressed protein	4.41444	7.96215	0	0
LOC_Os05g22724	37.4228	1.88274	0.0503101	0.000989145	0.0241926	chloroplast 50S ribosomal protein L16, putative, expressed	5.63603	2.61629	2.36035e-05	0.410968
LOC_Os04g22230	61.4491	3.2948	0.0536184	3.87e-06	0.000263589	SCP-like extracellular protein, expressed	3.97671	5.69509	0	0.48123
LOC_Os03g55874	71.5652	6.04134	0.0844173	4.64e-06	0.000309572	ATP synthase subunit beta, putative, expressed	2.80404	3.46014	0.292811	0.236726
LOC_Os08g35180	45.4466	6.04134	0.132933	0.00202985	0.0422288	ECAGL4 - ECA1 gametogenesis related family protein precursor, putative, expressed	2.80457	5.31516	0.582504	0.534215
LOC_Os04g16732	153.923	37.0584	0.24076	6.93e-05	0.00290734	NADPH-dependent oxidoreductase, putative, expressed	4.61918	6.91852	1.34102	1.39118
LOC_Os10g21388	157.831	40.067	0.25386	0.00153187	0.0340983	expressed protein	5.28441	8.75257	2.08182	1.45329
LOC_Os01g58020	142.787	38.7325	0.271261	4.83e-05	0.00217182	ribulose bisphosphate carboxylase large chain precursor, putative, expressed	10.4986	10.1528	2.93398	2.61309
LOC_Os01g58039	151.137	60.6099	0.401026	0.00149308	0.0334412	uncharacterized protein ycf70, putative, expressed	6.68154	8.77255	3.43697	2.6789
LOC_Os07g25004	229.51	94.6183	0.412262	0.000256613	0.00836155	NADPH-dependent oxidoreductase, putative, expressed	6.0708	7.35522	2.22056	3.23141
LOC_Os08g15248	229.51	94.6183	0.412262	0.000256613	0.00836155	NADPH-dependent oxidoreductase, putative, expressed	6.0708	7.35522	2.22056	3.23141
LOC_Os10g05695	392.713	182.54	0.464818	6.9e-05	0.00290121	retrotransposon protein, putative, unclassified, expressed	4.48918	4.36898	1.53601	2.53111
LOC_Os02g26790	776.942	363.01	0.467229	1.76e-06	0.000132608	expressed protein	40.8214	46.4286	24.0878	16.1689
LOC_Os03g20710	418.516	203.707	0.486736	6.36e-05	0.00273199	beta-glucosidase, putative, expressed	64.6926	66.883	35.6745	27.4554
Annotation:	The genes in red font expressed in egg cell (Figure 5D)
BaseMean-HY ovary	The nomarlized average expression in HY ovary using the DESeq R package
BaseMean-dst ovary	The nomarlized average expression in dst ovary using the DESeq R package
FDR	False Discovery Rate
