# Supplementary material for: Identification and analysis of the stigma and embryo sac-preferential/specific genes in rice pistils
Source: BMC Plant Biol. 2017 Mar 7;17:60. doi: 10.1186/s12870-017-1004-8 (PMC5341191; doi:10.1186/s12870-017-1004-8)
Supplement: Additional file 17: Table S13. — The embryo sac-preferential/specific genes within the pistil. (XLS 79 kb) [file 12870_2017_1004_MOESM17_ESM.xls]

## Sheet: Sheet1
Supplemental Table 13. The embryo sac-preferential/specific genes within the pistil
Gene-ID(RGAP)	The results of differential expression analysis using the DESeq R package									Gene_product	The FPKM values in different samples using eXpress
	BaseMean-HY ovary	BaseMean-HY stigma	BaseMean-dst ovary	Foldchange (HY ovary/HY stigma)	P-value (HY ovary vs HY stigma)	FDR (HY ovary vs HY stigma)	Foldchange (HY ovary/dst ovary)	P-value (HY ovary vs dst ovary)	FDR (HY ovary vs dst ovary)		HY pistil-1	HY pistil-2	dst ovary-1	dst ovary-2	HY ovary-1	HY ovary-2	HY stigma-1	HY stigma-2
LOC_Os01g07790	35.6783	0	3.14358	#DIV/0!	2.05313e-05	0.000114275	11.3496	0.000964839	0.0238302	polygalacturonase, putative, expressed	1.76057	1.17384	0.103322	0.119549	0.887269	1.70232	5.32955e-28	1.14192e-28
LOC_Os01g08820	293.21	4.50497	125.747	65.0858	1.72681e-24	4.41206e-23	2.33175	0.000130678	0.00490292	PHD-finger domain containing protein, putative, expressed	6.44286	8.02265	3.22612	2.83446	6.12772	8.20435	0.110228	0.0661101
LOC_Os01g10850	680.341	2.16522	134.004	314.213	1.10945e-68	1.38998e-66	5.07701	2.05007e-22	2.14622e-19	peroxidase precursor, putative, expressed	18.8354	20.2012	3.95636	3.91212	19.42	21.0345	0.036994	0.0601963
LOC_Os01g21070	176.38	1.16988	65.9326	150.768	6.8646e-21	1.42605e-19	2.67516	0.000168088	0.00594888	endoglucanase, putative, expressed	3.91281	3.61504	1.66276	1.41491	3.98311	4.33557	0.0521356	0
LOC_Os01g31800	659.742	6.08526	243.114	108.416	1.37119e-60	1.36903e-58	2.71371	1.02918e-10	2.1007e-08	Core histone H2A/H2B/H3/H4 domain containing protein, putative, expressed	37.9323	42.1915	16.8543	14.9592	43.8141	43.6087	0.288743	0.331054
LOC_Os01g42150	197.754	2.2234	19.5311	88.9421	1.08297e-21	2.36165e-20	10.1251	7.60669e-14	2.68334e-11	MEGL13 - Maternally expressed gene MEG family protein precursor, expressed	21.3292	20.3501	1.42647	2.72611	20.9502	21.3769	0.192139	0.157344
LOC_Os01g46870	313.914	2.69198	111.042	116.611	3.15532e-33	1.18916e-31	2.82698	7.66606e-07	6.49593e-05	AP2 domain containing protein, expressed	9.06099	7.30657	3.16375	4.05466	11.5909	9.13895	0.0442621	0.105984
LOC_Os01g49200	1044.3	4.4468	516.836	234.842	2.31471e-92	4.67786e-90	2.02056	6.19024e-08	7.07387e-06	microtubule associated protein, putative, expressed	18.6938	17.9394	9.09181	10.7331	20.0635	20.5262	0.0678278	0.0593532
LOC_Os01g58600	19.8103	0	0	#DIV/0!	0.00304819	0.0109197	#DIV/0!	0.00224324	0.0454789	expressed protein	4.48273	2.10915	0	0	2.48458	6.85461	0	0
LOC_Os01g59780	46.7656	2.2234	8.18362	21.0334	8.32934e-05	0.000417447	5.71454	0.00219089	0.0446909	AP2 domain containing protein, expressed	1.48647	0.733753	0.327622	0.292947	1.79085	1.81868	0.0712774	0.0576128
LOC_Os01g61940	1510.7	4.74085	496.354	318.657	1.79659e-120	6.33669e-118	3.0436	7.37734e-20	5.30821e-17	white-brown complex homolog protein, putative, expressed	24.5458	29.3254	10.3134	7.29017	27.7187	26.5584	0	0.126136
LOC_Os01g67110	844.031	0	408.1	#DIV/0!	1.99402e-76	2.96807e-74	2.0682	6.1717e-05	0.00267062	expressed protein	37.6887	35.4642	18.3232	25.5292	41.6345	50.2309	6.66969e-22	9.1662e-22
LOC_Os01g73640	168.342	2.16522	71.5388	77.7482	2.30269e-18	4.12134e-17	2.35316	0.00116545	0.0272308	expressed protein	5.07788	5.32569	2.70175	2.27055	6.4832	5.36835	0.0350078	0.0948667
LOC_Os02g03800	408.876	1.05352	62.5606	388.104	5.17764e-46	3.15807e-44	6.53568	2.49719e-19	1.55853e-16	THION22 - Plant thionin family protein precursor, expressed	30.7978	32.949	5.90299	4.33364	30.5916	37.1188	0	0.0993545
LOC_Os02g04190	1670.4	0.526761	333.997	3171.07	5.89219e-140	2.98743e-137	5.00124	7.76661e-37	1.26029e-33	THION23 - Plant thionin family protein precursor, expressed	117.897	123.602	21.7893	25.59	115.138	124.765	0	0.0842124
LOC_Os02g04240	481.154	10.5902	229.806	45.4337	1.23664e-40	6.231e-39	2.09374	8.61821e-06	0.000523774	wee1-like protein kinase, putative, expressed	8.99027	10.5831	5.72942	4.90728	11.4911	11.0614	0.217553	0.164445
LOC_Os02g07430	1117.94	4.38862	309.825	254.736	1.93344e-97	4.35682e-95	3.60829	3.02228e-21	2.58118e-18	OsMADS29 - MADS-box family gene with MIKCc type-box, expressed	37.8964	41.8659	11.8877	11.0154	40.3385	43.3234	0.115192	0.161594
LOC_Os02g07495	194.695	0	9.87005	#DIV/0!	2.22058e-24	5.65585e-23	19.7259	2.35975e-14	9.2269e-12	expressed protein	36.425	28.6991	1.4006	1.84985	27.7128	38.0098	0	0
LOC_Os02g15730	75.6367	1.16988	6.0396	64.6536	1.26147e-05	7.26157e-05	12.5235	0.000722778	0.0190553	plastocyanin-like domain containing protein, putative, expressed	4.40467	5.65578	0.565716	0.200883	3.24933	6.54622	0.111468	0
LOC_Os02g16730	344.867	0	143.359	#DIV/0!	4.28547e-42	2.26481e-40	2.40561	4.41788e-06	0.000295625	expansin precursor, putative, expressed	14.3972	13.8983	7.23518	4.55961	14.5555	14.1941	5.83447e-86	0
LOC_Os02g36690	119.436	0	23.736	#DIV/0!	4.17415e-16	6.42843e-15	5.03187	4.36804e-06	0.000292894	expressed protein	18.2624	16.8815	4.03845	3.31314	21.5941	16.0191	0	0
LOC_Os02g49540	27.0504	0	0	#DIV/0!	0.000298015	0.001339	#DIV/0!	4.80815e-05	0.00216558	DEFL73 - Defensin and Defensin-like DEFL family, expressed	2.32387	4.39343	0	0	3.10543	5.58599	0	0
LOC_Os02g50630	326.53	6.08526	150.838	53.6592	1.11578e-30	3.83537e-29	2.16477	7.29238e-05	0.00302256	E2F family transcription factor protein, putative, expressed	8.92254	9.45331	4.66271	4.55386	10.0616	10.1912	0.143102	0.146153
LOC_Os02g53600	80.921	0	3.63386	#DIV/0!	2.58876e-11	2.8057e-10	22.2686	4.87891e-09	7.03734e-07	DEFL75 - Defensin and Defensin-like DEFL family, expressed	5.80446	10.9859	0.664602	0.577608	13.2395	16.5025	0	0
LOC_Os02g55130	332.379	2.69198	112.219	123.47	2.53471e-35	1.04377e-33	2.96189	7.0829e-08	7.9265e-06	OsSCP10 - Putative Serine Carboxypeptidase homologue, expressed	4.50604	5.16151	1.69319	1.46604	4.19835	5.24961	0.0132199	0.0456677
LOC_Os02g56920	1626.6	5.32579	713.682	305.419	3.02004e-80	4.97448e-78	2.27916	1.07951e-07	1.15245e-05	WAX2, putative, expressed	34.1059	35.5289	16.4267	13.5051	31.318	37.7358	0.0201199	0.146755
LOC_Os02g58470	272.285	2.80834	133.398	96.956	5.96884e-29	1.88042e-27	2.04115	0.000843426	0.0215362	expressed protein	7.12202	8.33538	3.45229	5.58281	9.97515	8.78386	0.11096	0.0614512
LOC_Os03g02939	108.493	7.19696	27.0878	15.0749	1.58701e-08	1.32861e-07	4.00526	6.53341e-05	0.00278601	peroxidase precursor, putative, expressed	3.04249	5.05919	1.66393	0.579016	4.63087	4.44283	0.229198	0.219715
LOC_Os03g03730	80.3622	0	21.8735	#DIV/0!	3.15111e-11	3.38689e-10	3.67395	0.00116072	0.0271593	regulatory protein, putative, expressed	3.87124	5.69599	1.49514	1.20437	4.72986	5.21331	0	0
LOC_Os03g06670	1095.23	4.50497	444.672	243.115	8.25714e-96	1.76274e-93	2.463	5.6105e-12	1.53011e-09	Core histone H2A/H2B/H3/H4 domain containing protein, putative, expressed	53.7543	56.0393	24.4273	25.0681	62.5133	60.9909	0.255452	0.140734
LOC_Os03g07590	128.558	0	0	#DIV/0!	0.00269516	0.00977701	#DIV/0!	0.00224558	0.045492	expressed protein	4.32502e-15	26.9981	3.37945e-13	4.72699e-17	9.60543	41.5976	2.16081e-21	1.03623e-24
LOC_Os03g08999	32.2855	0.526761	3.15014	61.2906	0.000270024	0.00122102	10.2489	0.00217651	0.0445093	dehydrogenase, putative, expressed	1.15457	1.66967	0.169385	0.197187	1.56186	1.90549	0	0.0432321
LOC_Os03g12290	826.493	17.7872	308.773	46.4657	2.92316e-61	2.99222e-59	2.6767	6.27676e-12	1.69755e-09	glutamine synthetase, catalytic domain containing protein, expressed	19.1055	22.3179	7.93792	6.94613	20.637	19.687	0.376121	0.314932
LOC_Os03g18490	71.1663	6.02708	18.648	11.8078	1.709e-05	9.61764e-05	3.81629	0.00237985	0.0477122	RPGR, putative, expressed	5.10651	1.69942	0.618575	1.23853	4.09889	3.10173	0.203393	0.286395
LOC_Os03g27580	34.6866	0	0.969837	#DIV/0!	3.13583e-05	0.000169252	35.7654	5.46846e-05	0.00240153	expressed protein	5.03373	4.18445	0.221834	0	5.10527	3.87493	0	0
LOC_Os03g37810	237.955	1.16988	95.5741	203.402	7.82075e-28	2.34327e-26	2.48974	6.43728e-05	0.00275251	expressed protein	13.7362	13.7348	7.5688	7.4696	19.3013	18.4866	0.176387	0
LOC_Os03g38210	115.801	11.4079	43.6562	10.151	9.59677e-08	7.29287e-07	2.65256	0.00203861	0.0423565	MYB family transcription factor, putative, expressed	2.62081	3.33176	1.42587	0.912836	3.27541	3.0149	0.387093	0.109023
LOC_Os03g41100	345.637	1.16988	146.655	295.448	1.84616e-39	8.88815e-38	2.3568	9.03141e-06	0.000540785	cyclin, putative, expressed	12.6821	14.7944	6.10916	6.11096	14.5014	14.7395	0.0973312	0
LOC_Os03g43580	127.533	0	40.074	#DIV/0!	3.65427e-17	6.03141e-16	3.18244	0.000227243	0.00757961	IQ calmodulin-binding motif family protein, putative, expressed	4.36044	4.53449	1.60209	1.34151	4.75401	4.67954	0	0
LOC_Os03g45760	481.906	3.3351	216.25	144.495	5.95951e-49	4.00373e-47	2.22847	1.88276e-06	0.000140467	expressed protein	13.4593	13.6662	7.47834	6.74376	16.4827	15.6331	0.109102	0.0919987
LOC_Os03g48220	415.904	1.58028	145.492	263.183	1.40814e-45	8.446e-44	2.8586	9.16685e-09	1.25528e-06	expressed protein	17.0453	19.4659	6.68276	5.18171	15.7031	18.6044	2.78857e-129	0.0930388
LOC_Os03g51760	190.495	11.0006	88.1381	17.3167	2.97532e-14	4.0754e-13	2.16133	0.00178997	0.0384713	OsFBX109 - F-box domain containing protein, expressed	4.31172	5.33371	2.56592	2.70932	6.03261	5.51985	0.227911	0.281944
LOC_Os03g58400	103.452	3.45145	34.7546	29.9734	3.53022e-10	3.45348e-09	2.97664	0.001471	0.0330151	C-5 cytosine-specific DNA methylase, putative, expressed	2.96198	3.20791	1.40271	1.05484	3.93922	3.46272	0.154875	0.0270236
LOC_Os04g22220	103.971	0	28.0683	#DIV/0!	2.86603e-14	3.93567e-13	3.7042	0.000190725	0.00654311	SCP-like extracellular protein, expressed	7.39318	9.31076	2.90319	0.908319	6.08111	8.29591	0	0
LOC_Os04g22230	55.4027	0	2.9706	#DIV/0!	5.19953e-08	4.09315e-07	18.6503	3.87415e-06	0.000263589	SCP-like extracellular protein, expressed	3.90443	6.83174	0	0.48123	3.97671	5.69509	0	0
LOC_Os04g22330	79.9077	0	14.5711	#DIV/0!	6.26193e-09	5.43588e-08	5.48397	0.00113789	0.0267766	SCP-like extracellular protein, expressed	6.14173	9.26226	1.43462	1.09362	4.98941	8.76215	0	0
LOC_Os04g38540	562.584	1.05352	105.399	534.003	1.11271e-60	1.11784e-58	5.33766	1.2719e-20	1.03195e-17	aldose 1-epimerase, putative, expressed	13.8702	17.5588	3.70369	3.28446	18.3232	19.4325	0	0.0584577
LOC_Os04g39940	53.8798	0.584938	8.11578	92.1119	5.52139e-07	3.83977e-06	6.63889	0.000472248	0.0136477	brevis radix, putative, expressed	0.964536	2.06166	0.303524	0.343447	1.99622	2.53609	0.0420833	0
LOC_Os04g40290	237.829	1.05352	115.291	225.746	7.84037e-28	2.34698e-26	2.06285	0.000924161	0.0231074	AAA-type ATPase family protein, putative, expressed	5.73609	5.5666	3.40142	2.74608	6.36246	6.48859	0	0.0481289
LOC_Os04g41350	173.141	0	76.5377	#DIV/0!	9.45136e-23	2.1969e-21	2.26217	0.00146671	0.0329643	amino acid transporter, putative, expressed	5.17469	9.03322	3.07159	2.99595	6.58532	7.31022	5.59194e-108	2.05016e-108
LOC_Os04g41480	95.1585	1.16988	9.42377	81.3407	8.65085e-08	6.61275e-07	10.0977	0.000139647	0.0051268	skin secretory protein xP2 precursor, putative, expressed	5.17718	6.42573	1.08701	0.243998	4.81962	8.52045	0.1245	0
LOC_Os04g41759	243.122	1.05352	63.7261	230.771	2.1742e-28	6.71911e-27	3.81511	2.64079e-08	3.25872e-06	expressed protein	7.66413	9.69469	2.7913	1.92109	9.45208	8.79697	0	0.0581934
LOC_Os04g45520	107.096	13.809	27.5399	7.75556	3.07717e-06	1.92912e-05	3.88877	0.000104498	0.00408601	integral membrane protein, putative, expressed	4.46444	4.18271	1.63976	0.61274	5.03735	3.91431	0.419954	0.476953
LOC_Os04g45700	304.755	3.21874	139.999	94.6813	1.4989e-31	5.28099e-30	2.17683	0.000121497	0.0046226	COBRA, putative, expressed	12.3886	14.2188	6.12041	6.12635	14.7708	12.2822	0.0432942	0.171561
LOC_Os04g52280	381.534	19.7197	146.786	19.3478	4.61206e-14	6.20982e-13	2.59926	0.000315376	0.00981326	dehydrogenase, putative, expressed	5.08589	5.61075	2.27472	2.11002	4.7854	6.75822	0.189573	0.279849
LOC_Os05g02630	232.772	0	27.0098	#DIV/0!	3.56026e-09	3.16598e-08	8.61803	0.00112727	0.0266257	lysine-rich arabinogalactan protein 19 precursor, putative, expressed	25.0264	30.2162	2.7835	1.77852	13.2762	26.0064	0	0
LOC_Os05g04530	537.367	15.1534	216.442	35.4618	9.66602e-42	5.03455e-40	2.48273	3.61927e-08	4.30255e-06	IF, putative, expressed	10.4336	10.1518	5.21408	5.54168	13.7884	13.2929	0.37614	0.219222
LOC_Os05g13630	844.068	3.80368	390.812	221.908	1.21779e-78	1.90898e-76	2.15978	4.56793e-08	5.3713e-06	RNA recognition motif containing protein, putative, expressed	43.0732	43.4159	20.1643	27.7543	54.2209	50.762	0.0900168	0.225953
LOC_Os05g30470	1551.39	3.21874	110.303	481.986	4.68003e-13	5.8118e-12	14.0648	2.13892e-05	0.00108974	collagen alpha-1, putative, expressed	105.204	102.477	6.14523	6.66573	65.2928	116.88	0.0756819	0.254118
LOC_Os05g36280	2619.08	7.19696	1122.85	363.915	2.81532e-72	3.77497e-70	2.33254	1.03913e-09	1.73834e-07	histone H3, putative, expressed	126.989	158.858	73.5632	70.8326	189.025	152.583	0.368344	0.381213
LOC_Os05g40850	106.034	0.526761	7.92797	201.294	1.91252e-13	2.45779e-12	13.3747	1.17969e-09	1.93397e-07	expressed protein	6.89988	9.07702	0.953322	0.380932	7.78073	9.84582	0	0.0821687
LOC_Os06g06460	1842.28	7.42966	919.997	247.962	1.13316e-96	2.50136e-94	2.00248	7.09098e-10	1.25071e-07	histone H3, putative, expressed	79.844	102.584	46.615	40.8271	96.2761	81.2716	0.46902	0.131667
LOC_Os06g10310	270.209	0	70.252	#DIV/0!	5.03297e-34	1.96766e-32	3.84629	3.67096e-09	5.46502e-07	growth regulating factor protein, putative, expressed	6.97428	10.738	3.71934	2.34391	10.8051	12.7283	5.35142e-97	6.99838e-99
LOC_Os06g11840	135.756	5.03173	53.256	26.9799	1.89956e-12	2.23329e-11	2.54912	0.0013291	0.0302487	trehalose phosphatase, putative, expressed	3.58101	4.55422	1.75233	1.44806	3.8566	4.37795	0.130062	0.103785
LOC_Os06g35650	144.046	0.526761	14.534	273.456	4.63962e-18	8.1291e-17	9.91092	9.23127e-11	1.89615e-08	reticuline oxidase-like protein precursor, putative, expressed	2.7567	1.95261	0.410452	0.36033	3.48116	4.378	0	0.023483
LOC_Os06g46020	54.4785	0	11.4003	#DIV/0!	7.78995e-08	5.98145e-07	4.7787	0.00185967	0.0396804	expressed protein	5.83671	8.34511	2.53378	0.461654	8.04053	6.07511	0	0
LOC_Os06g51370	58.8446	0	9.38088	#DIV/0!	1.9027e-08	1.57865e-07	6.27283	0.00027533	0.00875178	OsSCP38 - Putative Serine Carboxypeptidase homologue, expressed	1.89436	1.83006	0.439763	0.131132	1.59696	1.94827	0	0
LOC_Os07g01490	932.49	23.2262	443.573	40.1483	4.53832e-42	2.39453e-40	2.10223	5.46988e-06	0.000356465	kinesin motor domain containing protein, putative, expressed	13.3722	14.9726	7.71943	6.82748	13.8109	17.1073	0.434938	0.170263
LOC_Os07g11020	192.979	1.1117	78.5637	173.589	1.5554e-17	2.64941e-16	2.45634	0.00144607	0.0325909	rc - bHLH transcription factor regulating proanthocyanidin production in seeds, expressed	4.54247	4.48963	1.92586	1.973	3.91799	5.714	0.0234003	0.0194654
LOC_Os07g26900	142.861	3.21874	37.3219	44.384	1.78917e-14	2.48744e-13	3.8278	1.16582e-05	0.000667295	alpha-galactosidase precursor, putative, expressed	3.71827	4.15681	1.30941	1.08138	4.36361	4.9411	0.0305796	0.124658
LOC_Os07g29190	234.399	2.2234	108.187	105.424	1.27469e-25	3.44114e-24	2.16662	0.000699493	0.0186077	expressed protein	7.98293	6.97291	4.06101	4.80468	10.934	8.53538	0.0677616	0.0542819
LOC_Os07g33360	679.141	11.0588	335.003	61.4117	2.55651e-56	2.21217e-54	2.02727	2.05983e-06	0.000151931	expressed protein	10.9008	12.42	6.02537	6.91098	13.9593	12.6417	0.160334	0.168913
LOC_Os07g39020	8753.88	17.9067	2639.68	488.86	1.80167e-192	2.08795e-189	3.31627	1.38705e-19	9.18678e-17	OsSub53 - Putative Subtilisin homologue, expressed	187.887	176.693	47.1399	58.5564	165.794	189.238	0.177971	0.391481
LOC_Os07g48830	119.077	12.4646	36.8209	9.55325	1.5235e-07	1.12714e-06	3.23395	0.000312724	0.00974943	glycosyl transferase 8 domain containing protein, putative, expressed	3.04046	3.25145	1.04903	1.27884	3.24208	4.30911	0.189123	0.443759
LOC_Os08g01100	1140.77	3.86186	496.987	295.393	5.40301e-100	1.29687e-97	2.29536	5.23607e-11	1.12537e-08	HMG1/2, putative, expressed	47.3162	57.5755	26.6309	21.0829	53.5342	57.3117	0.141294	0.15667
LOC_Os08g02094	347.535	4.03639	85.6106	86.1004	2.5916e-35	1.06584e-33	4.05948	2.05521e-11	4.90438e-09	GDSL-like lipase/acylhydrolase, putative, expressed	8.5698	11.188	2.89788	2.79421	10.8517	12.5518	0.17901	0.0354297
LOC_Os08g03560	280.093	2.2234	132.258	125.975	1.37906e-30	4.7154e-29	2.11778	0.000379075	0.0114123	chloroplast unusual positioning protein, putative, expressed	3.36933	4.27946	1.59668	2.42531	4.44639	4.18759	0.0251439	0.0225011
LOC_Os08g04710	68.9862	0	2.72542	#DIV/0!	9.03756e-10	8.48553e-09	25.3122	3.56367e-08	4.25203e-06	expressed protein	3.92073	3.75085	0.218466	0.191679	4.15429	5.14224	0	0
LOC_Os08g05820	2314.19	16.9695	727.316	136.373	2.5505e-141	1.35674e-138	3.18182	4.28955e-25	4.9719e-22	monocopper oxidase, putative, expressed	46.9448	58.5603	19.3947	16.0556	56.8343	57.3691	0.257822	0.385597
LOC_Os08g06600	557.89	4.91538	265.174	113.499	1.87424e-53	1.47974e-51	2.10387	1.66153e-06	0.000125989	nuf2 family protein, expressed	15.8905	13.8755	8.97265	5.88429	15.4288	16.2157	0.0780797	0.140769
LOC_Os08g20200	402.474	2.69198	189.504	149.508	2.17343e-39	1.04482e-37	2.12383	2.09054e-05	0.00107013	male sterility protein, putative, expressed	7.17035	7.58393	3.40369	3.38351	6.44414	8.15381	0.0176528	0.0617009
LOC_Os08g35180	40.9226	0	5.43995	#DIV/0!	4.09948e-06	2.52274e-05	7.5226	0.00202985	0.0422288	ECAGL4 - ECA1 gametogenesis related family protein precursor, putative, expressed	3.58402	2.96759	0.582504	0.534215	2.80457	5.31516	0	0
LOC_Os08g35910	141.018	7.72372	48.4714	18.2578	2.13647e-11	2.33186e-10	2.90931	0.000285159	0.00898501	expressed protein	1.7711	1.95939	1.35809	0.692834	2.56543	3.4811	0.114235	0.142344
LOC_Os08g36570	494.565	9.47853	201.762	52.1774	9.62806e-43	5.22443e-41	2.45123	1.15709e-07	1.21923e-05	F-box protein, putative, expressed	11.9152	12.6865	6.6341	5.60843	16.2196	14.1762	0.244914	0.203048
LOC_Os09g12780	186.233	2.63381	74.5541	70.7089	9.66632e-20	1.89639e-18	2.49796	0.000269812	0.00862708	expressed protein	8.0228	11.5439	6.07025	4.37989	13.159	13.2761	0	0.266602
LOC_Os09g23300	90.9275	0.526761	25.0657	172.616	1.37571e-11	1.52669e-10	3.62756	0.000579158	0.0160102	integral membrane protein, putative, expressed	2.72273	3.21855	1.10557	0.875603	3.1825	4.13005	0	0.0413654
LOC_Os09g24870	174.799	1.1117	30.3576	157.236	1.03298e-20	2.12282e-19	5.75801	4.5436e-09	6.61247e-07	expressed protein	3.42897	3.15941	0.823107	0.768881	4.3475	4.91576	0.0310853	0.0271069
LOC_Os09g25625	266.393	0	64.5975	#DIV/0!	1.47726e-33	5.64611e-32	4.12389	0.00115042	0.0269825	S-adenosyl-l-methionine decarboxylase leader peptide, putative, expressed	0.0104348	7.67583	0.00920934	5.36643	10.8888	11.5246	5.08589e-06	5.54637e-08
LOC_Os09g28390	357.483	15.7965	54.3825	22.6305	1.23726e-26	3.50332e-25	6.5735	1.52826e-17	8.40649e-15	cytochrome P450, putative, expressed	7.51599	2.76581	1.60587	1.15726	8.2715	10.0736	0.43122	0.208469
LOC_Os10g01570	606.633	4.56315	285.05	132.942	1.76805e-58	1.60704e-56	2.12816	7.82955e-07	6.6e-05	C-5 cytosine-specific DNA methylase, putative, expressed	16.6927	20.2452	9.50625	7.93277	18.8232	18.8034	0.182684	0.0535934
LOC_Os10g02100	163.54	16.7337	60.6306	9.77311	6.35515e-10	6.04569e-09	2.69732	0.000280832	0.00888417	peptide transporter PTR2, putative, expressed	3.93859	3.4758	1.39505	1.42669	3.86058	3.8807	0.360185	0.261195
LOC_Os10g03750	160.697	14.8593	63.9008	10.8145	2.21878e-10	2.20309e-09	2.51478	0.000870024	0.0220479	OsFBX349 - F-box domain containing protein, expressed	2.82973	3.92589	1.31477	2.01037	4.47589	3.98452	0.481242	0.131707
LOC_Os10g14050	81.5473	0	20.65	#DIV/0!	2.09848e-11	2.29131e-10	3.94903	0.000683492	0.0182568	expressed protein	5.03429	4.80073	1.11644	1.35563	4.17396	5.62679	0	0
LOC_Os10g19904	110.084	0	15.33	#DIV/0!	5.45547e-15	7.83294e-14	7.18094	2.39023e-07	2.28827e-05	expressed protein	31.1783	26.209	4.39078	1.88924	23.2801	23.3291	0	0
LOC_Os10g28330	862.012	10.7098	416.664	80.4885	2.7728e-70	3.57042e-68	2.06884	8.94914e-08	9.74616e-06	ZOS10-04 - C2H2 zinc finger protein, expressed	23.911	30.2235	13.1406	13.0766	25.3996	29.5128	0.104174	0.427424
LOC_Os10g31930	177.876	7.54919	76.7422	23.5622	7.80646e-15	1.1115e-13	2.31783	0.0011942	0.0277825	shugoshin-1, putative, expressed	5.06534	3.91611	1.87677	2.49291	5.3404	4.97007	0.0853923	0.244153
LOC_Os10g32170	123.231	0.526761	19.729	233.942	7.42269e-13	9.0719e-12	6.24621	2.02044e-05	0.00104247	xyloglucan galactosyltransferase KATAMARI1, putative, expressed	2.36538	2.1772	0.400897	0.50775	2.26077	3.51583	0	0.0209873
LOC_Os10g35580	672.072	4.03639	231.131	166.503	6.81744e-65	7.576e-63	2.90776	8.72268e-12	2.30151e-09	ATEB1A-like microtubule associated protein, putative, expressed	20.285	19.2957	7.57453	8.78492	24.5133	23.7064	0.200924	0.0278428
LOC_Os10g42660	426.012	1.05352	204.874	404.369	1.51178e-47	9.71401e-46	2.07938	3.92008e-05	0.00184113	expressed protein	12.1182	10.9687	6.14698	8.47074	16.4562	14.3845	0	0.0598508
LOC_Os11g03430	213.004	1.63846	99.8247	130.003	3.61639e-24	9.12505e-23	2.13378	0.00106119	0.0255868	CDC45B - Putative DNA replication initiation protein, expressed	5.44172	4.60353	2.11104	1.95073	4.2541	4.52263	0.0219271	0.029083
LOC_Os11g06730	53.6495	0	5.77126	#DIV/0!	1.00653e-07	7.63285e-07	9.29598	0.000124439	0.00471014	ECAGL2 - ECA1 gametogenesis related family protein precursor, expressed	4.07945	5.92779	0.348496	0.638999	5.28064	3.88722	0	0
LOC_Os11g08250	49.4153	0	0	#DIV/0!	2.84898e-05	0.000154826	#DIV/0!	2.00195e-05	0.00103458	DEFL30 - Defensin and Defensin-like DEFL family, expressed	5.56234	6.25743	0	0	4.61705	10.2546	0	0
LOC_Os11g10130	452.958	0	159.014	#DIV/0!	4.25775e-53	3.32114e-51	2.84854	4.35991e-09	6.37372e-07	MYB family transcription factor, putative, expressed	17.0051	17.2455	6.89986	4.83974	18.5624	15.3371	0	0
LOC_Os11g10750	715.436	4.33044	234.921	165.211	1.54589e-67	1.87174e-65	3.04543	2.94947e-13	9.20404e-11	OsSCP48 - Putative Serine Carboxypeptidase homologue, expressed	17.8053	18.5604	6.64991	5.31822	19.106	17.8206	0.0507471	0.132507
LOC_Os11g11540	53.3578	0	0	#DIV/0!	0.000570493	0.00242303	#DIV/0!	0.000435752	0.012775	LGC1, putative, expressed	8.88455	4.92997	3.61453e-09	3.69346e-10	3.37843	9.32548	0	0
LOC_Os11g11680	110.845	0	16.6137	#DIV/0!	4.325e-15	6.25409e-14	6.6719	6.32867e-07	5.49173e-05	LGC1, putative, expressed	11.3044	18.2104	1.68554	2.25445	13.1691	13.5626	0	0
LOC_Os11g12300	52.3752	7.48784	8.1626	6.99471	0.00118878	0.0046888	6.41649	0.000905086	0.0227353	NBS-LRR disease resistance protein, putative, expressed	1.78015	1.24912	0.416482	0.373533	1.83275	3.26477	0.493904	0.0809907
LOC_Os11g26580	48.2302	0	4.17226	#DIV/0!	4.52492e-07	3.17674e-06	11.5597	7.56707e-05	0.00310863	MEGL18 - Maternally expressed gene MEG family protein precursor, putative, expressed	10.5992	5.28324	1.11325	0.475902	6.96388	10.9298	0	0
LOC_Os11g26600	28.208	0	0.850689	#DIV/0!	0.000223697	0.00102788	33.159	0.000443291	0.0129843	MEGL3 - Maternally expressed gene MEG family protein precursor, putative, expressed	5.5824	2.92332	0	0.236627	4.09636	3.62865	0	0
LOC_Os11g26725	62.1515	0	3.38821	#DIV/0!	7.17754e-09	6.1959e-08	18.3435	5.69511e-07	4.99538e-05	expressed protein	11.1682	3.48265	1.07792	0	9.44054	10.5013	0	0
LOC_Os11g31420	49.5904	7.13878	7.70237	6.94662	0.00227238	0.00839155	6.43833	0.000975689	0.0240091	expressed protein	1.01118	1.18345	0.187908	0.188931	1.24185	1.16152	0.103196	0.159874
LOC_Os11g31500	275.389	2.69198	54.2874	102.3	2.86059e-29	9.14515e-28	5.0728	1.17354e-11	2.97547e-09	ATP binding protein, putative, expressed	2.42791	2.89933	0.589231	0.468811	2.88393	2.55281	0.00851445	0.0305099
LOC_Os11g31690	62.0072	2.2234	9.62733	27.8885	1.8583e-06	1.20047e-05	6.44074	0.000147508	0.00537288	expressed protein	0.916202	1.57837	0.471163	0.026338	1.64822	1.61531	0.056048	0.0508835
LOC_Os11g32070	36.4305	0	1.93333	#DIV/0!	1.67966e-05	9.47388e-05	18.8434	0.000136105	0.00503094	expressed protein	3.76307	3.88437	0.533784	0	3.8291	5.78923	0	0
LOC_Os11g37100	578.916	4.38862	253.069	131.913	4.45295e-56	3.80247e-54	2.28758	1.85413e-07	1.84018e-05	expressed protein	11.5659	11.2166	4.86306	5.37968	11.7202	12.0092	0.0551929	0.0789679
LOC_Os11g42890	182.052	0.584938	51.9866	311.232	1.94747e-22	4.46282e-21	3.50189	5.7386e-06	0.000371737	expressed protein	4.49647	4.99077	1.40679	2.00612	6.96692	5.20915	0.0361102	0
LOC_Os12g02710	305.08	12.8136	136.652	23.809	1.23813e-23	3.04827e-22	2.23254	6.68629e-05	0.00284027	expressed protein	4.76287	5.90431	2.56347	2.58794	5.76099	5.87464	0.219472	0.173334
LOC_Os12g34840	315.713	1.63846	135.064	192.689	2.70559e-35	1.11131e-33	2.3375	2.37367e-05	0.00118698	rhoGAP domain containing protein, expressed	8.53754	9.55446	3.65937	4.28648	9.13661	9.72365	0.0278191	0.047121
LOC_Os12g38120	145.676	0	52.633	#DIV/0!	2.10922e-19	4.02837e-18	2.76777	0.000464789	0.0134561	thaumatin family domain containing protein, expressed	4.31741	3.95121	2.14765	2.59836	6.57864	6.65253	0	0
LOC_Os12g39700	120.744	13.5181	30.8009	8.93205	4.70756e-07	3.29997e-06	3.92015	0.000111515	0.00429346	retrotransposon protein, putative, unclassified, expressed	1.0493	1.3511	0.320117	0.298913	0.990294	1.48318	0.0563079	0.154835
LOC_Os12g41890	44.297	7.25513	2.78161	6.1056	0.00535073	0.0180447	15.925	4.77685e-05	0.00215616	amino acid permease family protein, putative, expressed	2.07369	1.22642	0.0957515	0.0432884	0.955448	1.48484	0.185317	0.134532
LOC_Os12g42290	26.2889	0	0.966448	#DIV/0!	0.000381507	0.0016779	27.2016	0.000731288	0.0192328	expressed protein	1.12209	2.73348	0.211265	0	2.09939	3.2995	0	0
Annotation:
BaseMean-HY ovary	The nomarlized average expression in HY ovary using the DESeq R package
BaseMean-HY stigma	The nomarlized average expression in HY stigma using the DESeq R package
BaseMean-dst ovary	The nomarlized average expression in dst ovary using the DESeq R package
FDR	False Discovery Rate
