# Supplementary material for: Identification and analysis of the stigma and embryo sac-preferential/specific genes in rice pistils
Source: BMC Plant Biol. 2017 Mar 7;17:60. doi: 10.1186/s12870-017-1004-8 (PMC5341191; doi:10.1186/s12870-017-1004-8)
Supplement: Additional file 18: Table S14. — The expression pattern of embryo sac-preferential/specific genes. (XLS 51 kb) [file 12870_2017_1004_MOESM18_ESM.xls]

## Sheet: Sheet1
Supplemental Table 14. The expression pattern of embryo sac-preferential/specific genes
Gene_ID	Leaf-20 days	Shoot	Seedling at four-leaf stage	Pre-emergence inflorescence	Post-emergence inflorescence	Anther	Pistil	Seed-5 DAP	Seed- 10 DAP	Embryo- 25 DAP	Endosperm- 25 DAP
LOC_Os03g08999	18.1475	25.4704	2.63128	0	4.27859	1.77644	2.86986	4.76097	1.13745	1.66839	0.63077
LOC_Os04g38540	0.327143	0	0.362226	0	7.91772	7.12286	18.842	6.71009	0.710083	0	0.337934
LOC_Os11g10130	0.347647	2.11696	1.03892	1.05252	1.24975	0	16.3773	4.29702	0	0	0.717219
LOC_Os03g37810	3.11014	6.87723	5.55424	34.4569	3.86436	0	11.9085	2.18695	0	0	0
LOC_Os03g03730	11.7895	0	3.00688	0.454267	4.55545	2.34673	4.17001	6.46289	0	0	0
LOC_Os04g41350	3.66174	0.815512	1.29348	0.313883	1.4584	0.910956	13.5615	8.35663	0	0	0
LOC_Os08g20200	0.753535	0	0.43185	13.7049	4.75793	0	4.38946	0.76984	0	0	0
LOC_Os01g61940	1.54563	2.25361	3.01078	12.4386	7.50573	0	28.055	0	0	0	0
LOC_Os06g51370	0.105588	4.5572	0.818377	0.217592	0.775721	0.215698	0.52063	0	0	0	0
LOC_Os09g28390	14.1907	7.59066	8.72466	8.85433	3.86984	9.9232	4.25116	1.39144	0	0	0.210855
LOC_Os01g21070	0	1.92757	0.4492	10.6969	3.45805	0	3.77751	1.10676	0	0.783869	0
LOC_Os03g45760	0	1.15043	0.706606	14.9486	1.26981	0	6.60791	3.67075	0	1.28119	0
LOC_Os10g01570	0	2.87663	0	29.7139	2.49741	0	15.2192	9.22797	0	2.41452	0
LOC_Os11g37100	0	0.887078	0	11.2411	1.72429	0	7.82523	2.06201	0	1.38442	0
LOC_Os06g10310	0	0	0.315739	2.95427	0	0	12.0232	0	0	11.8446	0
LOC_Os10g32170	0	0	0.325704	0.137092	0.643201	0	5.28985	0	0	1.99415	0
LOC_Os01g46870	0	0	0.227824	2.32704	0.93615	0	8.6146	0	0	8.02698	0
LOC_Os08g03560	0	0	0.141985	5.57924	0.265105	0	2.59934	0.642665	0	1.3862	0	Cluster A
LOC_Os12g34840	0	0	0.21907	10.0326	1.78699	0	5.35541	1.75311	0	0.949444	0
LOC_Os04g40290	0	0	0	2.29245	0.412681	0	2.9057	0.842182	0	0.726354	0
LOC_Os12g38120	0.236164	0	3.58489	66.3759	2.32593	0	20.8227	1.36976	0	2.75989	0
LOC_Os01g08820	0.0255511	0	6.51789	4.5542	0.443583	0	3.7161	1.49229	0	0.768642	0
LOC_Os02g04240	0	0	0.864801	3.9121	1.54776	0	6.33533	1.98063	0.376232	1.52312	0
LOC_Os03g41100	0	0	0.179103	13.4972	3.02973	0.812934	5.39591	4.5864	0	2.00458	0
LOC_Os07g29190	0	0	0.662523	9.49595	1.15966	0.693624	12.8213	6.94588	0	1.78154	0
LOC_Os02g58470	0	0	0.439769	7.51115	1.22451	1.02064	7.65771	2.18394	0	1.84557	0
LOC_Os11g03430	0	0	0.0974021	5.10629	1.01309	0.486568	3.23848	1.83678	0	0.362255	0
LOC_Os08g06600	0	0	0.244774	4.81518	1.15306	0.203996	7.05834	1.45424	0	1.49954	0
LOC_Os10g03750	0	0	0.222917	1.76323	1.63673	0.230212	2.18673	1.03196	0	0.709693	0
LOC_Os12g02710	0.0553865	0	0.254635	6.28534	1.29036	0.768418	3.77603	2.38732	0	0.900002	0
LOC_Os09g12780	1.26585	0	0.409607	7.80618	1.39417	0.90155	6.87695	4.01584	0	1.2166	0
LOC_Os03g51760	0	0	0.622706	3.92651	1.11486	1.54439	3.66833	4.36448	0	1.44357	0.29849
LOC_Os09g24870	0	0	0.117476	1.39717	1.41261	2.49744	2.8053	0	0	0	0
LOC_Os08g02094	0	0	0.71815	22.5325	27.8346	1.1906	24.9773	0	0	0	0
LOC_Os05g13630	0	0	0	53.9621	21.2633	4.57146	75.8615	3.59595	0	0	0
LOC_Os08g05820	0	0	0	25.8782	3.98242	7.45345	53.3949	12.9361	0	0	0
LOC_Os11g06730	0	0	8.05877	2.24486	0	0	2.61056	8.22241	0	0	0
LOC_Os06g11840	0	0	0.638511	0.387628	0	0.823288	2.93589	0.995137	0	0	0
LOC_Os02g36690	0	0	0	2.2928	0	1.79438	14.7482	4.79896	0	0	0
LOC_Os08g04710	0	0	0	0	0	0	5.29443	17.5929	0	0	0
LOC_Os07g11020	0	0	0.0448286	0	0	0	0.889441	2.13608	0	0	0
LOC_Os06g35650	0	0	0.0546242	0	0	0.233204	1.33116	0.444008	0	0	0
LOC_Os11g11680	0	0	0.221834	0	0	0.956551	11.6636	0	0	0	0
LOC_Os04g41480	0	0	0	0	0	2.62082	5.75442	0	0	0	0
LOC_Os04g39940	0	0	0.0959768	0.54032	0	0	0.942803	0	0	0	0
LOC_Os01g73640	0	0	0	0.366546	0	0	0.838091	0	0	0	0
LOC_Os11g11540	0	0	0.247837	0	0	0	8.92351	0	0	0	0
LOC_Os04g22230	0	0	0	0	0	0	1.33867	0	0	0	0	Cluster B
LOC_Os08g35180	0	0	0	0	0	0	2.55855	0	0	0	0
LOC_Os04g22220	0	0	0	0	0	0	4.07684	0	0	0	0
LOC_Os12g42290	0	0	0	0	0	0	3.92609	0	0	0	0
LOC_Os05g40850	0	0	0	0	0	0	5.12083	0	0	0	0
LOC_Os11g08250	0	0	0	0	0	0	5.38992	0	0	0	0
LOC_Os03g27580	0	0	0	0	0	0	4.71448	0	0	0	0
LOC_Os02g15730	0	0	0	0	0	0	7.49544	0	0	0	0
LOC_Os11g26600	0	0	0	0	0	0	7.47674	0	0	0	0
LOC_Os11g32070	0	0	0	0	0	0	7.0013	0	0	0	0
LOC_Os06g46020	0	0	0	0	0	0	6.31884	0	0	0	0
LOC_Os10g19904	0	0	0	0	0	0	6.13236	0	0	0	0
LOC_Os11g26725	0	0	0	0	0	0	14.3998	0	0	0	0
LOC_Os02g53600	0	0	0	0	0	0	20.8396	0	0	0	0
LOC_Os05g02630	0	0	0.470165	0	1.6499	0	63.0806	0	0	0	0
LOC_Os11g26580	0	0	0	0	1.93564	0	10.9086	0	0	0	0
LOC_Os02g07495	0	0	0	0	3.30505	0	49.7489	0	0	0	0
LOC_Os04g22330	0.879725	0	0.454659	0	0	0	5.45013	0	0	0	0
LOC_Os04g41759	0	0	0.376174	0	0	0	8.14407	0	0	2.9716	0
LOC_Os01g07790	0.00670184	0	0.0183774	0	0.00520818	0	0.407329	0	0	0.479797	0
LOC_Os02g49540	0	0	0	0	2.17483	1.35508	5.31008	0	0	0	0
LOC_Os07g26900	0	0	0.561791	0.29303	1.36158	0.380464	9.16894	8.62439	0	0	0
LOC_Os10g14050	0	0	0	0	0.964399	0.726586	9.48056	6.46635	0	0	0
LOC_Os01g58600	0	0	0	0	5.34535	6.42733	9.41665	25.851	0	0	0
LOC_Os01g42150	0	0	1.19357	0	3.34338	2.09017	41.729	32.6676	0	0	0
LOC_Os12g41890	0	0	0.616637	0	1.86007	2.86609	1.27921	0.809833	0	0	0
LOC_Os04g45700	0	0	0	0.314593	1.38401	0	13.703	4.46098	0	0	0	Cluster C
LOC_Os03g02939	0	0	0.30256	0.471805	0.583096	0	5.63048	0.624702	0	0	0
LOC_Os07g39020	0	0	0.305769	0	23.585	0	323.987	258.154	0	0	0
LOC_Os02g04190	0	0	0	0	20.1832	0	148.241	111.117	0	0	0
LOC_Os05g30470	0	0	0	0	3.38239	0	140.638	3.08389	0	0	0
LOC_Os02g03800	0	0	0	0	4.72744	0	42.9976	37.1157	3.10023	0	0
LOC_Os04g45520	0	0	0.754338	0	4.53056	0	5.94498	35.0211	0.851246	0	0
LOC_Os01g59780	0	0	0.154107	0	0	0	0.540312	0.777755	0	1.56518	0.728095	Cluster D
LOC_Os03g43580	0	0	0.5432	7.66093	0	0	9.85012	0.62764	1.11258	0.93574	1.85183
LOC_Os02g16730	0	0	0.253582	0.196056	1.86286	0	15.0473	55.4179	0.746724	0.550278	7.13359
LOC_Os11g31500	0	0	0.129861	5.21229	1.93067	0.918672	2.97853	1.66934	5.73025	2.43017	5.0487
LOC_Os12g39700	0	0	0.213658	0.633421	0.142784	0.188628	0.655373	0.258513	1.13478	0.0710739	0.797782
LOC_Os03g48220	0	0	0.469789	116.734	8.43622	0.362497	43.1996	146.151	1.48599	0	0
LOC_Os02g07430	0	0	0.158184	0.495791	3.10132	0.395722	30.6291	52.7469	3.31486	0	1.25487
LOC_Os03g58400	0	0	0	1.65327	0.988926	0.512998	1.80474	0.683142	0.446435	0	0.641463
LOC_Os11g42890	0	0	0	4.87021	5.95543	4.20629	6.89487	7.84926	4.35664	0.351384	1.50294
LOC_Os11g31690	0	0	0	4.70096	3.78946	1.31571	6.85482	1.90818	0.263329	1.40181	0.42753
LOC_Os08g36570	0.171263	0	0	6.78823	1.65692	0.265542	5.75083	25.9561	5.42357	1.1248	2.67131
LOC_Os03g38210	0.00763015	0.0597003	0.0870674	5.56897	2.03056	0.191535	5.04485	16.8373	1.76582	0.822449	0.545278
LOC_Os11g31420	0.640663	0	0.17447	4.50581	5.87446	6.50204	5.97059	3.43094	1.45334	2.95806	1.42249
LOC_Os07g33360	0.490034	0	0.17907	7.08949	0.997944	1.29751	6.0382	1.69079	0.932668	1.33675	1.18594
LOC_Os08g35910	0.493885	0	0.572759	1.31259	0.372022	0.674646	0.891108	0.56164	0.256571	2.07881	0
LOC_Os02g50630	0	1.56797	1.5262	8.0474	0.903583	0.667962	3.56492	2.13447	0.287574	1.88403	0
LOC_Os02g56920	0	31.0671	22.5071	74.6313	5.48733	0	34.041	9.9259	0.442899	7.04389	0
LOC_Os10g35580	0	2.55292	0.368085	30.2502	4.44996	2.63134	13.9967	12.9664	0	2.20267	0
LOC_Os10g42660	0	2.03097	0.820232	22.0858	4.25577	0.928259	12.4475	6.78878	0	3.19796	0
LOC_Os08g01100	0	2.17592	1.06689	49.2717	10.5053	2.25819	21.6018	9.12674	0	2.02641	0
LOC_Os11g12300	0.587157	2.87363	0.994906	0.291155	0.307845	2.50776	0.65303	0.317033	0	0.867613	0
LOC_Os03g06670	0.586279	13.1804	2.60586	108.937	10.1154	2.40101	45.4716	24.3203	0	6.61877	0
LOC_Os01g67110	0.111848	2.54753	2.52124	83.3756	1.08601	0.323491	53.5029	14.3715	0	13.7637	0
LOC_Os04g52280	0.288679	0.747495	0.7277	16.1404	16.5669	5.03455	7.01665	3.8037	0.0137933	0.394754	0.2005
LOC_Os01g49200	0	1.50717	0.520554	23.3015	2.9349	1.50769	10.3375	3.57076	0.198357	3.80603	0.201528
LOC_Os03g18490	0	3.70412	0.199535	1.7126	0.67302	1.46128	1.75566	1.47726	1.33001	0.714308	1.84076
LOC_Os10g31930	0.106079	0.634058	0.800225	5.24275	0.957983	0.763638	4.36553	1.42286	0.294291	1.12405	0.431449
LOC_Os01g10850	0	6.53545	8.333	53.5473	1.2256	0	16.3133	91.3008	89.2891	3.81372	94.3513
LOC_Os10g02100	0.211626	2.11471	4.29966	2.18912	1.65054	0	2.3953	6.40115	2.20173	4.30209	1.20942
LOC_Os03g07590	1.08756	23.0844	3.11288	1.51644	0	0	13.7302	137.63	71.4267	8.17347	68.2977
LOC_Os11g10750	1.04955	4.53545	2.94556	9.10069	2.22985	0.307183	10.0647	9.27331	0.403697	9.98616	0.147735	Cluster E
LOC_Os02g55130	2.14499	14.4418	1.89688	31.0283	4.49672	3.18773	5.34097	5.92659	1.46331	6.85237	1.13088
LOC_Os06g06460	0.476554	8.51433	4.97986	108.048	15.2188	0.506016	70.6068	26.3009	0.978303	13.0146	0.75839
LOC_Os01g31800	3.15183	22.4756	5.40271	131.524	13.3933	1.836	76.1619	28.9004	0.563041	8.68635	1.39023
LOC_Os05g36280	1.30686	18.1167	6.66959	235.496	24.5826	2.58484	127.704	48.9356	1.65552	32.54	0.934298
LOC_Os05g04530	10.4055	5.85332	4.02871	11.5605	2.07367	0.716636	5.47731	7.59507	2.25569	1.76853	0.491974
LOC_Os03g12290	27.4479	18.0797	37.13	34.043	37.2384	6.02395	25.2696	81.8134	9.8734	2.09095	7.29812
LOC_Os09g23300	0.340472	7.75471	5.65159	14.6423	16.1638	0.451433	5.74846	12.1819	5.29455	19.557	13.9676
LOC_Os10g28330	0.677755	1.03702	0.799388	4.85262	3.6883	0.454405	46.0469	30.4585	3.69179	0.915501	1.89684
LOC_Os09g25625	18.0364	0.620792	0.11996	106.46	21.549	47.5245	13.4731	25.0767	5.25379	138.652	5.53906
LOC_Os07g48830	14.4213	150.192	7.26683	0.742066	5.89005	5.32568	6.293	2.64638	1.85337	0.769467	0.254891
LOC_Os07g01490	5.18049	42.5894	9.75067	5.53735	2.66155	0.225765	6.27417	2.87481	0.06997	0.524782	0.191184
