# Supplementary material for: Identification and analysis of the stigma and embryo sac-preferential/specific genes in rice pistils
Source: BMC Plant Biol. 2017 Mar 7;17:60. doi: 10.1186/s12870-017-1004-8 (PMC5341191; doi:10.1186/s12870-017-1004-8)
Supplement: Additional file 21: Table S15. — The novel protein-coding genes in rice. (XLS 97 kb) [file 12870_2017_1004_MOESM21_ESM.xls]

## Sheet: Sheet1
Supplemental Table 15. The novel protein-coding genes in rice
Transcript_id	Gene_id	The supported reads in each samples								The total supported reads	P-value	Foldchange (HY stigma/HY ovary)	Chr	+/-	Blocks	Sizes	Starts
		HY pistil-1	HY pistil-2	dst ovary-1	dst ovary-2	HY ovary-1	HY ovary-2	HY stigma-1	HY stigma-2
TCONS_00045682	XLOC_021214	640	600	473	584	596	569	654	760	4876	0.240089	1.21373	chr10	+	11	217///195///80///51///103///100///58///56///45///79///384	20286052///20286383///20287541///20287709///20287932///20288759///20289097///20289280///20289664///20289962///20290126
TCONS_00045684	XLOC_021214	640	600	473	584	596	569	654	760	4876	0.240089	1.21373	chr10	+	11	199///195///80///52///103///100///58///56///45///79///384	20286070///20286383///20287541///20287708///20287932///20288759///20289097///20289280///20289664///20289962///20290126
TCONS_00045683	XLOC_021214	640	600	473	584	596	569	654	760	4876	0.240089	1.21373	chr10	+	11	199///195///80///53///103///100///58///56///45///79///384	20286070///20286383///20287541///20287707///20287932///20288759///20289097///20289280///20289664///20289962///20290126
TCONS_00048781	XLOC_022633	554	691	586	706	522	664	469	520	4712	0.381418	0.833895	chr11	+	7	700///171///79///127///32///199///1675	27727832///27729026///27729402///27730143///27730381///27731097///27731498
TCONS_00048780	XLOC_022633	554	691	586	706	522	664	469	520	4712	0.381418	0.833895	chr11	+	6	700///171///79///132///32///2076	27727832///27729026///27729402///27730138///27730381///27731097
TCONS_00048782	XLOC_022633	552	688	581	703	521	662	466	520	4693	0.377853	0.833474	chr11	+	6	565///171///132///32///312///1675	27727967///27729026///27730138///27730381///27731097///27731498
TCONS_00048375	XLOC_022457	512	614	520	564	450	523	417	338	3938	0.180709	0.775951	chr11	+	3	416///53///282	19158355///19160689///19160859
TCONS_00047035	XLOC_021764	454	456	436	547	423	482	423	435	3656	0.569797	0.948066	chr10	-	3	173///118///1444	22006969///22008037///22008516
TCONS_00047036	XLOC_021764	454	456	436	547	423	482	423	435	3656	0.569797	0.948066	chr10	-	2	1186///1444	22006969///22008516
TCONS_00047034	XLOC_021764	454	456	436	547	423	482	423	435	3656	0.569797	0.948066	chr10	-	4	173///118///78///419	22006969///22008037///22008516///22009541
TCONS_00047033	XLOC_021764	454	456	436	547	423	482	423	435	3656	0.569797	0.948066	chr10	-	3	1186///78///419	22006969///22008516///22009541
TCONS_00047032	XLOC_021764	454	455	436	547	423	481	423	435	3654	0.571145	0.949115	chr10	-	2	173///1908	22006969///22008037
TCONS_00047031	XLOC_021764	454	454	436	543	420	478	421	429	3635	0.558722	0.946548	chr10	-	2	1625///377	22006969///22009541
TCONS_00018822	XLOC_008452	582	429	506	843	398	489	121	186	3554	0.043254	0.34611	chr03	-	3	3755///159///962	17873113///17876955///17877205
TCONS_00018821	XLOC_008452	581	429	506	843	398	489	121	186	3553	0.043254	0.34611	chr03	-	3	1030///326///888	17873113///17876788///17877205
TCONS_00040513	XLOC_018698	422	412	312	355	334	368	483	518	3204	0.0256657	1.42593	chr08	-	3	420///96///70	10498633///10501166///10503181
TCONS_00040512	XLOC_018698	421	408	310	354	330	362	479	511	3175	0.0222937	1.43064	chr08	-	2	420///46	10498633///10503181
TCONS_00030842	XLOC_014246	369	354	333	431	261	293	595	518	3154	0.0546356	2.00903	chr06	+	5	695///75///105///132///1185	11649155///11649937///11650867///11651084///11651305
TCONS_00030843	XLOC_014246	369	354	333	431	261	293	595	518	3154	0.0546356	2.00903	chr06	+	4	695///1035///132///1185	11649155///11649937///11651084///11651305
TCONS_00049608	XLOC_022941	363	437	385	391	349	393	406	423	3147	0.270569	1.11725	chr11	-	8	5///191///86///50///115///85///85///747	12142998///12143308///12144139///12144310///12144982///12145193///12145862///12148265
TCONS_00030844	XLOC_014246	363	350	332	429	261	291	594	517	3137	0.0573416	2.01268	chr06	+	4	670///75///132///1185	11649180///11649937///11651084///11651305
TCONS_00030845	XLOC_014246	359	349	331	426	260	291	594	516	3126	0.05746	2.01452	chr06	+	4	707///483///663///1185	11649186///11649970///11650553///11651305
TCONS_00030848	XLOC_014246	357	348	329	422	259	288	592	514	3109	0.0602046	2.02194	chr06	+	6	660///75///198///105///132///1185	11649190///11649937///11650444///11650867///11651084///11651305
TCONS_00030849	XLOC_014246	357	348	329	422	259	288	592	514	3109	0.0602046	2.02194	chr06	+	4	703///42///349///1185	11649190///11649970///11650867///11651305
TCONS_00030847	XLOC_014246	357	348	329	422	259	288	592	514	3109	0.0602046	2.02194	chr06	+	4	660///75///663///1185	11649190///11649937///11650553///11651305
TCONS_00030846	XLOC_014246	357	348	329	422	259	288	592	514	3109	0.0602046	2.02194	chr06	+	5	660///75///528///132///1185	11649190///11649937///11650444///11651084///11651305
TCONS_00049607	XLOC_022941	357	431	379	384	347	382	392	412	3084	0.235373	1.10288	chr11	-	8	5///191///88///50///115///85///85///64	12142998///12143308///12144137///12144310///12144982///12145193///12145862///12148265
TCONS_00034460	XLOC_015964	143	140	175	180	58	37	860	1430	3023	0.161324	24.1053	chr07	+	2	298///2019	2279677///2280069
TCONS_00030851	XLOC_014246	340	335	320	411	251	276	582	504	3019	0.0658227	2.06072	chr06	+	5	637///705///105///132///1185	11649213///11649937///11650867///11651084///11651305
TCONS_00030850	XLOC_014246	340	335	320	411	251	276	582	504	3019	0.0658227	2.06072	chr06	+	5	637///75///530///132///1185	11649213///11649937///11650444///11651084///11651305
TCONS_00024462	XLOC_011073	357	421	344	415	362	448	320	335	3002	0.315652	0.808642	chr04	-	11	300///86///137///154///205///183///95///91///77///106///171	28575960///28576348///28576571///28576816///28577204///28577921///28578181///28578443///28578630///28578797///28579476
TCONS_00001053	XLOC_000408	345	393	370	424	378	411	306	308	2935	0.117568	0.7782	chr01	+	4	647///69///195///9	12426063///12427399///12428144///12431585
TCONS_00045989	XLOC_021346	357	371	358	436	241	378	338	348	2827	0.710416	1.10824	chr10	-	3	2672///104///535	1014206///1016996///1017172
TCONS_00045988	XLOC_021346	357	371	357	435	241	378	338	348	2825	0.710416	1.10824	chr10	-	3	1593///66///683	1014206///1016812///1016996
TCONS_00045987	XLOC_021346	356	370	356	435	241	378	338	348	2822	0.710416	1.10824	chr10	-	3	1593///74///662	1014206///1016804///1016996
TCONS_00038810	XLOC_017980	320	410	394	505	410	451	158	156	2804	0.0471434	0.364692	chr08	+	5	330///636///65///66///258	7456117///7456702///7457448///7457598///7457825
TCONS_00038809	XLOC_017980	320	410	394	505	410	451	158	156	2804	0.0471434	0.364692	chr08	+	5	330///636///96///66///258	7456117///7456702///7457417///7457598///7457825
TCONS_00038808	XLOC_017980	320	410	394	505	410	451	158	156	2804	0.0471434	0.364692	chr08	+	2	1221///666	7456117///7457417
TCONS_00038811	XLOC_017980	320	410	394	505	410	451	158	156	2804	0.0471434	0.364692	chr08	+	4	262///451///91///666	7456185///7456531///7457247///7457417
TCONS_00038812	XLOC_017980	320	410	394	505	410	451	158	156	2804	0.0471434	0.364692	chr08	+	4	259///280///91///666	7456188///7456702///7457247///7457417
TCONS_00004866	XLOC_001899	307	365	254	410	340	263	205	242	2386	0.256012	0.741294	chr01	-	2	741///678	15532420///15533247
TCONS_00004724	XLOC_001845	312	298	234	303	296	316	276	279	2314	0.208309	0.906863	chr01	-	3	618///1382///286	12595008///12596026///12597481
TCONS_00039464	XLOC_018255	243	260	120	150	194	313	393	444	2117	0.181976	1.65089	chr08	+	3	1379///44///481	22380601///22382565///22382701
TCONS_00021643	XLOC_009941	195	229	298	237	167	217	281	312	1936	0.091655	1.54427	chr04	+	4	1567///81///40///342	21495774///21497833///21498049///21498168
TCONS_00021642	XLOC_009941	195	229	298	237	167	217	281	312	1936	0.091655	1.54427	chr04	+	4	409///81///40///342	21495774///21497833///21498049///21498168
TCONS_00021644	XLOC_009941	191	225	296	233	162	214	278	308	1907	0.0994775	1.55851	chr04	+	3	607///81///461	21495856///21497833///21498049
TCONS_00005627	XLOC_002226	304	306	137	204	298	212	217	221	1899	0.556114	0.858824	chr01	-	2	257///593	29213516///29213861
TCONS_00008175	XLOC_003666	219	277	367	309	210	197	103	111	1793	0.011974	0.525799	chr02	+	2	870///552	3561679///3563027
TCONS_00008177	XLOC_003666	219	275	366	309	210	197	103	111	1790	0.011974	0.525799	chr02	+	2	698///551	3561851///3563028
TCONS_00034916	XLOC_016161	235	247	202	290	197	278	144	158	1751	0.271179	0.635789	chr07	+	2	584///4963	10929012///10930760
TCONS_00021641	XLOC_009941	174	206	265	208	146	181	232	262	1674	0.0708577	1.5107	chr04	+	1	2023	21495774
TCONS_00000283	XLOC_000093	182	225	208	198	178	232	232	167	1622	0.908696	0.973171	chr01	+	2	764///550	2481168///2482642
TCONS_00000282	XLOC_000093	182	225	208	198	178	232	232	167	1622	0.908696	0.973171	chr01	+	2	764///525	2481168///2482667
TCONS_00025984	XLOC_011975	214	256	199	212	235	226	142	133	1617	0.00464999	0.596529	chr05	+	5	493///140///121///269///1448	3357450///3358046///3358659///3359079///3359440
TCONS_00041820	XLOC_019443	218	244	177	238	179	241	68	64	1429	0.133728	0.314286	chr09	+	3	375///389///244	1118443///1118910///1119847
TCONS_00025966	XLOC_011965	214	239	177	238	177	232	69	62	1408	0.119623	0.320293	chr05	+	4	675///104///114///286	3165669///3166418///3166833///3167070
TCONS_00025967	XLOC_011965	214	236	175	234	176	231	65	61	1392	0.121477	0.309582	chr05	+	4	276///390///90///286	3165784///3166132///3166833///3167070
TCONS_00003616	XLOC_001439	167	137	145	140	121	122	246	305	1383	0.120404	2.26749	chr01	-	4	927///1360///919///163	715726///716815///718263///719266
TCONS_00003615	XLOC_001439	167	137	145	140	121	122	246	304	1382	0.118784	2.26337	chr01	-	3	927///919///154	715726///718263///719266
TCONS_00003614	XLOC_001439	167	137	145	140	121	122	246	304	1382	0.118784	2.26337	chr01	-	4	927///1360///920///154	715726///716815///718262///719266
TCONS_00003613	XLOC_001439	167	137	145	140	121	122	246	304	1382	0.118784	2.26337	chr01	-	5	927///1354///220///109///154	715726///716815///718263///719073///719266
TCONS_00003612	XLOC_001439	166	136	145	140	121	122	246	304	1380	0.118784	2.26337	chr01	-	5	927///1360///220///109///129	715726///716815///718263///719073///719266
TCONS_00003611	XLOC_001439	165	136	145	138	117	121	246	304	1372	0.115611	2.31092	chr01	-	4	927///1360///930///100	715726///716815///718263///719266
TCONS_00028168	XLOC_012887	152	201	198	178	154	184	119	151	1337	0.261719	0.798817	chr05	-	2	276///473	8579041///8579728
TCONS_00026608	XLOC_012214	169	171	148	170	171	173	141	120	1263	0.15499	0.758721	chr05	+	2	450///469	18145174///18146206
TCONS_00026609	XLOC_012214	169	171	148	170	171	173	141	120	1263	0.15499	0.758721	chr05	+	3	449///21///469	18145175///18145740///18146206
TCONS_00044879	XLOC_020885	150	166	139	152	166	167	111	138	1189	0.197566	0.747748	chr10	+	2	374///1659	6744740///6745202
TCONS_00004401	XLOC_001715	142	162	142	157	134	169	124	147	1177	0.535309	0.894389	chr01	-	2	583///2379	8025407///8026105
TCONS_00036169	XLOC_016670	125	155	129	132	128	119	138	150	1076	0.121225	1.16599	chr07	+	1	1496	29328692
TCONS_00036168	XLOC_016670	125	155	129	132	128	119	138	150	1076	0.121225	1.16599	chr07	+	2	269///836	29328692///29329352
TCONS_00036167	XLOC_016670	125	155	129	132	128	119	138	150	1076	0.121225	1.16599	chr07	+	2	271///956	29328690///29329232
TCONS_00038490	XLOC_017844	145	164	129	150	126	188	89	69	1060	0.216216	0.503185	chr08	+	4	252///167///193///574	1789147///1789509///1792159///1792427
TCONS_00038489	XLOC_017844	145	164	129	150	126	188	89	69	1060	0.216216	0.503185	chr08	+	4	252///167///2598///574	1789147///1789509///1789754///1792427
TCONS_00038488	XLOC_017844	145	164	129	150	126	188	89	69	1060	0.216216	0.503185	chr08	+	4	252///167///2604///574	1789147///1789509///1789748///1792427
TCONS_00026610	XLOC_012214	124	133	117	147	132	143	122	106	1024	0.152408	0.829091	chr05	+	1	918	18145771
TCONS_00051708	XLOC_023924	130	189	118	125	121	201	79	57	1020	0.240299	0.42236	chr12	+	4	504///206///611///1133	21460436///21461277///21461558///21462658
TCONS_00051709	XLOC_023924	130	189	118	125	121	201	79	57	1020	0.240299	0.42236	chr12	+	4	504///206///297///755	21460436///21461277///21462658///21463036
TCONS_00051710	XLOC_023924	130	189	118	125	121	201	79	57	1020	0.240299	0.42236	chr12	+	6	504///206///134///357///131///1133	21460436///21461277///21461558///21461812///21462319///21462658
TCONS_00051711	XLOC_023924	130	189	118	125	121	201	77	57	1018	0.240509	0.416149	chr12	+	4	451///206///611///1472	21460489///21461277///21461558///21462319
TCONS_00051712	XLOC_023924	130	189	118	125	121	201	77	57	1018	0.240509	0.416149	chr12	+	5	447///206///611///150///775	21460493///21461277///21461558///21462658///21463016
TCONS_00051713	XLOC_023924	130	189	118	125	121	201	77	57	1018	0.240509	0.416149	chr12	+	4	447///206///134///1133	21460493///21461277///21461558///21462658
TCONS_00051715	XLOC_023924	130	189	118	125	121	201	77	57	1018	0.240509	0.416149	chr12	+	5	447///206///134///150///775	21460493///21461277///21461558///21462658///21463016
TCONS_00051714	XLOC_023924	130	189	118	125	121	201	77	57	1018	0.240509	0.416149	chr12	+	4	447///206///1250///781	21460493///21461277///21461558///21463010
TCONS_00001598	XLOC_000591	156	172	126	136	117	221	38	51	1017	0.24754	0.263314	chr01	+	4	1783///155///426///668	21982213///21984079///21984343///21984967
TCONS_00001599	XLOC_000591	155	172	125	136	117	221	38	50	1014	0.247252	0.260355	chr01	+	4	293///911///426///668	21982412///21983323///21984343///21984967
TCONS_00040396	XLOC_018645	130	127	104	121	80	85	134	190	971	0.213206	1.96364	chr08	-	2	172///557	7318401///7318656
TCONS_00019051	XLOC_008541	118	152	113	129	140	130	86	99	967	0.0402449	0.685185	chr03	-	2	341///327	22735231///22735783
TCONS_00001601	XLOC_000591	149	165	117	129	110	208	35	47	960	0.246389	0.257862	chr01	+	3	260///406///456	21982445///21983828///21984343
TCONS_00001600	XLOC_000591	149	165	117	129	110	208	35	47	960	0.246389	0.257862	chr01	+	3	1162///340///456	21982445///21983828///21984343
TCONS_00041233	XLOC_019003	46	34	9	5	1	2	283	480	860	0.161457	254.333	chr08	-	2	436///436	26118082///26119381
TCONS_00009038	XLOC_003983	128	134	175	147	89	68	41	38	820	0.161317	0.503185	chr02	+	1	2933	16227619
TCONS_00045639	XLOC_021196	100	154	82	112	123	138	59	48	816	0.0183373	0.409962	chr10	+	10	322///144///88///200///271///406///591///67///45///153	19918228///19918688///19919988///19921424///19921743///19922120///19922604///19923403///19923634///19924788
TCONS_00045638	XLOC_021196	100	154	82	112	123	138	59	48	816	0.0183373	0.409962	chr10	+	9	322///88///200///271///406///595///67///45///153	19918228///19919988///19921424///19921743///19922120///19922600///19923403///19923634///19924788
TCONS_00051272	XLOC_023759	119	147	104	128	125	125	31	29	808	0.00670101	0.24	chr12	+	2	4373///1508	7509272///7513747
TCONS_00051271	XLOC_023759	119	147	104	128	125	125	31	29	808	0.00670101	0.24	chr12	+	5	4373///77///92///44///347	7509272///7513766///7513937///7514785///7514908
TCONS_00038711	XLOC_017936	122	206	96	115	134	119	6	8	806	0.0367571	0.055336	chr08	+	2	406///460	5368680///5370071
TCONS_00042087	XLOC_019551	66	76	46	54	56	58	294	152	802	0.257243	3.91228	chr09	+	2	421///427	10396255///10396781
TCONS_00045636	XLOC_021196	98	150	76	101	119	130	55	47	776	0.011487	0.409639	chr10	+	7	336///144///1149///200///271///406///689	19918221///19918688///19918927///19921424///19921743///19922120///19922604
TCONS_00045635	XLOC_021196	98	150	76	101	119	130	55	47	776	0.011487	0.409639	chr10	+	7	336///144///1149///200///271///406///693	19918221///19918688///19918927///19921424///19921743///19922120///19922600
TCONS_00045637	XLOC_021196	98	150	76	101	119	130	55	47	776	0.011487	0.409639	chr10	+	8	333///144///36///88///200///271///406///693	19918224///19918688///19918927///19919988///19921424///19921743///19922120///19922600
TCONS_00045640	XLOC_021196	98	149	75	101	119	130	54	47	773	0.0134243	0.405622	chr10	+	8	322///144///36///88///200///271///406///689	19918235///19918688///19918927///19919988///19921424///19921743///19922120///19922604
TCONS_00030912	XLOC_014273	79	105	115	121	93	108	59	56	736	0.0991691	0.572139	chr06	+	6	646///165///188///181///137///245	13046055///13046797///13047367///13047801///13048102///13048306
TCONS_00030913	XLOC_014273	79	105	115	121	93	108	59	56	736	0.0991691	0.572139	chr06	+	5	907///197///181///137///237	13046055///13047358///13047801///13048102///13048314
TCONS_00030911	XLOC_014273	79	105	115	121	93	108	59	56	736	0.0991691	0.572139	chr06	+	5	907///188///181///137///237	13046055///13047367///13047801///13048102///13048314
TCONS_00030910	XLOC_014273	79	105	115	121	93	108	59	56	736	0.0991691	0.572139	chr06	+	5	907///197///181///137///245	13046055///13047358///13047801///13048102///13048306
TCONS_00046009	XLOC_021353	87	117	93	121	130	109	44	29	730	0.0297382	0.305439	chr10	-	2	715///722	1118030///1118887
TCONS_00046010	XLOC_021353	87	117	93	121	130	109	44	29	730	0.0297382	0.305439	chr10	-	2	709///722	1118030///1118887
TCONS_00053242	XLOC_024572	101	101	70	90	92	85	93	93	725	0.420833	1.05085	chr12	-	4	2003///105///107///630	24509599///24511694///24512010///24512219
TCONS_00053241	XLOC_024572	100	101	70	89	92	85	92	93	722	0.455022	1.0452	chr12	-	4	2003///147///107///430	24509599///24511694///24512010///24512219
TCONS_00053240	XLOC_024572	100	101	70	89	92	85	92	93	722	0.455022	1.0452	chr12	-	4	2003///235///107///430	24509599///24511694///24512010///24512219
TCONS_00039018	XLOC_018065	122	86	61	94	69	77	91	108	708	0.153298	1.36301	chr08	+	2	432///346	12365353///12365899
TCONS_00031373	XLOC_014464	69	62	51	67	44	71	145	148	657	0.0924644	2.54783	chr06	+	12	210///81///107///130///274///130///74///68///68///53///65///1320	24541234///24542380///24542543///24542730///24542949///24543440///24543956///24544749///24544998///24545195///24545324///24545487
TCONS_00031374	XLOC_014464	69	62	51	67	44	71	144	148	656	0.0904867	2.53913	chr06	+	12	200///81///107///130///272///130///73///68///68///53///65///1320	24541244///24542380///24542543///24542730///24542951///24543440///24543956///24544749///24544998///24545195///24545324///24545487
TCONS_00024003	XLOC_010886	63	105	81	92	69	110	63	60	643	0.401383	0.687151	chr04	-	2	475///59	24106121///24106744
TCONS_00017532	XLOC_007931	59	51	34	44	45	55	165	168	621	0.0171167	3.33	chr03	-	2	1438///394	3249969///3251512
TCONS_00041009	XLOC_018900	62	74	49	54	39	55	123	154	610	0.061197	2.94681	chr08	-	3	535///29///1316	22978776///22979468///22979598
TCONS_00041008	XLOC_018900	62	74	49	54	39	55	123	154	610	0.061197	2.94681	chr08	-	4	296///118///29///1316	22978776///22979187///22979468///22979598
TCONS_00005534	XLOC_002194	84	106	56	67	124	120	27	18	602	0.0112754	0.184426	chr01	-	4	515///242///1854///306	28183018///28183631///28183961///28186349
TCONS_00005536	XLOC_002194	84	106	56	67	124	120	27	18	602	0.0112754	0.184426	chr01	-	3	515///242///1544	28183018///28183631///28185112
TCONS_00005535	XLOC_002194	84	106	56	67	124	120	27	18	602	0.0112754	0.184426	chr01	-	4	515///242///188///307	28183018///28183631///28185627///28186349
TCONS_00005533	XLOC_002194	84	106	56	67	124	120	27	18	602	0.0112754	0.184426	chr01	-	3	515///1582///298	28183018///28183631///28186349
TCONS_00003746	XLOC_001483	70	88	77	82	96	70	46	67	596	0.259016	0.680723	chr01	-	2	61///590	1926581///1927095
TCONS_00010465	XLOC_004574	76	62	72	83	44	55	104	96	592	0.0225383	2.0202	chr02	+	3	109///934///994	33980111///33980296///33981614
TCONS_00010464	XLOC_004574	76	62	72	83	44	55	104	96	592	0.0225383	2.0202	chr02	+	5	121///95///100///151///994	33980099///33980296///33980624///33981079///33981614
TCONS_00010463	XLOC_004574	76	62	72	83	44	55	104	96	592	0.0225383	2.0202	chr02	+	4	121///95///606///994	33980099///33980296///33980624///33981614
TCONS_00005531	XLOC_002194	83	105	55	66	119	118	27	18	591	0.0279615	0.189873	chr01	-	3	515///242///996	28183018///28183631///28185627
TCONS_00005532	XLOC_002194	83	105	55	66	119	118	27	18	591	0.0279615	0.189873	chr01	-	3	515///242///274	28183018///28183631///28186349
TCONS_00031247	XLOC_014410	93	93	64	89	93	112	22	24	590	0.0729443	0.22439	chr06	+	6	779///357///145///185///145///727	22411328///22412276///22412727///22413082///22413583///22415074
TCONS_00031248	XLOC_014410	93	93	64	89	93	112	22	24	590	0.0729443	0.22439	chr06	+	6	773///358///145///188///145///727	22411334///22412275///22412727///22413079///22413583///22415074
TCONS_00031249	XLOC_014410	93	93	64	89	93	112	22	24	590	0.0729443	0.22439	chr06	+	6	773///357///145///188///145///727	22411334///22412276///22412727///22413079///22413583///22415074
TCONS_00031250	XLOC_014410	93	93	64	89	93	112	22	24	590	0.0729443	0.22439	chr06	+	4	1299///145///646///727	22411334///22412727///22413082///22415074
TCONS_00010467	XLOC_004574	76	62	69	83	44	54	104	95	587	0.0178179	2.03061	chr02	+	3	267///539///994	33980124///33980691///33981614
TCONS_00010466	XLOC_004574	76	62	69	83	44	54	104	95	587	0.0178179	2.03061	chr02	+	3	98///913///994	33980122///33980317///33981614
TCONS_00005529	XLOC_002194	83	103	54	66	119	115	26	18	584	0.00830028	0.188034	chr01	-	2	515///2960	28183018///28183631
TCONS_00005530	XLOC_002194	83	103	54	66	119	115	26	18	584	0.00830028	0.188034	chr01	-	4	515///242///130///242	28183018///28183631///28185685///28186349
TCONS_00002280	XLOC_000874	75	73	63	80	51	62	87	93	584	0.0560026	1.59292	chr01	+	5	35///300///1907///57///486	30137996///30139553///30140207///30142270///30142584
TCONS_00010468	XLOC_004574	75	61	68	83	44	54	104	94	583	0.0194193	2.02041	chr02	+	4	66///100///151///994	33980154///33980624///33981079///33981614
TCONS_00002281	XLOC_000874	70	69	60	73	45	57	85	90	549	0.0686698	1.71569	chr01	+	5	318///300///1907///57///486	30138539///30139553///30140207///30142270///30142584
TCONS_00002283	XLOC_000874	69	68	58	69	43	56	82	87	532	0.084232	1.70707	chr01	+	4	1005///1907///60///486	30138848///30140207///30142267///30142584
TCONS_00002282	XLOC_000874	69	68	58	69	43	56	82	87	532	0.084232	1.70707	chr01	+	4	1005///1907///57///486	30138848///30140207///30142270///30142584
TCONS_00038712	XLOC_017936	67	137	59	78	84	85	3	5	518	0.0013809	0.0473373	chr08	+	2	445///562	5369434///5369969
TCONS_00030182	XLOC_013980	49	71	52	63	64	52	81	67	499	0.227711	1.27586	chr06	+	7	212///359///254///213///139///38///600	1805003///1805660///1806139///1806496///1806980///1807205///1807336
TCONS_00030181	XLOC_013980	49	71	52	63	64	52	81	67	499	0.227711	1.27586	chr06	+	7	212///359///171///213///139///38///600	1805003///1805660///1806222///1806496///1806980///1807205///1807336
TCONS_00023776	XLOC_010801	55	75	47	37	64	39	87	81	485	0.218588	1.63107	chr04	-	2	695///1093	22409254///22410218
TCONS_00051907	XLOC_024014	62	78	35	59	65	57	47	54	457	0.189116	0.827869	chr12	+	3	869///427///817	24507074///24508064///24508623
TCONS_00000412	XLOC_000144	52	80	66	63	63	73	22	31	450	0.0259577	0.389706	chr01	+	1	1512	3787168
TCONS_00000411	XLOC_000144	51	80	66	63	63	73	22	31	449	0.0259577	0.389706	chr01	+	2	546///729	3787168///3787938
TCONS_00036560	XLOC_016839	45	90	61	72	72	66	18	17	441	0.0324689	0.253623	chr07	-	2	440///593	5298936///5299474
TCONS_00035027	XLOC_016204	45	49	30	46	43	52	90	65	420	0.222886	1.63158	chr07	+	5	441///110///101///106///225	14681493///14682008///14682270///14682531///14682743
TCONS_00008174	XLOC_003665	41	76	60	59	58	79	12	17	402	0.107092	0.211679	chr02	+	3	615///53///666	3544287///3545034///3545199
TCONS_00030117	XLOC_013957	66	72	53	71	64	51	7	7	391	0.0814931	0.121739	chr06	+	3	196///85///479	1211908///1212216///1212417
TCONS_00050340	XLOC_023199	56	54	39	64	34	46	52	34	379	0.810892	1.075	chr11	-	4	273///96///90///403	27876011///27879101///27879565///27879768
TCONS_00050339	XLOC_023199	55	51	36	61	30	46	51	32	362	0.805249	1.09211	chr11	-	2	273///934	27876011///27879101
TCONS_00030973	XLOC_014303	37	44	84	99	37	33	1	6	341	0.0118545	0.1	chr06	+	2	2294///524	15144437///15146811
TCONS_00032835	XLOC_015071	37	44	84	99	37	33	1	6	341	0.0118545	0.1	chr06	-	2	726///2084	15144437///15145251
TCONS_00009548	XLOC_004180	38	45	40	41	38	57	25	54	338	0.696008	0.831579	chr02	+	2	313///753	23978400///23978803
TCONS_00039287	XLOC_018180	42	38	51	84	47	49	10	5	326	0.0198277	0.15625	chr08	+	3	76///312///605	20018007///20018518///20019945
TCONS_00039288	XLOC_018180	40	37	49	79	44	48	9	5	311	0.00521856	0.152174	chr08	+	3	269///340///605	20018116///20018490///20019945
TCONS_00024585	XLOC_011120	41	48	44	48	44	51	13	22	311	0.0387669	0.368421	chr04	-	3	449///68///402	30105596///30106160///30106329
TCONS_00005209	XLOC_002042	40	45	42	69	41	45	13	15	310	0.0170999	0.325581	chr01	-	3	407///68///101	23431345///23432410///23437643
TCONS_00028979	XLOC_013203	24	35	35	39	30	25	56	55	299	0.0485576	2.01818	chr05	-	2	840///343	23135383///23136368
TCONS_00000797	XLOC_000303	2	1	116	120	0	4	1	0	244	0.588295	0.25	chr01	+	2	465///273	8557527///8558079
TCONS_00040623	XLOC_018738	31	33	24	24	37	38	34	19	240	0.380105	0.706667	chr08	-	2	326///1126	14060741///14061228
TCONS_00028001	XLOC_012810	26	35	33	38	37	28	21	14	232	0.126529	0.538462	chr05	-	2	1517///133	4645864///4647524
TCONS_00028000	XLOC_012810	25	35	33	38	37	28	20	13	229	0.114151	0.507692	chr05	-	2	1517///75	4645864///4647529
TCONS_00010490	XLOC_004583	33	28	32	32	27	31	22	16	221	0.126689	0.655172	chr02	+	3	706///79///302	34232829///34233654///34234572
TCONS_00016168	XLOC_007321	39	28	19	26	25	18	28	38	221	0.214837	1.53488	chr03	+	1	986	25969260
TCONS_00016167	XLOC_007321	39	28	19	26	25	18	28	38	221	0.214837	1.53488	chr03	+	2	453///168	25969260///25970076
TCONS_00016169	XLOC_007321	39	28	19	25	25	18	28	37	219	0.201084	1.51163	chr03	+	2	415///168	25969293///25970076
TCONS_00048894	XLOC_022677	25	23	16	24	24	25	36	41	214	0.101662	1.57143	chr11	-	2	516///264	528121///530324
TCONS_00045641	XLOC_021196	24	40	24	29	41	39	6	9	212	0.00552178	0.1875	chr10	+	4	606///271///406///693	19921018///19921743///19922120///19922600
TCONS_00045642	XLOC_021196	24	40	24	29	40	39	6	9	211	0.017197	0.189873	chr10	+	4	598///271///406///689	19921026///19921743///19922120///19922604
TCONS_00018738	XLOC_008419	16	31	13	10	23	18	49	49	209	0.0557013	2.39024	chr03	-	3	314///57///391	16321400///16321817///16322169
TCONS_00023725	XLOC_010779	22	25	20	19	31	28	23	24	192	0.128135	0.79661	chr04	-	3	620///170///512	21952495///21953213///21953506
TCONS_00048659	XLOC_022582	22	23	32	21	34	31	8	4	175	0.0113199	0.184615	chr11	+	2	194///1561	24723118///24723399
TCONS_00048660	XLOC_022582	22	23	32	21	34	31	8	4	175	0.0113199	0.184615	chr11	+	2	209///1561	24723118///24723399
TCONS_00036359	XLOC_016751	28	37	14	9	38	20	20	8	174	0.316379	0.482759	chr07	-	5	303///70///96///173///299	2262118///2264444///2266372///2266554///2267359
TCONS_00036358	XLOC_016751	28	36	13	9	38	20	20	8	172	0.316379	0.482759	chr07	-	4	303///96///264///268	2262118///2266372///2266554///2267359
TCONS_00044788	XLOC_020854	17	20	14	12	11	14	22	22	132	0.0996959	1.76	chr10	+	4	742///292///88///410	4543827///4544651///4545612///4546704
TCONS_00039231	XLOC_018153	24	27	12	18	15	29	0	3	128	0.196691	0.0681818	chr08	+	2	497///532	19091702///19092285
TCONS_00045957	XLOC_021327	13	14	12	18	12	8	24	16	117	0.198727	2	chr10	-	2	1001///135	87431///88540
TCONS_00047439	XLOC_022097	10	16	13	18	20	13	9	6	105	0.198883	0.454545	chr11	+	3	693///121///108	255197///256128///256344
TCONS_00045168	XLOC_021007	11	20	9	19	13	8	11	10	101	1	1	chr10	+	3	340///31///1018	14737221///14737682///14737965
TCONS_00008843	XLOC_003923	14	17	12	12	23	12	4	4	98	0.246293	0.228571	chr02	+	3	284///90///427	12858360///12858730///12858920
TCONS_00052779	XLOC_024364	10	12	15	15	10	14	3	2	81	0.115285	0.208333	chr12	-	2	716///451	10143392///10144199
TCONS_00039350	XLOC_018210	11	7	12	16	8	12	3	5	74	0.157963	0.4	chr08	+	3	450///81///305	20853281///20853820///20854234
TCONS_00009044	XLOC_003986	10	8	11	13	13	11	3	4	73	0.037184	0.291667	chr02	+	2	111///69	16337079///16337303
TCONS_00032383	XLOC_014893	2	8	16	24	8	15	0	0	73	0.188083	0	chr06	-	3	407///251///444	5757517///5758088///5758465
TCONS_00030874	XLOC_014254	6	5	3	8	10	7	15	14	68	0.128135	1.70588	chr06	+	2	295///406	12134427///12135659
TCONS_00043211	XLOC_019998	15	15	2	2	16	17	0	0	67	0.0192856	0	chr09	-	2	526///238	1884373///1885012
TCONS_00046177	XLOC_021428	4	7	5	15	5	10	15	4	65	0.783437	1.26667	chr10	-	2	415///296	5962608///5963191
TCONS_00008615	XLOC_003834	6	12	8	14	9	8	3	3	63	0.0577159	0.352941	chr02	+	2	770///420	8251048///8253912
TCONS_00036360	XLOC_016751	9	16	5	2	12	5	7	1	57	0.433978	0.470588	chr07	-	3	306///96///569	2265123///2266372///2266554
TCONS_00032412	XLOC_014910	10	9	3	9	10	5	0	2	48	0.199537	0.133333	chr06	-	2	303///535	6006296///6006702
TCONS_00031227	XLOC_014399	1	2	3	2	0	6	10	18	42	0.168682	4.66667	chr06	+	2	619///701	21831132///21831843
TCONS_00020929	XLOC_009704	1	1	1	2	0	1	16	18	40	0.0141553	34	chr04	+	2	117///711	3551010///3551230
TCONS_00042086	XLOC_019550	2	1	2	0	0	0	19	11	35	0.165905	#DIV/0!	chr09	+	2	224///1148	10394224///10394546
TCONS_00026024	XLOC_011990	8	5	5	2	6	3	0	0	29	0.204833	0	chr05	+	2	870///216	3776855///3777805
TCONS_00031226	XLOC_014398	3	3	1	0	0	2	6	13	28	0.228758	9.5	chr06	+	2	89///1130	21829350///21829575
TCONS_00039364	XLOC_018214	0	0	2	0	0	1	14	2	19	0.428481	16	chr08	+	2	383///354	20995166///20995664
TCONS_00025849	XLOC_011916	2	1	0	0	2	1	3	0	9	1	1	chr05	+	10	236///93///130///81///126///151///288///61///86///264	1962407///1962742///1962933///1963139///1963327///1963546///1963797///1964184///1964387///1964538
Annotation
Transcript_id	The transcript name of the novel genes
Gene_id	The name of the novel genes
P-value	The P-value of t test between HY stigma and HY ovary
Chr	The chromosome that the novel transcript located
Gene_id	The name of the novel gene
Isoform_id	The name of the novel transcript
+/-	The coding direction of the novel transcript was the same as the chromosome (+) or contrary to the chromosome (-)
block	The number of the exon in the novel transcript
sizes	The length of the exons
Starts	The starting site of every exon
Genes in red front were chosen for validation
