# Supplementary material for: Identification and analysis of the stigma and embryo sac-preferential/specific genes in rice pistils
Source: BMC Plant Biol. 2017 Mar 7;17:60. doi: 10.1186/s12870-017-1004-8 (PMC5341191; doi:10.1186/s12870-017-1004-8)
Supplement: Additional file 24: Table S16. — The sequences of primers. (XLS 34 kb) [file 12870_2017_1004_MOESM24_ESM.xls]

## Sheet: Sheet1
Supplemental Table 16. The sequence of primers
For qRT-PCR
Gene	Forward	Reverse
LOC_Os11g10130	GCCAGCCAGCTCGACTTCA	CGGCAGCAGCGTACCATA
LOC_Os06g10310	TCGTTGTCCAAGGAGCACTG	GCAGGGGCTTCTCCGTC
LOC_Os05g02630	ACGGCGATAAGCGGGGAGA	CGGAGAACTGAGTCGGCGTC
LOC_Os11g11540	GTGCGACCCGTCGGATAT	GCGGCGTGGATCTTGCT
LOC_Os08g04710	CGGAGATGACGAGAAGACG	GACCTGTTGTTCCTGACCT
LOC_Os11g11680	CCGTCGGACATCACCAT	GGCGACCCCTTCACGAT
LOC_Os01g42150	AATCGGCTGCTGCTGGCGTCG	GTTCGGAAGGGCGGGTTGTCG
LOC_Os11g06730	CGCCGTCCTCCTACTACTTGC	AGCACTCCATCATCCACCCTC
LOC_Os02g16730	CAGCCCGCCTGGGAGAAGAT	GGAAGTAGTCGTGCCCGTTG
LOC_Os05g02730	CCCCTCTTCCACTACAACCA	CCGTCATCGCCATCGTC
LOC_Os02g18930	TGCCTTTGCATTTAGGTTGT	CGTCTGATCCACGATTTGTT
LOC_Os11g07911	AACTGCTCCTCTAGTCGCTTGC	CACGTAATTGCTCCCGGTAAA
LOC_Os01g53370	GCATAGGGCCACTGATAAAGC	GCCGAAACAGAGGAACAACA
LOC_Os02g21810	AACATCTACAAGGACCCTCACG	CCGAACGACAAGTAGGCAAG
LOC_Os01g46210	GCGCATCTTCAGCTTCGG	GGTGGTAGCAGCGACAGGTT
LOC_Os01g71130	AAAGCAGAATGGCGAGGGT	CCAGGTAGTTGCCGTTCAGTA
LOC_Os04g58940	CGACGGCGATGATGAGG	CGGTCCAATGGCGTTGTG
LOC_Os07g15280	GACAGTTCATTGAGCAAAGAGTT	GTGGCTGTCTCCTCCTTCCTAT
LOC_Os05g16250	CTCGGCTTCGTCCTCTACAT	ATCCTCCGTCTTACTTCCCT
LOC_Os09g21430	ACTTGATGCAGTTGAGCAGGAC	TGGAATTTCGACCATAGGGTTT
LOC_Os01g27630	TGGACAAACCGATGCGAAGG	CGCAGTTGGGAAATGGCTC
LOC_Os04g49730	TCCTTGCTCCTCCTGCTCAC	CTCGTCGGACTGGAAGAACCT
LOC_Os10g07998	CCGTACAGGTATTGGGCAACT	TTGAGGGTCCAGGCAGATT
LOC_Os01g62605	CGGCAAGGTGGCGATGT	TTGGTACTCGTGCCAGCAGA
LOC_Os04g28840	AGCAATGCGGTCGTCAC	ACCATCCGAATTTGAGC
LOC_Os12g04320	CCACCGACATCTTCCTCACC	CATTGACGAACACCTGGGACT
LOC_Os02g03520	TGGTGGCGCTGGTCCTCGTC	CGTCGTCCGTCTTCCCGTTGG
LOC_Os06g45160	ACCACCTCTACACTGGAACTCA	GACCTGGATGCCACTCTTG
LOC_Os09g24020	CGGAGAATCTTCGCCATAACT	ATTACCTGCATAACAGCCACTTT
LOC_Os11g08680	GCAATCGCCAACCAGACG	TTAAGAAAGCCCACGAGAAAA
LOC_Os11g08760	GTTCCCGACACTCCCAGACA	AATGAGCAGTAGCGGACCAG
eEF-1α	TTGCTTGAGGCTCTTGAC	CACCATACCAGGCTTGAG
For semi-qRT-PCR
Gene	Forward	Reverse
TCONS_00018821	TCCCTACATCGCACTCGC	TGATGGGCTTGATTGCTG
TCONS_00040513	GCGAGTGCGTCGGAAGT	CGTGCCCGTCAAACCA
TCONS_00034460	CCGACGTGATGGTAGTGT	CGCCCAAGATTGAGGTT
TCONS_00038808	GCGGCATCTTAATACAA	CATCAATCAGCAGGTCA
TCONS_00025984	CAATCCCAGTCCCGAATC	CGCCGTCTCCTCCTCAA
TCONS_00008177	TTTAGATTGGTTCGGGAAAG	CGACGAGGTAAGATTAGG
Actin	CCCCAAGGCCAATCGTGAG	ACGCCCAGCAAGGTCGAGA
For in situ hybridization
Gene	Forward	Reverse
02g0291400 sense	CATAATACGACTCACTATAGGGTCGATCCCTCAGCATT	ATCCACGATTTGTTCTAC
02g0291400 antisense	TCGATCCCTCAGCATT	CATAATACGACTCACTATAGGGATCCACGATTTGTTCTAC
02g48980 sense	CATAATACGACTCACTATAGGGGCGAAGGCGTTTCCCAAA	CCACAATGCAGCTAGTCCAA
02g48980 antisense	GCGAAGGCGTTTCCCAAA	CATAATACGACTCACTATAGGGCCACAATGCAGCTAGTCCAA
05g0118700 sense	CATAATACGACTCACTATAGGGCTCTTCCACTACAACCAGGG	CGTCATCGCCATCGTC
05g0118700 antisense	CTCTTCCACTACAACCAGGG	CATAATACGACTCACTATAGGGCGTCATCGCCATCGTC
06g19990 sense	CATAATACGACTCACTATAGGGCAACGGTAACAATAGCACCATTAG	CCAGATACAATTAAGGTCGTCACA
06g19990 antisense	CAACGGTAACAATAGCACCATTAG	CATAATACGACTCACTATAGGGCCAGATACAATTAAGGTCGTCACA
09g0339300 sense	CATAATACGACTCACTATAGGGCGGGCTCAAACAAGATA	AGAACCGATGGCGAAAA
09g0339300 antisense	CGGGCTCAAACAAGATA	CATAATACGACTCACTATAGGGAGAACCGATGGCGAAAA
11g10130 sense	CATAATACGACTCACTATAGGGCGCCGTCCTCCTACTACTTGC	AGCACTCCATCATCCACCCTC
11g10130 antisense	CGCCGTCCTCCTACTACTTGC	CATAATACGACTCACTATAGGGAGCACTCCATCATCCACCCTC
11g41900 sense	CATAATACGACTCACTATAGGGGCTCTTCCTATGGACTCAACT	GCTCTGACTGCGAGAACAT
11g41900 antisense	GCTCTTCCTATGGACTCAACT	CATAATACGACTCACTATAGGGGCTCTGACTGCGAGAACAT
